# Supplementary material for: BS Seeker: precise mapping for bisulfite sequencing
Source: BMC Bioinformatics. 2010 Apr 23;11:203. doi: 10.1186/1471-2105-11-203 (PMC2871274; doi:10.1186/1471-2105-11-203)
Supplement: Additional file 2 — BS Seeker software: a compressed file containing the source code for BS Seeker. [file 1471-2105-11-203-S2.TGZ]

Archive with 4 entries (4 files):
- BSSout2SAM.py
- README.txt
- BS_Seeker.py
- Preprocessing_genome.py
