# Supplementary material for: BS Seeker: precise mapping for bisulfite sequencing
Source: BMC Bioinformatics. 2010 Apr 23;11:203. doi: 10.1186/1471-2105-11-203 (PMC2871274; doi:10.1186/1471-2105-11-203)
Supplement: Additional file 2 — BS Seeker software: a compressed file containing the source code for BS Seeker. [file 1471-2105-11-203-S2.TGZ › BSSout2SAM.py]

import fileinput, string, shelve,pysam
from subprocess import Popen
from optparse import OptionParser
parser = OptionParser()
parser.add_option("-f", "--file", dest="filename",
                  help="output from BS SEEKER", metavar="FILE")

parser.set_defaults(dbpath="./reference_genome/")
parser.add_option("-d", "--db", dest="dbpath",help="Path to Reference genome library (generated in preprocessing genome) [./reference_genome/]", metavar="DBPATH")

parser.add_option("-r", "--ref", dest="reffilename",help="Input your reference genome file (fasta)", metavar="FILE")
#------------------------------------------------------
def reverse_compl_seq(strseq):
	strseq=strseq.upper()
	rc_strseq=strseq.translate(string.maketrans("ATCG", "TAGC"))[::-1]
	return rc_strseq;                  
#------------------------------------------------------
(options, args) = parser.parse_args()
file=options.filename
file=str(file)

db_path=options.dbpath
db_path=str(db_path)
if db_path[-1] !="/":
	db_path=db_path+"/"

ref_file=options.reffilename
ref_file=str(ref_file)
#------------------------------------------------------
ref_path=db_path  # need full path
ref_shelve='refname.shelve'

ref_names={}
d = shelve.open(ref_path+ref_shelve,'r')
for chr in d:
	chr=str(chr)
	ref_names[chr]=d[chr]
	print chr, ref_names[chr][0],len(ref_names[chr][0]),ref_names[chr][1];
d.close()
	
#------------------------------------------------------
# Converting to SAM
#------------------------------------------------------
samfile=file+".sam"
outf=open(samfile,"w")
#outf.write("@SQ\tSN:Reference\tLN:0"%(ref)+"\n")
for line in fileinput.input(file):
	l=line.split()
	qname=str(l[0])
	coordinate=str(l[3])
	short_chr=str(coordinate[:4])
	chr=ref_names[short_chr][0]
	strand=coordinate[4]
	bs_seq=str(l[5])
	seq_length=len(bs_seq)
	mis=int(l[1])
	nonmis=seq_length-mis
	if strand=="+":
		flag="0"
	else:
		flag="16"
		bs_seq=reverse_compl_seq(bs_seq)
	pos=int(coordinate[5:])
	#qual="".join(["*" for x in range(seq_length)])
	qual="*"
	outf.write("%s\t%s\t%s\t%d\t0\t%dM\t*\t0\t0\t%s\t%s"%(qname,flag,chr,pos,seq_length,bs_seq,qual)+"\n")
	#outf.write("%s\t%2s\t%s\t%d\t0\t%dM\t*\t0\t0\t%s\t%s"%(qname,flag,chr,pos,nonmis,bs_seq,qual)+"\n")
fileinput.close()	
outf.close()
#------------------------------------------------------
# Converting to BAM
#------------------------------------------------------
pysam.faidx(ref_file) 
unsorted_bamfile="unsorted_"+samfile[:-4]+".bam"
#pysam.view("-bt",ref_file+".fai",samfile,unsorted_bamfile)
sam2bam=Popen('nohup samtools view -bt %s.fai -o %s %s '%(ref_file,unsorted_bamfile,samfile),shell=True)
sam2bam.wait()
sorted_bamfile=unsorted_bamfile[9:-4]
sort_bam=Popen('nohup samtools sort %s %s'%(unsorted_bamfile,sorted_bamfile),shell=True)
sort_bam.wait()
#pysam.sort(unsorted_bamfile,sorted_bamfile)
pysam.index(sorted_bamfile+".bam")
Popen('rm %s nohup.out &'%(unsorted_bamfile),shell=True)
