# Supplementary material for: BS Seeker: precise mapping for bisulfite sequencing
Source: BMC Bioinformatics. 2010 Apr 23;11:203. doi: 10.1186/1471-2105-11-203 (PMC2871274; doi:10.1186/1471-2105-11-203)
Supplement: Additional file 2 — BS Seeker software: a compressed file containing the source code for BS Seeker. [file 1471-2105-11-203-S2.TGZ › BS_Seeker.py]

import fileinput, string,os, gzip,copy, time, shelve,subprocess, random, math
from subprocess import Popen

#----------------------------------------------------------------
def reverse_compl_seq(strseq):
	strseq=strseq.upper()
	rc_strseq=strseq.translate(string.maketrans("ATCG", "TAGC"))[::-1]
	return rc_strseq;
	
def compl_seq(strseq):
	strseq=strseq.upper()
	c_strseq=strseq.translate(string.maketrans("ATCG", "TAGC"))
	return c_strseq;
	
def N_MIS(r,g):
	combo=[]
	if len(r)==len(g):
		combo=[r[i]+g[i] for i in range(len(r)) if r[i]!=g[i] and r[i] !="N" and g[i]!="N"]
		combo=[x for x in combo if x !="TC"]
	return len(combo);
	
#----------------------------------------------------------------
def extract_mapping(ali_file):
	U={}
	R={}
	
	for line in fileinput.input(ali_file):
		l=line.split()
		header=l[0]
		chr=str(l[2])
		location=int(l[3])
		no_hits=int(l[6])
		#-------- mismatchs -----------
		if len(l)==7:
			no_mismatch=0
		elif len(l)==8:
			no_mismatch=l[7].count(":")
		else:
			print l;
		#------------------------------
		if no_hits==0:
			U[header]=[no_mismatch,chr,location]
		elif no_hits>0:
			R[header]=no_mismatch
	
	fileinput.close()		
	
	logoutf.write("# %s"%(ali_file)+"\n")
	logoutf.write("# -- %15d unique-hit reads"%(len(U))+"\n")
	logoutf.write("# -- %15d multiple-hit reads"%(len(R))+"\n")
	return U,R;
#----------------------------------------------------------------
def methy_seq(r,g_long):
	H=['A','C','T']
	g_long=g_long.replace("_","")
	m_seq=str()
	xx="-"
	for i in range(len(r)):
		if r[i] not in ['C','T']:
			xx="-"
		elif r[i]=="T" and g_long[i+2]=="C": #(unmethylated):
			if g_long[i+3]=="G":
				xx="x"
			elif g_long[i+3] in H :
				if g_long[i+4]=="G":
					xx="y"
				elif g_long[i+4] in H :
					xx="z"

		elif r[i]=="C" and g_long[i+2]=="C": #(methylated):
			if g_long[i+3]=="G":
				xx="X"
			elif g_long[i+3] in H :
				if g_long[i+4]=="G":
					xx="Y"
				elif g_long[i+4] in H :
					xx="Z"
		else:
			xx="-"			
					
		m_seq=m_seq+xx
	return m_seq;
#----------------------------------------------------------------

from optparse import OptionParser
parser = OptionParser()
parser.add_option("-i", "--input", dest="infilename",help="Input your read file (FORMAT: Solexa seq, sequences, illumina fastq, qseq)", metavar="FILE")

parser.set_defaults(taginfo="Y")
parser.add_option("-t", "--tag", dest="taginfo",help="reads with tags? Y/N  [Y]", metavar="TAG")

parser.set_defaults(fwtagname="TCTGT")
parser.add_option("-f", "--fw", dest="fwtagname",help="FW tag [TCTGT]", metavar="FWTAG")

parser.set_defaults(rctagname="TCCAT")
parser.add_option("-r", "--rc", dest="rctagname",help="RC tag [TCCAT]", metavar="RCTAG")

parser.set_defaults(cutnumber2=36)
parser.add_option("-e","--e",type = "int",dest = "cutnumber2", help="The last cycle number of your read to be mapped [36]") 

parser.set_defaults(adapterfilename="")
parser.add_option("-a", "--adapter", dest="adapterfilename",help="Input your adapter file", metavar="FILE")


parser.set_defaults(bowtiepath="~/bowtie-0.10.0/")
parser.add_option("-p", "--path", dest="bowtiepath",help="Path to Bowtie [~/bowtie-0.10.0/]", metavar="PATH")

parser.set_defaults(dbpath="./reference_genome/")
parser.add_option("-d", "--db", dest="dbpath",help="Path to Reference genome library (generated in preprocessing genome) [./reference_genome/]", metavar="DBPATH")

parser.set_defaults(indexname=2)
parser.add_option("-m", "--mis", dest="indexname",help="Number of mismatches (0, 1, 2, 3) [2]")

parser.set_defaults(outfilename="BS_SEEKER_OUTPUT.txt")
parser.add_option("-o", "--output", dest="outfilename",help="The name of output file [BS_SEEKER_OUTPUT.txt]", metavar="OUTFILE")


(options, args) = parser.parse_args()
                  
read_file=options.infilename
read_file=str(read_file)

adapter_file=options.adapterfilename
adapter_file=str(adapter_file)

out_filename=options.outfilename
out_filename=str(out_filename)

asktag=options.taginfo
asktag=str(asktag)
asktag=asktag.upper()

fw_tag=options.fwtagname
fw_tag=str(fw_tag)
fw_tag=fw_tag.upper()

rc_tag=options.rctagname
rc_tag=str(rc_tag)
rc_tag=rc_tag.upper()

cut2=options.cutnumber2

indexname=options.indexname
indexname=str(indexname)

bowtie_path=options.bowtiepath
bowtie_path=str(bowtie_path)
if bowtie_path[-1] !="/":
	bowtie_path=bowtie_path+"/"

db_path=options.dbpath
db_path=str(db_path)
if db_path[-1] !="/":
	db_path=db_path+"/"
#----------------------------------------------------------------
adapter=""
adapter_fw=""
adapter_rc=""
if adapter_file !="":
	adapter_inf=open(adapter_file,"r")
	if asktag=="N":
		adapter=adapter_inf.readline()
		adapter_inf.close()
		adapter=adapter.rstrip("\n")
	elif asktag=="Y":
		adapter_fw=adapter_inf.readline()
		adapter_rc=adapter_inf.readline()
		adapter_inf.close()
		adapter_fw=adapter_fw.rstrip("\n")
		adapter_rc=adapter_rc.rstrip("\n")
		
#----------------------------------------------------------------
print "Read filename:%s"%(read_file)
print "The last cycle (for mapping):%d"%(cut2)
print "Bowtie path:%s"%(bowtie_path)
print "Reference genome library path:%s"%(db_path)
print "Number of mismatches allowed:%s"%(indexname)
if adapter_file !="":
	if asktag=="N":
		print "Adapter to be removed from 3'read: %s"%(adapter.rstrip("\n"));
	elif asktag=="Y":
		print "Adapter to be removed from 3' FW reads: %s"%(adapter_fw.rstrip("\n"));
		print "Adapter to be removed from 3' RC reads: %s"%(adapter_rc.rstrip("\n"));
	
#----------------------------------------------------------------
if asktag=="Y":
	print "-- Mapping BS reads with tags --"
	print "FW tag:%s"%(fw_tag)
	print "RC tag:%s"%(rc_tag)

	start = time.time()
	#----------------------------------------------------------------
	random_id=".tmp-"+str(random.randint(1000000,9999999))
	outfile1='Trimed_BS.fa'+random_id
	outfile2='Trimed_C2T.fa'+random_id
	outfile3='Trimed_G2A.fa'+random_id

	outf1=open(outfile1,'w')
	outf2=open(outfile2,'w')
	outf3=open(outfile3,'w')
	
	tag_length=len(fw_tag)
	
	n=0
	n_fw=0
	n_rc=0
	n_notag=0
	#----------------------------------------------------------------	
	read_inf=open(read_file,"r")
	oneline=read_inf.readline()
	l=oneline.split()
	input_format=""
	if len(l)==5: # old solexa format
		input_format="Old Solexa Seq file"
	elif len(l)==1: 	# pure sequences
		input_format="list of sequences"
	elif oneline[0]=="@":	# Illumina GAII FastQ (Lister et al Nature 2009)
		input_format="Illumina GAII FastQ"
	elif len(l)==11:	# Illumina GAII qseq file
		input_format="Illumina GAII qseq file"
	elif oneline[0]==">":	# fasta
		input_format="fasta"
	read_inf.close()
	print "detected data format: %s"%(input_format);
	#----------------------------------------------------------------	
	id=""
	seq=""
	seq_ready="N"
	for line in fileinput.input(read_file):	
		l=line.split()
		if input_format=="Old Solexa Seq file":
			n+=1
			seq_ready="N"
			a=str(l[0])
			b=str(l[1])
			b=b.zfill(3)
			c=str(l[2])
			c=c.zfill(4)
			d=str(l[3])
			d=d.zfill(4)
			id=a+"_"+b+"_"+c+"_"+d
			seq=l[4]
			seq_ready="Y"
		elif input_format=="list of sequences":
			n+=1
			seq_ready="N"
			id=str(n)
			id=id.zfill(12)
			seq=l[0]
			seq_ready="Y"
		elif input_format=="Illumina GAII FastQ":
			n_fastq=math.fmod(n,4)
			n+=1
			seq_ready="N"
			if n_fastq==0:
				id=str(l[1])
				seq=""
			elif n_fastq==1:
				seq=l[0]
				seq_ready="Y"
			else:
				seq=""
		elif input_format=="Illumina GAII qseq file":
			n+=1
			seq_ready="N"
			a=str(l[0])
			b=str(l[1])
			b=b.zfill(4)
			c=str(l[2])
			c=c.zfill(4)
			d=str(l[3])
			d=d.zfill(4)
			e=str(l[4])
			e=e.zfill(4)
			f=str(l[5])
			f=f.zfill(4)
			id=a+"_"+b+"_"+c+"_"+d+"_"+e+"_"+f
			seq=l[8]
			seq_ready="Y"
		elif input_format=="fasta":
			n_fasta=math.fmod(n,2)
			n+=1
			seq_ready="N"
			if n_fasta==0:
				id=str(line[1:-1])
				seq=""
			elif n_fastq==1:
				seq=l[0]
				seq_ready="Y"
			else:
				seq=""
			
		#----------------------------------------------------------------		
		if seq_ready=="Y" and len(seq)>tag_length:
			#seq=seq[cut1-1:cut2]  #<----------------------selecting 6..52 from 1..72  -s 6 -e 52
			seq=seq[0:cut2] #<----------------------selecting 0..52 from 1..72  -e 52
			seq=seq.upper()
			seq=seq.replace(".","N")
		
			tag=seq[0:tag_length]
			tag=tag.upper()

			#--striping BS adapter from 3' read --------------------------------------------------------------		
			if (adapter_fw !="") and (adapter_rc !=""):
				if tag==fw_tag:
					signature=adapter_fw[:6]
					if signature in seq:
						#print id,seq,signature;
						signature_pos=seq.index(signature)
						if seq[signature_pos:] in adapter_fw:
							seq=seq[:signature_pos]#+"".join(["N" for x in range(len(seq)-len(signature_pos))])
				elif tag==rc_tag:
					signature=adapter_rc[:6]
					if signature in seq:
						#print id,seq,signature;
						signature_pos=seq.index(signature)
						if seq[signature_pos:] in adapter_rc:
							seq=seq[:signature_pos]#+"".join(["N" for x in range(len(seq)-len(signature_pos))])
			
		
			#---------  trimmed_raw_BS_read  ------------------
			outf1.write('>%s'%(id)+"\n")
			outf1.write('%s'%(seq)+"\n")
		
			if tag==fw_tag:
				n_fw+=1
				#---------  FW_C2T  ------------------
				FWseq=copy.deepcopy(seq)
				FWseq=tag+FWseq[tag_length:].replace("C","T")
				outf2.write('>%s'%(id)+"\n")
				outf2.write('%s'%(FWseq)+"\n")
					
			elif tag==rc_tag:
				n_rc+=1
				#---------  RC_G2A  ------------------
				RC_seq=copy.deepcopy(seq)
				RC_seq=tag+RC_seq[tag_length:].replace("G","A")
				outf3.write('>%s'%(id)+"\n")
				outf3.write('%s'%(RC_seq)+"\n")
			else:
				n_notag+=1
				#---------  FW_C2T  ------------------
				FWseq=copy.deepcopy(seq)
				FWseq=tag+FWseq[tag_length:].replace("C","T")
				outf2.write('>%s'%(id)+"\n")
				outf2.write('%s'%(FWseq)+"\n")
				#---------  RC_G2A  ------------------
				RC_seq=copy.deepcopy(seq)
				RC_seq=tag+RC_seq[tag_length:].replace("G","A")
				outf3.write('>%s'%(id)+"\n")
				outf3.write('%s'%(RC_seq)+"\n")
				
	
	fileinput.close()
	
	outf1.close()
	outf2.close()
	outf3.close()
	print "All input BS reads: %d (FW tags: %d	RC tags: %d no tags: %d )"%(n,n_fw,n_rc,n_notag);
	elapsed = (time.time() - start)
	#--------------------------------------------------------------------------------
	# Bowtie mapping
	#-------------------------------------------------------------------------------
	WC2T="W_C2T_m"+str(indexname)+".mapping"+random_id
	CC2T="C_C2T_m"+str(indexname)+".mapping"+random_id
	WG2A="W_G2A_m"+str(indexname)+".mapping"+random_id
	CG2A="C_G2A_m"+str(indexname)+".mapping"+random_id
	
	bowtie_map1=Popen('nohup %sbowtie --trim5 %d -v %1s --norc -k1 --best -p 2 %sW_C2T  -f %s %s '%(bowtie_path,tag_length,indexname,db_path,outfile2,WC2T),shell=True)
	bowtie_map2=Popen('nohup %sbowtie --trim5 %d -v %1s --norc -k1 --best -p 2 %sC_C2T  -f %s %s '%(bowtie_path,tag_length,indexname,db_path,outfile2,CC2T),shell=True)
	bowtie_map3=Popen('nohup %sbowtie --trim5 %d -v %1s --norc -k1 --best -p 2 %sW_G2A  -f %s %s '%(bowtie_path,tag_length,indexname,db_path,outfile3,WG2A),shell=True)
	bowtie_map4=Popen('nohup %sbowtie --trim5 %d -v %1s --norc -k1 --best -p 2 %sC_G2A  -f %s %s '%(bowtie_path,tag_length,indexname,db_path,outfile3,CG2A),shell=True)
	bowtie_map1.wait()
	bowtie_map2.wait()
	bowtie_map3.wait()
	bowtie_map4.wait()
	Popen('nohup rm %s %s &'%(outfile2, outfile3),shell=True)
	
	#--------------------------------------------------------------------------------
	# Post processing
	#--------------------------------------------------------------------------------
	
	ali_path='./'
	
	ali_file1=WC2T # mapped to Watson strand, has methylation info of Watson strand
	ali_file2=CG2A # mapped to Crick strand, has methylation info of Watson strand
	ali_file3=WG2A # mapped to Crick strand, has methylation info of Crick strand
	ali_file4=CC2T # mapped to Watson strand, has methylation info of Crick strand
	
	outfile=out_filename
	outf=open(outfile,'w')
	
	logoutfile='log_'+out_filename
	logoutf=open(logoutfile,'w')
	#----------------------------------------------------------------
	
	FW_C2T_U,FW_C2T_R=extract_mapping(ali_file1)
	RC_G2A_U,RC_G2A_R=extract_mapping(ali_file2)
	
	FW_G2A_U,FW_G2A_R=extract_mapping(ali_file3)
	RC_C2T_U,RC_C2T_R=extract_mapping(ali_file4)
	
	#----------------------------------------------------------------
	# get uniq-hit reads
	#----------------------------------------------------------------
	Union_set=set(FW_C2T_U.keys()) | set(RC_G2A_U.keys()) | set(FW_G2A_U.keys()) | set(RC_C2T_U.keys())
	
	Unique_FW_C2T=set() # +
	Unique_RC_G2A=set() # +
	Unique_FW_G2A=set() # -
	Unique_RC_C2T=set() # -
	
	
	for x in Union_set:
		list=[]
		for d in [FW_C2T_U,RC_G2A_U,FW_G2A_U,RC_C2T_U]:
			mis_lst=d.get(x,[99])
			mis=int(mis_lst[0])
			list.append(mis)
		for d in [FW_C2T_R,RC_G2A_R,FW_G2A_R,RC_C2T_R]:
			mis=d.get(x,99)
			list.append(mis)
		mini=min(list)
		if list.count(mini)==1:
			mini_index=list.index(mini)
			if mini_index==0:
				Unique_FW_C2T.add(x)
			elif mini_index==1:
				Unique_RC_G2A.add(x)
			elif mini_index==2:
				Unique_FW_G2A.add(x)
			elif mini_index==3:
				Unique_RC_C2T.add(x)
				
	Union_set=set()
	
	FW_C2T_R={}
	RC_C2T_R={}
	FW_G2A_R={}
	RC_G2A_R={}
	
	#----------------------------------------------------------------
	
	n1=len(Unique_FW_C2T)
	n2=len(Unique_RC_G2A)
	n3=len(Unique_FW_G2A)
	n4=len(Unique_RC_C2T)
	n1234=n1+n2+n3+n4
	
	logoutf.write("# %10d W_C2T bs-unique reads"%(n1)+"\n")
	logoutf.write("# %10d C_G2A bs-unique reads"%(n2)+"\n")
	logoutf.write("# %10d W_G2A bs-unique reads"%(n3)+"\n")
	logoutf.write("# %10d C_C2T bs-unique reads"%(n4)+"\n")
	logoutf.write("# -- %d + strand bs-unique reads"%(n1+n2)+"\n")
	logoutf.write("# -- %d - strand bs-unique reads"%(n3+n4)+"\n")
	logoutf.write("# -- %d bs-unique reads"%(n1234)+"\n")
	
	print "# %10d +FW bs-unique reads (mapped to Watson)"%(n1);
	print "# %10d -RC bs-unique reads (mapped to Watson)"%(n2);
	print "# %10d +RC bs-unique reads (mapped to Crick)"%(n3);
	print "# %10d -FW bs-unique reads (mapped to Crick)"%(n4);
	
	#--- Reference genome -------------------------------------------------------------
	genome_path=db_path  # need full path
	genome_file='ref.shelve'
	
	genome_seqs={}
	d = shelve.open(genome_path+genome_file,'r')
	for chr in d:
		genome_seqs[chr]=d[chr]
		print "ref seq: %s (%12d bp)"%(chr,len(d[chr]));
		logoutf.write("# ref seq: %s (%12d bp)"%(chr,len(d[chr]))+"\n")
	d.close()
	print "# %d ref sequence(s)"%(len(genome_seqs));
	logoutf.write("# %d ref sequence(s)"%(len(genome_seqs))+"\n")
	
	#------ Original BS reads --------------------------------------
	original_bs_reads={}
	bs_reads_file=outfile1
	
	for line in fileinput.input("./"+bs_reads_file):
		if line[0]==">":
			header=line[1:-1]
		else:
			original_bs_reads[header]=line[tag_length:-1]
	fileinput.close()	
	
	print "# %d BS reads"%(len(original_bs_reads));
	logoutf.write("# %d BS reads (original)"%(len(original_bs_reads))+"\n")
	
	Popen('nohup rm %s &'%(outfile1),shell=True)
	
	#----------------------------------------------------------------
	
	N_all_reads=0
	N_all_ACTG_reads=0
	N_unique_passed=0
	N_unique_passed_mismatch=0
	
	N_same_header=0
	
	log0=[n1,n2,n3,n4]
	log=[0,0,0,0]
	nn=0
	for ali in [(Unique_FW_C2T,FW_C2T_U), (Unique_RC_G2A,RC_G2A_U) ,(Unique_FW_G2A,FW_G2A_U),(Unique_RC_C2T,RC_C2T_U)]:
		nn+=1
		ali_unique_lst=ali[0]
		ali_dic=ali[1]
		for xx in ali_unique_lst:
			l=ali_dic[xx]
			header=xx
			N_all_reads+=1
			mapped_chr=str(l[1])
			chr_length=len(genome_seqs[mapped_chr])
			mapped_location=int(l[2])
			original_BS=original_bs_reads[header]
			if original_BS.count('N')<=10:
				N_all_ACTG_reads+=1
				if nn==1: 							# +FW mapped to + strand:
					FR="+FW"
					mapped_location=mapped_location+1
					origin_genome_long=genome_seqs[mapped_chr][mapped_location-2-1:mapped_location+len(original_BS)+2-1]
					origin_genome_long=origin_genome_long.upper()
					mapped_strand="+"
					origin_genome=origin_genome_long[2:-2]
					
				elif nn==2:  						# +RC mapped to + strand:
					FR="+RC" # RC reads from -RC reflecting the methylation status on Watson strand (+)
					mapped_location=chr_length-mapped_location-len(original_BS)+1
					origin_genome_long=genome_seqs[mapped_chr][mapped_location-2-1:mapped_location+len(original_BS)+2-1]
					origin_genome_long=origin_genome_long.upper()
					mapped_strand="+"
					origin_genome=origin_genome_long[2:-2]
					original_BS=reverse_compl_seq(original_BS)  # for RC reads
					
				elif nn==3:  						# -RC mapped to - strand:
					mapped_strand="-"
					FR="-RC" # RC reads from +RC reflecting the methylation status on Crick strand (-)
					mapped_location=mapped_location+1
					origin_genome_long=genome_seqs[mapped_chr][mapped_location-2-1:mapped_location+len(original_BS)+2-1]
					origin_genome_long=reverse_compl_seq(origin_genome_long)
					origin_genome=origin_genome_long[2:-2]
					original_BS=reverse_compl_seq(original_BS)  # for RC reads
					
				elif nn==4: 						# -FW mapped to - strand:
					mapped_strand="-"
					FR="-FW"
					mapped_location=chr_length-mapped_location-len(original_BS)+1
					origin_genome_long=genome_seqs[mapped_chr][mapped_location-2-1:mapped_location+len(original_BS)+2-1]
					origin_genome_long=reverse_compl_seq(origin_genome_long)
					origin_genome=origin_genome_long[2:-2]
					
				if len(original_BS)==len(origin_genome):
					N_mismatch=N_MIS(original_BS,origin_genome)
					N_unique_passed+=1
					if N_mismatch <= int(indexname):
						mapped_location=str(mapped_location)
						mapped_location=mapped_location.zfill(10)
						coordinate=mapped_chr+mapped_strand+mapped_location
						N_unique_passed_mismatch+=1
						output_genome=origin_genome_long[0:2]+"_"+origin_genome+"_"+origin_genome_long[-2:]
						methy=methy_seq(original_BS,output_genome)
						
						log[nn-1]=log[nn-1]+1
						#---STEVE FILTER----------------
						condense_seq=methy.replace('-','')
						STEVE=0
						if "ZZZ" in condense_seq:
							STEVE=1
		
						outf.write('%s	%2d	%3s	%s	%s	%s	%s	%d'%(header,N_mismatch,FR,coordinate,output_genome,original_BS,methy,STEVE)+"\n")
	
	outf.close()
					
	#----------------------------------------------------------------
	
	logoutf.write("# %d raw BS-reads ( %d mer)"%(len(original_bs_reads),len(original_BS))+"\n")
	logoutf.write("# %d unique-hit reads for post-filtering"%(N_all_reads)+"\n")		
	logoutf.write("# -- %d reads with less than 10 'N'"%(N_all_ACTG_reads)+"\n")		
	logoutf.write("# ---- %d (%1.3f) uniqlely aligned reads"%(N_unique_passed, float(N_unique_passed)/len(original_bs_reads))+"\n")				
	logoutf.write("# ------ %d (%1.3f) uniqlely aligned reads with mismatches <= %s"%(N_unique_passed_mismatch, float(N_unique_passed_mismatch)/len(original_bs_reads),str(indexname))+"\n")				
	#print("# %d uniqlely aligned reads pass conversion check"%(N_unique_passed));				
	
	#logoutf.write("# ------ %d (%1.3f) uniquely aligned reads have no mismatch"%(N_unique_no_mismatch_reads, float(N_unique_no_mismatch_reads)/N_unique_passed)+"\n")				
	#logoutf.write("# ------ %d (%1.3f) uniquely aligned reads have >0 mismatch"%(N_unique_mismatch_reads, float(N_unique_mismatch_reads)/N_unique_passed)+"\n")				
	
	logoutf.write("# %s	%s	%s	%s"%("+FW","+RC","-RC","-FW",)+'\n')
	logoutf.write("# Before\tfiltering %s"%(log0)+'\n')
	logoutf.write("# After\tfiltering %s"%(log)+'\n')
	elapsed = (time.time() - start)
	logoutf.write("# Time: %s"%(elapsed)+"\n")
	logoutf.close()
	print "END postprocessing-- %s"%(outfile);
	Popen('nohup rm %s %s %s %s &'%(WC2T, WG2A, CC2T, CG2A),shell=True)

if asktag=="N":
	print "-- Mapping BS reads with no tags --"
	start = time.time()
	#----------------------------------------------------------------
	random_id=".tmp-"+str(random.randint(1000000,9999999))
	outfile1='Trimed_BS.fa'+random_id
	outfile2='Trimed_C2T.fa'+random_id
	
	outf1=open(outfile1,'w')
	outf2=open(outfile2,'w')
	
	n=0
	#----------------------------------------------------------------	
	read_inf=open(read_file,"r")
	oneline=read_inf.readline()
	l=oneline.split()
	input_format=""
	if len(l)==5: # old solexa format
		input_format="Old Solexa Seq file"
	elif len(l)==1: 	# pure sequences
		input_format="list of sequences"
	elif oneline[0]=="@":	# Illumina GAII FastQ (Lister et al Nature 2009)
		input_format="Illumina GAII FastQ"
	elif len(l)==11:	# Illumina GAII qseq file
		input_format="Illumina GAII qseq file"
	elif oneline[0]==">":	# fasta
		input_format="fasta"
	read_inf.close()
	print "detected data format: %s"%(input_format);
	#----------------------------------------------------------------	
	id=""
	seq=""
	seq_ready="N"
	for line in fileinput.input(read_file):	
		l=line.split()
		if input_format=="Old Solexa Seq file":
			n+=1
			seq_ready="N"
			a=str(l[0])
			b=str(l[1])
			b=b.zfill(3)
			c=str(l[2])
			c=c.zfill(4)
			d=str(l[3])
			d=d.zfill(4)
			id=a+"_"+b+"_"+c+"_"+d
			seq=l[4]
			seq_ready="Y"
		elif input_format=="list of sequences":
			n+=1
			seq_ready="N"
			id=str(n)
			id=id.zfill(12)
			seq=l[0]
			seq_ready="Y"
		elif input_format=="Illumina GAII FastQ":
			n_fastq=math.fmod(n,4)
			n+=1
			seq_ready="N"
			if n_fastq==0:
				id=str(l[1])
				seq=""
			elif n_fastq==1:
				seq=l[0]
				seq_ready="Y"
			else:
				seq=""
		elif input_format=="Illumina GAII qseq file":
			n+=1
			seq_ready="N"
			a=str(l[0])
			b=str(l[1])
			b=b.zfill(4)
			c=str(l[2])
			c=c.zfill(4)
			d=str(l[3])
			d=d.zfill(4)
			e=str(l[4])
			e=e.zfill(4)
			f=str(l[5])
			f=f.zfill(4)
			id=a+"_"+b+"_"+c+"_"+d+"_"+e+"_"+f
			seq=l[8]
			seq_ready="Y"
		elif input_format=="fasta":
			n_fasta=math.fmod(n,2)
			n+=1
			seq_ready="N"
			if n_fasta==0:
				id=str(line[1:-1])
				seq=""
			elif n_fastq==1:
				seq=l[0]
				seq_ready="Y"
			else:
				seq=""
			
		#----------------------------------------------------------------		
		if seq_ready=="Y":
			seq=seq[0:cut2] #<----------------------selecting 0..52 from 1..72  -e 52
			seq=seq.upper()
			seq=seq.replace(".","N")
			
			#--striping adapter from 3' read --------------------------------------------------------------		
			if adapter !="":
				signature=adapter[:6]
				if signature in seq:
					signature_pos=seq.index(signature)
					if seq[signature_pos:] in adapter:
						print id,seq,signature;
						seq=seq[:signature_pos]#+"".join(["N" for x in range(len(seq)-len(signature_pos))])
					
		
			#---------  trimmed_raw_BS_read  ------------------
			outf1.write('>%s'%(id)+"\n")
			outf1.write('%s'%(seq)+"\n")
		
			#---------  FW_C2T  ------------------
			FWseq=copy.deepcopy(seq)
			FWseq=FWseq.replace("C","T")
			outf2.write('>%s'%(id)+"\n")
			outf2.write('%s'%(FWseq)+"\n")
	
	fileinput.close()
	
	outf1.close()
	outf2.close()
	print "All input BS reads: %d "%(n);
	elapsed1 = (time.time() - start)
	#print ("Time: %s"%(elapsed1));
	#print 'END preprocessing --%s %d reads'%(read_file,n);
	#--------------------------------------------------------------------------------
	# Bowtie mapping
	#--------------------------------------------------------------------------------
	WC2T="W_C2T_m"+str(indexname)+".mapping"+random_id
	CC2T="C_C2T_m"+str(indexname)+".mapping"+random_id
	
	bowtie_map1=Popen('nohup %sbowtie -v %1s --norc -k1 --best -p 4 %sW_C2T  -f %s %s '%(bowtie_path,indexname,db_path,outfile2,WC2T),shell=True)
	bowtie_map2=Popen('nohup %sbowtie -v %1s --norc -k1 --best -p 4 %sC_C2T  -f %s %s '%(bowtie_path,indexname,db_path,outfile2,CC2T),shell=True)
	bowtie_map1.wait()
	bowtie_map2.wait()
	Popen('nohup rm %s &'%(outfile2),shell=True)
	
	#--------------------------------------------------------------------------------
	# Post processing
	#--------------------------------------------------------------------------------
	
	ali_path='./'
	
	ali_file1=WC2T # mapped to Watson strand, has methylation info of Watson strand
	ali_file4=CC2T # mapped to Watson strand, has methylation info of Crick strand
	
	outfile=out_filename
	outf=open(outfile,'w')
	
	logoutfile='log_'+out_filename
	logoutf=open(logoutfile,'w')
	#----------------------------------------------------------------
	
	FW_C2T_U,FW_C2T_R=extract_mapping(ali_file1)
	RC_C2T_U,RC_C2T_R=extract_mapping(ali_file4)
	
	#----------------------------------------------------------------
	# get uniq-hit reads
	#----------------------------------------------------------------
	Union_set=set(FW_C2T_U.keys()) | set(RC_C2T_U.keys())
		
	Unique_FW_C2T=set() # +
	Unique_RC_C2T=set() # -
	
	
	for x in Union_set:
		list=[]
		for d in [FW_C2T_U,RC_C2T_U]:
			mis_lst=d.get(x,[99])
			mis=int(mis_lst[0])
			list.append(mis)
		for d in [FW_C2T_R,RC_C2T_R]:
			mis=d.get(x,99)
			list.append(mis)
		mini=min(list)
		if list.count(mini)==1:
			mini_index=list.index(mini)
			if mini_index==0:
				Unique_FW_C2T.add(x)
			elif mini_index==1:
				Unique_RC_C2T.add(x)
				
	Union_set=set()
	
	FW_C2T_R={}
	RC_C2T_R={}
	
	#----------------------------------------------------------------
	
	n1=len(Unique_FW_C2T)
	n2=len(Unique_RC_C2T)
	n12=n1+n2
	
	logoutf.write("# -- %d + strand bs-unique reads"%(n1)+"\n")
	logoutf.write("# -- %d - strand bs-unique reads"%(n2)+"\n")
	logoutf.write("# -- %d bs-unique reads"%(n12)+"\n")
	
	print "# %10d +FW bs-unique reads (mapped to Watson)"%(n1);
	print "# %10d -FW bs-unique reads (mapped to Crick)"%(n2);
	
	#--- Reference genome -------------------------------------------------------------
	genome_path=db_path  # need full path
	genome_file='ref.shelve'
	
	genome_seqs={}
	d = shelve.open(genome_path+genome_file,'r')
	for chr in d:
		genome_seqs[chr]=d[chr]
		print "ref seq: %s (%12d bp)"%(chr,len(d[chr]));
		logoutf.write("# ref seq: %s (%12d bp)"%(chr,len(d[chr]))+"\n")
	d.close()
	print "# %d ref sequence(s)"%(len(genome_seqs));
	logoutf.write("# %d ref sequence(s)"%(len(genome_seqs))+"\n")
	
	#------ Original BS reads --------------------------------------
	original_bs_reads={}
	bs_reads_file=outfile1
	
	
	for line in fileinput.input("./"+bs_reads_file):
		if line[0]==">":
			header=line[1:-1]
		else:
			original_bs_reads[header]=line[:-1]
	fileinput.close()	
	
	print "# %d BS reads"%(len(original_bs_reads));
	logoutf.write("# %d BS reads (original)"%(len(original_bs_reads))+"\n")
	
	Popen('nohup rm %s &'%(outfile1),shell=True)
	
	#----------------------------------------------------------------
	
	N_all_reads=0
	N_all_ACTG_reads=0
	N_unique_passed=0
	N_unique_passed_mismatch=0
	N_same_header=0
	
	log0=[n1,n2]
	log=[0,0]
	nn=0
	for ali in [(Unique_FW_C2T,FW_C2T_U),(Unique_RC_C2T,RC_C2T_U)]:
		nn+=1
		ali_unique_lst=ali[0]
		ali_dic=ali[1]
		for xx in ali_unique_lst:
			l=ali_dic[xx]
			header=xx
			N_all_reads+=1
			mapped_chr=str(l[1])
			chr_length=len(genome_seqs[mapped_chr])
			mapped_location=int(l[2])
			original_BS=original_bs_reads[header]
			if original_BS.count('N')<=10:
				N_all_ACTG_reads+=1
				if nn==1: 							# +FW mapped to + strand:
					FR="+FW"
					mapped_location=mapped_location+1
					origin_genome_long=genome_seqs[mapped_chr][mapped_location-2-1:mapped_location+len(original_BS)+2-1]
					origin_genome_long=origin_genome_long.upper()
					mapped_strand="+"
					origin_genome=origin_genome_long[2:-2]
					
					
				elif nn==2: 						# -FW mapped to - strand:
					mapped_strand="-"
					FR="-FW"
					mapped_location=chr_length-mapped_location-len(original_BS)+1
					origin_genome_long=genome_seqs[mapped_chr][mapped_location-2-1:mapped_location+len(original_BS)+2-1]
					origin_genome_long=reverse_compl_seq(origin_genome_long)
					origin_genome=origin_genome_long[2:-2]
					
				if len(origin_genome)==len(original_BS):
					N_unique_passed+=1
					N_mismatch=N_MIS(original_BS,origin_genome)
					if N_mismatch<= int(indexname):
						N_unique_passed_mismatch+=1
						log[nn-1]=log[nn-1]+1
						mapped_location=str(mapped_location)
						mapped_location=mapped_location.zfill(10)
						coordinate=mapped_chr+mapped_strand+mapped_location
						output_genome=origin_genome_long[0:2]+"_"+origin_genome+"_"+origin_genome_long[-2:]
						methy=methy_seq(original_BS,output_genome)
						
						#---STEVE FILTER----------------
						condense_seq=methy.replace('-','')
						STEVE=0
						if "ZZZ" in condense_seq:
							STEVE=1
		
						outf.write('%s	%2d	%3s	%s	%s	%s	%s	%d'%(header,N_mismatch,FR,coordinate,output_genome,original_BS,methy,STEVE)+"\n")
	
	outf.close()
					
	#----------------------------------------------------------------
	
	logoutf.write("# %d raw BS-reads ( %d bp)"%(len(original_bs_reads),len(original_BS))+"\n")
	logoutf.write("# %d unique-hits reads for post-filtering"%(N_all_reads)+"\n")		
	logoutf.write("# -- %d reads with less than 10 'N'"%(N_all_ACTG_reads)+"\n")		
	logoutf.write("# ---- %d (%1.3f) uniqlely aligned reads pass conversion check"%(N_unique_passed, float(N_unique_passed)/len(original_bs_reads))+"\n")				
	logoutf.write("# ------ %d (%1.3f) uniqlely aligned reads with mismatches <= %s"%(N_unique_passed_mismatch, float(N_unique_passed_mismatch)/len(original_bs_reads),str(indexname))+"\n")				
	
	#print("# %d uniqlely aligned reads pass conversion check"%(N_unique_passed));				
	
	#logoutf.write("# ------ %d (%1.3f) uniquely aligned reads have no mismatch"%(N_unique_no_mismatch_reads, float(N_unique_no_mismatch_reads)/N_unique_passed)+"\n")				
	#logoutf.write("# ------ %d (%1.3f) uniquely aligned reads have >0 mismatch"%(N_unique_mismatch_reads, float(N_unique_mismatch_reads)/N_unique_passed)+"\n")				
	logoutf.write("# %s	%s"%("+FW","-FW",)+'\n')
	logoutf.write("# Before\tfiltering %s"%(log0)+'\n')
	logoutf.write("# After\tfiltering %s"%(log)+'\n')
	elapsed = (time.time() - start)
	logoutf.write("# Time: %s"%(elapsed)+"\n")
	logoutf.close()
	
	print "END postprocessing-- %s"%(outfile);
	Popen('nohup rm %s %s &'%(WC2T, CC2T),shell=True)
