# Supplementary material for: BS Seeker: precise mapping for bisulfite sequencing
Source: BMC Bioinformatics. 2010 Apr 23;11:203. doi: 10.1186/1471-2105-11-203 (PMC2871274; doi:10.1186/1471-2105-11-203)
Supplement: Additional file 2 — BS Seeker software: a compressed file containing the source code for BS Seeker. [file 1471-2105-11-203-S2.TGZ › Preprocessing_genome.py]

import fileinput, string,os, operator, shelve, time, subprocess
from subprocess import Popen
from optparse import OptionParser
#----------------------------------------------------------------
def reverse_compl_seq(strseq):
	strseq=strseq.upper()
	rc_strseq=strseq.translate(string.maketrans("ATCG", "TAGC"))[::-1]
	return rc_strseq;
	
#----------------------------------------------------------------
parser = OptionParser()
parser.add_option("-f", "--file", dest="filename",help="Input your reference genome file (fasta)", metavar="FILE")

parser.set_defaults(taginfo="Y")
parser.add_option("-t", "--tag", dest="taginfo",help="reads with tags? Y/N  [Y]", metavar="TAG")

parser.set_defaults(bowtiepath="~/bowtie-0.10.0/")
parser.add_option("-p", "--path", dest="bowtiepath",help="Path to Bowtie [~/bowtie-0.10.0/]", metavar="PATH")

(options, args) = parser.parse_args()

fasta_file=options.filename
fasta_file=str(fasta_file)

asktag=options.taginfo
asktag=str(asktag)
asktag=asktag.upper()

bowtie_path=options.bowtiepath
bowtie_path=str(bowtie_path)
if bowtie_path[-1] !="/":
	bowtie_path=bowtie_path+"/"

print "Reference genome file: %s"%(fasta_file);
print "BS reads with tags: %s"%(asktag);
print "Bowtie path: %s"%(bowtie_path);
#---------------------------------------------------------------
start = time.time()

os.system('mkdir ./reference_genome')
ref_path='./reference_genome/'
#---------------------------------------------------------------
# 1. First get the complementary genome (also do the reverse)
# 2. Then do CT and GA conversions
#---------------------------------------------------------------
FW_genome={}
header=""
g=''
n=0

ref_log=open(fasta_file+".log","w")
refd = shelve.open(ref_path+"refname.shelve",'n')

for line in fileinput.input(fasta_file):
	l=line.split()
	if line[0]!=">":
		g=g+line[:-1]
	elif line[0]==">":
		if header=="":
			n+=1
			header=l[0][1:]
			short_header=str(n).zfill(4)
		else:
			g=g.upper()
			print "reference seq: %s (renamed as %s ) %d bp"%(header,short_header,len(g));
			ref_log.write("reference seq: %s (renamed as %s ) %d bp"%(header,short_header,len(g))+"\n")
			refd[short_header]=[header,len(g)]
			FW_genome[short_header]=g

			g=""
			header=l[0][1:]
			n+=1
			short_header=str(n).zfill(4)
			
g=g.upper()
short_header=str(n).zfill(4)
print "reference seq: %s (renamed as %s) %d bp"%(header,short_header,len(g));
ref_log.write("reference seq: %s (renamed as %s ) %d bp"%(header,short_header,len(g))+"\n")
refd[short_header]=[header,len(g)]
FW_genome[short_header]=g
g=""
refd.close()
ref_log.close()

FW_lst=FW_genome.keys()
FW_lst.sort()

#---------------- Python shleve -----------------------------------------------
d = shelve.open(ref_path+"ref.shelve",'n')
for chr_id in FW_genome:
	d[chr_id]=FW_genome[chr_id]
d.close()
#---------------- Reverse complement (Crick strand) ----------------------------
header=""
RC_genome={}
for header in FW_lst:
	g=FW_genome[header]
	g=reverse_compl_seq(g)
	RC_genome[header]=g
RC_lst=RC_genome.keys()
RC_lst.sort()


if asktag=="Y":
	#---------------- 4 converted fasta -------------------------------------------
	
	outf=open(ref_path+'W_C2T.fa','w')
	for header in FW_lst:
		outf.write('>%s'%(header)+"\n")
		g=FW_genome[header]
		g=g.replace("c","t")
		g=g.replace("C","T")
		outf.write('%s'%(g)+'\n')
	outf.close()
	print 'end 4-1';
	
	outf=open(ref_path+'C_C2T.fa','w')
	for header in RC_lst:
		outf.write('>%s'%(header)+"\n")
		g=RC_genome[header]
		g=g.replace("c","t")
		g=g.replace("C","T")
		outf.write('%s'%(g)+'\n')
	outf.close()
	print 'end 4-2';
	
	outf=open(ref_path+'W_G2A.fa','w')
	for header in FW_lst:
		outf.write('>%s'%(header)+"\n")
		g=FW_genome[header]
		g=g.replace("g","a")
		g=g.replace("G","A")
		outf.write('%s'%(g)+'\n')
	outf.close()
	print 'end 4-3';
	FW_lst={}
	
	outf=open(ref_path+'C_G2A.fa','w')
	for header in RC_lst:
		outf.write('>%s'%(header)+"\n")
		g=RC_genome[header]
		g=g.replace("g","a")
		g=g.replace("G","A")
		outf.write('%s'%(g)+'\n')
	outf.close()
	print 'end 4-4';
	RC_lst={}
	#---------------- bowtie libraries -------------------------------------------
	map1=Popen('nohup %sbowtie-build -f ./reference_genome/W_C2T.fa ./reference_genome/W_C2T > ./reference_genome/W_C2T.log'%(bowtie_path),shell=True)
	map2=Popen('nohup %sbowtie-build -f ./reference_genome/W_G2A.fa ./reference_genome/W_G2A > ./reference_genome/W_G2A.log'%(bowtie_path),shell=True)
	map3=Popen('nohup %sbowtie-build -f ./reference_genome/C_C2T.fa ./reference_genome/C_C2T > ./reference_genome/C_C2T.log'%(bowtie_path),shell=True)
	map4=Popen('nohup %sbowtie-build -f ./reference_genome/C_G2A.fa ./reference_genome/C_G2A > ./reference_genome/C_G2A.log'%(bowtie_path),shell=True)
	map1.wait()
	map2.wait()
	map3.wait()
	map4.wait()
	os.system('rm ./reference_genome/W_C2T.fa ./reference_genome/W_G2A.fa ./reference_genome/C_C2T.fa ./reference_genome/C_G2A.fa')
	
elif asktag=="N":
	#---------------- 2 converted fasta -------------------------------------------
	
	outf=open(ref_path+'W_C2T.fa','w')
	for header in FW_lst:
		outf.write('>%s'%(header)+"\n")
		g=FW_genome[header]
		g=g.replace("c","t")
		g=g.replace("C","T")
		outf.write('%s'%(g)+'\n')
	outf.close()
	print 'end 2-1';
	FW_lst={}
	
	outf=open(ref_path+'C_C2T.fa','w')
	for header in RC_lst:
		outf.write('>%s'%(header)+"\n")
		g=RC_genome[header]
		g=g.replace("c","t")
		g=g.replace("C","T")
		outf.write('%s'%(g)+'\n')
	outf.close()
	print 'end 2-2';
	
	RC_lst={}
	#---------------- bowtie libraries -------------------------------------------
	map1=Popen('nohup %sbowtie-build -f ./reference_genome/W_C2T.fa ./reference_genome/W_C2T > ./reference_genome/W_C2T.log'%(bowtie_path),shell=True)
	map3=Popen('nohup %sbowtie-build -f ./reference_genome/C_C2T.fa ./reference_genome/C_C2T > ./reference_genome/C_C2T.log'%(bowtie_path),shell=True)
	map1.wait()
	map3.wait()
	os.system('rm ./reference_genome/W_C2T.fa ./reference_genome/C_C2T.fa')	
elapsed = (time.time() - start)
print ("Time: %s"%(elapsed));
print 'END';
