# Supplementary material for: BS Seeker: precise mapping for bisulfite sequencing
Source: BMC Bioinformatics. 2010 Apr 23;11:203. doi: 10.1186/1471-2105-11-203 (PMC2871274; doi:10.1186/1471-2105-11-203)
Supplement: Additional file 3 — Examples for running BS Seeker. This compressed file includes two example datasets (reads and the reference genome) for testing BS Seeker. A step by step instruction is included in Readme and can be also viewed from the project webpage at http://pellegrini.mcdb.ucla.edu/BS_Seeker/EXAMPLES.html. [file 1471-2105-11-203-S3.TGZ]

Archive with 11 entries (8 files):
- ./examples
- ./examples/.DS_Store
- ./examples/chr1.fa
- ./examples/notag
- ./examples/notag/BS_Seeker.py
- ./examples/notag/BS_reads_100k_notag.txt
- ./examples/notag/Preprocessing_genome.py
- ./examples/tag
- ./examples/tag/BS_Seeker.py
- ./examples/tag/BS_reads_100k_tag.txt
- ./examples/tag/Preprocessing_genome.py
