# Supplementary material for: BS Seeker: precise mapping for bisulfite sequencing
Source: BMC Bioinformatics. 2010 Apr 23;11:203. doi: 10.1186/1471-2105-11-203 (PMC2871274; doi:10.1186/1471-2105-11-203)
Supplement: Additional file 3 — Examples for running BS Seeker. This compressed file includes two example datasets (reads and the reference genome) for testing BS Seeker. A step by step instruction is included in Readme and can be also viewed from the project webpage at http://pellegrini.mcdb.ucla.edu/BS_Seeker/EXAMPLES.html. [file 1471-2105-11-203-S3.TGZ › ./examples/notag/BS_reads_100k_notag.txt]

ATATTTTGTTTTTAATGGTAAGTGAAATAGTGGGTA
TTTTTATTTGTGTTTTTATTGGTAACGATTAATATA
TTTTTTCGTAATACGTAATTGTGTATTTTTTTTATT
TAGATAAATAGTATAAGTTAAATTAGGACGAGTATT
AATTATTATAATATTTTGTTTAATGTAGTTGGGTTT
TGATTTCGATAAAATAAAAATTTAATATTAATATAT
GGTTATTGAGTTCGATATTCGATAGTGATAAAGATG
TTTTGATTTGGTTGTTAAAATTTTAAATTTTAATTC
TGAATTGTTTTGGATCGGTGAGTTAAAATTATTTTA
CGGGAGTAAGGTAAGAGTTTTTTAGTTTGGATTCGT
TTAAATAAGTGAATTTTAGAAATTATAAATTATTTT
TAAAGTATTTGAATTTTAGGGATATGTTTATTTTAT
GAAGTATTCGAGTAGTATGTAGTTATATATTCGTTA
ATTTTTTTAGTTATTTTTTTTGTAAATAATTTATCA
TTATAGTTTTTAAAATATAGTTTTTTAAAATTTAAA
ATTTTGGTTGATAATATTGGTTAATATATTTTTTTT
ATAATTTTTTTTGTAAATTTAGGTTTAAAAATTTTT
GAGAAAATTAATAGTGAAAATATTTTTAATTTAATG
TTTAGTTATTAGATAAAGTTTATTTAGAAATTTGTT
TAAAAGGGTTTAATGTTATATTGGTGGTGGTGGATA
TTAAAATAAAATTTTTAATTATTATAAGATGAAGAA
GTTTTGTTGTTGTTTTTTTTTTCTTTTTTTAGAGTA
ATTTTGGGATTAATATTTTTAGTAAATTTATTTTTT
AATCGGATCGGTTTAATGAAAAGGGGTAATATCGGA
TTTTTTTTTATTAGAATGATTATTTGTAGATCGATG
TTTTTAGATTGGAGAAGAGATTGGTAAGTTTTTTTT
TTTCGACGACGGCGCGTGGGTGTGAAGCGTTGTGTT
AAACGGTTATTTACGTCGTGAGGTTGTTTAATGGAA
ATTTATTTAACGTAAGTTTTAATTATTGTATGAGGA
TTGTTAATTATGATGTTAGTTTTTTTTTGATTATTA
TTGTTTTAAGTTATTTTTTTAATTTTATCGTTAAGT
TTGGTTATTATTTTTCGGTTCGATTTATTTGGTTTT
GGTTTATTAATATTGATATTGATGATGATTGAAGAT
TAATAAATTTTTTTTTTTGGTCGTCGATTATAGGGA
TGTAAGTAATTTTTTGTTGGTTTTAGTTTTCTTTGG
AAGTAAGTGTGATTAAAAATTGTTATTTTTAAAATT
TTGGTCGAGAAAGTTTATATAATGTAAATTCGTTGC
TGGGAATAAATTGTATAAACGGTTTAAAGTACAGAT
AAATATGGTTGTGGTAAAATAGAGTTTTTATTTGAT
TGAGTAAGTGAGTAAGAAGATTAAGAAAATGAAGTA
TTAAGAATGATATAAGTAGTGTTAAGTGTTAGTATA
GTTTTTTTTTGAAGTTTTAAATAGATGGTTGTTTAC
GTGAGTTGTCGGTAGGTTTGTGATGAAAGGAGAGAA
TCGGTTTTTGTTTATTAGAGTAAGTATATTTATATT
TATTAATAAGATAAGTAAAATGAGAAGAAATAATAA
TATTAGTTAATATTTTAAAGTCGGGATAATAATATT
AATAAGTTTATAGAGTTAAAGAAAGTTTTTTTTTAT
AGAAGAAGAAACGTAAGAGAGAGGAGAAAGAGTTTG
TAAATATTAAATTTAGAATGTATAATTAATTAGAGT
TAGGAATGAAAAAAAGATTCGGTATTAATAATGTAT
TTTAAAGATTAAAGTTTATTTCTTTATGTTTTTTTA
TAACGTTGTTATTTTTTGTGAATAGTTTGATTTTTT
TTTTATATTATAAAGGAATAATTTTTGAAGGTAAAA
ATTAATATAAAGTATATGTATTAATGGGGAAGTGTA
GTTTATATTTTTTTTTTTGTGAGGTATTCGTTTATT
TTATATTTTATTTTTTTTGGGTTAAATATAGAGTTA
AGGCGTAAGTTCGATTTTTGTGGATTATGATTAAAT
AATTTTTTAAAGGAGTATTTTTTGGTATAGTTGGTT
TTTATGTATTTTAATGTATTATTTTTTGTGAAGAAT
ATTTAATTTAATTAAAAATTTTATAAGTTATTTAAG
GTTTTTGCGGTTGTCGTTGGTGTTATATTTATTGTT
ATGTAGAATGATTTTTTTTATTATGATGTATTTTTG
GTTTGGATTACGGGAGTAGTTATGTGTTAATGAGGA
AATATATATTTAGGAGGAAGATTATGGGAGTTTTTA
TTATATTAGTTTTAGTAAGAGATATAATATTAGTTT
TTATTTTGAATATTTTATTATTATTACGTTTTGTAA
TGAATTATTGAGAGAATAAAGTTATTAAGTCGAGGT
AATTGGTATTAAGTTGGGTGAGATTTTGAGAAGTAT
TATTATTATTTTTTATATATATTTAATAAATTAACA
AATTTTAATAGTTGAATTTTTTTTTTTTATTATTTT
TGTTATTGGGTTTTTTTTAGTCGTATAATTATTTTT
TTATGTTTTGGTTCGTTTTTTTTTGTTTTTTTTTTT
GAAATTGAAATTTGTATGTTTTTATTTTGGTAATAG
TTAATGGTGTTTTGATTGAAGTTAGTTGTGTTGTAT
TAAGTTAATTTTTTGTTTGAAGTAAAATAAAATAAA
ATAAAATGAAATGCGATTAATGTTAATTGAAAGATA
TAAATTTAATTTATTTAATCTTAATTTGTATGATGT
GGTTTTTTATTAGTTTGGTTAGAAGAAATTAATTTT
TTTGTATTAAGTTTGATCGTTTTTTTTTATTTGGAA
AAATTGAGTGTTTTTTTTAAAAATAAAATTGGTAGA
TAAGTTTTGATTAATTTGTTTGTAGCGTTAAAAGTT
TGATTTTATTAATAGTGAATTTAATTGTAAATTTTA
TAAATTTTTAAGTATGAGATTAAGTTTTGTTTCGTT
ATTAGATTTATTTTTGTTGAATTTTATAGATTAGTT
AAATTTTGTTTTTTTTTAATGATTTTTTTATTATTT
GTTATTTATTATTGTTAATTTTTTTTCAAATATATA
AGTTTTTTATATATGTGAAAAAGTTTAAATGGTAAA
GAAGTTATATGTTGAGGAGATGATTCGTGATGTTAT
GTTTCGACGGTGAATATATATATTTTTTTTTTTTAT
GGGTACGATTTATTGTTATCGTTTTTGACGTTTTTA
TAGTTATATAAATTATTATTTTTAATTTTTAAGTAT
AAAATATTAATAATTTTGATTTTGGATTTTAAATTA
TATTTTATTATAAAATTAACGGTTATAATAAATTCA
TGATAATTAATTAATAGATATTATTTATAATTATAT
TGTTTATCGATGAAGTTTATGTTGTCGCTTAATATT
GTATTATTTTTTTTTTGTCGTTCGTGATGAATAAGT
AAAAAAATGGTAAATATATAAATAAATATTTATTAT
ATTATATTGTTTTTTTTTTTTTGAAAATTTTTATTT
CGGCGTTGTTTTTTTTATAGGTTTGTCGTCGTTGAT
ATTTAATAATTAATTATTTATAGGTTTTTAAAATTA
GTTTTATGATATAATTAAGCGTGTGTATTATATGAT
AATTGTATTTTTTATTAAATATGAGAATTTTGAAAT
CGATGTGGTTTTTTGATATAGATTAGATCGGTTAGC
TTTAATTGATTAGAAAGAAAATAGTATTAAGAATTT
TAGTTTTATAAGGATTAAGAAATGTTTTTGTTTTTT
ATTTTAGTTTGGTGATATGTTTTGGATAGTAAACCT
ACGAATTTGGAAAATTTGACGAGTTTGAATTTCGGC
AAATGTTTTTATGGTTCGTATTAATAGATCTGTAAT
TAAGTTGATAAGAATTAGTTTTTTTTGAATTTAATA
GTTTTTGCGTTTATATTATGGTGTGTTTATTTGTTA
AAAGTGTGTGTGAGGCGTTTCGGTAGTCGGAGTATT
TGCGGGCTTATGATGTTTTTTCGAGTAATATTAGAT
TAATTTAATTAGAAAATATATTATATTGGTTTTTTT
TGAGTTTGTTTTTCGTTAGTAATTTTATGTTTATTG
AGAGTGTGTAGAGAATTGATGAAATTAATTTATTGT
TAATTTTGGGAATAATTATTTTGTTTATAATTTTCA
AGATGTATGGTTTATATATTTGGTGATATAAGCAAA
AGGTGTTTTTGTAAGATTTTTTTAGGTGGTGAAATT
TTTTTATGTTTGAGATTTAATAGAATTTGGAAAATG
ATTTTGTGTATTTAGGATTAATAGTGAAATTATATA
AATTGTTATAATTAAAAGAATATATAATTGCGTAAT
ATATATTAAAGATTTTATAGTTAAAGTTAATTAAAA
TTAAATTTTAACGTTAAATTTTAAATTTTAAATTTT
TAAAGTAGAATTTATAATTTGATCGTTTTGTGAATT
TAGTAAGTTTATTTGTTAATTGATTGATTTATCTTA
TTAGAGATTATTTTAATTTAATTTATTTTTAAGAAT
ATATTATTGTTGTGAAGATGAGTTTTTTTGTTGTTG
ATTTTGAAAAGTTCGAAGAGTTTTTTAGGATTTTTT
TATTAATTTATTTTTTTTAAGGAAATTTTATGGTTT
TATTAAAAATTTTTATTGGGTTTAATAAGGAGTTTG
TTATTGATTAAAATAATGTTATTAAAGTTGTACTCG
ATTTTGAATTTTTTTTTAAAAAAGTTCGTTTAAAGA
TTATTAATATAAAAATTAAAGTAAGTAATGGGTTTA
GTGTTTGGGGAATTTTTATATGGAGAGGTGATGTTT
TTTATATTTATTAATTATGTATATTTATTGTTATTA
ACTTTATTGGGTTTTTGTAGGTTTTGAAAGGTTAGT
ATTTAAGAATATAGAGAGTGTATTTTATTAATTTTG
TTAATATTTTTAACGTAATGTAAATAATAATATAAA
TTTATATATTTAAGATATGGGAGGAATTTATGCAAT
GATTGTGATGTTCGAGGTACGTTAGTTATTTTTGTG
TGTATTTTTTTGAATTTTAACGTTTGTGAAATTTAT
AATAATTAATTGTTGGAGTTTGATTTTGTCAGATAT
TCGATAATAATTAATTTATGTTTTTTTTAAAGTTTT
TTATTTGAATTAGGAGTTTTGATTATATTTTTTTTG
AAATTGTATACGAAGTAATGTTGTAGTAATCGTTTG
GTGAAAATATTTTAAAAGATATTAAAGAGAATATTA
ATAAAAATTTAAATTATGATTTTTTAAAATCGTTTT
AATTTTATATAAGAAGGTTAGGTTTTTAAGTATTTG
GTAGTTAAGTCGTTGGAGGGATAGTTTAATAGTTTG
TGATGAGAGATATCGGTTGTGTTTTATTTTGTTATA
GATTGTAATAAGAAAATAGTAATTTTAAGAAACGGT
AATAATTTAACGTATTTTTGAATGGGTTAGTATTAC
TAAAATTTTTAAAGAGGAAGAAGTGAGTTTGATTTT
ATGTAATTTTTTTAAAAAAGTTTATATTTATATGTT
TTTATTTTTATAGTAGGAATTAAAGTAGTAAGTGGT
GTAAGAATAGGTAGTTTATATTTATTTTATATAATT
GTTATGTTATTGGATTATATAATGGTTGGTATAAGA
TTTTAGAATTGGTTTTTATGTTTGTGTAGAATGGAA
TGATGGAAATAATAATAATTAAAATTTGTGGTGGTA
ATGAAATTTATAAAAAGTTTTATAAAATTAGAAATA
ATCGTTTTGGAGGTAGAAATAAAAGTTTTTTTGGTC
GATTTAATTTTTAATATAAGTTGAAAAATTTTATAT
TTTGAATATTTTTTTTTGGTTTTTTCGTTTTAGGAA
TTAAATAATTAAATATTTGAATTTTTGTATTTACTA
TTGGTTGATTATTTGAAAATGGTTTTTGTTTTATAG
AATTTTTAATTTGTATTGTTTTTAAAATAATAAAGG
TAGTGGTTTTTGGAATGGGATAAATATTATTTTCTA
TTCGTTCGTAAGGCGCGAATTCGTGGTTTGAAAGAA
AAAATTATATTTTAGAGGAGATTGAATTTTTTTTTG
GTTTTAATTGAGTTATTATTTAAAATTGAAATTTTT
ATAAGAAAATAAGTTATAATTTTGTTTATTTTGTCT
GTTGTAAAAAATTTAAATATAAGTTTTTAGTTAGGA
ATTTATTTTTTAAAATTTTATTTTTAATAGTATATT
TTTTTATATCGTTTTTTTTATTAAAAATATTGGTAT
GATATAGTAATTATGTTTTTAGGTTTTTAAGTTTGA
ATATATAATGAAGTTAATGATTTTATTTTATTTTTT
GTTTGTTGTTTAGTTTTGAAACGTTTTGTTGGAGTG
GTAGTATTGATTTTTTTTTTTTAATTAAAGGTCTGT
CGATTAAAAGAATAAATTAAATAATTATGTATATTG
AGATTTAATATTTTATACGAATTTTTTCGATAATTA
TAATTAATAAATTAAGATAGATGGTTTTAGAAGATA
TATAGAGAAATAAATAAAAGAGTCGTAACGGTTATT
GTTTGTTAGTGATAGTTATAGTATTGTTTTTGTTTG
TAGAATGATTTTGGTTATTGAATTAGTTTGATATAG
TTATTTTCGTTATATTTAATAAAGATGTTGTAGATT
ATATTTGATTTAAAAGTTAAAGTAGTTATTTAAATA
AATATAGATAATTTTTTTTAATGTTTTGTTAAATGT
TTTGAATAATTTGAGTGATAACGTAAGTAATGTATA
TAAAGTTGAAAAAAGGGTAAAGTAGTAAAATTTTAA
TTTTATTGATTTCGATTTTTTATAAATTGTAGTGAA
AGATAAATATATATTGAAAATTAAGTTTAAATATAT
AAAGTAGTTTTTATATGTTTTTTTTTGTAAAGATTT
TGTAAATGTAGATATTGGCGTTTAGAAAAAACGTAA
TAGAGATTTTTTAGAAATTATATTTTTAAGTGATTT
GGTTTTTTATATTTATTGAATCGTAAGTTGTATGAT
TTAAGTATACGGTATTTTTCGTAGTATGGTGGTTGT
TTATATTATATGTATTTGTTTTATTTATGTTTATTT
TGGTGGTTGTGGTTGTGGGTGTGGTGGCGTTAGTGG
GTTTTGTAACGATTTATTTGATCGTTATGTAGTGCG
TATATATGTATATATGGATGTGAATAATCAGTATTA
TGAAGGGTATTTAATCGATCGTTTTTTTTTTATTTT
GAGAAGATAAAATTAAAATTTATATGAGGTTGAAAT
TAGTATTATTGTTTTGTTTTATATTGTTATGATTTG
TTAATGGTATAAAATAAGATTATATTGATTAAAATA
GATTTGATTTTTTTCGGTTTGATAACGTTTTTAGTT
ACGTAAAAGAAAAATAAAAATTTGTATTAGAAAAAA
ATGTAGAATTGAGAATTTATTTTTTTAATTGTTTTA
GGGATTGGGTTAAAGTTAATAGGTTTAAAAGTAGTC
TATGGTGATGTTATAGGATAAATGATAAATTTTGAA
TTGTATGCGTTTTAAGTATTTTGGAGTTTGTGGATG
AAAAAAATGTAAGATTTTTTTTAGTTAAAATTTTGT
CGTACGAAAGTTTTTATATTTAGATATTATTATGGT
TTTTGATTTTATTTGAATTTTAGAATTTTTTTTAGA
AAATCGTAATAATATTTATAAGTTTTAAATTTTTAG
ATGAAATGTGACGTGATTCGGTATAGATTTCGTGTT
TATGAAAGTGTTTATAAATTTTTTTTGTTGCATAGG
GTGATATTTATCGTTGGGAGTATGTAAATTTTGGAT
TAATTTATATTTTTGAAATTTTTAAGAGTTGTGGTT
AGAAAAAATAATATTAATAGAAAATAGATTTATAAG
GGAACGTGGGAAGTTTGGAATTTAAGTGGAGTTTCG
GTTTTTTTTTTGTGTAGATTCGTTTTATAGATAAAA
TAAGAAGAAAAGAAAATAAGAGATAATATTTTTTTT
TCGAGTCGTTTAGTTACGATTTGAGGGTTACTTTAA
GGTTTTATTTATTTTTTTTTTTTTGTTTATTTAATA
TTAAATTTAATTAATTAAAATATCGGTAGTTATAGT
CGTCGGAGTTTTTGGTTTAATCGTTTAATTAATTAT
TGATAATAAATGGTAGATTAGTATTTATGTGTAGAT
TTTTTTTATTGATATAATTTAAAATGTAATTAGGAA
TTTATTTATGTTTTAATTTGTCGGTTTGGTGATTAT
TTTATAAGATATGTTTTTGGTGCGTTTACGGTGGTT
TATCGGAGTAAATTAATAGTAAGATAGATTTAAAGT
GGTTTTTTTAGGAGAGAAGCGGATAAGGCGTAATCG
ACGTTTTTTTAGTCGTTTTATTTTTATTTTTTTTTT
TTTTAAAGGGTTTGTAGAAGGTTTATGTATTTATTC
TTAAATTGGTGAGTTTTAGATTATAATTTTGTTTTA
TTATGTATGTAATATTTTTAATTAGTAAGTGAGATT
GATTTATTTTTTTTTTTTTATGTAATAAGAAATTTA
AAGAATTATTTTGTAAAGAAAGTTTTAATAATATGA
GATTGTAGTAGACGTAGATTGTTTTTAGGTTATTGG
TATATATATTTAAGTAATAATTATAGACGGATACGG
TAGGTGGTTTTTTTATTAATCGATTTTTTTGTGTGA
ATTATTTGTTTAGATTTTTATGAGATAGTTCGTTTA
AAGTATTATTGTTTTTTTGATGGATATTTAGCATTT
TATAGAAAGTTTTTAAAATTTTAGTTGTATATATGT
TTTTTTATTTTCGTTATTGTAGAGATCGATAAATTA
TAAGTTGGAAAGGGAAGAAATGGTGGAATTCGGTCG
TGAGTGTTTTTTGAAGGAAGGTGTTGTTGATGTTTA
TTTTGATAGTTTTAAAGTTATGTTTCGTTGATTTTT
GATGTGAAGTTTTATATATATGTAAGATAAAAGATT
TTTTAGAGATTTGTTTAAATATATTGTGAATATTGG
TAGAGATAATTGATTTTAATTTTTAGTATGGTTTGA
GAATGTTTTTGAATAATAAATATTTTATGTGGTATT
AGTAAAATTATTTAAGTTTGTTATTGTTATTAATTT
ATGATTATTGGTAAATGTGTTTATGTATTACTTTGG
AATATAATAATGAAATATTTATTTTTTTTATTGTAA
TAGTTTATAGGTGATTGATATGTTTAATAAATTAAT
TATTATTTTTTTTTGATTTTGTTTCGAATTTTTTTA
AGATATGTTTTCGTTTTTTTATGTTTAAATAGGGTA
AATGGAATCGATACGATATATATTTATTATTAATTT
CGGTATAATAAATTAATGATAAAATACGAAATTTGA
ATTTTGTTGTTTTAGAATAATGATTTTTGTTATAGA
ATGTATATATATATATATATATAGAAAATTGTGGAA
GGTGGATTAATAAATAATTAAAAGATTTATATGAAT
TAATGTATTTGATTAATTATAAGAGTCAAAGATGAA
ACGGTGGATATTAGTTTGATTAGGTAATTTATTTAT
AGTAATTTTTTAGTTATAGAATTTTTTATTGTTTTA
CGTTTGAGATGTGAATTGTAAGTTTTTCGTTTATTG
GTGGTTATTTGATAAATTAATAAAGATAAATAAATG
TTGTAGTTTATAGGTAAAGTGAATTTGTAAGTTACG
ACGAGAAGCGAAGGAAAGATATATATTATTAGTTAT
AGTTTAGTTTAATATGAAATAATATATTGTTAATAG
TGTTTTTTTTATATTTTAATTATTAAATAATGTTTT
TTAAATAATATTTATGTTTTTTTTTTTTTTTTCTTT
TTTTATATTTATTTTACGTAATTTTATTTATTTAAA
AGAGAGAAGATTTTTTATAGGATCGGTATGTAGAGA
TTATCGTTTTGGTGGTTATTTACGTTTTTATTTTTG
TTGAGGTAATGAATTATAAGTTTTTCGTTTGTTGGA
GTTTTTTGTTTTTGTCGATTATTTTATTATAATGAA
TGATGTTTTGGTGAAGGTTGAGGAGGATTATGTAAA
AGATTTGATTATGGGGAATATAACGTAGAAATATTT
ATAAATATTTTTAATTTATTTTTAATTTTTATAATG
AGAAATGTTAAAATTGGTTTGATATGAAATTTGAAT
TAATGTTAGGAGTTTTGGAGTATTCGAAGGTTTTTT
TTGATTTAATAAGATTATTTTTTTGTTTTTTATATT
TTTTCGGTTATTATTTGGATTTAACGTTTTTGATTT
TTTATTTTTAATTTGGTTTTGATTTTAAATATGTTT
GGAGTTGCGGGTATTAATAGTGATTAATGGATTTGG
TTTAAAGATTTTTGGAGTATATAATTGTGTTTGTTG
TAAGTGGATTGAATAGTGTAGTGCGGTTTAATTACG
TTTAGTTTTTGATTTATTTTATTATTTTCGTACGTA
ACGTATTGTTATATGATTATTTTGGTAATGTATTTA
TGTTTTATTTTTAGTAATAGAAAATATTTTGTATAA
TAAGTGGAAAGATGATTATTTTTATTGGAATTTCGA
TAGGGTTTGGGTGGAAATTATAATTATTTTAATTAA
TTTTAGAAATTATAAGGTATGTTTATGTTTAATTAA
TGTACGTTGAGATTGTGCGTTTTGTTTTGAGTAAGT
TTTGAGGGTGATAATATGATTGAGAGGTTTATTAAT
TAATGTATGTTTATGAATATGAAGGTGTTGGATAAA
ATAGTTAAAATTAAATTTTGAGAGAGATAGAGAGAG
TTTTTTGATTTTTTTAATATTGTTTTTGGATATTGT
GATTTTTTTGAGTTTTATGAGTAAGTTTAGTAAGTT
TTAAAGTTGTGTTAATATGGCGTAGAAATTTAGGAA
GAATTTGCGGTGGAGTTAGTGACGGCGTTTTCGAAA
TTTATTGATAAATTTTTTTAAGTTTTGGTTTTTAAG
TTGTTAGTTTAGTTATCGATTGTATTATATTCGTAA
AAATTTAATGAAAAAGTGTTTTATTTTTGTAAAGTG
TTAGTTGGGTTTTTTTAGAGTAAAAGAGGTTTAAGA
GAATGTTTTTCGTTTATAAAGTTTTGATATGTTTGT
AAGATTTTTAATGCGATAAGATTTTTTTATTATTAT
TTTTTTGGGTTAAAATTTATTTTTGTTAAGTATTTA
TAGATATTGATTTGTATTAAAAATATTTATTATTTT
TAGTATATATTTAGTTTACGATATAATTAAAGAAAG
TATATTTTATATATTAAATATTGTTTATAAATATAT
TTAGAATTAAGTTTTTTAGAAATTTGTGAGAGGTTG
TCGTTTGTTTGTTTTTATTTTTATATTATTCTTAGA
TTTAAAGTTAATTTTTATTAATTTTTTTTTATTTTT
TGGTTATATAGGGGATTTTTGCGTATTGTATTTTGA
TTTGATTGATTTTATAAATATTTGAGAATATTTTGT
GATTAAGATTTTATTATTGATATTAGTCGGTAGTTA
GTATTTTGGAAAAATAATTTAGTTAAGTTCTTTTTT
TTTTTTTGTTGTTTTGTTTTTTTGTTTTTCAGATTT
GATTGAAATAAAATTTTTTGTTTTATTGAATTAAAT
TAAGATACGTGGTGAGTTTAGTATCGATGTTAAGTG
ATTTTAAAGTATGTATAAAAAGGGGAAAACTTTAAT
TTAAAAGTTGTTAGAAAATTAAAAAAAAATTAAAAT
GTTGAAGGAGAAGGAGAAGAAGATGAAGAAGAAAAG
GATGGTAAAATATTTGATGAGGTAGTGTTTCGATTA
GGTAATGGAGAGTTTTTATATTTGTGTTATTAGAAG
TTTTGATTTTTTGTTTTGGAAAAAGATATTTTAGAG
AGTTTTATGTTGAGATTTAGGATTTTACGAATTGAA
GGGCGTTTTTTGGGGCGATTCGTTTTAAGTGTAGGA
ATAATTTTTGAATAATAAATTTTTAATTTTAAATAT
TTTAAATTTTAGAGTTATGTTTTCGGAGATTTTATT
TATGTATATTTTGGAGATATATATTTTTTGTGTTAA
TTTTGTTTATCGAGGTTGGAGTGAATAGCGTTTATG
TTTGTTCGTTAGAGTATATTTTTTTAAATGGGATTA
TTTGTGAGTTTGTAGGTTAAAGTATTATTTTGTCAA
GATTTTTTTAATAATATATAAATACGTATATTATTC
GAGTTTGTTTTGTTATATTTTTTTGTTGTTGTTTTT
AATATTATTTTTAATAGTAATTATGAAAATTATGTT
AGTTAAAGAAATTTAAATTTTAATTGAAGTAATTTA
AATATTTTAGTGATTGGTTTAATAGTTTTATTTTAT
TATTATTTATATTGGTTTAGGTAGTATTGTTTTTTT
ATTGTTTGAAATTTACTTTTTTGGTTTGAAATTTAA
TTTATGTACGAGTTTGGATTTGTTAATTGTAAAACG
TTTTTGTATTGAAGAAAGTTGATATTGGGATTGTTT
ATGATTTATTTAGTGATTCGGAGGAGGATGAGGAAG
TGTAAGATTAGAAGTTAGGATATTAAAGTGATATTT
AAAGTTGTAAAGAGTAATATTTTTTTTGTAGTTGCA
GTTGTTAAGTATAGTTTTGTTGGCGGTTTTTGTTTT
ATAGATTTATAATTAAATAAATTCGTATTTATTGAT
ATGTTTGTTGTTTTTTTTATTTTATTTAAGAAGGTT
ACGGTGAAGTTAAATTTGGAGATCGTCGGAGTTGGT
ATTGAGTTTTAAATAAGTGGTATGAAATGAATTTAT
TTAGAGGAGTTACGTTTTGTATTATTAATGATAAGA
AAATTTGGTTAAAGTAATTTTTTAGTTTATTGAATT
AAATTTTTATATTAAAATAGTATATATTATGGTTTA
GGCGAATTTAATATATTAATATATTAAAAATTAATT
AGAGTTAGAGGACGATTAAATTAGGTTAGACGAATG
AAATGAGTGATATATTATTATATAATAAAATGATAT
GATTTATGTTTTTTTTTGAGGTAAATTGAAATGAAA
TATAAGAGTTGTGTAGAGTTTGTAGTTTAGTAAAAG
TGTTAATTTAATAAATATTAGAATATTTTAAAGTAA
TTTATTTTTTGAAATTATTTATTAAAATGTTTATTG
TGAATTTGAGTGGAGGTTAATTTTAAATTATGATTA
GATTTTATTTAATAAAAAAGTTGCGATTTTTATTTT
TATGAATTATTATATTAAGTTAGTAAGATAATATTT
TACGTGTTATAGTTTGTTTTTTAATTGTTTGTATTA
GAGGGAGGTCGAAGAAGTTGAGTTTATATTAGAAGT
GTTTTTTGTATGTTTTTTATTGTTCGTATAAATTTT
AAGAGTTTGTTGAGAGAAAAGTAAAGGAGTTTTTAG
GTTGTGGTTTTTTTTTTTATATTTAATTATATATAT
TATGAAGTGATAAATATTGTAAGTTGTAATTATAAT
TTGTATTTGGAAATAATTAAAATTAAAAGATTTTAG
GACGATAAATATAGTTTTTTGGATTTGATTTTGTTG
TTGTTTTTGTTTTTTTGGATGTGAAGGGTTTTTTAA
ATTGTCGGGTGGAGGTGATTTGATTGATAAAGATTT
GAGTTGTTTTTAATAATTGAAATATAAAAAATTGTT
GTAGTTATATATAATAATTAACGATGTTAAATATTT
TTGTTGATATTATAGAAGTTTTTAAGTTTGATGTGA
GGGAGTTTTAGTTTTTTATGTATTTTTTTTTTTGTA
GTGTTGTTATTTTGTGTTTATGGAATAAAATAGAAT
GTTATTTTTTTTTTTTAAAAAAAAAAAATTTTTTTT
ATTTTAGTAGTTAGAAGGAGGAAGACGAAGAAAGAA
TATTGTACGTAGTTAAGGATATTTATTTTAAGGAAT
AGGGGATATTATGAATAATTATATTTTTTTTTGTTA
TTTAGGAAATATATCGGGTAGTGTAGTATAAAGTTT
TCGGTTTTATTTTTATGTAATCGATGAAAGAATGAA
AATTGTTATAGGAGTATTTAATATGTTAGAAATCGG
AGTATTTAGTAATATTTGGTTATAAATTCGTTAATA
TTTTTGGTTAATAATTAATTTTGTTTTTTTTAAAAA
TGTTTAAAAGGTTTATATATATTTTGAGATTATTCG
ATTTTTATTGTATAGTTATTAAATATGGATATAAAT
ATTAAATATAATATGATTATATAATATAATAATATA
TAATTTGTGAGCGAAGATTTTCGGTTTTGTTTATTA
ATCGTTGAAAGTTTGGTTTGTTGTTATTTGTGGTTT
GTTATGGTTTGTGATGAAGAATTTGAAGATTGAAGT
AGAAAAGTTTAAAATTTTATAAATAAAGGTTTAATT
AATTTTATTGTATGATTAATATTGAAGATAAAATAT
AGATAAGGAAGGAAGGAAGAAAATGGAATAATTATT
TAAATAATATTTTTTTTATTGTTATTTGGGGGTGTA
TTATTGTATTATATTATTTTTTGTGATTTGTTTTTT
TTTTTATGTTATTGATGATGAATGATTAATATAATT
GTAATTTGTAATATTACGGTATATGTTGTATTAAAT
GAAAATATGAAATTCGAGGTATGTAATTTGTATAAT
AAATAAGTTAAGTTTATTGATTAATTTATATTATGT
ATAATTTTTTTTGTAAAAAATGTAATGTGAGTTTTA
TGTTTTTTTTATCGATTTTTAAAATTTTGTTTATTT
TTAATGGATATTTTGTTTTATATATATTTACTATAA
GAGATAATTTAATTTTAAGGATTGATTTTAAGAAAG
TATTATTTATAGATAAGCGGGTAGGTTGAGATTTTT
TTATTTTGGAAATGTTAATATTAAAGTTATTTTGGA
TATAGGAATTAGATTGATGTTTTGTTGGTGTTATAT
AGATTAAAGAAGAGTATAATTTATAATTTGATTAAA
ATATTTTTTTGTTCGATTCGGTTAAGGAAGAGTTAG
AGATTAATGTATTATGTATATTATTTTTTTTTTATA
GTAATTTTTTTGGTTATTTGTGTTTTATTTTTTTTT
TATTGAATTTTATTTTTAAAAATTATATAAGTTTTT
ATTTGAAATTTTTTAGTTTGTATATGTGTTTTTAGT
TTGATAGAGGAGATGGTAGAGGTATTTATGGATGAT
CGTAAATGGTGAGTAATTTTTTGCTTTGTAAATATT
GTTTTGTAGTGATAGTATTGTTGGTGTATGTTATGA
TATATGTATATTTTTGAAATTTATAATAGGTTAATA
TATATTTAAAATTAAATAAAATAATGTTATATATTT
GTTATAATTGTTTAAAATTTTTATTTTGAATTGTAA
AGAATGGAGTGTATTATTATGATGGTATTTTAATTA
GAAGATAGTTTGAAAGAGAATTAGGATTAATTATAT
GGAGGAGAATATTTATAAATAATTTTCGTGTTAGTT
CGAAGTTTATGGCGGTGGTTGATATATTGTTGATTC
ATGTTCGTTATGATTAGAATTTCGAATTTTTAAATA
TGTAAATTAGATTTTTTAAAATAAGATAATTTATAA
TGTGGTTAGCGTAAAGAAGTAAGTTATTCTGGTCGA
TATATTGAGTTTGTAATTGTAATAATGTATCGTTAT
CGGAAAAGATTTGGTTTGATGGATGGATGATTTGTC
GATTGATTTGAAGGGATTTTTAATATTTCGTTTGAG
TAGATGGGAAAAAATATATTTAAATATTAGAGAGAA
TATTATGAATTATTTTTAGTGTTATAAATAATGTTT
AATTTGAAATAAGAGTTTTTTTATTGTTTTTTTTTT
AATTGAAAATTTTTAAAGTTTTAATGTTAAATAATT
ATGTAAATTAGAAGTCGAATAATATGTTCGTTTAGT
TATTTGTTTATTTATAATAAATAAAGGTTTAAGTAT
TAATTGTCGGATTAGAAAATTAAAAAGTGTTTTAGT
ATGTTGTAGCGACGTCGATTATGGAGAAGGAAAAGG
TTATTAAGTTTTACGCGGATAGTAGTTTTTTGAAAC
TCGAGGAAGTTTTGGATTGTTTTTATAAAATGAAGT
TATTTTTTAAAATTTTTGTAGTAAAATTTTTTTTTA
TTTAAGAGATTATTAATGTATTTTTTAAGTTTGGCT
TGTGTTTTCTATTAGATTTTGTAGTTGGCGTTGAGA
TGGATAAGTGTTCGGAATTCGAGTTTTTTGTAAAAG
AGAAGTTAAATATATATATAAAAAAAGTTTAAATAT
TTATGTATAAATTAAAGATAATATATTGTAGTATTA
TTTTTTTTTTTTTTTGGAATAAGATTGATGATAAGT
TTTGTTTATAATTTGTAGAAAATTTTTTTAATGGAG
TTGAATATATATATAAGTTTTAATTTATATTTTTAG
AATTTATATTTTACGTACGTTTGATTTTATATTTTC
GTTATTTTAGGGGACGTTTTGAATATTATGGTAAAT
ATAATTGTAAATTTTTATAATATTGTAGTGGATTAT
TGAGATGATATGAGTATAGAAAAAAAATTTAATAAG
ATGTATTAGGTATATTATTAGTAGTGTATGTATAAA
AAATAAGAAAAAAATGTTAAAAGGAGGAGAGAGGTA
TGTTTTTTTTATTAGTTAAGTATATATTATTTATTT
TGTATATATTTTTGAGTGGTATTGGATAGAGTAGAT
TGGTGTAAATTGTTTATTAGAGGTTTGTGTTTGAAT
ATAAAAATTTTAAGAGTTTTTTTATTATATAAATTG
AAAGAGAGGAAGAAGATGAATATTTTTAATTCGTTT
AGTTGTAGTGATATTATAATGATAATGGTTGAAATA
ATTTTGGTTTATATGGAGAACGAGAGTGATTTAAGA
ATTTTAAGCGAAATTTAAATATAAATTAAATTATTA
TTTGTTTATTTGTAATTAAGTGTAGATGGATGTGTA
TAATATTTTTGGTTAGATAAATTGGAAAAAGATTTC
TTTTTGATATATTAATTATAGTTAATGAAATTTTTT
GAAGAAGAAGATTTTGAGTGATGATGAGTCGAAATC
TTTTAATTTTATTTGTTGATTTTTTGCTAATATGTT
TATTAATAAAGGATTTGTAGATATTAAAGATGAAAG
AATGGGTTGTTTTTGTAAGCGTAATGTGTTTCGTTT
AATAATATTGTATATTTTTATATGTATATTATAATG
GACGGTTTAGGTTATTTGTTTTTTGTGGTTAGTTTT
TATAGATATACGTTTATAGTATATAGTTTTTTTTAA
ATAGTTATTTGATCGACGATGTTATTTAAAGGATTT
AATGTTATTTGTTTTTAAGAATATTAATATTGATTT
ATTTTTTTGATTAAAGAGGAAAGTTAATTATTAATA
TTTTCGATATTTTTTCGAGATTATTTGTAAAGTTAG
TTAAATTATAGTGTGTATAATGTGGTTTATTCGGTT
AGATTGATATGGAAGTTGTAGTTAAAATTTTGAAAT
AATAAATAAGATTTTAGATATGGTGTTATAAGTTAA
TGTAATAAAAGTTTAACGTAAGTTATATAAAATCGT
TAAAGTTAAAGGATTATTATTCGATATACGAAGAAT
TGGTTTTTTATATTGTTTTTTATTAATATTAATTTT
TATTTATTTATATATTTGAATATTAAAGTTGGTTTA
TTTTGGATTTTTGAGGTTGTTATGTTATGTATCTGT
TGAATGGTATGGGTTATTATGAATTATAAGATTTAT
AATGGTTGTTTGGGGTTATAATAATTTGGAGAGGTA
TATAAATTTAATTTATAATATAAGAATTTTGAATAG
TGAGGGTTTAGATTTAACGTAAATTTTAAATATATT
GGTTCGAGTGAATGGGTCGAGTAGAGTTATTTTAAG
GATATCGAAATTTATTAGTAAGTTATTAGTTATGTA
TATTAAGATATTTAGTTAGTTTTTTTTGGTTTATTT
TGTTATTAACGAGAGAGAGTGTTGTATATGTTTTTT
AAAAATAAGTTTTTTTATTAAAATTATAGTTTATTA
TAGTGTTTATGTATAGTGTATTTATATAGTTTTGTC
AGAAGAAGAAGAAGATATAGTTATAGAGTTTATGTG
GTCGATGAGTTTTTATGAAAGTTGTTTCGAGTTAGA
TTTGTGAAGTTATTTTAAGATAATTGGTTTTTTTTT
TTTTGATTTTAAGAGATGATTAGTAGATTGTTTTTA
ATTACGTTAAGTAAATATTAAGAGTTTTTTGATATG
AGTATAATTATAGGAGATGTCGATAGCGTATTATAT
GTATTTATGTTTTGTTAAGGTATTGAGATGTATTAG
GAGTTGTTGACGTAGAGAGTTATTTAGATGTTTTAT
TTTTTAATTTTTTTTTTATTTTTTTAATCGTTATTG
TATTATAGTTATTGATAATTTAAATGTAGTATATTT
ATTTTTGTTTTTTTTTTTATTATCGAGAGATTAGAT
TAAATAAGAGAAGAATGTGTAGGTATATTAAATAGG
GTGGATATTGGTATAGAAGAAGTTTTTGGGTTTTGT
TTTAATTTGTTTTGTTGTTTTTGGGATATATGAGTT
AATAATCGAGGTTTTATCGATTTTTTTAAATAATTG
GGAGAAAGATAAAAATAAAAATTGTATAATATTAAA
AAAAATTTAAGTTTTTTTTATATATATTTTTTTTTT
TGTATATATATGATGTTATATCATTTTTTTTTTATA
TATTTGATTAAAAAATTTTTGAGTTTTATTAATATC
TGAGATTGTACGTAGAGAGGTTAGTGAGTTAAAAGA
TTGTTTTTGGGTTTGAAGAAAAAATATATTAAATAC
TAGAAGTTGTAGGTATTTTTTTAAGAGTTATATTTG
TAATTAGTTTCGAATTGAATTAGTTTTAAACTTAGC
TTGAGTTTGGTTGTTAAGAATCGTTTTTAAATATTT
AATGAATTAAGAAGGTTATAGATATGAATATATAAG
TTTTTTTTTTAAAGTTATTGTGAAAATAATTTTTCT
TAAGATATTGAAAAAAATGTAATTTTTGATTATATA
TTTTAGGGTAATTGGGTCTGTTTTTATGGTTATTAT
GTTAATATAGAATAGAAATTGTAGAGTAACAGTTAA
GATCGTTTTTTTGTTTTTTGTATAATTATTGTTTAT
ATTAGTTATGATTTGATATAACGATATTATGTACCA
GATGAAGGTGTATATGTTTGGGTTGTTGTTAATTAG
TAATAAATATTTCGAAAAATTTGTTTTCGGATAAAA
AGTAATGAAAATATATAAATAAATACGTATATGTAG
GTTGTTGTGTTAGAAGTAGTTTGTTGGTTAGATGTA
ATGATATAAAAAGTATTTAGTTATATTTGGTTATAA
AATGCGTATATTATTATTCGATCGGTATAAGGATAA
TAAATTAAAGATTTATTTGATTAGAGTTTTAGGTTA
TGTTTTGTTTTTTTTACGATGGTGTTTTTTGTTTAA
TTTTAATTTTATAATTTTTAGATTTTTTTTTTTTTT
TGTAATTTTTTTTTTTTTTTTTTATTTAAAATACGT
TTAAAGATTTAATATAAATTATATATGTTTTAATAA
TTTTTTGTAATAATTTATAGGTAATCGGATAATTCT
AATGGTTTTTTTTTTTATTTTTTATTAAAAAGTAAA
GAGAAAAAAGAATTTATTTGTTTTTAATATTAGATA
TGTAATTAGATTTCGATAATTTATTACGTAAGTTAT
TTTTTTATTGTTAGTTGGTGTTAGGTTGAAATTTTG
AAATTTTTTGAGGTGATTGAATTATTAGGTATACGG
AAATTTAAATTAAAATTAAATTTTTTATTATATTTA
ATGATAATTTATTTGTTTTATAATAATAGAATTATA
GTAAAAGTTTTGATTTTTTAATGTTGTTTGATTGGT
TTTTTTTGTGAATTTTGTGAGAGTAGTTTTATGTCT
GTTAAATTTGATTAAAAATTCGTTAGTAAAGGTTTT
TGATTAAGATCGTTAAATATTTATCGGTTCGAGTAA
ATTATTAGATTTAATTATTAAATATTATATTGTATT
AAGATAAAGGGGAATAATTCGTGGAGTATAAAGATA
TTTTATTTTAGGTATTTATTTGATTGTAATTAATTT
GATTATTTATATTTTGGTTGTTTTTTTATTATTTGT
TTTATTTGTGATTGTTATTGTTTTCGGCGAGTGTGG
ATATAATGAAATGAATAATGATTTTAATATAAATAT
AAGGTTTTATTGGATGTTTATATGATGGATTTTGTG
ATTAAAAGAGTGAAAGAATTTAAAAAGAGGTTTGAT
TTGTATAAATTAGGATTTGAGTTTAGATACGAATGT
TTTTTGACGTTTTGAGGTAATTGGAAAGTGTAATTA
TTATAAAAAAAATTATTATTAGTTTTTAATTATACC
AATTGATTTTTTTAGATGAAACGGTGAGGATATAGA
CGTTTTTATTTTTATATTTAAGAGTTTTTTATGGTT
AATAAAAATAATTTATTAATATAATTATTGAATGAT
TTTTTTTTTTGAATAGGTTTTGTATGTAAGTAATCG
TTTATTTTTTTTTGTTTGGAAATTTATTTATGTGTT
TTTATTTTTTATATAAAAATGTTTATAGTAAATAGT
GTTTTTTAGTTATTTTTTTTTTATTTTTGTTTTTTT
TGTGTTGGTTTATTGATGCGGAGGTGTGGTTAGTGT
AAAGGTTGAGTAAGATTGAGTTGTGTTATTATTTTT
TATGTTTGATATAAAAGTACGTTGATTTTATTATAT
TTACGCGAATTTTTATTAAGTATATTACGCGTAAAT
AGTAATAAATTATTAGTATGATTTGGAAAGTTTTGT
AAATTAATGTTACGTGTTCGGTTTGAAGAAGGGATA
TTTTTTGGTGTTATTTTTGGTACGGGAATTTTTAGG
AAATTATTAATATAATAATAAATAAATATTTTTAAT
TATTTATGTTTTTATTTTGATAAATGATAAATATTT
GAAGAGATTTTTTTTAATTTTTATTTTTATTGTTGT
CGTGATATATTTTATAGTTTTGTTGATTTTTTTAGG
GAAGATTGGGATGTGTTTGATTTTTAAGAATTATAG
TTTTATGTAATTTTTATGTTTTTTTGCGTATGTTTT
GGTTAGTTTGATGAATATGTTATTTGAAAGTAAGTT
GATAGATTGTTTTTCGTCGTCGTATTCGTTTTTAAT
TATCGTTAATTATAGTTATTAAAATCGGTGGAGTTA
AGTTTATTTTTTTGTATTAAAGGTATATTTCGATTT
ATTAAAAGGTATTTAAATATATGGTTTAATTTTTAC
TATATATATATTTGAATTTTGGTAAGTTTAATTTGT
ATAAGTTAGATTTGTTTTATGTTAATCGATTAGCGA
TATATATGTTTTTTTTTTTAAAATTATTATTATAGG
GGTTAAGAAGTTTTGGTTTATACGGTTTTATATGTT
GATTTGGTGGTAATCGTTGAAATTTTTGTTTTATGT
ATTAGGTTTTTTTGTGTAATGTGTTGTGTGAAGTTG
AAATTAAATTATATATATTTTTTTTTTTAGTTTTTA
AGAAGGTTATAAATACGGAATAGTATGTTTTGTTAA
TTTAGGATTATTGTATAAGGTATAGTTTTTTTGATT
TTGTGTTATTGTGTAATTTTGTTATAATTTAGTGGG
GTATATTTAATAGTTTTTTAGTTGTAGCAGTAAGGG
TTAAAAGTTTTAATGTTAAAGGGGTGGTAATGATTG
AAGTTTTTAATTAATATTTATAAGTTTTGTTGGGTA
ATAGGTGGATGAGGGAGAACATAAATAAAATTTTAC
ATCGTAAAAGGTAATATTTTTCGATATAAAATTTTA
ATGTCGTTGCGGGATTTCAAAATAAATTAAGTATGT
TTATTAATTTTTTTAAATTTAGTTTTGGTTTATTTT
GGGAAATTTTGTTGGATTAATTTTTGTTGGTAATGA
AAAGGAGTTTATATAGTGATTATTTTTTTTTTTTTT
TTATTTTTATAAATTAAGTTGGAGATTTGTTTTTAT
AAAGACGTTTATATTGTAATGATTATTATTTTTTTA
TGATGATAATGGTGGTAAATGAGAGTTGAAGAATAA
TTTTTTTTTACGAGTTTTTATTTGAAAAGAATAATT
ATATAAAATTTAAAAAAATTATATTAGTAGTAAAAG
ATTTAGTAAAAAATATATTTATTGATTGTGATACAA
TTAAAGTGAGAAGAAGATGACGTCGTGGATGAATTA
GTATTTTTTAGAAGATATAAAAGGTTTTTAAGTTGA
GAGTTAAATAGTATTGGAAAAGATTATGATTTGGTT
TTTTTATAAATTCGGGGAATATATGGTTGGATACGT
GTTTTAAAAATGATTAGTTTTTGCGGTTGAAATAAT
GTTTGTTACGTTTTATTTATGTGCGGTTTTGGTGAA
ATTTTGATTTTTTTGTTGGGTTATTTTTTTTTATAT
TTTTTTGTAATTAAAACGTAAATTAACGAAATTAAT
TAGAATTATAATTTTATTTGTATTTATATGATGAAT
TTAGTTTAATTAAAAGATGTTGGAGTTTAATAATTT
GTAAAAATTGCGTTTGATATTGGTAGAGATATAATA
GATAATTTAAAATTGTAAGTTGATTATTAAATTGTT
TTGAGTATTGTATAAATAATATTTATATATATATAG
AACGAATAGTAATCGTTTGTGGTATGATTTTTGAGT
TAGGTGTGTTTTTAATATTGTTAAGGTTTATTTATT
ATATAAATTTAACGAGAATATTAAAATGATATAGTT
TTTGAAATTGAAGTATGCGATAATGTTGATTCGTTT
TAATTATAGGAGTTAATGTTTGTCGGTGTTTTAAGT
TGTATTAAATTGTTTTTAATTATTATTATTTAATGA
TATTAGTTACGAGTATTTTAATATCGTTTTTATTTA
TGTTATTTTTGTAAGGTATTAATAATTAAATTTAAA
AAGTAATAGTTAATTTAGTTATTAATTTAAAGAAAA
TATAAAATGTAAAGATAGAAAAAAGTCGTTATGTTT
ATTGAGAAGATAGAGAGGTTTTATAAGGTATGTTAT
GAAATGAATTTATTTTCGTTTTGTGTATTTATGGTT
TTTGTTATTGTTTTGGTTAGGTAGATTTGTTTGTGG
TAAGTAGTTGATAATTGAATATATAAATGTTTTTAT
ACGTTATAACGTTTTAGTTGGTTAGTAAATTATAGT
AGAAAAATTTGTTTTTTTAGAATGAAGTTTTAGTTT
TTGGTTAGGTAGAAGAGTCGTATTGGTGTAATTATA
AAAAAATAAAAATTTTGTTTTTTGAATGGCTGAGTT
AATTAATTTTGAGTTTATTATTATTTAATAAATCTT
ATAAAAAAATAAGGAATTTGAAATAATTTAATTTTT
TAATTAGTTTAGATTTTGTTGTATAGGGAATAAAAA
GTAGAAAGTTATGGGAGTGTTTAACGTTAAGCGAGA
ATTTATTATAGTTTTAAATTTTGTTTATATGGAGAA
TGTTTTAAATAAGTTATAATTTGTTTTTAAAGGTTT
TTTTTTTGTTTTTTAGTTGTTTAGATAAAGAAAGGT
AGTTTGAATTTATAAAGAAATGAAAGTATTATTATT
TAATGATATTATAATAGTATAATTTATTTTTAATGA
ATTATTTGTTGTTGTGTGATTTTTAGCGTTATTTAT
ATAGCGTTGAGACGTTTATTTTTGATATTAATAGTG
AAAATATTTGTTTTGTGGTGTATTATGGGGTCAATT
TAAGTTTAGGTTTATTGATTTGTGGTTTTAATGTAA
TTTTGTTGTTACGTTTGATTTTTTTAAGTTTAGTTG
TCGTATTTATTTTCGAGACGATGTCGTGTTGTTTTC
TATTAAAGGAATTATTAGCGGATATAAAGTAAGTTA
TCTTTTTTGATTTAATGTTTTTATTAGATTCGTTGA
ATATTTGTTTTTTTATAATTTTTTTTGTTTGGTTGT
TATATATAAATATTCGTTTGTTTGATTGTGAATAAT
TATAGATGTTGTTTTAGGAGTTGTAGTTTTTGATGA
GTTTCGTTTTTGTTTTTAGCGATTTTGTTTTTGTAT
TAGTAATATGATGTTAATTGAAATGGTTAGGTAAGT
AAGTTTTGCGTCGTCGTCGTTTTTGTTTTAAATACG
TGGGGAATATAATATAGAGAAGGGTTTAGATATGTT
GTATTTATTAAAATCATATGGTTATTTATCATTTTT
TAGAGAAGAAGATATATTTTGGAAATAGAAAAGTAG
TTGATGAATTTATGAAAGGAATAGGTTTTGTTAGGA
TTTTTAGTTGGATTTTGAAAAAAAAAATGGCAGAAT
TAAATGATTGGTTTTGGTGTTTGTTAGATAATGAAT
AATATTAAGATATTATGAGAAGTGGTGTGTATTATT
TATTAATTAAAAAGATTATTGAAGTTTAAAATAGTA
TAAATTATTAAATTTTAAATTCGTTTTTAATTTGCT
TAAAGGTTTTTGATGAAGAAATAGATTTGGGATTTG
TTCGTTTTTATTTTTGATTTTTTTGTAAAAATTTTA
TCGAAAACTGTAGAATGGTATTTATAATTTTTATGA
TATATTATTGATTTTAATAATTAAGATATTTTTTAT
AAATAGTTTAATGATAGATGGAGGATAGTTTGACGT
AAAAAAAAAAAAAATTTTTTTTTTTTTTTTGGTTTT
TTAGTAAATTAGTAAATTATTTCGTATAGAATTATG
GAATTATTTTTATTTATATAATAGTAATATTTTTTT
AGTGTTGAGAGTAAAGAAAATTATTGTTAGTAGTAA
TTTAGGAAATTTTTTATGTTTTTGGTATTTACGAAT
ATGGGGATATAATTATTTATGATTTTTTAAGATAGT
TGTGTAATAAGATTAATTGAAAGAAGTTGATTAATG
GTTGAACGTGTTATTTAAAATAAAATGTATTAAAAG
AAATTTTGATATTGTTATATTATTGTTGTGGTGTAG
TAGAAGAAATTTAGAAATAGTTAGTAGTTTTTAAAA
TTTTTTAGAAGTTTTATTGGTTTCGGTTTTTTTTTA
ATGTTGTTTTTGAAATAAAGTATTATATATATATAT
TTTTTTAGGATTGTTGTTGATTGAGAGGTTTTTTAA
TATGGGTTTTAGTTAATAATAAAATATAATTAAGTA
GGGTAAAATTTGAAATTTTTAAGTTATTTGATTCGG
TTTATATTTGTCGTTTATGTTATTATAATTTAAGTT
AGAGAATAATGAAGTAATTTTAGGAGGAATATATGA
AGGTATAAATGTATATGTATATTTGTAAAAAAAAGT
TATATAGAATCGTCGGGGGTAGTTGTAGTGTTTATT
TAGACGTATGTTTTTTATTCGTAAAATTTATAATTG
TGGGAGAATTTTTTTAGGTTTGATTGTTGATTTGAG
GAATGTAAATTAGTTTTATATAATTTAAATGAATAA
TTTATTTTTTATCGGATTTATTTTATTTGTATAGTT
AAAAGTTTATTTTTTTATAAAAAGGAATTTATAAAA
TCGAAGTTTTTATATATTTGTTTTGTAGATGATTTC
TATTATTTTTTGAGTTTTTATTAATTTATATAAATA
GTTGTTAAATGGGTAAATATTATATAAACTAAAGAA
TTATAAGTTGTAGTAAATATATAAGAAATTTAGATA
GGAAGGTTTTTAGGTTATGTAAGTTAATTAATGTGG
AATTATTTATTAATAATTTATATTTTTTTTGTTAAA
ACGGATTATTATGGAAATTAGGGTATAAGTTGATTT
ATTTGTAACGTAATTGGATTTTAAAAGATAAAGTAG
AGTTGTTATAAGGATAAGTATTTAGTTTAATGGAAA
TATAGATAATATAATTTAGTTATAATATAAAGCTAT
GTGAGGAAGGATTTTGTAATGATTGGGAGATTCATT
GTAGGTTTTTTAGTTTTTTTTTTTTATTGGAGGTTT
AGTTTTAATTAATTTTGATTTAGTTAGAGAGAAGTT
GTAGGAGTTTAAGAATAGTTTTTATGTTTATTAAAA
GTTTTTTGTCGTTAGTTGTTTTTATATTGTTGTAGA
ATTTTGTTATTTTTTTTTATGGTTTTTTGTTTCGGT
ATGTAGTTATATAAATTAATTTTAGTTTTTGGTTTT
TATAAGATTTTTGTTTTTTTTTTTATTTAATTAATT
AAGATAATGAGAAAATTTGTATAATTTTTTTTAATA
GATTGTTTTTTGTTGGTTTGTATATCATTATTGTTG
TAAAAATTGTTTAAATTTTTATATTTGTAATTTGTA
ATTTTTGTGTTTATATCGTAATATTTGTTATAAGAA
ATTATATATTTAAATTAATTAAGTATTTTATTTGTG
TATTAATGGTGTATAAAGAGTTTGTTTAATGACTAT
CGTAGGAGTAGTAGTAGTATTAGAGTTTTTTCTTTT
TTAGATTTGTATAAATTGATAATTTTGATATTTTTG
ATAAGACGAAGATAAAAATGTAAATAAGTTAATATA
TAAGGTTTAAGATTACGTCGTTTACGAAATTGTTTT
TTATGGTTATGGTGAGAATTGTAGTAATTTGAATTA
ATGTTTTAAGGTAGTTTTTTTAATTTTGATTTTTAT
AGGTATTTAAGAAGATATTAGATAATAAAGAACTCG
TTGGAGTTAAAGTTTGGTGAAAAATTTGTTGTTGGT
GAAGTAAGTAAAGGGATTAGATAAAGTGATCGTTGT
ATATTTTATTTTTAGTTATATATTATTCTAATATTT
AGTTATTAGTATTTATTAATTAAATATAAGAATTGG
GAGAGATAATCGTATAGTATGTTTTTTGATATGCGT
GGTTATAAGATTTTTGAATATAATTTAAATAACGGT
TAATTGTTAAATTTAGATTAATTTATTAAAGAATTA
CGATTATTTAATAACGTTTTTGTATTTAATATCTAA
ATTGGATATATGATGTTATTTTTTTATAGTATATTT
CGGGGGTTTTTATGGGACGTACGATATTTATGGATT
AAATTTGGAAGTGTTTAGATATGTTTAGTTAGTATT
ATGTATAGTGAGTTTGATATAAGGGATTTTGTGTGT
GTTTAAATATGTTAATAAAAGAGTTTTGGTTTTGTT
TATATTTTTATATATTATTATTAAAATGTATTATAA
GGATGGGTTTTGATTTAGTTTTGTTTTTGATTTAGG
AAATATGGTAAAATTATCGATTTGATTTTTTTGATT
TTTTTGAATTTTTTTTTTTTTTTTTATTATGTTAAT
TTATAAATATGTGGATTTTTTTTGTTAATTTTAATT
TAGTTATTTTTTTTTTTTAATTATATATAGGAAAGG
TTAATAAAAATGAGGAAAGAATATTGAGAGAAAGAT
GTGTTTGTTAGTGAATTGTCGTGGGAAGTGTTTAAG
TATTTTGTTGTGTGATGATGTGTTATTTATACGGAG
GTAGGAATAAAAAAGGAATATTTATTTAAATTCTAG
TGATTTTTTTATGATTGAGAATTTGAGTTTATAGGT
AAATATATATGTTTATTTTATATTTAATTAATGGGA
AAAGAATTTTTTAGTTTTAATTATGATGTTATTTTT
TTTTTTTTTTTTTTTTTTTTTTTAGTTTTAGTTAGT
AATAGAATACGTAAAGATAGTAATTTTTTTATTATT
ATAGTAGGTGAATAAGGTAATGAATTATTATTTAGT
AAATATATTTATGGTTAGTTTTATTCGTATATTGAA
AGAAAGAGAAAGTAGAATATGTAGGGAGTATGTATT
TTATATTTCTTAAATGTTTATAATTGATATGTTATT
ACGTGATTTGTGAAATTAAAGAAGGGAGAGAGAAAG
ATAGAGTTATGAAAATTCGGAGATAAAGGTTAAGAA
TTTTGTTTGGATTTAGAATTTGTGGATATGTTTTGA
TTTATTATGTTAAAAGAAGTTGAGTATTATTTAGAA
AATGTTTTTTTTTTAGTTTATTATGGGGTATGTATA
GTTAATGTTTTTTATTATTGTATATAATAACTTTTT
ATTGAAAATTAAAGAAAATTTAGTGGAAATTGTGGA
GAAGATAATTATTTTTTTTAATGGATGTAATATCTT
GTAGGGAGTGTATTGGTTTTAATTTGTTGATTCGTA
TAAGTATATGTATTAAAATTAATCGAAATAGTAAGA
CGTTTTGTAAATTATAAGTATATTATTATGTTTTTT
TTTTTTTTATGTTTTTTGTTTATAAGGATTATGTCA
TATATTTTAAATTAAAAATTTAAAATTTTAAAATTT
TTTTTTTATTTTTTTTTGTTATTGTTATTGAGGTAA
GAGATTGTGTAGATTAGGATATTATAATTTTTGTTT
GTAGATTGATATTTTACGAGTGGTTTGAGAAGAATG
TTGTTTCGGATTTTAAGAGAACGTGGTTTAGATAAT
TTAGTTTAAATAAGTTATATGGTTATAATTGATAGT
TTTTTAGGTTTTTTATTGGTTGAGAGATTAATTTTT
TGGACGAAATTGATACGTGTATTTTTTGTTTTTTTC
AATTAATTGGTTTTGGTATTCGGTTCAATTTATAAA
AATCTATAAAAAATTTTAAAATATTGAAAGTTTTAA
ATATAAGTTTTATTGAAAGAGTATAATTTTTAGTAA
TGATAAATGTTAATATTGAAATTTAGGAAGTTTAAT
TTTTTTTTTTGAGAAAAAAAGAGAAATATCGTAGTA
TTTTTAATATTTTAATTTAATAAATACGTTATTTTA
AAGATTCGCGGATTTTGTTTTTGGATGAAGAAATAA
AAGAATAAAAGAGATGTTAAAAATATTGAAATATAA
TTAGTTAAAATGTATTGGATTGTGATATATTTTGAT
TTTGTTATTTTTTATGATTGTTTTTTGTATTATGAT
TCGTGTTGTGAATTTTTTTTTTGATTAATTTAAATT
TTTGGAGTAGGGAGAAGTTAACGTCGGAGGAATTTA
AAGTTTGAAGGGAATTTGGATTAGATTTAATTTTTA
TAGATTTAAATGTCGATTTTTGTGTAGAAGAAGAAG
TGAAATTAAGAGAAGTAATTAAAAGCTAGATTGTTT
AAGATTTAGCGTATTTACGTTTGTTGTAGTTAATTG
AATGTTAATATTTAAATTATAGGAGATAATTTTTTT
TTTGGTTTTTTTTATTTGTTTTATAGTATTTTGGAA
GTAAATGTTATAATATTGTTGATTGTCGTTGTAATA
TGTTTGAAAACGGAAAAAAAGAAGATTGAATGAGAA
TTTATAATTTTGAGATATTTGATTTTAAAATGTTTA
TTGATAATATCGGTTTAAATTAGAAGAATTAAGAAT
TTTTATGTTATAGAGATTTATAGTATTTCTTATATT
AATGTCGTTTTTGTATTACGTTATCGTGAATGTTAT
GTTATTAGTACGTTTTGATTTATTTTTTAATTCGTT
CGTAAGGTAGATAAATTTAAAATATTTTTGAATATA
GTTATATAAATTAATTAACGATTAGGGTTTAAAGAA
TTTTTGAAAAAGAAGAATATTTCGATGGGAATGGTG
GTAAAGATGATAAGTTATATAAATTTTATAATTTGA
ATGTATTTTTGATTATAGTTTGTTTTATTGTTATAA
TTTGAAATTAGTTTGGATAAATTAAAATTAGTAATT
TGGATTTTACAAAGTGTATAGGTTTTTTTTTTTTAA
TTTTTATTAATAGTATTTTTGTTTTAATTATTATTT
TTTTTTTGGGAAATTTTTTAACGTTTGGTTGGGAGA
AAAAAAAAAATAGTAAAAGAGTTATATATTATTTGA
TTTTATTTGAATTATTGGCGGGGGATGTTTTAAGTT
TATTTCGTTGATTTATGAAAATTTTAGGTTTAGGGA
GTTAGTTTTTTATTTTTATTTCGTAAGAATTAAGAA
TAAGGTTTTGGTTTTTTAGTTTAATTTTTTTTTTTT
GAGTGGAGATAGGGAATAAAGATATTAAATTTGAAT
TAAGTAATAATTTATTAAAGTTAATAAGTAGAAGAG
ATTATAAATTCGTTATAATATTTTTATTGTTATAGA
GAAGTAGATATGGTGTTTGTTGGAGTTGATGGAGTA
TATTTTATTTAGTTTATTTTGGAAGAGAAGGTTGTT
TAGAAATTTTATAAAGTTTATTTTTTTTAATAATTT
TATGTAATTGGAAATTAAATTTTTTTTGTTAATGTT
TTTGATGTGTGTTTTGATTTGTTTTAGTGGTTTTCT
AGAGGTTTATTTTTTTAACGAAATGGTATTATATAG
TGGATATTAAGGATATTGTATTTTAAAAAGAATTTT
GGGAAATTGGAAGGAGAAGGGGGATGAAGTTAAGTT
TTTATTAAGTTTATTATAAAATGTGATTTTTTTATT
TAAGTATAATTTTGAAGTCGGTATAATTAGAATTAT
AGAATGGTTAAGATTTTTATATTTAGATTTTTTGAT
GTTAATTTTTTATATTTTTTATGTTTTGTAATTTGT
GTTGTAATTTTGTAGGTTTATATTTATAAAGATGTT
GATTTAAATAAATTGTTTATAATTTTTTAAAGTTTT
GAAGAGTGGATAATATTTTTTTAGTTTTTTTTTTTT
TTTTTTTGAAGTGAAATTAATTTTTTAATGTTATTT
GTTTTGGTATGTAGTAGTTATTATTTTTTTTTTTTA
TAAGTTGAAAAGTGAATTATGGATATTGTGAATGCG
TTTTGAGAATTGTTTTTTTTTATGGGAGAATGGTTA
ATTTAGATAATTTATGTTATATTGTTGTAAATTAAA
TGAAAATTAAGAAATTTAATTTTAAATTAAATTTAG
TATAAGTGTTATTTAATTATCGAAGATGGAGAGGAG
AATAGTTAAAATGAAGTTAAATATTAATTATAGAAT
ATATTAGGGGGTAAATTATATGGAGTTAAGATTAGA
GAGTTTTAATTTACTATGTGGTTGGTATGTTTGTTT
GATTTTTTTATTTAATGATGGTTGATGATTATTTTG
AAAATTATATTTTGTTTTTAAATTTGATTAAAATTT
ATTGAATATGTAGGATGATGGTGATGATGATAATTT
TATTTTTTTTTTGTTATAAAATTTTTTAATAATAAC
ATTAGGACGGTTATTTGAATTAAGTGATTTGAAATT
TTTATTAGAATGAGGTGAAGTAAATTTAGAATATCG
TTTTTTTTTTATAATGTTTTCGTATAAGATTTGATT
ACGAATTTTTAAGTAAAATATATTTGAATAATTTTC
ATTTATTTATTTTTACGGTTAATTTATTTAAGTATA
TATGTTTGGTAAGTTATTTAGTTATTTTAGTTTTAA
TATTATAAGATTTAAGGTGAACGGTTTTAAAAAGTG
ATATTAACGAAATTATTTTTAATAAGGTTTATTTAA
CGATGTTATAATTTGGAAATTAGGGAATTATTGGAA
TTTAATAGTTTGATAATTTTAAATTTAAAATATTAG
TTTTTCGTTGATTTTTGGATATTATTATAATATTTA
GATTAGATTATGATTTTGAAGATTATAGATTATATG
TTTTTATTTTTTGTTTGTAAATTCGGTTTGAGAATG
AGTTTTTGTAAAAAGGTGTTAAAGAAAAAAAAATTA
TGGAATTTTTGTATTTGTTAATGTATGGAGTATGTT
AGATTAATATTGTTATAAAAATTGTGATGAAGGATT
TATTATTGTATAATTTAAAAATTAATATTCGATATT
AAGATAGAATTTGTAAAAAAAAAAAATGAAAAGATA
TAATATTTTTTGGTAGAATTGAAATAATGAATTTTT
TCGGAAAGAGTTTTTTCGAAGTATTTGGATTTGTTG
GTAAATTTTTTTTTTTATGGAGTTATTGTAGGATAA
AGAAATTTGGGAAAATAAATATATGTGTGTAGTAAG
TGTATAAAGGTAAAATTGATAATGTTTGAAGGAGAA
GATTTTTTAGTTTTTATTTTTTGAATAGTTTAATAA
AAGTTTTATTAGATTATAAGACGATTTTGATTAGTT
TCGTTGGTTTTTTTTTTTGGGGAGGGACTTGTTTAC
AGGATTGATTAAGGAAGATTAAGTGATTATAAGGAA
AATGTTATTTGAAATATAAGAATAATTTTTTTAGTA
ATTGTTATGTTTTTATTGTTTATAATATTAAATGTT
TTTATTATAATAGGAATATTAATATTAGAAAAATTG
TTATTTATGGTGATGTGTTTTGGTTTTTTATTTATA
AGTGCGGAAGAAGTGAGAGTAGATGTAATTGTTTTT
TTGATTTGATTTATTGATTTGATGTTGTTGATTTGG
TATTTATGATGATAATATAGTAAAGAAGAAAATAAA
AAAATTGATTATATAAATAAAATTTATGTTTTTTCG
AAGTTTATCGATTTCGAGTAAAATAAAAGAGAAAAG
TAGATTAATATATTTTATCGAGTTAAAGTAAAAATT
TTTGTTGGATTATTAGTGTTTGTTTTAGGAGTTTTA
AATTATGTGTATTTTATTTTTAATCGTTTTTTTAAA
AAAATATATGAAAATATTAAAAATAATCGCAATATT
AAATATCGATTTTTTGTAGATAATAAATAAAGTTAG
GTGTTAAGATATAAAGAGGTGAAAGTAAGTTGGCAA
TGTTTTTGTAGTAAATTGGTTAATAGGTTATAGATG
GTTTGTTGAGACGATTGTTGAAGGTTGTAAATGTTT
TTTTTTGTTCGTTTAATTAATTATAATATTTTATGT
TGAAGTTGGGAGATTTATAATAGATTTTGATTAGTT
TTTTTTTATAATTTGAAGATTTGAAAATTAAAATAA
AGGTTTATTTTTTTTTAGTTTTTGTAGTAAATTATT
AATTTTTTTTTTTTGAAAGAGGCGGAGAGTTATTGA
CGGAATATTTTTGTTTGAGTTTGGAAATGTTACGCG
GTTAAGGAGAAGGGGGGATATTATTATACGTAAAGG
AATATATTATGTAGATGATTATATGTTGACATGAGT
GTAAAATTTTTAGTTTTAAATGAAGTTATATATTAG
ATGATAAATATTAATTTTTTTTATTATTAATATTTG
AAATTTAATATAGTTTTGAAATAGAATGAATAACGT
TATATTAGGGTTTGGTATATGAATAGTTTTTATAGT
TTGTATTTGGATTGATGTTTAATATATTGTAGAGCA
ATATATATTGTCGTATATAAAAAGGTATAGTTTGAT
GATCGAGAAATTTAGTTTTATAGAAATAGAAATTAC
GTTGTTTTTATATATAATTATATTTTATATTTTAGT
CGTATTTTAAAGTTTAAGTCGTCGTTTGGTTCGTCG
TTAGTAGTAGTTAATTAAGTATTAGTGTTATAATTA
TTATGTATGTTAGAAAATTTAGGGGTGTATGGTTTT
GTTAAGTATTTTATTTGAAATATAAAACTTAAATAA
TTTGTGTAATTTAATTCGAGAGACGGAATTGGCGAG
TGGATTTTAGTTTGTTTAAAGGAAAAAATATTTATG
TTTTTTGGTTTAGATAGTAATTTTTTTTTTTGTTGT
TTTAGTGTAAAAATATTCGTTGTTTTAAGATGATTT
GATGACGAGGATGAGGAATTCGGGATGATGTTGTTG
AATTAATAATGTTGATTGTGAAATTTATGTGGTAAA
AGAGAGTATGTATTCTTGATCGGTTTGAAGTGTCGT
AAGATGGTTAATTTGGTTTTTGAGGAGGAGGAGGAA
GTTTTGATTGATTTTTTTTTATATTTTGCGTTGAGT
TTATTGTGGTGATAGTATGGGTATATTTTTTTGGAT
AATGTTTGTTTAGTTATTTTATTAATGAGGAATTCG
TTTTTTTTATTTATTTTAATTAACGAATTTTTTGGG
TAGATATAGTATGTAAAATTAATAGATTAATAATAT
TTCAATTTGTTATTCGATTATATTTTATTTTTGGTA
ATTATATAAATGTAAATATAATAGATTATGAGTAAA
CGATCTTTTAGAGAAAAATTGTGGTATTATTTGTTT
TATGAATATTATGAAGTTTTTTAGAAGATGTTGATA
AGTTTGAGTTGTCTTGAAATTTTTGTATTGATTTTG
TTAAGATTGATATATAATTTTAAAGTTAGGTTGGAT
TGATAGTGTTAGGTTTATATTTAAGTTTAATGATTT
TTGGTAATTATATTGATTTTGTTTTTGAGGTTTTAG
GAAATGTTTTGGAAATGTGTTTATATATTGTTAGAG
TTTTTATTTTATTGGTAGAGAAATATCGTAGTAGTT
TTATAAATGATAATATATTTTTTTAAATAATTGTGA
ATATAAATAAGAAAAGTTATATAAGTTAGAACGTAA
TTGTATAGATTGGGGATGTATTTGTGGAATTTTGGT
TTTATTGAATTAATAAGTTTATAATTAAGATCGTGT
CGGTTTAGTTTTGTTTTTTTATTTTTTTGGTTATAA
TTATAAATAGAGATTTTTATAAAGAATTTTTATTAA
ATTAAGTTTATTTGGAATTTTTTAGGCGATGTAAGT
AATAACATATTTATTATTTGTTTAAGTTCGTATAAA
GTTTTGATTTATAGGAATGTTTGTTTTTGATTTGTT
GTTAGGGTTTTTAGTTTTAAAAGATATGGAGAAAAT
TTAAACGAGTTTATATTTTATTAATTTTATGAATTC
TTTGGAACGGGTTGGTTTTAGGGTATATTAAGAAGA
TTTAAATTCTATTTTAATTTTTCGGAATTTGGTTGT
CGTTTTTTTGATTTTTTTATTGATATTGAAATAATT
TATTGTATTGTTATAATTAGTGGAGTTATGTTATTA
TAGAGGATTTATTTTTTTTTTTGGTGATGGAGATAG
GTTGTGTTTGTTTTTTTTTTCTTTATTTAAGGTTTA
TATATGTGATTGTGGAGTTAGAAATTTAGGTATTTA
TTATTAAATATTTTGAAAAAATTAATGTGAATGATA
TAAAATAAGATAATGTTATGTATTATTTTGTTGGTA
CTTGGTTCTCTTTTGATGGTAAGTGGATAGTGTTTC
GATAAGTTGGGATCGTGAGTAGTTGTTTAGTTCGTT
TTATAAAAAAAATATAATATATTGATTTTATTATTT
AATTGGTACATTTAATATAAATTAATTTTTAAATGA
TTTTTTGAAGTGTTTATTGGTAATTATTAAATGAGG
ATGAAAGTATTTGATGAATTGGTTTGGTAACGAGAG
TATTTGTTGTAGGGAATTTTTTATCTTGTTAAATGT
TTGGTAGAATGGTGGTAATTATTAAAGTAATTTTAG
TTTGAGTTTTTTTTTTAATTTTTTTTAAGAACGAAT
AAGTATTTTTTTGAATTTTTGATTTTTATAAGATAA
TTATAATCGTAATAATGGTTATGTTTAGTTTTTTTA
TTTTTTTAAGTTTGTTAGTTTTTTTTGGTTTAATAA
AGTAGTGTGAGCGATAATGTTGATAGATTTTTTTAA
GACGAAGGTATTTAGATCGTTTTTGAAAATTAATGT
AATTCGATGTAGTATATAATACGTTATATATTAGGA
AATATTATAAATGTTATGTTTGTTTGTTTATATTTA
GTTTCGGTTTATGATTTTTGTGAATTAAATTTAAAT
ATATAGAAAAAGTTTTTTATATTTTAAATTTTTTTT
AAAAGAAGAAGACAAAAAGAGTTTATTTGGGTTAGT
GATTCGAGGAGATTTCTTGTTTTATTTTTTATGTTT
TGGTTTCGAATGGGGAATAGGGAAATGTATTGGATA
AGTTTTAAATATTATTTTTTTTTATTAGATTTAAAT
TATATATTAATTTTTTTTTTAGTATTTGGTTTTTGT
TGTGTTTGCGTTTTTTTCATTTGGTTTTTTCGATTT
AATTTTTTTTTTTGTTTTTGTAATTTTAAGAGATTG
TTATAGATTTTTTAAAATTTTATTATAGAAAAAGGG
ATACGGTTAGTAATTAGAGAATGTTATTAGTTTTCC
GTGAAATATTTTGATTATAGAAATATTAATAAATTT
TTTTTTTTAAAATTTTGAAAATAATTTATATAAACG
TTGATGATGGTGATGAAGGCGACGGTAAAGCATATG
GTTATAATTTTTAAAAAGGAATACGAATTTGAAATA
ATTTTTAATATTTTTAAATTCGGTGATTTGGTGAGA
TTACGTTGTTATTAATTGGTTTATTATTTTTGTTTT
AAAATGTGTAAGTGTGTATTTTTTTGGAGTAAGAGT
GGAGTTTGGTAATATAGATTTTTGTTTTGTTAACGT
GGTTTGTGTTAATGAATAGGTAAGAATGAGGAGAGG
AAAGATGTGTTAAATTTTTTTGAGAATGATAATAAC
TGTTTGGTTTGTTGTTAAAATTTTTTTTGTGGATAA
AGATAGAATTAAGTAATTTTAGGATGATATTTTTTC
TAAATTAATTTTTTTATATTTATTTGATGTATTATG
ATTTAAATTTTATATTATTTTTTAAATAATGTAAAA
TATATAATTATATGTTTAATGTGTAATTATAATGGT
GTTTTTAAAAATTTATTGCGTTTTAGTAGTTTGTAG
TTTAAATTTTTATATTTTTTAGAATAAATAAGATAT
TTGATTTAAAAATATGAAATAAGTTTGTTTTTGTTT
TTAATAAAAAATGGTTTGGTTTTGTCGGTTTTTAAG
GAATGGTGTATGTTTTTGATGTTTTGTTAGATATGA
AAATAAAAATAAAGATATTTGGATTTTGTATTGTGA
TTTTTTTTTGGTGGTTGAAGATTTTAAGGTATATGG
GAAGAAAGATGTGTTTATAAGTTATTTTGAAGGAGT
CGCGAGTTTTGATAGTGGAAACGGTGGGGAGGATTC
GGTGTTTTGGATGACGGCGTGGTGATAGGTGGCGAC
GGAAAAGAAATATTTTAGATATTTATGATTTTTTTA
AGAGTTAGTTAATGCGGCGGAGTTTATTGATAAGTT
TAGTTTGATTAGAAGTTAATATATATATTGACATAT
AAAATATGACGAGAGATGTTTAAATAGTATGAATTA
TGGTTGAAGTTGTAGTAGAGAATATATATAAGAATG
AATTAATAGGTTTGTAATCGGAAATCGTTTTTTAGG
TAGTTTTTATAATTATTCGATTAATTTATTCGATTA
AGTATTGATTATATTTATAATAAGTTTAATATAGAT
GTTTGGTTTTGGAGTTTAGGAGGAGATGGGTTTAGA
AATTTTTTTATCGTTGTTTTTAAAATTAGTTTTTTT
AATCGTTGTCGGAAGAAAGTTTTTCGGTGAAGAATG
TCGTGTAACGACGTTTGTAATTAAAAAGTTTGAATA
TAGTTTATGAATGGTTTATTAGTAGTAATATTATTG
TTGTATGTTAATGTTTTTGTTAAATTGTTAAATTTA
ATGATTGTTATTATTAAATTAATTATTTATTTAAAT
TTGTGGAGTTTTTGTATGAATATGTAAAATATATTT
AATGGTTGAAGTTGATGTTGTTGTAATTTTTTTTGA
TATTTTTAGTGATTAAAGAATTTGATTATTTTGTGG
TTTGTTATAATTTTCGGTTTTTGAGATGGTTATTTG
TTATTGATTATTGGTGTTGGTTATTTGTTTGGATTT
TATAGTGAAAGTTATGATTATGAATTTGGTTTTTAA
GTGGTTGTTGTTTTTGTTGATGATAGGTTGGTTTAT
GAGATTTAGGTTGATTTTAATAAGAGAATTTAAATG
TTCGTTTTTGTTTTGTTTTGAAATTTGAGATAGTTT
TTTAGAGTATTTTGAAATTACGTTGTAAAATAGTGT
AAATTGTTTTTAGGATGGTGAATATTAGTGATGTTA
TTTTATCGAATTTATGATAAATTTGTTTTTAAAAGT
AAAGGAAAAATTTGAATTTAAATTATTAAAGCAAGG
GCGTTTTTTTGAATTAAAGGTACGAGATAAAAATGG
GAATTGATTTTTTATATATTAATTGATTAGTATTTA
AATTGTTTTTAAAAAGTTTAATTATATTAGTTTATT
TTATATTTGTAAGAAAAAGGTTATTATGTAAAATAA
AGTAATTTAGTATAGTAATATGAACGTGATTTAGGA
TGGTTTATTAATAAAAATTTAAAAAGGTTGATGGGG
TCGATTTGTAGAATAAGGATTTTGAAGGTAAAATTA
TGTTTTTTGGTTTATTGCGATAATTGCAAATTAGAG
TAAATTTTTTAGATGTTTTATAATTTTTTTTTTGAA
AGAAGGAGGAGGATGGTTTTTAGTTTTTATAGATGT
GCGGGATTAATTTTATTGATTAGTATTGTTATTAGT
TGTATGTATTTGGATGTAGGAAGAGTTAGGTAAAGA
TGATAATAAATAATATAAATTAAGATACGAAAGATT
AAAGTTATAGTTATAATTTTTTGGTTAGGAAAATAA
GTTTGTTGTAATGTGTGTTTTTTGGTTATTATAATT
TAAATTGTTTTAGTAAGATTGGTGATAATGCGTACG
TAAAAAATTAATTTAGTATTAATTTTATATAAATTT
TTGGAGGATTTTTCGTAATGATAAGTATATGGAACG
TTAAATTATTTAGAGAATATGAAGTTTACGTGAGTG
TATAGATTATAGAAATTAATATTTATATGAGTTATG
AGATAGTAGATTTATTAATTTTTTATTATATGGATT
TTTATTAGTAATTGATTGAAAATGGTAAGGGATTTA
TTAATTAGTTTTATAATGTTTGTTAATAGTTATAGA
GGATTTGTTTGGGAATGTTTTTGGTGGGGAATTTTT
GTTTTGTTGGGTAATTGGTGCGATATTAATGTTTGT
ATAATGTAGGGAAGCGAAGGTTTGAGGTTAATTGAT
ATAATTTTTGGAGATAAATATTATATTGTTTTTGGT
AATTTTAGAATAGAAGGTGTTCGATATTTTTGAATT
TTCGTTATTATGTTATTATAGGTCCTCGTTATGGTT
TTATTGGTTAGAAATTTTAGATGGTTTATGGATTGA
GTTTTATATGTTTGTGTTATGTTATTTAATAGGTTA
TGTATATATGTAAAAATAGATTTAATATTAAATTTT
GAAAATTTAAAAATTATTATTTTAATTTTGAGTTTT
TTAAAGCGACGAGAAAATAGAGTAATATATAATGTT
TTAAGTTTAGGAGAGATTTTGAAAGCCGTTTAACGT
TAATTATTAATATATCGATGTTAGAAGAAATTAATA
ATTATATTATATATGATTTTAAATATTAAATTTATA
GTGATTAATTATTATATTAGAACGAAGTAGAGTTGT
TTTTTTGGAAAAATTATTAGATTTAGTAGTTTGAAA
GGTCGAATATGAGGTCGAGTAATAAGAAAGAATTGT
GATTTTATATTGAGTACGGTAATAGTGATTAGTATT
AAAAAATTTGTGTAAGTTTTTGTTTTTTTTATACAT
CGTATGGTTAATTTTTATGATAGCGTCGTTTTAAAA
TAATATGCGTATTAAAAATTTTAAATATTACGTAAA
ATTTAAAATTAAATATGAATTTATTTATTTAGATAG
CGATAAGTTAGATGGGTTTTTTTAATGTTATGAGAG
GTTGATGGGAAGATGATTTTGTTTAATTTTGTTGTG
ATATTGAAATTTGGTGTAGAGAATTGTGGAGTAGGA
TTTTAAATTTTAAATTCGAAATTATAACGTTAAATT
AGTATTATATTATTATTGTTTTATATTATTTTTGAT
ATTTGTGTATATGTGTATTATTTTGGTAGTAATAAA
AAAATTAGGTAGTTATACGTAAAGAAAATAGTTACT
TGATATATATTATGTTTAATCGGATTATATAAAACC
TTAATTTATAGAAATATTAAAGAAATCGTTTATGTG
TTATAATTTTTAGGAAGATAAATTAAATGTTATTTG
TCGTTGTTTTGATATGGATAAGGATGGAGAGTTAAG
ATGTTAAGGTTGTTTTTACGGCGGTTATTGTTTTTT
TAATAATTTTAGTATATTTTTTTTAAAGTATATTTT
TTCGTTAAGGGATTTGACGTTTTATTTTTTGAGGAT
TGGTGGATTTTTAATTGAATTCGATCGTTTGTTTTA
TTTTATTAAAAGGTATATTTTTGGTTTAGGGGAGTT
TTCGTATTTTTTTTTCGTTTTTTAGAGTTATTGAGG
TTTGTTTTATTATTGGTTTTAGTTTTATAAAAAGTT
ATAAATTTAATATTTTAATATATAATAAAATGTTTT
AAATAAAATATTTAGTTATATTTGATTAAAAATAGG
TAGCGTTAAATTTTGTAGTTAAAAAAGTTCGTTTTT
GTTTTAGGAATAGATATTTGTTTATTTTTTGATGTT
ATTTTGGAACAAATATATCGATGTTTAATTGGATGT
TAGAGAGATTAATATTTTATTTTTCGTGATTTTAGA
AATCGTATTTGGTAAATTATAGTTAGTAGAGTTTGG
ATAGTAGTAAAGGTCGTGAAAGAGTTGTTATTTGAA
TGGCGATAATTTTTGGGATTTGGTAGATAAATATTA
ATATAAGTTGTTTATTTTTTTTTAGTTGCTGTAATG
TTATCGTGTTTGTTTTTGATTTAGGGTTTTATTTTG
AGTTTTGTATTGAATGTAGTTTATTAGTTGAGTTTG
AATAATCGTATTAAAATTGTAATTATTTGGGTAAGT
GGGAATGTGTTTGTAAAATAAGGTAATAAAGAATGA
GTTTTGGTGGAGAATTTAATAGAGATGTAGTTTTTA
TAGTTATGAGGTAGATTAGTTTTTTAATTTTTGGTA
TTATATTACGTTTTTATTTAAATAGAAAAGGGTTAG
GGATTTTGTAGTTGAGTTGTTGAGGAGGACGATGAG
ATTAATAAAGTTATGTAATTGGAATGATTAGTTAAT
ATGTTGTTGCGTGGTTAGGGTTTTTTTTTATTTTTT
TTTTAGTAGATTTTGTTATCATAATGATAAAATTCG
TATATAAAAAGAATTTGTTGTTTGTTTTGTTATATT
TGAAAATAAAAATATTGTTTAATAAATTGTGGAAAG
TAGCGAAATATTTTGAAATTTTAGTATTTAAAACGA
GTTATTATTTTTTATCGTGTTCGGAGTTTGATTTAA
TGGAGTAGTTGATGATTGTCGTATTAGAGATTGGCG
AAAAATAAATGTCGTTTCGTAGTATAGTTTGTGATG
TAAATATCGTTTTTTAAAAGTTTAAATAGATTATAT
AATTAAATATTATTTATAAATAAAGATTATGTTATT
AAATATATTATGGAAAAATTAGATTGGATTAAATGG
ATATTAGGATTGGATTTATATTAATTTAGTTTTTTG
ATTTTTACGTGAGGATAAAATTTTATGAGATATTTT
TAAATTTTTTATATTTGAATGTATAAAGTTTTTTTT
TTATTCGTGAATATTAAATTGTTTATTGTTTTGTAT
TATGTATTTTATATTTTCGAGAATAAGTTTTTATTT
GTAAGAGAAGATATTTTTTTTTTGTGAGAGTAGCAG
TGATTTTATATTAGTATTTATTATTTGATCTTTAAG
GGAAAATTTTTTTTTTTTTTATGGAATTTGGACATA
TGGAATTTGTTGAGTAAGAAGTGATATGGTATGTAT
ATAAAAGAAAGATAGATTATAGTAGTAAAAATAGTT
TTTGTATTTTGGGATTAAAATTTTCTGGAGATTTTT
TCGATGATAACGTTATTTGTCGGTCGGAATTTGAAA
CGTAAAAGTCGATTTTTTTATTATTTTTTTATTATA
GATAAAGGTTAATAAGTGATTTGGTATATGTGAGGT
AAATGTTATTTTTATCGTATTATTATTTTATTATTT
GGTGGTTGGTGGGATAAAAATTATTTCGTTTCGAAT
AAAATAGGGTGTCGTTGTATAATTTATGTTTGGTTA
TTTATTTGAGAGTTAATTTTTTGTAAGCGGATTTGA
TTAAATAATTAGTAAATTGTTATTGATTTTTCTGTT
ATGATGGGTTTTTATGTTTTTATTTGGTTTTTGTTT
GGAAGGAAAGTAAAGATTAATAGAATTGAGATTTTA
AAAAATAGAATTGAAAATTTTGGTAGATTTGGAGTT
TTAAATTATAATATTTTAAATTATTAATTTAATGTA
TTGAAGTGTTTTTACGTATAGATTATAAGTTTGATT
AAGTTGATGATGTAGATTTAAAGTTTAATTTGTATT
TGGTTCGAATCGAGTTATTTAGAGAAGTTCTTAAAT
GATTATTATTTATTATTTAAATTTTAAATATTATCC
AGTTATGTTTATGTTGTGAATTTAGTGATGATATTA
TTCGTATTGAAATGTTCGTTGATTGGATATAATGTT
TTTATATGTTAATAAATTTGAAAATCGTAGTAAAGT
TAGATTTTTTTTTTTTTTTTTTTTGTTAATTTTTTG
TTATTGTAATAGGTTTGGCCGATTATTTTTATTTCT
TAACGTTTAATTATTTATTTTATAATGGTGTTTTTG
GTGATATTTTTTTTTTTTTTTTATTTTTTATTTTTC
TAGATGTAGGGAAAGAGATAATTATCGTTTAGTTTA
GTATTTATAATTTAATAATATTTTATTAAAATTATT
AATAATTATATATTTATTGTTTAAGAAGTTAAAAGA
AGAAATTTGTTGATATGTGGAAATAAGTTTTTTTTG
TTTTAGATTTATCGATTAATAATTATTAGTTTTAGT
TTATTTGTATTTAATTTTTGATTGTATTTTTATTTA
TTTTTTTTTGTTATTTTTTTATAAATATTTTATTGA
ATTATAAATTTATATTTTCGTTTATGGCAAATATTT
AAATAAGTGAAAAGTGTAATAAAAATAAGAATGTAA
TTAAATTTAAAGTTATTTATTAAGAAAGTTATGATT
GTTTTATTTACGTTGTACGTTACGAATTTTTAATTG
TTATTTTTATTTTTAATGATATTTATAAGTTTTTTA
TAGTCGTTTTTGTAATTTTTTTTGACGAGAATTTCG
TATTATTTTTTCGTAAGTTGAGTATCAATAATGTTA
GTTAGATTAAGTATTTGAGTTTGGTTGGTTTTGTCG
TATATAGTTGAAATTTATTTTAAATGTATTTATTTA
AAATCGATATTTAATATTTTTTCGTTAAAAAGGATG
GGAGGAGATGATGAGTGTAGGTAATATAAAATAAGT
AAATGATTAAGAGTTATATATTTTAGTTGGTTGATT
AATTTTAATTATTTTTTTATAATGATGATATTATTT
TGAAGTTGAATGATGCGTTTTTAGAGATTATTGTGG
TTAAAGAGTTGGAGGATAAAATATTGGAATTGGAAG
AAAATTTATTGAAGTTTGGATAGTTATAGTACGAGG
TGAAAAATTGGTAGTATTTTTTTTTTTTAGTTACTC
ATTATTTGAGATTATTTAAGATTGATATATAAATTT
GAATTATAATAATTAATAAAAAATTAATATGATAAT
ATGATAGTATATAATGTTATAATTTAAGTTTAATAT
TTAATTTATTGTATTATAATATGGAATTTTTGAATT
TATAAGAATTTTATGAGAGATTAGATGGTTTTATTT
TTTATAGTTTTTTTTTAAGATTTATATGTTGTATTG
TAAGAGTTTTTATTTATGTTTATGGTTTTAGAAAAT
AGATTAATTGGTGAATATAAATTTTGTTTTTTGAGT
ATTAATCGCGAGTACGAGATTTTAGTTTAAGAACGT
TAGTAGAAGAATTTGATGATATAGGAGTTAGAGGCT
TTTGGGATGTAGTGAGGTATTTATAGATATATTTTG
TTATGATAATTCGGTTTTTAGGATTAAATTAGTGTT
TTTATTTTAGTTTAAATTCAAGGAAAGTGGAGAAGT
TTATTTGAATGTTAATTTTTGTGTTTTTATTATATC
ATATTTTATGATTAAAATAGGATAATACTAAAGGTA
AGCGATTGATGAGAGTATGTGAAGAAGTTATTACAT
TGTGTTTTTTGTTGTTTTTTGCGTTGTATTGGTTTG
TAGGTGTGGTTATAAAGTAAGTTAGTTGTTCGATTT
ACGTTTTATTAGTTTTTTTTGAGTTTGAGGTAATTT
GTATGGTTAGTATTGATATTATTATTTATTTTTATA
GATTAGTTTGTGATTAGATAGAGGAATTAAGAGGAT
TGAAATATTTAATGGAGTTATGGAATTTTTTCGTTT
ATATATAGGTTGGGATATTTTGGAATGTATTTTTTG
AGTTTGGAGATAAGTGACGGTTGAAATTGTATATAG
TTTATGGTTTTATTTATTATGGTGTTTGGGTTTTTA
TTTTTTTTTTTATTAATTAGGTTACGGATTAAATTG
TAATTAATTAGTTGTAGTTAGTTATAGTGTTTTTGA
TTTTTTTTTTTTGTGGGAATTGTTGGATCGGTTTAA
GTAGGGATATTTTTATTTATAAAAGAAAATTTTGCG
GTTGCGTTGAAAAATTTATACGTTTGAATGATGATT
AAATTTTTAATGATTTATTTTTAAATTTAATAAGTT
AGTTTTTCGAGGATTTGATAATAAATGTAGAGGTTA
TTTTTTTAAGAATTATTTAATGGTTTTTATTTTATA
ATTTATTTTTTTTTATATATTATTTATTTTTAAAAT
GTTTTTTTATTAAATTTATCGAGATAGAGTTGAAGT
TTTTATATTGTTTTTTTTTTTCTGTTTTATTTAACG
TAACGTATTTTGTTAGTTGAAAACTGAAAGATGTTT
TTTGAATATGTACGGATATTTATAAGATCGAATTTA
AATTTTTTGTAAATTATTTATATTTTTGTTCATGTT
AAAAGAATTTTGAATAAGAATTAAGAAGAATGAAAA
ATTATTTAAGAATTGACGAAATGTTTTTTGTATTGA
TAAAAAATTTGTAGATTTAATAAAGTATCGGAGTGT
GTGATAGGATTAGTGGTTGAGATAAGAGAGTTAATT
GTTTTATAATCGATTATTATTGTCTTTAAAATATTG
GATTTGTATTTCGTTATTTACGTTTTTTTGAATGTT
ATTTTATAGTTTTACGATTTTGAAGCGTCGAGATAA
TTATATATTTTCGTTTATATTTATATTATATTTTGC
TAATTGGTGTTATATTTTTTGAGAAATTAACGTTTT
ATATTATTTTTTTTTAAGAGGAAAAAGTTTGTAGAT
TTTTCGAGTTATTATGGTGGTATTTAGGAAATTCGA
TGGATCGATGTGTTTGTTTTTCGTATTAAGAATAAG
AATAAATATTATGTTAATGTGATAGATGATTGATTT
TGTGGTTAATTTTTATAGGTTGTATGGTTATTAGGG
GTATTATCGTTGATTTTTAAATAAAATATATATAAC
TAAGAATTATTTTTTATATTTAAAGAAAAGTGTAAG
TTAATTTTATTATTAATTTTATTATTTTTATGGGTT
GGTTATATTTTTTTGTTTTATTATTTCGTAGAAATA
CGGAGTATTATAATTTTTTTATTGTTGGTAATATTT
TTTTTTTTATTTTTTTTTTATTTTAAAGTGTTTTTT
ATATTGTTATTAGTTAAGTTCGTACGTAATTGTTTG
GTGTATATAGAGTAAGAAGAGAGGGTTTAAGTTTTT
TGATATTGATTTTTAGTTTTATTATTTTTTATTGAT
GTGTATAGGGATTTTTGAAGGTTAGGTATTTTGTGT
TTTTTTTTTTTGTTATGATTTGAATTTAAGTGGTGG
AAAATTATTTAAATTTGTATAAATAGATTTAGTGAT
GAATATTGAGTAGTGTTTATTTATTTTTTTTTATTG
TTTGTTTTGTTTTTTTAATCGTATATGTTGAACTTT
TTAAGAGTAAAGAAAAATATTAATTGATTGGTTTGG
AAAAAGTTTATATTAATTTTGCGATATAAATTGTTA
CGATTTGTTTTTATAATGTCGAGAAGAGTTAGATTT
TTTTTAAGGGGTTGTTTAAGAGGAAGTTTAAAAGAG
GCGAAGTATTTTTTTAGTTAAAAAGATAAAATTTTA
TTTTTGGATAAGATTTTTGGCGTGTTGATTGTAGGT
GTTTATATTTGTGGATGTAAGTGATTCTATATGTTT
TTTTTGTTAATTTTTTATTATATATAGTGGGATTTA
AAGGTTGATTAGTGTTTTTTTATAATTTGATTATAA
AATTTTAAAAGTATTTTTTTTTTGTTTTTTAGCAAA
TAACGTTTATTTATTTGGTTTGGGTTAAAGGATCGT
TTTTTTTATTTTTTTTTTTTCGATTTTTATATTAAG
AAATTATTTTTTAGGTAATTAGAAAAAAATTAGTTT
TTAAAATGTTTTGCGTTAAGTATAAAAAAGACTAGA
GTATAGAGATATCGGTTTAGATGGGTACGCGTTTGT
TGGTTTTAGTTTTTTTTAAGAGAAAATGGGTATAAG
AGTGTTTTTTTAGAAAAGTTAATAAAATTAAGATAT
GGGGTTTATTGGGTTGATTATTTGATTTTAATTTTT
AATTTTATTTTTAATTAAAATAATTAAAAGAAATAA
AATATTATGATAGTGAAGTGAGTTTTAGATTAAAAG
TTTTGTTAATAATTCGAGATATAAATTTATATATTA
TGAATTTTTTTTATGAGATTAATAAATTTTCGAGTA
TGTTATATTTGAATTGTAATGTATTAAATATTTAAT
AATATTAATTTTAGATAAGATAAAATAATTGTAGGG
TTGATTTATTAAGAATTTAATTAAGTGCGTGATTAA
TTTTTAAAATTATATAATTTTAGTGATAAGAAAATT
TATGATTTATGTGGTAGATAGGTTTTGGTTTTAATT
TTTTTTATTATTGATATTATATCGATTTTTGTATTT
AAAATTGTTTAGAATTAGTAAATGGTTTTGTTTGTT
GTTTTTTTTTATAAATTTAGAAAATTAGAATAATAA
ATTATTAAGAGTTTTTTATTTATATGAGTTATAATG
TTGTGTTGTTAAGTTTTTATGAGTTATCTTAGATGA
ATTAATTATGATATTATAAATATTGGGAATGGTAAA
ATTTAGTTTTGTTTTTGTTTTTTTTATTTTAGTAAA
ATATATTTTTTATATTGAATGTATATTAAATAAAAA
TTTTTTTTTTTTTTGATCGTGAATATGAAATTTTAG
TTAAATATTAATTTTGATTTTATTTGGAAAATGAGA
TTTTTTTTTGTTTTGATTTTTTTTTTTTTGGACGTA
AATGGCGAGCGTGGTATTGTATTGTTTGATTTCGGT
TAGGATCGAATGAAATTTTGTAGTAGAGAGATGTTT
TATTTATTGTTTGGATTTAAGTTTTAGTTAATTATT
TTTTATGTTGTAGTTGGTTATTCGTTTTGGTTTTAT
ATAAATATAAAGAAGTTTTTTTAGAATTAAAAAAAT
ATATCGGAATCGGTTAAGTTAACGGCGTTTATTTGG
GAAATGTTATTTGTTTGGAGATCTTAATATGTAATT
AATATAATGAAGATTTAAGAAATAATAATATTGGTG
AAGCGTTATTGGGAGAGTGGTTTTAGTCGATTCTGG
TTTTTTTATTTTTGTTTTTGGGTAGTTTTTTTAAAA
ATTTTTAGTTTTTTTTTTTTTTTTGTTATAAATTTA
TCGTAAGAATGGTTTAGAATAGGTATACGTAGATGA
AATTTTTATAGTAATATATATTTTTTTTATAAAAAG
CAAATAAAATATTTTTTTTGGGGAGAATGAGTGTGA
TTTTAGGGAAGTTAATATATTTTCGAGGTTATTTGT
GTTGTTTATTTTAAATGTGTAATAGAAGAAAGAATC
GGGATTATAGATGTTTAATATTTTAAAGTAGATAGT
ATTTTTATGTTTTTAAATTATTTAAATGTGGTGTGA
TTGTTGTTTTTTACGAAGTTGATGCGTAGATGCTAT
AATTATTTTTTTTTTTATAGTAAATGTTAGAATTAT
GTTTTTTTTCGCGATATTTGTTGTTATTATTGGAGT
AACGTTGTAATGATGTATAATTGGGAAATTTAATTT
TATTTTAGTAAGAGAAATTATATTTTTTTTTTCTTT
AAGTATTGGTGGTGAATATTGGCGATATTTTAATGG
TTTAAATATTATATTTTTTAAAGTATATTGTATATA
AAGAAGTTTGAGGAAGTTGAATAGAAACGGAATGTA
ATATTAAATGTATTATAATTATTATTTACGTCGTAT
AGTTTTATAACGTTTATTAGTAAAATAAGTTTTTGA
TTAATATGTTCTATTTTTTTTTTTTTATATTTTTAA
TATAAGATATATTGGGATGTATTAGAATTATATAAT
ATATAAGATGTTTGTTGATATTATTATAAATTTTTG
AAAAGGTTTTTATTAAAATATTTGTTTATTATTTTA
GAGGATGAGGAAACGGTAATAGGTTTAAATAGTTTT
GAAGAAATTTAATTTTGACGCGAGCGTGTGTATAAT
TGATTAAGAGGATTTTAAAATTTGTTAATATATTGA
TTGGGATGAGTGATAGTATATGTTTTCGTATTTATA
ATTTATAAGTAATATATAAATGAGAGTACGAGGAAA
TTAAGGTAAATCGTTGGGATGGATTTACGTTTTATA
TAAAAAAAATATAAAAATGATAGTTGTTTGTTTCGT
TTAAGAATGTAGATGTGGGTTTTTTTACGTTGTACA
ATAGTATGTGGAAGAAGTAATTACGTATTTTTTTTT
ATCGTTAGTTTATTCGTTTTAAGTAGTTCGATAGTT
TTTGGTTAATTTAGTTAATTGATTGATTATTATATT
GTTGGTTGTGTATTATAGGAGGATTATATGAATCAG
AAAAATAAATAAATAGGATTTAAAAAATAAAAATAA
TTTGTAATGGGTATAATGGTTATTGGAGAAATATCG
AGATAGAGTTTTTTAATTTTTTGATATATAGGAATT
TTAATAAAGAGTTTTTGGAAATTTTAATTTTCGGTT
TATAGATTGTGTTAGAGTTTGTTTTGTTTTTTAGCG
TGTAGGAGGAATATTGGCGAGGGTAGGTAGGTTTAG
TTTTTTTATTTAGTTATAGTTGTGTGTGGCGATGTA
TTAGTTATTTTTTTAAGTTTTTGGAGCGATTAGATT
AGGAGTTTTAAGATTTTAATAGATTATTCGATTTTT
GATTGTAATATATGAATATAATTTGTAATTTATTTT
TTTTTTGATTTTTTTGGTATTTTTTTTCGTTTTTTG
TGAGAAATTGGTTTAAGAGAATTGTATAGTTATTGA
TGTAATGGTTTACGATTATCGTTGATAGAGACGGCG
TTGTTTTATTTTAATATATTTTTTTATAGGTTTAGT
GTTGAAATGGTGTTAAATTTTTATGTATGATTTTCT
GATATAGAGAGATGTGATTAGATAATTCTTTATCGT
ATATATAAGAAATAAAATTTGATATATTTATTTGTG
TTGGAATTTGTTGATATTTAGTGGTAGAGAATTATT
TTAATTTTTTATAAAGTTTGGTATTTGATTTGTAAT
TTTATTTTTTTTATTTTATTTAATTAGAATTTGATA
TATTTATAAGATGAAGAACGTATTTAATATTGTAAT
TTTTAATATGTATTAAAAATTAAAGGAAGAAATTAT
AATTAAAAATGAAAATGTTTTTGTATGTTTATTTAT
GTGTATTATAAAATAGAAATTTTTTTTAATTACATA
GATTGATTGAATGAATATTTTATTAATTTGAGATGA
TGATTGTTTTAATAGATATTGAAAAAAAAAATTATT
TTTTTATAATTAAGAAATTTTATATTTAAATTTTTA
AAAAGTATTTTTTGATGTGTGTTGTTATTGATTGTT
GTTTTATTTTTGTTCGATTTAATAGTATACGATTTT
TTTTGTTGTTTTTTATGTAATTTATTCGTTAAATTT
TTTATAAAATGTTATATTTTATGTATTTTTAGATGC
GAAATATTAAAAAAATTATTTATTGTTTTTAAGTAC
TAAAAAAATTTAAGTATTTTAGGGTATTTATAAGTT
TTTTATATTATTTTAAAAATTTATTTTATTGAAGAT
TTTGATATTAGAAATTAAAATTATTTATGGTATTAA
TTGATGGTTTGATTAGAAGTTAAGTTTAAATTTATA
TAAATGATAAAGGTATTTTTTCGTTGAGTTTAGAAT
GTTATTATTTGAAATTTTTAAATATATTTTATTTTA
CGTCGGAGTTTTATCGTTATCGTTAAACGACGGAAT
AATACGAATATTGCGTAGAATTTTATGTCGTTAAAT
TTTGAAAGAAAAAAAGGGTTTACGAAAGGAGTTTAG
TATGATAAAAGGTTATAAATGTGGTTTGAATTTAGT
GTGTAATTATCGAGTAATTATGTTATTGTCTCGAAT
TATTGATTGTTTTTAAGTAAGTTTTGTTGGTTTTAG
TTTTATTGTATTAATGTTTATTTTATGTTTAGTTGT
GTTAGTTTTTTTTTAAAATAGTTATTATATTAAATA
GTTAAACGTTTTAATAAAACGATATTGTTTTTATTT
TTATGGTAGATTAACGAATGGTTTAAGTATTTTGGA
TTTATGAATATAGTTTGGATTATTTGTGTATATTGT
GGAATGGAATAGATTGGTGTATGATTAGGTTAAGTG
TATGTTTTTGTTGGTTAAGTAGAATTTCGTTTAGTT
GTTATTAGTTTTTGAGTTGAAAGAAGTGAAATTAAG
ATTAAAAAATAATTAAAAACGAAATTAGTTATTTCA
TTGTGGAAGATATAGTTTGAGTTTTTTTTATCGAGT
TAAATGTTGTTGTTGATAAGAGATATTTTCTTTATT
GGTTGTTATTAGGGCGAGATAAGAAAAATTTGTGGG
GAGTTTTGATTTTTTTGATTTATTGTATTTAAAATT
AAAGTTTTTATAATTATTTTTTAATTTTTAGAAGTT
ATTAAGTTACGATTTTATTGGTGGTTTAGTTTTTGT
TGTATATTTTAAATATGTATGGGTTGATGAAGAGGG
AAATAGAATATAATTTGATTTTAGTTTAGTTGGTAG
TTTAGTGTGAATTTGATGTTTCGTTTAGTTGTTATG
ATTTTTTAAGTTTTGTAGAGAATTTTAATTTTGAGT
TAAGAATATTAGAGTGTTTTTAGTTAGAGATATTTG
ATTTTATGTATGTTAGTTATGATAAGTAAGTTTTAT
AAATAGTGATACGAAATATATTTAATGAAAGTTAGC
TTTAAAGTTTTGATGGTGAAGTTAAAGATTTTATGA
ATGAAAGTTTAAGTCGGGAAAGGGAATTTTTAAGGG
ACGGGGGAGTTTTTCGGAAGTATGTTTGATGAAAAT
ATTTTTTAATTTAATAATAAGTTAAGTTGGTTTATT
TAAAATAAAGATGGATTAGGCGAAGTATATTTTGTA
TTTGTATTATATTTGTTTTTTAATTTTAAATGGTTA
ATATTAATAGTGAAAATTTTTTAAATTTTTTAATTT
GTAAAGAGTATTCGTAAGGGTGTTGATTGTTGTTGT
AGTTTAGTGTTGATTTTGTTGAGTTATATAATTACT
TTTTTAGTTTAACGTTTTCGAGTAATAAAAGTTTAA
TGGTGAAGGAATATGAGATATCGTTGGGATATTTAT
AATTAAATTTTAAATTATGTTTAAATAGTGAAGGGT
CGTAGTAATGTTGAGGATTTAGTTGTGTTTATTATT
ATATTATGTAAATTTTTAAAGGATATTAAATAGAGT
AGATTTTGTATGGATTAAAGATTGTTTTACTTGGTT
ATAAAAGAAAATCGTGATCGGATTAAGTATGGAATA
GGAAAATATGGAAAGATAGAGTTGGGTAAGTTGAAT
TTTATGTAGTGATAATTATTTTTGTTAAATATTTTT
ATTATAAATAATATTACGTAAGTAGGTATATGAATT
TTTCGGTTTAAGGGAGGGATTGAAGAATAAAGTTTA
TGGTAGTTTAATTGAAAATTCGTTATAATGGATAGA
AAAACGTTGATTAAGTTTAGGAAACGATAAAGATCG
ATATATATTTGTATTTTAGTTGGTTAATAAAATAGG
TTAGATAATTTTAAAAGATGTTATTAGAAAATAATA
AGTTAAGTTATTACGTAATAAAGATGATTAAGTAAA
TTGAGTATATATTATGTTTTTTAATATTGGTAAATA
TTTTTTTTTTAAGTGATTTAGGTTTTTTTTTTATTT
TTAAAAATATTTTTGTTTTATTAATTTGTATTATTT
TTAAATATTTTAATTATAAAGAAAGTAGGAGTTATG
TTTTTGTTTAATTTGTTTTTTGTAAAAAGATTTAAA
ATGAATTTTGAAATTAATTCGAGTTATGATAATAAG
TATGGATTTGATGATTTGTAGCGAATATAATTTATG
CTAGGAGAATATTGGAAGAATTTATAAAGAAGATTT
TTCGGGTTTAAATTTATTTAAATTTTTTTTAGTTAT
AAAAGGTGTGGGTTAGGTTTATATGAAAGATTATTT
TTATGAATTTTGATTTTATTTTTTTTTATTTTATTT
GAGAATGTGATTGTATTGGAGTTCGGATGGATTGTT
AGAAATGTGAGTGTTGAGAATGTTTTGTTTTAGAGA
TATTTTTATTATATCGTTTTAAATTATATTTTTTAA
TTTTTGTTTAATTTTTAAGGAAACGTTTTCGTTTGT
ACGGAATAATATATTTGAATTGGTTTTATTAACATT
TATAAGTAGTAGATAGTTTTAATTTTTATTTATAAG
AATATAATTGTTATATATAGTTATGTGATTGGTATT
ATCGATGTTAAGTTTTTTGTTAATATAAGAAGTCGG
ATATATTTTATGTTAATTAATTTTTAAAGTAAATTC
AATTATATTATATATATTTTTTTTTGATTTTGTATT
AATATTAATAAAAGTGTTTATTGTTTTTAAGTAATG
ATTTTTTTTAATTTGTGTGTTTTTAATAAATTTAGT
TTTTTAGTGGATAAAATTTTAATTTATTTGAATATG
TATTTTTTAAATTTTTTTTTATTAAATGGATGTTTT
CGAATAAATGAAGGTATAAAGAGGAATGTACGAGGT
ATATTTTTATATTAATTTGGTATAAAGATAGGTAAG
TTTCGGATGATTTTAAGCGTGTAGTATTGATGTATT
AATTAGAAAAATTAATTAAAAGTTTGTTTGTTTTTG
TTTGAAATATTTAAATTAATCGTTAAGATTTTAGAA
TTTATTGTATGTTTATAGTTTTTTGTTTTTATTATT
TTGTGTTTATTTTTATGTATATTGTTTTATTTTATT
GTTAATTTAAAAGAAAATAATTTTGTTTTTTGGGAT
ATTAAATTAATTTTGTTGTTAACGAGTTACGATTTA
TCGGTTTGATTTTGATTTGAATTAAGAACGTATTTT
ATAGTTTTTGAGTATATTAAGATAGTTTTTATAATT
TATAAATAGAGAAAAATGAATTTGATTTGTTATGAA
TTTTGTTTTTGTTTTTAAGAAAATATGAAGATTATT
AAAATTTAAGAAATTATTTTTTTTTAATAAAAAAAA
TTTTAATATTTGTATCGTTAATTAGTTAGTAACGAA
GATTTTTTTATAAGTTTAAGAAGTTGTTCGGGTTTA
TTTGATTATTATATATTAGATTTTTTAGTAGAAAAT
ATTAAGATTATTATATGTATATATATGTTTGATTGA
TAATTTATAATAATTATAATTTGAAGTTTTTGTTAG
TTTTTTTGGTATTGTTTATTATATTTAAAATAGTGT
TTTGAAAATAATGAAGATATATTTTTTTATTTTAAA
AGGTATATTAATATATAGGTCGTTGATATATGTTAT
TTGTAATTGTTCGTGGTATTTGATTGTATATGTTAT
TTTGTTTATTATATATAGTAGTTTTTAATTGCGGTG
ATTGAGTATGTTATGTGTTATAAGATTAAATTTTTA
TAGATATTGTCGATCGTTATTGTAAGATTTGGTTTG
AAAGAAGAAGAATAAGTTATTTTTGAGAGGTTTATT
TGTAAAGGGAAGATAGAGTAGTGATTGTATTTTGAG
TGTTAAAAATATTAATAGTATAATTTTTTAAAATAA
TTATAGGAATTTTTGAGTTTGTTTAAAAATTTGGTT
AATTGTGTTTATTAGAATTTTTTAAAGAATTTTAAG
TTTATTATTTATTTTATTTTTTTGTTTATTTGTTAT
AGAATAAGTGTGTATATATAATTGGTTTAAGTGGAG
TATCGTTTTTGGAAATTGAAATTTTTGATTTCGATA
TTTGTGAAAAGTATAGAAGAGGTTTGGGATCTGTTG
TAATAATGAAGTAATAGATATGTTTTAGTTTTGTTT
TTATTATAAAATTATATATATAAATATATTTTTGGT
TTAGATTTTTTTTGTTTTTTAAAGTTTTGATGGTGT
GTTTAGATGTTTTATAAGTTTGGAAAATTTTGTTTG
TTTTTTGTTTTTTTTTTTTATAATTATTTTGGTTTT
AGGGTAGTACGTAATTTTATTTATATTGGAAGTATA
AAAGGTTTTTAGTTTTTATTGTTTATAGAGAGATTT
TTGGTTTTATTTTATATCGTTAAAGTAAAGTTAGTT
TTTAGTTTATTTTTAATTTGAATTTTAGAATTATCG
TTATTTATTATATTGTTAAAATAATAAATTTATATT
AATAAAAGTTATTTGGATTTTTTATTATAATTCTCG
ATTTAGGGTTTTCGTTGTTTTTTCGTATATTAAAAT
ACGAATTTATTTGTTTATAATTTGGTAATAGATAGA
GAGTGCGGTTAAGAAATTTAAATTGAAGAAGAAGAA
ATTGGTAAATTTTTGAAACGAAAAAAGTAATAGTGC
TTATGCGTTTTTTTTGGTTATTATTTAATTTTTAGT
GTGTAGTAGAGAGTTGTTTTTGAAGTATAGAAATTG
TATATTATAAATTCGAATTTAATGTATTTGGAGTGA
AGAGCGTTAATTTTATATTTAATTTTACGTATAAAA
TTAATAATAATAATATGCGTATTTTAATTGAAATAT
GTTTTGTAATTAGTTGTAAAAATAGTTTATACGAGT
TTTATATTAGTGTTTAATTAGAAAAATTAAGATTTT
TTATGTTTTAATTTTAATATTGTTTAGGTATTTTGT
GAATGAAGTTTATTTATATGATAAGTATGCATATAA
ATTATTTTGTAAAGAGTAATTATGTTATGTAAAGTT
TTTTTTTTTTAATTTAAGTTTTTTGTTTGTTTGAGG
TAAATTATAATTTTGATATTTTTTTTTAAGTTGGTA
GATAAATTTAAGTTTATAGTTTTGGTTGTGGTGTTA
AGGTTGGAAGTTTATAATTTAATAAAAGGGAAGATA
TTTTTTAGAATTATTATAAGCGTTTAATTAATATGT
TATTTTATACATAATTATATGTATTAAAAAAAAATT
TATAATATAACGGTTTCGTATAAAGATAATGTGATG
AAAGATTTGGATTTATGAAGATTGGTTGTTATGTTT
TTTTTTTTGTTTTTTTTTTTTTTTGATTTTTATTGT
AAAATTTAAATTTTAGATAGTTTAGTTTTTGGGATT
GTTAGGTGTATTAATGTTAATAATGTTTTTTTCGTG
CCGGTTTTTATGGAGTAATTTTTTAAAAATTATGCA
ATTTAATTATTTAAATTAAAGAAGTTAGGTAGGAAA
TTCGATTAGAGTTATATATGGAAATAATTAAAAGTG
ATGATTCGTTTTTTTAGTTATTTTTATTATTTTTTT
CGTAATGGAGTTTTACAATTGTTGTGTGTTATTTTC
AGGAATTAATTATTTGAGTTATAATTAGGTTATTAA
TGAGGTTAATTTTGTAGAATAGTATAAATAAGGTAG
GATTTATTTTAAGTTTGTGGATTTTGTATTTGTTTA
TTATTTTTAGTTAATGATAGTGGTATGATTAATGAG
AATTTATTGATTGTTTTTAAGTAAGTTTTGTTGGTT
ATTTTCGGGAATTTTTTATTTGATTGATTTTATTGT
TTTTGGTTTATCGTAAGTTGTTTATATGTTTTTTAT
GATTTTTAGTTGAGTTGATTAAAAAATAATAATGAA
TATATTATTGAAAATAGATTTTTATATATTTGATAA
TATAAGTAAGTTTATTAATAATTTTAGTTTTTAGTT
TTTAATTTGATTCGGATTAGAATTTAAAGTTAAAAA
AAGGGATTTAAAGAGAGAGTTTTTAGGGATTGTTAA
ATTATAATAAAATATTTGATTTTTTTATTATATTTT
GAAAAAGAAGTTAAATGTTGAGTTTATTTAGAATTT
TAAATGAATTAATAGATAATGATTTTTGTGTTTTTA
TTTTTCGGTTGTTAAGTTTGGTTTTGGATTGTGGTT
TAAATTGATTTTTTTTCGTGAAGATATTAAGGGAAG
ATAGTAATATGGATTTTAAAATGAAGGAAAAAATGT
GTTGTTTTATGGGGGAATTATAAGTTGATGAGTGTT
ATATAGTTAGGATTTAGGATTAATTATGAGTATGAA
GTAAGTAAAAGTTGGTAAATGAAATTTGAAGCGGTA
AGTTATGAAAATTAAGGTTTTACGTACGGTTAAGTT
TTATGATATTATATGAATTTTTAAGTTATTTGTATT
GATGTGTAATTTTTTTTTTTTTTTTTGTTATAAGAT
TTGAAGGAGTTGAAGTGTTTTAGTTAAGAGTAAAGG
TATTATTATATTTATATAAATTATTTAATTTAAACT
ATTTTTAAAGTTTTGTTTTTTAGTTTTGGAAGTATA
ATTTTTTTTGAATATATTAAAAGGTATATTGTTTTT
TTGTAATTAGTTTTTTATAAATGTTATTGTTTGATG
AAATTTTTTGATTGGATTTATTTTTTTGGTTTGAAT
GTATTATTTTTTTTGGTTGTTAGAATAAAATAAAAT
ATATGTTTTTTATAATTAATTATTTTTTATGTTTTT
GAATATAAATTATTGAATTGTTTTTTTTTGTTAAGA
TAAATTAAATAAGTATATAGATTTTAGTATGTATTT
AAACGCGATTTTAGGGAGATTGGTAGGATCGGAGAG
ATTAATTTAAAACGAATCGAAGGAAAGAAATTTTAG
TTAAGTTTTTAGATATAAATATATTTGTTTTTTTGT
GGTTAAGTTTTCGGTAAAGGAGGGTTGGGGATAGTT
GGTGTTAAGTAGAATGATTTTAGTATTAGTTATTAA
GTGATGTTGATATTAGGACGGATTTTTACGGTAATA
ATTTTAATTTTTAATTTTAAATTATAGATTTTAAAT
TTTTGATAATTTTTGTAATGTTGATGTAAATGATTT
GGGATGTTTTATTTTTAAAATTTGTAAATAGTAAAA
AGTAAGAAATATAATGTATATTAAGTATTGTGAATT
GGAAGTGTGTGTTGTATTGTGTATATTTTTTAGTTT
AGTATTAAATTTAGGATTTAAGGCGGTGAAGGTGAG
AATATATATTTTATTTGTTGTTGTTTTTAAGATATT
ATTTTATTTAGTAATATAATAATTGTTTAGATTGTT
TTTATAGAATGAAATGAAGATTTTTTTTGATTATTT
TACGTTTGTACGTTTGAGTGTAATAATGGTAAATTT
GAGTGTTTTTTGTTGGTTTTTGTGTAGTGTTTTTTT
GGATATTATATATTAGTGTTTAGAATTTTAGTATTA
ATTTGAGGTGGGGGTTAAAGATTAAGTAACGTAAGT
ATTTTTTGTAATTATATACTAATATTAATTTTATGT
ATTGTTATCGTGAAGAAAAGTTTTTTGTTCGAAATA
TAAGAGTTTTTTTGATGTATGTTATATTATTATTAT
TATGATATTTTTTTGTTTTTTATTTTTAGTCGTTTA
TTTTTTAAGATTTTTTACGTGTTTTTTTTTTTTTAA
AGTATGTAAAAGCGGTGTTAGAGGTAATAGATTTAA
AATTTTTATGTGATTAAGATTTAATTGTTTTTGTAT
AATTTTGTTTAAAATAATTTTCGATTTATATTTTGA
GAACTTTTTTTGTGGTTGTTAATGTTTATAGGTTAT
TTTATTTTATTTATTTTGGTTTCGATTTTTGGAAGT
AGAGAAATTAAGATAGAAGATGTTAATATTTTCGTA
TTTAATTTTTATAATTAGTTATATGGATTGGATTTT
TTTAAGATTTCGTAGTAGAAGATAGAAAAGTTGAGA
TGTTTAAATAGTTGAAAGGGGTTATAATGTGAGTTT
TTTTTTGTTTTTATTTTTTGTTGTGTTTGTGTAGAC
TCGTAAAATAGACGTAATTTTTGATTAAAAAAATAT
AGGGGTGTTAAAATGGGTTAAAATTTATGGGTTAAT
GTATGTTATTTGTAATGATGTAGTTTTTTTTTAGAT
TGTTTATTTTTTTTTTATAGATTTGATGGATGATTG
TGGAAGTTATAGATATATATTAATTATATGTGTTTA
TAGTATTTTGTTATTAAATTTAATAAATTATTTTTA
TATGGTTATTATTATTTATATTAGTTGGTTTACGTT
TATTAATTATTGTTTTTATAAAGTTAGTAATATTGA
TTGTATAGATAATTATATATTATATTGATTATTTTT
AAGTGATAATAGATAAGAAAATCGTAAATTAGGTTA
ATTTTTTTTGTTAAAAAGGGTTTTTTACGAAATTTT
TTTTTAATTTGTTTATCGTATTTATTTTTGATTTGT
AAAGAAATTTAAGAGATTAAAATGAATTAAAATTAT
GGTAATAATGAGTTGATAGTTATAAGTTGTTGAATT
ATTGATGGAAGTTTTTATTTTATAAAAATTTTTTAG
TTTTGTGGTTTTTATATATTTTATGCGTGGAATTAG
TTATGATTTGTTGAATTGAAAAGATGGTTGTGAGTT
TTTGGGTTTATTAGATTTAGATTGGTTTATTATTTT
TTTTGTGATTAGATTTATATGTTTTATTTTTAATAT
TTAGTAGGAAATTTTAAGATTTTAAAAAGTGATTGT
ATTTGTGTAATGTAAATTATGTTAGATGTAAAAGAA
AGTTTTTTTTTGTTTTTTAAAGTTTTGATGGTGTAG
AGACGATTATTGGTAATAATTAGGATTTAGTGAAAT
AAGTTTATGTTGATGAGTTTTGTTATAAGTTTTTGG
AATATAATTATAAAAATGGGGAAAATTTATTTTGTT
GGATTTTTTAGTTTTTGTTTTTTTTAAGATTAGTTT
AAAATTATAATAAATTAATATAAAAAAATTAGATTT
TTTAAAAAAAATTAGGTTTGATTTTGATGTTTATAT
GGGCGTTGAAGAGATTAAATTTAAATTATCGAGAAG
TGAATTTGATTTATAATAGATAGCGTTTTTTTCGTA
GTTTTTTGTAGTTTAGTTGGTTTTTTATGTTTTCTG
AGAGGAAAATTATAGAGCGTTACGAAGGGTTGTTAT
TTTTTTTCGTTAAATTTATGAGTTATTGTAAATCGT
TGAGGTTTTTGGGGTGTGAAATGTGTAGGTCGTTAA
TGGCGGTAAAAGCGGATTTTTTAGAGTCGACGAAAT
AAATTAAATAGTTTTTTGGTATATTTTAGTTATTAG
ATTTATTGTTTTGTTATATGGATTAAATGAGTATAG
TATTTTTTGTGATTATTTCGGTTTTTTTGGAGTAGA
TTATAAGTTTAGTATTGATTATATCTATAATAAGTT
TAAGTTGTAATTAATAGATTTATTTAATTACGAATT
GTTTATTTGTTTAATGTGTTTGAATTAATAGAGGTT
TAGAATGTTTATTAAGTTTTTTATTTAATGATTTTT
CAAATTTATATTATTAGTTTTTATTGATTAGAATGT
TGGTGATTATAGTGAGAAAGATAAGTTGGCGTGTTT
TTAATTAATTAATTTTTGGTATATAGTAGATTTACA
TTTTTTTTTAAAAGTTTAATTATTTTTATAATAGTG
GTTGGATTAATTAGTTTTAATTTTTTAATGTAAATA
GAATTTACGTGAAATAGAAGTAAGTAAAACGAAATT
GATTATTTTGTTTAATATTTTTGTGTTTTTAAGTAT
GTGTGAGGATTTTTATTTTGTTTATGAATTGTTCAA
ATAAGATTAGATTTTGGAATTTTGGATTATTTATGT
AAGGTTGTTATTGATTTGATTGAGGAGAAATTTCGG
AAATTTATTTTTTGAGTATAATTATAAATTCTGGAA
TTTTTATTGAAATCGGGAAGTTTATAGCGTAGTTTT
CGTTTATGATTATTTTTATAAGTTAGTTTTTTTTTT
TGGATTAGTTTGATTTTGTTTTGAATTTTATGATTG
TGTTGTGAGTCGAGTTGAATTACGTATAAGGTAGTT
TTTTTTTATATGGAAATGAATTTGTTTCGTAATTTT
TGGTTATAGGTTGTTAATGATTTAATTTTTATTACG
GTAGTGAATCGAATTAAATTGGTTTTGCTTGTATTT
TTTTTTTTTTTCGTATATTTTTTTTTGATTTTGTAA
ATAGTGAAATAAATTAAGGTGCGAATTTTGTTTAAG
AAAGTATGTATTATTTATGTAGTTATTATTAAATAA
AATATTAATAAATTTATTGATCGCTTTTAAGTAAGT
ATTGGACGGTTGAGATTAAACGATGAGAATTTAATG
GAGGTATTAGTTTTAATATTAATTTAAAAATTTTAT
TTAGAAGTTGAGTTTTTTGTAGTTTTAAAAGTTTTA
GTTTGTTTAGACGGTTCGTGTTTTTTGGTTAGTAGT
AGGTTTATTATATTGTCGTTTTGATATTTTTAAACG
AATTAATATAATAATGTTGAATTAGTTCGTTGTAGT
TTTTTATATTATTTTAAGTGTATCGAATCGTTTTAT
AAAAATTTATATGAATGTTATTATTTTATAACTTTA
TTATGATTTAAATTTTTAATTTAAATTATTTGAAAT
TATGTATATATATATATATATTTTAAGTTTTTTAGA
TCGAGTAAAATAAAAAAAGAAGTGAGATTGAGATAT
AATGGAAATGGAAAAGTTAGTGAAGGGAACGGTTTA
TTTAAATTTGATAAAGAAAATAAATTTTTTTTATAT
TTTAATTAATTTTTAATTTTTATAATTAATTAAATG
ATTATAATGAAGATTATGATAGAAGTATTCGTATAA
GAATTTTAATTTTTTTATCGCGTTTTCGATTTTTTT
TTTGGAGTTTGTTAAAGTTTATGTTTAGGTTATAGG
AAATAAAAATGAAGTAAATTTATATTTTACAAGTAT
ACGTGGTTGCATGAGAGGTGTTTGGTAATGTCGTAA
AAATTTTATTTGAGTTTTGTTATTTTAAATGATATT
GTTTTATTTTAAAAATAGGTTTAAATTTTTTTTTTT
ATATTTGAAATGTAAGAATTATTTTAGTATGAATTA
TTATTGGTTTATTTTATATATATATTTGTTTTTTTT
ATGTATATATAGAGTTTATGTTTATATTATTTATTT
ATTAGTTTATTAATATCGAGTTTGTTTGTGGTTATT
GTATTCGTATGTTGATATTAATGAGTTAGGATAATG
ATATAGTTATTTTTTTTTTATGTTAAATAACGGTTA
ATTGATTTTTTTAAAGTTTTTTAAGTTTTAGTTATT
TTATAAGGTAAATGATTGATATAAATTAAAGACGTG
TAAAATTTAAATTACGGAAAAAAAGGAATTAGATTT
GTTTTTAAGTTTTTTAAGAATGTTAAGTTTTTTGAA
TTAATATATATGATGTAGATATGTAGTTTGGTTTAT
GAAGATGTAGTATTAAGTAGTTTATTTACGATTTAG
TGAGATTATAAGTGATGTTACGATTTTTATTTTTTT
GTGGTATTAAAATTGGTAAGTGTAATAATAGAAACT
GGTGAGATTTGGAGGGTTTTTTGGTTTGGAGGGAAA
ATTCGGGGTGTATGTTTTTTATTCGTATTGAGAGAT
GTTTTTTTTTTACGGATTTTTTGAAGTTTTTTTTTG
AAGAATATATTTTCGTTGATATAAGGATATTTTATT
CGTCGGGGGAAGTAATGATTTGATTATTATATAATT
ATTTAATAAAGGAAAGAAAAGTAGGAAATTTAGTAT
ATTAATTTTTTATAATCGATTTTTTTATGTTGAATA
AGAATTATGGAAATGATATATATTGTGTATGGTGAA
CGGTTTTGATTGGAAGTTTCGTAAAGATTTGCGAGG
AAGAAAATTAAATTAGATAATTAAATAATAGTTGAA
TTTTTTTGTGAATTTTTTTATTATTAAATTATTAAA
TTTTTGGGTTGTGTTATGTTTTTGGCGTTTTTAGTG
TATGGATTGAATTGATTATTAGTTAATTTTTTTTTT
AAAAAAACGAATTAATTTTTAATAATTAGATTATTA
GTTATTTTATGAGTAAATGGAACGCGGTAGTTATAA
TTTTAAAGTGTCGAAAAGAGTATTGAAGATTATTTT
ATTTTTGTAAAATTATTTTCGGATGAAGAATTAATT
TTGGTGAATGTAAGCGATGTAATAGATTTAGATTTA
TTTAGTTTTGTAATTTTAATATTTAAAATGTTAAAA
GTAACTGTATATGTTTTGTGAAGATATATATATTTG
GGATATTTAGTTTTGGATAATCGGATTGTATTTAAA
TATAAATTTTTTTGTTAGGTTTGTAATTGATTATGA
GTTGATGAAGGAACGAAATTTTTTCGCGAGATTGTT
AATTAAAGGTTTAGAAGATATTTGAGGGTTTGAGGT
ATAAATTGTAGTTTTAAAAGGTTGAAGAGCGGTGAG
ATTTTTTTTTTTTGGTAATCGTAGATATTTAAAATG
AATTTAGATTAATTAAGATGTTTATATGAGTAAATT
TTTGGATGTATTTATTTTTTTGTATTACGGTTGTGT
AAAAGAAATAGTAAGATAGTAAAATTATTAATAAGG
TTATTTTTATTAATAAAGTTTTGTTGAGTTAACAAA
GTTATGTTTTTTTATTATTAATTTAGGGTTAATCGA
ATAAAATAAAAGTTTTTTTTGAGTTTGAAGAGAGTT
TTTTTTTTTTGGTAATAAATAATTATTGGTTAAAAA
TATTTTTAAATGTATTTTGAGATATAGAATTTTTGT
GTATTTTTTGTTGTAGGGATGAAAAAATTTAAGTAA
AGTATTTGATATTTTTTTTAGATTTTAGTTATATTT
TATTAGAGTATATTGAAATATTACGGTTATAAAATT
TGTGTAAGTTTTTTTTTTGTAATGTAGTGGATATTT
AGTAATATTTTTTTTTTTAAATTATTATTTGATTAT
TGTTATTTAAGTTTGATTTTATGAATTTTTTTTTAT
ATTTTTTTTTTTTATTTTTTAGTTTTATTGTGTTTT
AACTAATTTTTAATATTATAAATAATGTATAAGTGT
TAAGAGGGAAGTATTATAATTTTATATAAGAATTTA
ATTTTTTGGTTTTTAAGTTAAAGAGGCATTTATTTA
TCAAATAGTTTTTATTTGATAATTTCGTTGTTGTTT
TTATATATTTTTGAGAGAGAGAGAGAGTTTATTTAT
GTTATTTTAATATCGTGTATATTGTTTAATTAATTA
GTGATTTAGATTTATGAGGTTTCGATAGATATTTTG
AATTATAAAAGTTTGAAATGTTATGTAAGATGGGAA
TATTTTTTTTGTTAGTAGTATGGAATTTGTAGGAAT
ATTGTTAAGGATTTTAAAAATAAATTATAGTTAAGG
AAGTTTTTTCGTACGATGGGGATTAGTTTTGTAAAA
AAAATTGTAGTTTTAGAAAGAGTAGTTTTATAAATT
ATAAGAGGAATTTAGTTTTTTAATTTTATAAGTTTT
TTGTTATTTTATTATTTTGTGTTGTTTTTATAGTTA
TTAAGGAGTGGAAAATAGTTAAATTCGGTTTTCTAA
GTAATTATTACGTGATGAATTTTGTAATTGTATTGG
ATTAAAGTGAGAAGAGAAGTATATTTTTTAAGGATA
TCGAGTATCGGAATAAAATATATGTAAAATTTTAGG
TTTTTTTTTTTTTTTTTTTTTTTTATTATATATTTA
GTTTAATATATTAGAGAATATGTGTATATATCGTGA
ATATATAGAGATTATAGAAAATAATAAGATAAAGTG
TGATGATTATAAGTTAATATGTAATTTGAATCGTTC
GGGATATTAGAAAGTGTAATAGTAGTAAGGAAATTA
AATATTTTAAAATTATAATTTCGATTTTGTTTTTTT
TTTTTGGATATAATAATTTATTTTTATTTGTAGTTA
TTAATATTTTTTTATTATAGGAATAAAATGAATATT
TTAAGGATTACGGTAAATTTGTAATATAAATGTTAA
GGATTTTTTTATGTTTATTATTCGTTTATTTGGTCG
TGGTATTGGGTTGTTTTATTAATGTAATGAAGGGTT
ATTGTTTTATTTTGTTAAAGTAATCGATTTTTTGTT
GATATGTTTTGATGATTCGGTTGATTAAAGAAATTT
TTTTATAATGTATATTATTTTTAAGTAATCGAACAA
TGTGTTTTATTTTATTAAAAACGATGGAATGATTTA
TTTTAGTTTTTTTTTTTATTCGAATTTAAGATTAGA
TTTTGTTTTTGTTTTTTTTTTAATTTAATTATTTTT
ATGATTTTGCGAAGGTTATTATTAATATCGTCGTGG
AGAATTGTATTTTTTTTAGAAGATATAAAGTTAAAG
GATTTAATGGTTAGGTTAGATTTAAGAATAGAGTAA
TAAGTGGTATAAAATGATTTATAAGGAGTTTTAAAA
TTATATAAAGTTTTAGTATTATTAATAATATTTTTG
TTTTATTGTTTTTTTATGTAGATGATATGGTTATTA
AATAATATAGGAATATGTTGGTTAGGATAAATATTT
TTGAGGGATTAGTAAATGATTTTTTTAGTGGATTTT
TATATTTTTTTTATATTTTATGATAATTTCTAAAAA
GTGTGAGTGTGTATTATATATAGTTTTATGGTTTTT
ATAAAATTTATAATTGTTATGTTAAATGAATTTTTT
TTTTTATTATTTGAAGATTTAGAGGTTTATGTTCGA
TGTTTTATTTTCGATTTTTTTGGTTTGTTTAAAAGG
ATTGATAGATTTTTTGAAATGGGTTGGAATTTGTTA
GAAATTGTATTTAAATTATATTGTTTTAAGTTGATT
TTTGTTTGTTTTTTAGGATAGTTACGTTTGGATTTG
TATAAAGGTTGTTTTGTTGATGGAATATTTGTAGTA
ATTATTTTTTTTAAAAATTTAATTTTTTTTGATTTT
AGTAATTTTGTAGGTAGTTTTTTGTTATCGTTGGAT
AGTTATATTATATATAATAACATTATATTTTATTTT
GAGATATCGTTTATAGTTATGTATCGGAAGGAGTCG
ATCAAATTTTGTGTAAATGTTTTTATTGGTGGGTAG
TAATATTATTTTTAGGTTGTTGTGGATTAGGAATAA
TAATAGTTAAAAGTATAGGATGTGATGACTTAAATC
GGTTAATATTTGTATGTTTATTTTTTTAGTTTAGTC
AGTTTTTTGAATATTTTATATAATATAATATTAGAA
GTATAATTGATTATTTTAATTTGAATTTTAATATGG
GGTGGGAAGTTTTTGAGTTTGATTTTATAAAAGTAA
TTGTAAGTTTTGTAAAGTGGTGGAGGACGTTTTTTG
TAGGAGATTTGGTTTTTTGTTAAGATACGATGGTAT
AATAAGAATTATGAGTATGTGTATTTTAGTAATATG
GTATATTTTTATATTTTTATATTAATTATTTTTTTA
ATTAGATTTCGGATTTTATTTTTGTTTTAGTTGATT
TATGATTAAATATTATATTAATAATTAAGAAGAATA
TTGTTTTTTATATTGATATTTTTTATCAGTGTGGTT
TTTTTGAGAGAAATCGATAATATTTTATTGTTTGAA
ATTTTAGAGTGTTTTAATTTTAAATAGTGGATGTGT
GTATAAATTTTGGTTTAGGGGATTGGAGATGGTAAT
TATAATTAAGAGGGGTTAAAATTTTAGAAAATTTTC
GAGATGGGTTGTTTAATATTTAATTGTGATGGTTTA
AGTTGTTGAGAAGTAATTTAGGTGTACGGTATTATT
ATTTAGATAAATAAATTTAATTTTGATTACGGATTA
GTATTAATGTAGTATTTAATTTAGAAAGTATTTTAT
ATAAATAATATATGATGAATTAAAATTGATGTAATA
AAAGAAGATATGATAAATTTTGGTGATTTTTTATTT
AGGTTTGTTTTTATTTAATATTTGATTTATAATATT
TTTTAAGAAATTAATTTTTTGATTTGTTTGTTTTTT
TAATAATGTCGACGGAGAGAAATTCGAATACTTTAG
GAAATTGGGAGTGTATGTTGTTATTAGTTTTATTTT
TTGGATTTAAGTGCGGGATAAATTATTAGTTGTTTT
ATAAATAAATATTTAAGGAAAATAAAAGTTATTTAT
TATTTTTAATTTTTATAATTAGGTAAATATATGGGT
TTACGTAGGTATTTAATGTAAAGTTGTTTGATTTTG
TTTTTATAAAAAAAAAAAAAATTAAAATTTTTATAT
AATTTTAATTTTATATATGTATGAATATTTAAATTA
ATTATGTAAGATTAGTTTTTGATTTTTTTAAATAGT
TAATGAGTTGAAAGTGATTATATTTGGATTGATTTT
AAAGAATTAGAAGTTTTAAAAGAATTAAAAGTTTTA
TGGTGGAAATCGGATTTTTGTAGGTTGTTGATTATT
TTTATGTATTAGTTTGATATAGTTCGGAGGTGTTAT
GATGTTTTTTTTTATATTATTGTAGAGTTTAGTTTT
TTTGAGATATGTATATGATTTTTGTATTGTTTAGAT
ATGTTAGAATTTGATTTAAATAGATACGAAGATTGT
TATTATAATTAATATTGTTATTATAGAGAATGGTTT
GTTGGAAGAGTTTTTTGATGAGTTAGAGAGTTGAAG
GTAACGTTATTTAGAAATTGTTTTTATTATTTTTAA
ATTTGGAAAAGGTTTAAAAAGTAAGGGTATTCATTT
GTGGGAGATTTTTTATTAAAAATTTTATTGAAGAGT
ATTGATGATTTTTTAAGAAAAATATGGGTATATTTT
TGAAATCGAGTATTATTATTATTCGTTATTTTAATT
TTGTGATTAATTATTATAAATTTTGGGTATGTTTTT
TGTGTAATTTTATTGTAAATAATTAAATCGATATAA
TAAGTAAATATAAAAAAGTAAATTGTGATATGAAGT
AGTAAGGATATAATATTTTATTTTAAGGATAGGTGT
TTTATTAGTATTTGTTGTTTTATTTATATAATTTGA
TTGTTTTAAAGTATAGAATAAGATGTGTTTATTTAA
GTTCGAAGTTTAATTTGTTTTTGAGTATGGGATAAC
TTTAATGATATATTGTTAAAAAAAATTATATATTTT
ATAACGTAATTAAAAAACGTTTAATGAAAATTATTA
AGTATAATAATGAATTGAAATTTAGAGGTTATGTTA
AGTGTGGTTTTAAGGGAATGTAAAGAAGGGTTTTTG
TAAGTAATAAGATTTTTATGAATTGTTTGTTTGATA
TTTGAATGAGTATATTTTGGTTTTATTTTAGAGGTT
GATTAATATTAGTGGAGGTATTGTTTTTCGTTTTAA
ATAGAAAAATTGTAGTTATTAGTTGTAGATGGAGGG
CGAAAATTAGTATGAGTTTTATTTTAATTTTTTTTT
AATTTTTTGTTAATTTTATATTTTTTTAAAGTAAAA
AATTTGGTTTTTATTATTTTTTTAGAGTTTATGTTT
TTTTTAAAGGAGGAGTGTTGTATTATGGAGTTAAAT
TTGGTTTTTATGGTAATGTTGAGTTTGTGTAGTATT
TTCGAATATGATTGTAATATTAAATTTTAAGATCTT
GGTATTTAGGTTAGTTTTTAATAGATTTTTTATGAT
TGTTTGTATATATATATATTAATGTTATAATATGTA
AAAATTTTTAAATAAAATAAATAAATTGAGATTAGA
AATAATAGATTGTGTTTTGATAATTTTGTAGTGATT
GAGGAAGAGATATTGGAGATATTGTAGAATTTTGAA
TTGTTTATTTTCGTAAATAGATTCGTGTGAGGATAT
TTTATTTTTTTATTGTTTTGTGATTTTTGTTTTTGT
TTTGAATTTATTTTTAATTTTTATAATTAGTTAAAT
AACGATTTAAATCGTTTTTATTAAATTAGTTGACGA
TATGGTGTTATTTATTTCGAGGTTCGATTTTATTTT
TGGGGTTTCTAAAATAGGAATTGAATAAGAAGTTAA
TTATAAGTATTAATAATAAATTGAAATTAAGAATTT
TTGGTGTTTATTATAAAAAGAATTAGAATGATCGGT
GAGAGATGGGATTATGAGAAGGAGGAGAAGACGACG
TTAGTTAGAGAATTGACGAAATTAATGTTTAGAAGA
TAGTATTTGTATTGAAGTTATTGAATTTGTTATTAT
AGTTTTGATTTTAAAGTGAATGAATTTCATATATTT
GTGATGTTTTTTTATTGTTTTTATTATTTTTAATTT
GTGGCGTTATTCGTTGTGAGTCGTGAGATGAAGTAA
TAAAGGTTTTTAAGTGTATATTAATTTGAGATGTAA
TTTTATTATAATTTAATTATATAGGATTATTATTTG
GATTTGATTGGTGTAGTTTTTGGTATACGTGTGTTT
AAGTTGTTCGATTATGTAAAGAGAAGAAGTAGTTTG
TTTTTTTTGTAGTAATTCGTGGAGAGTTGGTTAGAA
AAATAATTGATTGTTGTGTGGTTATAGGAAGTGGTG
TTATTTTATGTAATAAAATTGGATTTTTTTTTTTAA
TTTTGTTGCGTAGTTGATTAATTAATTTTGTTTTTT
ATTGTTTTTATTTAATAAGTATATATATATTCTTGT
TTATTTTTTTATTAATTTTGATTGTTTTTTTGTTTT
AAATAGAAAATTTTTTGTTGATATAGGGTTATTGAG
ACGTATATATTATTATCGTGTATGTAGATATTATGA
ATGTATTAAAAAAATTTATATAGATTTGGTAATGTA
TAGATGTTATTGGCGTTTTATTAAATTTTTTAACTA
TAATTTTAGACGTTTGATAAATTAAGTTTTTTAATT
GGATAGATAGGTTGTTTATCGTGGTAGAATAAATAT
TAAATAATGAGAATAGTAGATATTGGATCGTTTCGA
TTTGAGGAATTAGTAAAGAGAAGTATGGTTATGGTT
TAGTTTTTTTTTTTTTGGTAGTGGAAGAGCGGGTAT
GGTCGTCGTTCGTGTCGATGTTTTTTTTCGATATTG
TTTTGTTTTTTTTTTGTTTTTGGTATATTTTTAACG
TTTAAATTATAAATATTGTGTGTAATCATAAAGAAT
GGTTTTTATAAATAAATATTTATTGGATTATTGATG
AAAGTGGTTGCGGGAAAGGTGAAGTATATAATAGAT
ACGTTATAGTGATATGTTTATTTTTGAGTTTATATT
TTGAGTTAAATTTTTTTTTTTTTTAAGGGGGGTATC
TTGATATTTGTTTTTTTTTGTTTAACGAAAGTATTA
TTGTTAGGGAATTATTTTAATTATTAATTTGTAAGG
AAGTTATTATATTTAATTAGTTAATTAGTAGTTATT
TTTTATTTTTTTTTCGGTTGTTATTTTTTATTTTAA
TATAGTAGTTGTGATTTATTTGATTATTATATGTTT
AAGAATTTATAATATTTTATAAATTTATATTGATAT
TAAGTTTAGGTACGTATATATGTATTATTATTTTTT
AGTTTTTTTTGGGAGAAAATGGGTATAATTATTGTT
TATTATTTTTAAGAATCGGATTATGTGTCTTTAAGA
TTTTTTTTTTTTTATTGATAGAATGAGATAGGATAA
TGTTTTATTAATTTGTAATTTAGAAGATTTTTTTTT
ATAGTATTTTATGATTGTTAAATTTATATTTCTATA
AAATAGAGTGTTGTAAGTTTTTTAGAAAGTAAGAGA
TTTTTTTTTTTTTTTTTTTTTAGATAGTTATTTTTA
TTATAATAATTAAATTATAAAATTATTTTCGTGTTT
AATTGGTGTTGAGTTTAGTGGTGAATTGAGTGATTT
GTATTTGAGATATGAGATGGATATGTTAGTTTTTTT
ATTTTTATTTTTAAATTTTTGATGGTGAAGTCGAAA
TTTAATTTTTTATTGAATAATATTTAGAGTTTTAAG
TATAAGAAGAGTTTGATGTTAAAAAATTTGTGATCG
AAGGGTTATGTTAATAAGATGGTTTAGTTTAAGAAG
TTTTGGTGTGTAAAGGAAGGAAGAAAGATATTATTT
TTTATAAATAAATGTATGGTTTAATAAAGATATAGT
TAAGTATTCGTTTTATATAATTTTTTGTTTTAATTT
TTTTTAAAGGGATAAAAATAGATTGGATTATGTATG
TTTTTGTTTTTATTGTGAGGATATGATTTTGAAGAA
TATATTGTTTTAAAATATTTAAAATTATTCTGTATT
TTAATTTTATTTTTTATTCGTTTTTTTAGTTTTTTT
TGATTTTTTTTTTTTTTAATAAAAAAAAAAAGTTTA
AAAGATATAATATTAATTGTGTGAGTAAATATTCAA
TAAAATTAGGTTTAAATTTTTAATAATTTATTGATG
TATTAATTTTTAATAATAAAAAGTAATTTATTGATT
ATGATTTATAAGGGATTTTAAAAGTTTATAAACGAG
AGTTTTGATAAAATTAAAATTTATGATTATTTATTA
AGTTGAATATGATTAATTTTTGTTGAATGTTATTTT
TATTTGTGTTTGTTTTTGATTCGATTTATGTCGTTA
GTAGTAGTTTAATTTTTTTAGTATAATGATATATGA
TTGTTTTTTTTATTTATCGTTTTTACGTATATTTAT
TATATATATATATATATATATATATATATATATAAT
ATTTTTTTTATCGAGATTAATTATTGTGTTTGTATT
TTTATTGATATTTTTTGTGATTTAATTGTGTGTGTA
TATTTTTTTAAATATAAAAATTTAGATATTTTAATA
TAAAAAATAGTTTGGGGTTTTTGGGTATAATTTTAA
ATAATTTTAGAAAAAAAATTTAATGGAAAAAGGGAA
ATAATTTTAATTTATTGAAATTAATGTACGATTTAA
GTGAATTTTTTTATTTTTTTTATTTTATTTTTTATG
TAAATCGTCGTCGATATTTAATTATAGGATTATTGT
TTTAATTGTAAAGTTTATTTTTTGTTTTTATATATT
ATTATGTTTGTTGGTTTTTCTATTAGATAAGTTGGT
TTTGATTTTTTTTTTTATCGTTTTTGAAATATTACG
GTATTCGTATATATATGTTTAGTGTTATTTTTGAAT
TTAGATATGATTTTTTAGATTCGATTTGTTGTTGAT
ATTATAAAAGGATTAGATTTTAATTTGCGGAATATC
TAATGTTTAGTGGATATTTATAGTTTTAAGAGATAA
ATTAATTATTAAAAATTAAAATTAAATAGTAGTTGG
GTTGTAGTGGAATAGCGTTGTTTATGAGTTGTTTAT
ATATTGTATAGGGGTATGAATGTTTTTTATGATTTT
ATGATTTATTTTTTGGAAATGATTAATAAATTAATG
TTTTATAGTTTTTTTTTAAAATTTTTTTTTTTCTTA
GTAAGTTTTTTTGGTTAATTATAGAGAAAAGGGTTT
TTGTTGTTGTTTGAAAGTTTTGTATAAGATTCGTTA
AAGTGTTTTTTATTGATTATTTTTTGATTATTATAG
TATATATGATTTATTAATAGTTTTTTTTAAAAGATA
TTGAAATATATTGGTTTTTTTGAGTTTTATGGTTAT
ATTTGGTTAGAAATTGAATGGAGATATAGTATTTTG
ATTGAAATGTATGCGATATTATTTGATTATTAATTA
TTAAAATTTTTATTGTAGTTATTTAAGTTTTTAAGT
AGAGGATAGTTTTTACGTTATATTATTTTATCGTTT
TGATTCGTCGATTTTTGTGATTATATCGTTGATTTT
TATTTATATTTATTTGTTGTTTTTACGTAATTAAGT
TTTGTTTATTTAAGTATTTATTATAATGTTGATGAA
TTTGATATTTTTTTTTTTATAGTTATGATTTCGAGT
ATGTGTTGGGATATGATGGGTTTTATATTATTATTG
TTATCGTTTGAGAAGAGAGCGGAGTGTTAGAACGTT
CTTTTTTTGTAAGATAAAAATTATATATTATAGGTT
AGTAATAAGAATATTTTTTTTTTATATTTGTTGTTT
ATTTTTTTTTAAAAATGTTTTGATTATATTAGGTTT
TTTAAAAAGTTTTAGTTTGAATTAGTAGTTGAGTTA
CGAGTTGTTTTTATTTGTTTTTTTTGTTTATATTTG
GAAGATTGTTATGATATTAAGTGTTTTTGATTTGTT
GATGTTAATATTAGATAATTATTCGTTAATTTATTA
ATTTAATTATGGTATAGTAGAATGGGATATTTTGGT
TGATGTTGGTTTTGTAAGAGTAGGAGTGTTTAGTTT
GATTTAGGAATGTAGAAAATAATTTATCTTCGGGAT
GAATAAGATAGTGAAGAGAAATAAAAAAAGTGGAAG
AATATAATATTTTAAAATATAATATAATATATTTTT
TATAGTGAGTTTAAATTTTTTTATATAGGTTTTATG
ATGTTGAGATTATATGATTAATATGGTTTTTTTTGA
TAGTATTTTTATTTAAAATTTGTAAATTATTATTTT
GAAGAAAATATATATGTTATATATTTTTATGTATAT
GTTATTCGGTTTAGATTCGAGTGATGTGATTATAGG
AGTAAATGTTGTTTTGTTGTTGGTTCGTTTAGTTCT
ATAGGAGATGGAGAAATTTGGATTTGGAAGGAAGAC
AATATATATAAGAAATTAAAGATATAATGATAATTA
TATTTAAGTAGTTAAATAAAATTTTTTTTTAATTGG
GGGTTTAATATTCGTTTTGTTTATCGGTTTTTATAG
AGATTTTTTATACGTGGTTTGTAGATAAAAAAGAAT
ATTAATTTAATAATTTTTAGGAGGAAAATTTGTAGT
TATAATAATAAAATAATTTGTATATAATAGATAGGG
TATTATGTGTAATAATAAAATATATAATAGTTTAAT
GAATTTAATTTTTGAGTATTATATAACGTATAAAGT
GTGACGAAGACGACGCGGTTAAAAAAGATGATACGG
GTTTTATAAGTTTATAAAATATGTATTTTGTATAAT
ATATTGGACGGATGTTGTTTTAAATTAATTGATTTG
ATGGGTATATATAAATGTTTTATTTTTGAAGAAATA
GATTAGAAATTATGTGGGTTTTGTTAGCGTAGGTTC
AATATAAATTTATAGTATATAAACGTAAATTAATGA
TGGTTTTTGGTTTTTTTTTTAAGTTAAAATGTATTT
TGTTGGATTTTGGAATTAGAGATTTTTTAATATATG
TTTATTTATGGAGTTTTTAGAAATTTTTAGAGATTT
TCTTTTGATAGTTCGTTTGGTTTTATAAAAGAATTC
TATTTTGTTAATATGTTTTTGTGGTTTAGTGGCTTA
TAATGTTTTAGTCGTATAATACGTTGAATTTTTTCG
ATTGTTTTATTTATATTTTAGTTTTTTAAATTTAAA
TATATAAAAAAAATATTTGTTTTATTTTCGATTTTT
TATTTTTAAATATAATTTAAAGAATAAGGTTTTTAG
TTTATGATTAATTTAGATTTAAGTTAGAATAAATTT
AGATAAGTAGATTATTTTATTAAATAGTTCTATTAG
AGTGTACGTATAAATTTCGTGTATGTTATGTTTTTT
TTCGTTGTATTATTAAAATTTAATTATAAAATTTTT
TTTTAATTAGTTTATTAAATTGTTATAAATTGAGGA
TTGTTGAAAAAATAGGTTAGTATTCGATTATAAAGT
AATTTAGAACGAGAGAAGAGGGAGAGGTGAATGTGA
TTTGTAAAGGTTAGGAACGATTTCGAGTTATCGATT
GATTAAAATGTAAAGTTAGAGTTTAAATATTTTAGA
GTTAGGTGTTAAGGGATTTTCGAGAAATTAATTATT
TTATATGATTATATTTTTTATTTTTTTTAATTATTA
TTTTTTGTACGTAAGTTTATAGGATATAATTTAGGT
TGTTTTTGTTTTTGGCGTTTGTAAGTTGTATTATTT
GAAAAAAAGAAGAAGGAGAAAATGTGGAGTTGGTTA
ACGTGTTTTGGTAAATTTTATGAGGTATTTTTATAT
TATTTTTAGTTTTTTATTTTTTTTCGTATTTACGTT
TGTTTTATAAGTGTGATTTAAGATTAATTTTAAGTT
TTAATAAGGTTTATTTAATAAGATATATTAATATTG
ATAAATTCGATTAAAGAGTTTTAGGTTAATCGGAGA
TAAATTAGTAGATATGTGAATGTTATGTAGAGTATT
AAGAAGAATATAATTTAAACGTATAGTCGGAGTATT
TTTTTATTATTTAAATATGATAGTATTTTAGAGTAT
TTTTAAATTCGAGATCGTAAATTTTAAATAATAAAT
TTTTTTATTTTTATAAGGGTAAAATGGTTATCAAAT
AAACGCGTATGTAGAAAAATTTATTAAGTGAATAAT
GTAAAAATAGAATAGTCGCGATTTTATATTATTTTT
ATGTAAGATTTTTTAAGAATAGAGTAAACGTTATTG
TAATTTTATTTGTTTTTGTGTTAAAAGTGTTATGCG
AAAGATTAATATATAAAGGAAAAGAAAGGAGAAATA
TTATTTTTTTTTTTAATTTATGATGTGGATTTTTTA
TTTTTATTGTTGTAATTGATTAGTTGTTTTAATTTA
AAAGAGGGTTATTATATTGGAATTGAAGTTTTTAAA
TAATTTATTGAACGGATGTGTTTTTTTTAAGTTTAA
TTGTAGGTTAGTTTAATTTTAATTGAGTTTTTTGAG
TTTAATTCGTAGAATTAGTTAAAGGTTTTGGATTGT
GTAAATTATTTTTAAAAATATTTGATGTTTATTAAT
CGGTGATTTTGTTTGAGTTATCGATGATTATGATTT
AGTTATGGTTAAATATTTTTGTTATGATTGTTGTAT
AGTTTTTAATTTGAAATTGATGAAAATAGTCGTTGA
TTAAGAGGATTAATGTAATAATGATGGAGATTATTT
AAGTTAAAATGAATTTAGTATAGGGTATTTTATTGG
GGTAATTGTTGTTTTTATATTTGGTTTTTGTGGCGT
ATTCGGTGGATTAATTGTTTTTAAAATTAAATTTTT
TTACGGAGATGGAGATAATATTTTTGATGATTTTTG
GATAGAGTTATTGTGATATTGTTAGTGTTTTGTAAT
TGATTATATTTTTTTTTTAAGTTGGATTTGATAAGT
TTATTTTTTTTTTTGTTGGTGAATTTAATTAGTGAA
TAGAAATTTTTATATAATAGTGTTTAATATGGATAA
ATAGTAAGTTTTTATGAATTGATTAAGTTTTGGAAT
ATAACGGGTAGTAGGATTCGTTGTTTGTTATATGGA
GAAAATGAAATTTTTTGGTTGAAACGAAGGGAATTT
TAATTGATTTTAGAGACGGAAGAGGGGATCGTTTTT
ATTTTGAAAGTGAAAGTGAAATTTTTTTTTTAATAA
AGTGAGTTTATCGATGTTTTAATTTGTTTGTTTAGA
TGTTTATTAAGAGTAGTAGTTATGTAGGTAAAGGCT
TAGGTTTTTTTTTTAATTATATATTTTTTGAAAGTT
TGTTTTTGTTTTTAAAAAAATTTATATTTTTTTTTT
TTATTTTGTAATTGTGATTTTGTTGTTTTATGAATA
GTTTTTTTTTGTGGTTAAGAAATTGGGTTTTAATAA
ATTGATTAATTATATATAGATTTAATTTTTAAATTT
TTGGTATACGAAATTTTTTTATGTAAGAAAATATAC
TGTTATAATGGTTGTTTGATTCGAAAGAGTAAATAT
AAACGGATTTTTGATGTTTTTATATAGTTTGATATA
TTAAATAATGTAAGACGATATAAATATACGTAATTC
TAAAGATTATAGAGATATAATTTTATATGATATTAT
ATAAGATGAATTAGTACGTAAGGAGTTTAAAGGATA
ATAAATTATGGTATTTTGAATTTTAATTTATGGTAG
TTTTGATGAATAGAATATTTGGTAAAGAGTATTCGT
TTAAATATTATTATTTAATAATTATTTTTCGTATTT
TTGTAGAAGAAGTAATCTATTTGTAATAGCGGAAAT
AATAATTAAGAAAATATATATAGATACGGATATTAT
ATAAGTATTAAAACGAAAGAGATTAAAATTTAGTTT
TGTTTTTGATAAATTATTATAAGAGTTTTTTGTTTT
ATATATAATATGATATATTTTATTAATAGTATAATT
AGAGGTTAAAATATTTATTAGGTTTAGGAGAAATGA
TTCGAGTGAATTAAGTTAAAATAATTTTTATAAATA
TAAATTTGAATTATATAGGTTGAGAAAATTATTTAT
TGATAAAATTGATGGTGTCGTTTATAAAGTATGTAA
GTGTTTAAGATTTTGAATTTTTATGTTTTTTTTTAA
GATGGTGAATATGAATTTTTTTTAGAATTTGTGAAT
TTAAGTGGGTTTTAATTTTAGGTAATTAATTTATCT
TGAGTAATGATGTATGTAAATGGAGATAGTGAGAGA
AAATAATAAATTAAAGATTTAATTGGTATTGAAACG
TTTTTTTTTTTAATTTATATGATGTGAGATAGAGAT
AATGGTTTATTATTATGTAGTATTCGTAACGGATTG
GTTTAGAGAGAATAGATAGAAAAATTGAGATCGATA
TTTTTTTCGTTAAATGTAATGAAATATTGAAAAGTA
ATCGGTAGTGAATCGGTTTTTTTTTTATGTATTTGA
GTAGATAAAATTGTTTTTGGATTTGGAGTTTATTGT
TTAAATTGAATTTTTTTTGATTTGGTAAAATTGGTG
TTTTTTTTTAAGGTTTGTTTTTATTTCGTTTTTTTT
AGTTTTATTATTTTTGTTTGTTGGTTTCGTTTATAT
TCGAAATACGATAATAAGAATGTGTTAAAAAAAGAA
TTTTAAAGGTTATTAGTTGATGAAGTTTTAGGTATG
AAATTTAATGAGAAGATAAGAGTTTTATGAAGTATA
TTTTAATTTAATTTTATGATTAAAAGATATAGTTTT
TTAATTTAATATTAATTTAGTAATTTACGATAAAAA
TTTTTTTTTTTTTTTGGTTATTTTGTAGGTTTTATA
TTTGAGATTTTGAAGTTTGTTCGGTGTGATCGGAAA
TTAAAAGAAAATTAAATTTTTATATAATAATAGTTT
ATATATATATAAATTTCGAAAATTTTTTGTTTTTAT
TAAAGTTGATTAGTTTAAATTTTCGAATTCTAAAGT
TGTTATTTTTTGTAGGTTTATATATATTTTATAAAT
TTATGTTGGGGGGGGGGGGGGGGGGGGGGGTTTAAT
TGAGATTAGAAGTTTTTTTTATCGGTTTTGTAATGG
ATTATTATTTTTTTATTTATACAAATTTTATTTTGT
AATATTTTTATTTGATAGTTGTTTTTATAATATTTA
TTTTTTTAGGGTTAGAAATTGTATTATTATTTAAGT
GTTTTAAAAGATTAAAATAAGAATTTTAGTTGTTAA
GGTAGGGATTTAAGATTTTTTAGGTTGAGTAGTCGT
TTAATGTATATAGAAGAAATTTTTAAGAATTATTGA
GAAGAAGAATAAGTAAGTTTGTAATTTATAATTTTG
GTTTTTCGAATTTTATATTTTATTCGTATTGGTTTT
TTTTAGTTATAAGTTTTTATTTTGAAAATTTATTAT
GAAATTTTAATATAGATTATTAAATTATATCGTAGT
AAAAATATATTAGAAAGAGAAAAAAAAAAATAAGAA
TTTAAGTTTCGTCGTTTTTGTAATTAGTATTATTGA
TTTATTTATTTGGAGTTTGAGATATATTATTTTTTT
ATTGATAAATAGTATTTATTAAGAGAATATATAGTA
TTTTTATTTTATAATTGAATTATTCGAATATTTTTA
TATATGTTATTTTTGAGACGAAGTAATTAATTAATA
AATTTTAGAGTTTTTGTATCGACGTATAAATTGATT
AGTACGTTAAATATTATTTATATGTTAGGTAAATAA
AATATTATGTAAATTTTTTTTAAAAGTTTTTTATAT
TAAGAATAAACGATAATAATATAAAATTTAAAATAA
TAGTTTTTATAATTCGTAGAATTCGTTATAAGTTTA
TCGTAATTATTATGATGTTTTCGGTGTTTTTTTTAA
GTGAATTAAGTGATAGTGTTTTTATATCTTTTTATA
AGTGTTGATAGAAAAAATAATTGTAAAATAATGAAA
AGAACGAGAATGTGCGATTTTTAATCGAAGAGAACT
GATTAATTATTTGGTGATCGTGTTAATTATTATTAA
AAGGAAATATAATTGTAAAATGGTGGGAAGATATTA
TGGATATGTGTATTTTAAGAGAGATAAGAGAAATAT
TGAGATTTTGATATTATATGAGATCTTTGAAAGGAT
AATTTTGGTAGATATTTGAATGATAGAATCTGGTGT
ATAAGCGGCGGAAGTAGCGGTGGTGGTGGTGGAGGA
TTGTATTAATATTGGTAAATTAATATGGTAGTATAA
ATGTTTTTTGTGAATAATAGTTTTGTTTGTAAATTA
TGATTAATTGTTATTTAATTTTATTTAGGGAGAATT
AAGATGGAGTGTATAGAATTAAATTATATATATAAG
AATTTTTAACGTTATTTCGATAGGTATTAAGTATGT
TTTTTCGCGTATTTGTTAGTTTATTCGGTTTGGGGA
TTTTTGATTAATATGTTGTTAAACGTAGATAAGGAT
ATTTTAGGGATCGTTAATTTGAGTATGGATTTGTTG
GAAATTATTAGTATAGTTGATTAGGTTATTTTTTAT
ATTAGTAAAATATTTGATTTTGAAGTATTTTAAATT
TTATGATTGATTTAGTTACGGTGAGTATAGTTTTAT
AGAAATGGTAGGTTTTTTATGGTTTATTGAATATTT
TTTATTTTGTTGAATAAATTGTAATAGCGTTATAAT
TTAATATTTATGTATGTAGAATAAAGTCTTTTTTTT
TTTTAATTAATAAATTTTTAAATATATAAATATTTA
GTCGATGTAGATTAATAGTGATTTTAAAAGGGATGT
AAGAAATTTATATAGTTTAGTTAATAGTTTGAATTA
TTGAATTAATATAGGAGGGGTATTATTCTTTGTTAA
TTTAAAATATATTAGTTTATTTTTGGGAGTTTAGTA
TTTATGGTTTAATTTGGTTGATTTGATGATTTAGTG
CGTCGGGGAATTTTTTGGTGATTTAGATGGTTGATG
CGAGGATAAAGATTAAGTTAGGTTTCGTTTCGTCGT
GAGCGTCGGCGATGTTGATTGGTTTTCGGCATTTTA
ATAATTTCGAGATTAAGAGTGGTTATATTTCGATGA
ATTAAATATAATTATATTTTGTTTAAAATATAGTAA
GATATTTGTGTGTTTAGAATTTTTTTTTTTATATTA
TGTGGTCGGAAGAGATATGAAAATGGTTGGTGGTTA
GGTGGAAGAAAGTTGATGTTAGTTTTTATTTTATTT
TTATAGTGTTATAGTTGAGTAGAGTGTGGGTTCGTA
ATTTTTTAGAGATACGTGGTTTGGTAATTTTTTTAT
TTTAATTAATTAAAAATAAGAGGTTTATTAAAATAT
ATTGATTTTTTTTATTATTTTAAATTTTTAAATATT
ATTTAATGTGTATTTTTTGAAATGAATTCGTAATTA
TAAAATAAGTGAGTTGAAATTTATTCGAGAGACGAT
AAGTGTTTGTAGATGTGTTTATGCGAGCGAGTATCG
GAATAATAATGAGGAAGAGAAAAATAATGAGATAGA
GGAATTTTTATGTTTTGGATTTAATGAAAATAATTA
AATGATACGTGTTAAGGACGGTGTTATTAAATTAGA
AGTATTAATATTTATAATTTGAATTTTCGTTAACGT
TATTATTAAGGAATGGAATGGATTGGTGTATGATTA
TTAAGGATTCGTTTTAAAGATGTAGTTTTAAGGAGG
TATGTATTTTTTGAAAAATATTTTTATTGTATTTTT
TGTGTAGGTTAATTAGTTGTTTTTCGTTGTTTTAAT
ATTTTTATATATGTGATAATAATTTGTATTGTTTAA
TAAGATAGAGGAGGATATTTAAATCTATATAGAGTT
TATAATATTTATTAATTTTAGTATTTTTTATTATTA
TTATTATAATAAAAATGGAACGTATATATATATATG
TATTTTTGTTTTATTTTGATGTTTTTAATGGAGGAT
AGAATTTTTATTAAATATTTATATTGAAAAATATAA
GGTATCGATAGGGATGTGATTTAATTGGAGGGGCGT
AAGGGTTTAAGTTAGCGATTAATTATATGATGGGGT
TTCGATCGGTTTTTAATATGGTTTTTTATGATTTAA
AATTTTGTATTAGTTATTTTATAATTTATTAGTTGC
ATTTTTTTTCGTTATTATTTTTTATAGTAAATTTAA
TGTACGGTTTTAGTTTTTTGAGCGAATAGTAGATGT
TTTAATGGAGATTGGAAGAAGAAGAATAATTTTAGA
ATATAGATAAAAGTTTTTTTTTTGTTGTTTAAGAAA
TTGTTTTTTAAATTATTGAATGTAAAACAGAGTGAA
TTTATAGAGTTTTAATAATTTTATGAGTGTTGTTGT
CGAGTTTTTTTTATTTACGGTTAATGATTTGGGGAA
AATAATGTAGTTAAAATATGAAATAAAAGTTAGTTA
GATGGTAAATTTAGATAATGTTTTTTATTATATTTT
ATGTTTTTTGATATTTTTAATTTTAATTTTTTAATT
AAGTTATGTTATTTTGTGAGAGTATGTGAGGTTTAT
TATGTTAGGTTTTATTTTTTGTCGTATTGGAATTTT
TTTTTTAATTGAAAAATTTTTTTGGGTTAGGAAGGT
TTATGGTGTATTATAATTTTTTGAGATTTTTTTATA
ATAATTTGGGTTGAATAAAGGAATCGATAATTTTAG
AATAATAAGTTTTTTAAAATAGATGATAGATTTGAT
AATTTTATTTGTAGATAAATATTTAATATTTGTAGG
GAACGGTTGTATTGTTTAATAGATGTAAGGAACGGA
AGAGAGTTTGGTTGAATGGGTAAAAATATTAATTTG
ATGATTATAATTAATTGAATAAGGTATTTTTTTTTA
TAAAATATTAAATTATATTTTTGCGTATGGTATTAA
TATATTTTATGAAAAATGTAGTATTGTAGTTTTGTA
AATTAATAATTAATTAATTAGGTAATTAGAGGTTCA
GTTTATTTTATATATATTTTGTATTGTTTTTTTTTT
ATTTGTAGTATTCGGTGTTTTAATATTTATAATGTC
TTAAATTATAATTATTAAAGTGTTGGGAAATCGGAA
TGATATATAAGTTTTTTTTGTTTTTTTTGTTTTAGT
TTTTAATATATTGTTGTTTATGTAATAAGAGATTAC
TAAGGTTTGTGTTAGAGAATTTTTTGGATTGTTTTT
ATAATTTTCGGAGAGATGATTGTGTTGATAACGTGT
TTTGTTTATGAATTTATATAGTTTTTATTTTAGTTA
AAGTAATTTTTTTCGTTAATTGAAAAAATAGTCAAT
TTGTTGTTGTTGTGGAGTTAATTAACATATATTATA
TAAATTTTTTGTTTTTTTTTAAGAGATGGTAAGATA
AATATTAAATATTTTTATAATGTTAAAAGTAATAAT
GTTGTAATGAAGATTATAAATTTTAGAAAAGAAAGA
TGACAGTTGGTGGTGGTATATGTTTATTAATTTTTT
GTTTATTATTTATATTGAATATATAGAAATATGGTT
TAATAAAAATTTTTTTAAATTTTAGTGAAAATTTTA
TTATATTAGAATTATTGATTTTTTTATTATTTATAA
ATAGGTTTTTATATTGTAAATTAAATAATTATATTA
AGTAAGTGTAGTTGTAGGATAATTATTAACTGTATA
ATTTAGTTTATTTTTTTTCGTTTTTTAAATGTGTGT
TTAATATATAATTTTTTTTTAGTTAAATGGGTTGAG
TTATTTTTAATAGGTGATGTTTGAATCGTTTCGTTT
GGGAGTTTTGTATTTTATTGTATTTGATGGATTGGT
TGATGTATTTAGCGGATTTGGATTTTTTTAATAATT
TTTTTAGTTGTTATATTTTGTTATTTTGTTTTATAT
TTTAAAATCGAATGGTGAGGAATTTGTTAAGGATAA
TTTATGGATTATTGGTTATTTAAAGAAAAATATGAT
ATATTATGTATGTAGTTATTATTTATAGTTAATATA
TTTTTTTGATTTAAATAAAAAGAAAATTTAATTGAA
TAAATAGTTGAATTATTTTATTACGTATATGAGTTA
TTATATTGAGGTTGAAATTTTTAATTTTTAATTAGA
AAGTAATAGGATTTTTAGGAAAGTTTATATAGAATT
TGTCGTTAAATTATAAATTTATTAAAATTTATGTAA
TATAATGTATTTAATAATATATATATATTGATTTTT
TATAGATTAAAAAGAATTTTTTATTTGTTTTTGATT
GATTTGAAAAGAATTAGATTTTGATTTTATTATATG
ATACGTTGTTTTTTTTAATGTGAATGTATTAATTTT
GAGTTATTTAAATTGGTTTTTGTAGGGAAGATATCG
GAGGTTTATGGAAGAAGCGGTGGATATAATTGGAAG
TGTTTTTATGATATTTATTTATTAATATTTTTATTA
TTAATAAAAATTTAGTGATGAAAATAAGAGGAGTTT
TTTTTATAGTTTAAATTATGAATAAATTTTTCAAAT
AAAATAAAATAAATATTATTGGTTAAGAATTATAGA
TAAAAGGATAATTTGTAGGAAATTTAATATTGAGAT
AGGGAGGAAAAAGTGTTTTAACGATTAAAGAGATTT
ATATGGATATGTATGAAAGTGTAAAATTTGAGAGGT
TTTTATTAAATTATTATTTTTTTAAGTTAGTTTTGT
TTTAATTTTATAGAAATAGATAGAGACGTATTTGTA
AGAGACGTTAATTTTCGATAAGTAATGAGTTAAGAG
AAATATGTTTATTTTTTTTAATATTGTTTATTATAT
TTATTTATGTTGTAGTTAGGATTAATAGAAGAATTG
TTTGTTTTAATATTGGATTAAATTTTAAAATTTGAT
AGATGATTATGAAGATGAAGATGAGATTTTGTTTTA
ATTTGAGGTTTTTTATTTTTGAAATAGAGAATTTGG
TTTTTGTTTGTGTATGTGCGGATTAAGTTAATATGT
AAATTGGTTTTTGTTTGATGTAGTTTTGGAGATATT
TGTTAAGTTTGGCGTAGATTTCGAAGTTTATGGTCG
GGATTACGTATTTAAAGGTAATATCGATGAAAATTG
TAGTGGAGTTATTAAATTTGTAAGATTTATTGATTA
GGAATACGAGTTTTTATTTCGGAGAATAAATTATGT
TCGTTATATTGTATAAAGTTATAAATAATAATTTTG
TATTAGTTTCGGTTTTTTTGGATTTAAATTTTTTCT
ATTTAGGTATTATCGTTGATTTTTCTAAATTTATTT
TAATTTAAATGAAGTGTATTTTTTTATAAATTTTTG
ATTGATTGGATATGGATTTTAGTATTTTAGGAGATT
ATTAGGTCGATATAATGGGATGTGGGTTAATAAAAT
GATTTTATCGTTGTTGAATGGACGATCGAATTTATT
AGTTAATTAAAATAGGAGAAATATTGTTATTTTAGG
GGGGAAAGGTAAGATTATTGATTTTCGGTTTTATTA
AAGAAATTGAGGTCGAGATGGTTCGGATTTAGAAGA
TTAAGAGTAATTAAGGTTTTAAGATTTAAGAATATA
GTTTAAATCGGTATTTGGTTATAGTATAAGGTTTTA
ATTTTTGTAGATTTAGAATGGTTTTGGTTTTTGATT
TCGTTAGTTTTAGGATATTTTTTTATTGATTACGAT
CGTGTTTTTTTAATATATATATAAGATTAATATATG
ATTGATTATAAATTTTGGGCGTGTTAGAAATTTTTT
AATATATATGTAATTATTAGTAATAAAGATTTTATT
ATATAAATGGTTTTTATGGAAGTTTGGTGGTTTTGT
TAGAAGAGATGTGATAATTTATATGAGAGTTTTGAT
TTATAGAAATTGTTTTATGATTTAAAAAGGGAAGAC
GGTATATTTGGTTTATATAATGAAAAATGATTATTA
TTTTTAGTATAATATAAAGTTAGTTTTTTTGTGGAA
TTGTAAGTAGAAATTAGGAGAAAATTAAATATAATA
TCGAGTTTACGTATTATTTTTTTTATATGGTTGTAG
AGAGTTTGGAGAAGTAAGAGATTGTTTTTAGTTTGA
GGATTGATGTGAAGTTTGTTTGGATTCAATTTGATT
TAAGGTTTACGTTGGGTTTAATGACGTTGGTGCCTA
TATTTAATTTTAAAATCGAAATTGTGTTTTTGTGAA
TGTTATTGAGGGAAATTTTTTTATTATTGTATAGAA
AATTTTTAAATTTAAATCGTAAATTTTAAATTTAAA
TAATCGATTAAAAAATAAATAAAATTAAATTAATGG
TTGATTTTTTAGGTTTTTTATAAAATAGGTTTAAGT
TGAATTGATGTGTTTATTATTTTGTTTATTTTATAT
TATGATTATTTAATTTTATGGTAAATTTAATTATTA
ATATTATTATATATTTTAATATTATTATTTATTATA
TATATAGGTATGTTATTAGAAATAAAATTTACATAG
TTAATAGAGATTTTTTTATTGTTTTTTTTTTGGTTA
AATGTTTATAATCGGATTTATTTTAATTTTATTATT
ATAATTTAGTTAGATATAGATTTAATTTTATATTAC
GATATTTATTTATATTTTATTTTGAAATGTTAATTT
TGTATAATGTATATTTTTTAATTATTAACGTATGAA
AGTATTTTGATAGTTTTGATGCGAAATGTTGTGATA
GAATAAGAAGTTATAGAATTTATAAGTGTTTTTGTT
GTTTTTATTAATTATTTAGAGAGTTTATAGTTGTAT
TAGAAAGTTATATTTATTGCGGGGATGAATGGAAAT
AGATTAATGATTAGTTTCGAAGAAATTGATATGGAC
AGGAATATTAATAAAGTTATTTATTGTTTTAAGTAA
GAGTGTTTTTTTGTGGTTGTAGAGATTGGTTTAATA
ATTTTTGTAATTGGATTATATTTTGGTATAAGATTA
TTGTTGTTTTATTTTTTTATGTATTATTAATAAAGT
TAGTTTTAATAAGTTCGGTTTTGTTTTTTTTCGCGA
TTATAATTAAATGACGTCGTTTTGTTTTTATAAAAA
ATGTTATACGATAGTTTATTGATATATTTATATGTT
GTGTAGAATTTTTAGTATGTTAGGTGATTGAGTATA
GTTCGCGAGTCGGATTTTTAATAAGTTTGATTAAAA
TTATTATTGTGAGTAATATTTATTTTGTATAATAAT
TATATTTTGAATTTTTTTTAATATGAAATAGGAATA
TTTTGTGTAATTATAATAAAAAAGGGTATTATTAAG
TTTTAAGGAATTATATTGTTTATTTTATATGAGATA
GAGAAAAGTATGGAGTTTTGGTAATAAGATAAGTGG
TGGTGGTGGAAAATTTATTAGTTGTAAATTTAAAAA
TTTTTATAATTAGTTTAAGGTTTTGGATTGTGATAT
GGAGGAGTTTAAAAGAGTATTGGATAATGATTGATA
AAGATTATTGTTGTCGATATTTAGTATTTTGAGATG
TGTGAATAGTAATCGCTGTAGCGAGAGGATTAGTTA
TTGAAGTTATAGAAAAATTAAGATTAATATATTTAT
GGATTTTTGGTTTTTGTTGAATATATTGTTATTGTT
TTATATTTAAGTATTAAAAATTAAGATTAAAATTTT
TTTGTGTTTTTTCGTATGTTTTTATGAATAATTTTT
TATATTATTTAAGATTATATATTTAATTATATCGGG
AATTTATAATATATAATTATGTTAGAATTAGAATGA
GGAAGTTTGGATGTTTTTGAAGTTTTATTTAGATTT
TTAACGTAAGAAGAGTTATGAGTAGTTTGTTTTTGA
TTTATGTTCGATTGATTTTGAATTGGAAGTATGATA
TGATATATTGATTAATTTAGTTTTATTGATTTATGA
ATGAAGTTGTAGATGTAAAAGAAATTATTTAATGAA
AGAATTTGTTATTGTATAATATACGTTTATAATGTT
GGGTAATTCGAGTGCGTTTAAGTTATAACGAGTCGT
ATCGATTTAATAAGTTAAATTTTGTTGTGTTAAGTG
AGAATGATATAAGAATATAAAGATATAGACGAGTTT
AAGTTTTTTATTAAAAGTTATTTTTATTGTATTTTA
GAAAAATGATGGATATATTTTAGATTATTGTATTAA
GTAGTTATAGACGAGGAAATTAGTTGGTCGTGTTTC
TTATGTTTTTATTTGTTTACGAGTTTTTGTAAGAGG
GGCGGTTTAATAGTAGGGAAAATAAAAATAAATGAT
GTAGATTTATATTTTAATAAAGTGATTATTTATTAA
GTATTTTAGTGTATAAGTAAACGAAGTTAACGAAAT
GAGATGATGAGTTTGTTTAAAAATTGTTGATATTTA
TTTATTTTTTTTTTTTTTATATAGGAGGAGGTTATT
ATTTTTAGAGATGTATTAAAATTTGATTGGTAATAT
GTTGATTTGAAGTTTTATTATATTTTTATATCGTTT
TGGTTAGTGTTTTTGTGATTGAATATATATTTTTTG
TTAATAATATTAATAGAAATAAATTGATGTTTGGAA
GATTTATTTTGGTTTTTTATGTATTTAATTTTAGAT
AGATTAAGCGTTTAGGGGACGTAAATTTTATGGATT
TTAGTAGATTTTATAATATTTTTGTTTGATTATATA
TGATATTTTATGTTTTAAATATTTATGAGGGTGTTT
ATATGTCGTTTTTTTCGATAGGAATAAAGATGGTAT
TATCGGAGGTATGTTTAATGGAATGTTTAAAGGTAA
ATGAAAAGTGAAAAATTTGGAAGTTAAAAGTATTGA
TATTGTTTTTTAATTTGTAAGAATTATGGTATATAT
TTTTCGGTTGAAGAAGGTTTATTAATTTTGATTTGT
TGTTTTTATTTGTTTTTTTTAATTAAGATATTGAAA
TGCGATTTTAGCGTGGATGTTAATTGTGTAAAGAAT
AATGGAAATTAAATAATTTAATGTGTAATTGTTTAT
ATTAAGTCGTTAAGGTTAATGCGTTAATTTATTTTA
TTTAATTAGAATTTTTGATTTTTCGATTCGGTTAAT
TTTTTTTTGTTAGAGGTAAAAAGAAGATGTTTTGAA
ATTATATTTTATATGATTTTTGTTTTTTTTAAAATT
TGGTTGTTGGTTTTAATCGTTGAGATGAGGATTTCT
TAAAAAGTGGTGTTAGTTTAATTATATATTTGTTTT
ATTTATTTATATTTTATTTTGAAATGGTAATTTAGA
TTTTGAAAGAATGTTTAGATATTGTGGTTTGTAAAA
TTTGATAATTTTTAAGGTTATTATTAATTTAGGAGT
AATTTTATTGATTAATTTCGTAAAAATAAAGTAGTG
AATATAGATAGAGTTTAGATATATTATTTTATATTT
AAATTGGGAAAGATTTCGATTATATATTGATGTTGT
TAAGTGATTGATTAATCTTTTTGGGTTAATAGTCGA
AAGGAAATGATTTTTTATTTTTTTTTAAAAAATTAA
AGAAGTAGTTATTTGGATTAGTAAGAGTGGTGAATA
AGTTCGTTGATGTATATGTTTAGGTTTGTTGTTAGT
TATTATTTAAAGATTGTTTAAATTTGAGAGAGTGGT
TGTTGAGGGAGATATTGAAGAAGGATTATTATAAGT
TTATTTTTAGTAAATTAAGAGATTTTCGATTTTTGG
TATTGTTTTAATTTTTATTTTTTTTTAAATTTGATT
AATCGAATTATAGAATTGTTTTTAATGTTTTAAAAA
TTTTAGGTTTGTATGGTTTGTTGATCGAAGTAATTA
AGTTAGTGATTGTTTGTAATTAGTGTATTATGATGA
ATGTTGTTTTTTTTTTTTTTTTTAATATTAGTTTTT
GATTATTGGTTTTTGTTTATAGTAATTATTTTATAT
GGGGTTATTGAAGGTAGGATTTTAATTGAATATGTA
TAATAAGAGATGAATTTTTTACGTTTATATTAAGGT
ATATTTAGATATTTTATTTAATAAAAGATAGTTTAG
AAAATAATAAATATTTTTGAGTAAAAATTTTGTGTG
TTAATACGTTAAATAATTAAGTTTAAAATTCAATTA
GTTAAATTAAGTTTGTTTTTAGTGTTGTTATTAAGG
TTTTTTTTATTATAAAGATATATTTGTTTTATTGTT
TATTTTTATAATTTACGTTAATATTGTATGGATTTT
TATTATGATTATTGTTTTTGTTATTGTTTGTGATGA
TTTATAATGAGATTTAAGCGAAGTTTTTTTATGTGT
AAGTATAAGATGTAAATAAGAATTTATTTTAATGAG
TCTTTTTAAATTTATAATATGGAATTAAATTATTTT
AATTAGTTTTTTTTGTTTTTTGTAATTTTACGATAA
AATATTTTTTAATAAAGAATTTGTAAATTTATTGTA
TTGGATGTTTTTTAAGATTTAAAATTTAATGAGAAT
TTTTTTTTTGGGATAGAATAGTTAATATTCGGGTGA
AGAATAAGTTTAGTTAAGTGTTTGATGTTTAATGTG
AAATTAGAAAGTATTTATATATTATAATAAGATGTT
TATTACGTAATTTAGGGAGTAATTATGAATAAATGG
ATTAATTTGAATATTATAATTTTATAAGTGAATATT
ATTATATAGAAAGTTTATTTTCGTAGGATTATAATA
TAAATATGGTTAGTTTAAAGATTTTGAAAGTTGTAT
GTTATGATGTAGGATAAGAGTTTTTTGGAGGATATG
TAGGAAATAAAGAAAAATTAGATTTGTAATTTAATA
GGATATAAAGTAGTTTTTATTATAATATTAGTTAAT
TTGGAGGTTAAAGTAACAATTTGTTTTTTTTTGGGT
GTATATGAATGAATATAAGTTTCGTTAGATTTCGAT
AGTTTTGTAAATAATTTTTTAGAATGTTATGTTTGG
GTTAGTTATTTTTAAAATTAGTTACAATTATATTTA
TATGATTTTTTTAGATGTATATTAGAAATTGAATAA
GATGTATTAAAATAAGTTTTTTTTATTTTTTTTTTT
CGTGAGTTTAATAATTTTTTATTAAATTTTAGAATT
AATTTTTATAAGTTTTTAAGTGAATTTTGTTGAGAT
ATTTAATTATTTATTCGAGTTCGGAATTTTTTTAGT
AAGATGAAGTAGAGTGTAATTATTATTAATAATAAT
TTAAGATATTTTTAATCGTTAATTAAAGGTAAGTTG
GATGTATTTATATATTTATTATATGTATATGTATAT
ACGTTTTTTTTATTTGAATTGAAATTGTTTTCAATT
ATTATACGAGAAAATAGTAAAAATTTTAAGATATAA
TTAAAAGAGAAATTTGGGTCGAAGAGTAGTTTTTAT
TAATGCGGTTATAGGGATGGGTTATTTAATTCAACA
TGTTGGATGTGTAATATAGAGTTGTTTAAGTTTTTG
ATAGTAAGAAGAGGAGTTTTTGAGGTAGAATTTTTT
GTAAAAGATAAAGTAAATAAATAGTTACGTAGTACG
GAGGGATTTGTGATTATTTGTAAAAGAGGTTTTAGA
TTTAGTAGAAGAAGGATTTAATATCGTCGATGAATC
GGTTGAGATGAATTAGATGGTGTTTAGTTTTAGATT
GATTCGTTTTTTATTATTTATAGATTATTTTTAGTC
TTTTCGAGGTGAAAATTTTATATAATAAAATAAATA
TTTTTTTTTTGTTGTGAATTGGGATTATGTAGTTTA
AAAAAGTTTATATTATATAGTTTTTATAACGTTGAA
TCGAATATGTTGTTTTAAAAATTTTAGTTATGGTAT
ATTTTAGGGAGTATGTTGGTTTAAGGTTTGAGTTTC
TTTAATACGTTTGGAGAAAGATAACGATTTATGTTT
TGTTAATTTTAAATTTATTTTTACTTTTTTTTATTT
TGTGTATTATATTGTTTTTTTTATTATTTTGAATTA
TTACGTAATATTTATATTGTTTAATTAGAGATTGTT
AAAAATATGAATTTATTTGAAGATTATATAAATACA
TTTAGTTTTATGATTTATTATGGAAGGTATGGGTAA
TAATGTTAAGGAAAATTTAAAAGATTTTTAAATTAT
GTAGTTATTAGTAAAAATGAGTTTGAATTATCGTTG
TTATTTAATTTGATGGGTTGAGTTGTTAAATGGGTT
TTGTTTATCGTTTAGTATTTACGTCGAAATAATTTT
TGTATATATTAGGATTGTTAAGAGTATTTTTTATAA
ATAGGTATAAAAAATAAAGTGAATTTATAAAGAGAA
TAAATATTTCGAGAATATGTAAAGAGAAGATGTATA
AGAGTTAGATTAGAGATTTTAGTAAGGATGCGGCGG
GTTGTAATTGGTTGATCGGTTGATTTTTTTCGGGGA
GATTTGATAAGTAATTTTTTTTGTTGGTGTTTTTAA
GTTTTTTTTTTATTATAAGTGATTGTTGGAAGCGGA
GAAATGAGATAAGTATGTTTGATTGTATTAGGTCGA
TTTTTTTATTTTTGTGGTAATGAAAATATTATATTG
ATTTGGTAAATTTTGTTTTTAAGATAAATGTAAAGG
TGTGTAATATTTTTGTTTTATGGGATTACGTGGAGA
AGTTTAGAATAGGGAGAAACGGTTTAGAAAATAAGA
TAAATTGTATGTGAATATTGATATGAAAAGGTATAT
GATTTTGTATTCGTTTTGTTTTGATTGTAGAAGTAA
GTTAATTGTTGTTAAGTTATTTATAATAAAATAAAG
ATTATGGAGTATGTGTTGTTTATTTTGAGCGAGATT
TATAGTTAAATTTAGATTTTGATCGTTGTGATGGAT
TTTTTTTTTTTTGATAATTACGTTTGGTTTAAATTA
TACGTAGTGCGAGTATTTATTTAGTATATATAAACG
GTTGTTGATAAAAATCGAGAGTTTGAAGTTTAGTGT
TATGATAATAATATTTTTTAGATAATGAAAGATTTT
TTTTTTATTTTTTTCGAAAAAGTTTGAAGTTTTTTT
TTAAGTTTTTTGTTTGATATTTTTATTTATTTTAAG
CGTATTTTCGAGTTTTAGATTTTTATGGTATATTTG
TGTTTTTGTTTTTTATTGAGTAAGATAAAAATTGTT
GGTGTAGCGTTAAGATTTTCGAGTATCTTTATTTTG
GAATATAATGATAATATTATTAGAGTTATTAATTTA
TAGGGTATTGAGAGTTGTAGAGTTGTTAAAGAGGTA
TATAAAATTAGATATAAATTGTTTATAAAGAAAGTA
TTTTTGTATATGGTTTTATGTTATTTGTAATAACGA
TTTTAGTTTAGGTTTTTTATTATTTTATTATAAGTC
TTTTTGTATAATTAATTTTTTGTTTTTTATTATAAT
AAATAAAATTGATTTGTTTTTTGGATATAGGAGTTT
TGTTGTGATAGTAGAGTTTGAGTTTTAAAAAGGTTA
ACGAGTTGTTTAAAAGAATGAAATATAATTATATAT
GAGGAGATAGAGGCGGTTGAGATATAACATTTATTT
TAGTGAATTGTTAATTATGATTGGAATTTTTTAATT
TCTTAAAATTTATTTTAAAATTTTTTGTTATTGAAA
GTTAGAATTAGTTTGGATTTAATTATTAATATATTT
TGTAAAAGTAATATAAAGTTAAAATTATTTTTTTTT
TATTAGGATTTTTAGATTTATATGATTTATATTTGG
TCGTGAAATAAAAGAGATGAGATAAATAAAGTTAAA
GTATATTAAATTTTTGATATTTTTTTAAATTAAATT
GGTTAGAGAATTGTATTTGTATTAAAATAAAAACGA
AGTTTATGGTGTTTTGGATCCGTTAGTTTTTTTTAA
TTTTTGAGTTTAGTTATTAGTAGGTTTATTGATTAG
GGATTTGAATTTGGGTTAGCATGGGGTATTTGTTGT
AATTGGTATTTGATTAAATGGTAGAATTGGTGAATT
AATAATAGAAAAGAGTTTGTAGAAAATTAAATTATG
GTAAAAATTGTAATTATAAAATTTTGAGAAATAATT
AGTAATTTGATTTTAGATATATAGTATTCGGTACAA
GTAAAGAGTTAGATGAATTTTAAGGAAATAGTGAGA
ATATAAAGTAGTAATTTATTTTGTTTAAAGGTATAT
AAAAAAATGTTAAGTTATGTTATTGTATAAATATAT
ATGTTTTTTGGAGATAGTAGATGAATAATAAAGTAA
TGAGTTTATTGGTGAAAAGTAGGAGATTTGGAGATG
ATTTATTATGGATGGTATGGTGTTTTTAAATTTCGG
AGTGAAGAACGTTGATGTAAATTTTATGTTGTATAA
TAATTTTTTATTTTTTTTTAATTATATTTTTTATTT
TTGATATGTAATTTAAGGGATTAAATTATGGATGAC
TTATTTGTAGTTGATTTTTTGAAGTATATAATATGA
ATCGGAATTAATATAATGGTTATGAATTTCGTTGTT
TAGATATTTTAGTATATAATAAATAAGTGGGTTATT
GGTTTTCGGGTTAATAATTGGGTATTTTGTTTAAGA
ATTTTTAATGTTTTTTTTGTTGTATTTGTTTTTTTA
TATGAGTTAGTTAGTATATATATATATATATTTAAA
TGTTGAGAAATTATTTTACGGTTTTTTTAAGAACGT
TAATTATTTTTTTATTATTTTTATATTGATTAAGAA
ATATTTATTATTTTTTTTTTTTTTATTTTAAATAAT
TGGATATTTTGGTATAGTTTTATAAATGTTTGATAA
GCGTTAGGTGTTGTTCGTGGTTTAGAGTATTTGTAT
ATTAAGGTGTGAAAAGTTTTCTTTTATTTGTTGGTT
AATTTGAGTTGTTTTTAATTTTTGAATCTGTTTTTT
ATTTATATATATATATGTTTGTGTATGTGAGTATTG
ATTAATGAGAGTTTGAAATAAGTGGTATTGATGGAT
AAGGTATATTATAAATAGAGAAAAAGGTATTGAAAG
ATTTGTTATAGAAGATGGGTTTAAATGTCTAATATA
ATAAGTTTTCGATAATAAATAATTTAAAAGTGAAAT
GTAATACGGTTTTTAATTATTTTATATATTTTTTTA
TTAGGAGAAGAGAAAATATGTTTGAAGAAAAATTTT
GATGTAAAGTGTTTAAGTTTATGTTTTTGTTGTTAA
AATAGATAGATAATTTTAAATGGTTGTTTTGGTAAT
GGGAGGTAAATATATAGTTATAGTTATCGAGTTTTT
TGTTGTGGTGTAAAGAAGTAAATTTGATAGTTCGTA
AATTAAGTTTTAGATGAAATGTAATATAAGTTAATC
TTAAATGTTTGAACGTTTAGTTAATTATTTATATTA
GTTTGAGATATTGAGGTAGAAAGTAGTATTATTTTA
TATAATATAAATGTTTGGGTAAAAAATTTATAAGTA
AACGAAATTAAAATGTGTATTAGTATTTAAATTTTT
GATAAAGTTTGTAAAGCGTTTAAAAGAAATGAAATT
ATGATAAGTGGTATCGTGTGGAGCGGTCGAGTGGGA
ATAAAACGGTTATAATTTGAAAATTAGGGTATTAAA
TTATTATGTTTATTATTTTTGTATTTTAGCGGTTTA
TTTAAATTAAGGAGTTTTTTTTTATTATTAATTTGA
GTATTTGTAAATGTTTTTATGGTTTAAAATATTATC
ATATGATAAGATATTTTTTAAAAGTGTTTTATAATG
TATTTTATATAAATTATTGTTTGAGATGTCGAAAAT
TTTTTTATGGTGTGTTTAGTATCGGGTAAGTAAAGT
CGATAAAATTTTAATTGTGTTATTGATGATGATATG
ATTCGTAAAATGATTGAGAATAATGTGAATATAGAG
AAATATTTAAAAAATTAGTATATTTTATTTCGAGAT
TTAATGAATTTAAAGAAAGGTTTACGAGTGGGATAT
ATTGATATATAGAATTTTTTGGTATAGTCGTATTAT
GTTATAATTATATTTTTATGTGTGATAATTTTTTTT
TTATTTTTTTTTGTTTAGATTATTTTTGAATATGTT
AAATATATTAATTACGTTATTTTTTTTTTTGTGAGT
TTAAAGTTTTGTAGTGTAGAAGTCGAGTTTTTTATT
AACGTTTTGCGAATTTTTACGGAAATTGAGTAACGA
CGGTGTAAATGGTTATATTAAAATAGGATTTATAAA
TCGTATAAAATTAGAAGATAATTATGAATTTAGGGT
GATTTGTTAGAATTGTGAAATTTATAAAATTGTTTT
ATAAAAATGAGGAATAGAGATAGTGTTAAGTATTAT
GTTGTTAAATCGACTATTATTAGATTAATATTAAAT
AATTAATTAAATTAAGTTGTAAAAAATGTGAAATAG
GTATGTATAAATCGTTTTATTGAATCGAGATAAAGA
AATTGTAGATGGAAATGGAGGGTTGAAGGTAGGAGT
GTTTTAATAATTAATGAGATAGTTGGTCGAAAATTA
AACGGTTTTTGTTTTAATTTAAATTTAAGAAAATTA
ATTGTTATTAATTTATTATTAATTAGAGTTTTAAAG
AAAATTATATTTAAGTATTTGGTGTGTAATATATTT
TTAAGGTAAGTTGTAAAAAAAAAAATCGTTAAGGTA
GGAATTGAGGTTTTATGTTTAAAAGAAAGTTATGTT
ATTTTAGGAGTATTTAATTTTGGTGATGCTATTTTT
GTGATTTTGATATTTGTGATTTTGACGTTTTAATAT
TAAGATAGTATTTAGTAATAATAAAGTATATTAATT
TGTTAAATTTTATAAAATAAAAATTGATTAGATAAA
AATTTGATTCGGATTCGGTTCGTTTTAGGTTTTTTA
AGAATGAAGATTATAGAAAGAAAATTTTCGGTAGTT
AGTTTAATATCGTGGTATATATTTTATTTTAATATT
TGTAGATGAAGTTTTATTAGTAATAGTTTTTTGAGT
TTTTAGTTTTATATTTAATTATATATATGATATTTA
TTTTTGTTATAATTGAAGATTTTTTTGATTGGGTTG
AGATAATAATAATAAATGGTTTATTAAATTATATAG
GTTTTTAATTGAAATTGAGATAGTATTAGTTTGTAT
AGTTTTTTATAAAGGAGTAGGATTAAATTTTAATTG
TATTTATTGAATTATATTATTATTTTTTAATGTTCA
ATGTTTTGTGTTAGGGAGTAGTTAATTGTTAAAAGA
GTGTTTTAGTTGAATGACGATGATAAGTAAGAGATA
AAATTTGATTTGTTTTAAATATATGGTTTTTCTCGG
TTTTTTTTTCGTGAATTTTGGTTTTTTTTTCGTCAT
ATTAATAAAGAATAGGGTCGATTTTGAGTATAATAA
ATATTTATTTTTTTTTAATATAAAAAAATAATCGTT
ATGTAATGATATTCGTAAGTATTGTTTTTGGTGGTT
ATTAATATTATTTAATGGAATTAATTTAGTTTAAAG
TTTTTGTTTGTGAAATTATATTTTTTTAAAATTTTT
GTTTTAGTCGGAGAATTATAGAGTGGAGAATGGGTA
TTTTTAGGTTTATTTTAGTTATTGTATTGGTAATAT
TTGTAATGTAATTTTTTTTTTTGGGTTTATTTTTTT
ATTTATTATTTTTTTTTAAATGTTAAAAAAAACAAA
AAGAAGAATGGAGTTTGAGAATAAGAACGGAGAAGA
AAGTTTTGGTGTGTTTTAGTAGTTTTGAGTGAATAT
TTTTTGTGTTATGTATAATTAATTTTTTTTTATAAA
TAATTAATATATTTGTTAATTTTATATTTATTAAAA
TGGTTTTATTTTTTATTTATTTTTAAAATATTTTAT
ATAGTTTTATGTAAAATAAATATAATAGTTATTAAT
ATGATTTTAATTTGTAGAAATTTTGTTAGAGAAAAT
ATTTATTTTTGATTCGTTATAGTATTTTTTATGTAT
TACGAGCGGTGTTGATGTAGAAGGGATATTTTCTAG
GTAATGTTTTGTTATTTTTTTGGTTTGGTTGTTTAT
TTAGTATAGGAGGATGAAGGTATTTGATGATTGAAA
GGTGGGGAGTATTTGTTTATTATTTATTATTTAGTT
GAAGATTTTTCGTTAAAGTATGTATAAATATTTCGT
TAAAATAGGTATAATTAATGGGATTGGTAAAATTAA
CGGTTTTATGATTTTTGTTAAAGTTATTTTATAAAA
TTTTAATGACGTTAATTGAATATACGGTAGTGAATA
GGAGAAAATGGGTATAAGTGTGGTTTTAATATTTTT
TTTAATATTTATTTTATTTATGTTGGATTTTTAATT
GAAAAGGGGATAAATATATAAGGTTTAAATAGTATA
GTTATATTAAGAGAATTAGAAAGATTTAGTATAAGT
ATATAGTGTTTATTTTATGGTTAGTTAGAGATTGTT
TGAGTTGATGTAGATAAAATATGAAAGTGCTTTGTT
TTAGGTGTTTATTAGATAATTAATTGATTTATATGA
GGGTAAAAGTTTTTAGATATATTTTAATTGTATAAT
GAGTTAAGTGGAAGGAATTTAGGGTAATATTATTTG
TTCGTTTTGGGTGCGAGAGGTTTCGAGTTCGATTTT
TTTTTTTAATATTTAATGAAATTAATATATTTTTTT
AAATAAAAATAGATAGATGATATCGGGTTTTATGTA
AATTTTTGATTATTTTTATTTTTTTTGGGTGAGTTT
AGTTGGAAATTGTTTGTAAGTTTTTTATTTTTTGTA
GGAAATAATAATTTTTATTGAAGAGGATAAATTAAT
TGAAGGAAAGTTTTTAGGATCGTATAAAGGTAGATA
TATTAAGTTTGATTAGTTTATTTAGTATTTAAATTG
TTTTAAATATATTTTAATTTAAAGTCTAAGTGTTTA
TAAAGGATATGAGGGTTTTTATTTTATTTATGTTTA
CCATTTTAGGTGGGGATCGATCGATTTAATATTTTC
TGGGAGTGTGAGCGATGTAAGTACGGATTGTTTTCA
TGTATTTCGAATTTGAGGAGGATTATCGTGATTAAG
TGTAGAAATAAATTTGATTTTAGAAAAGTTGCATAT
GTTTGTTTGTTATATTTGAGATTTTAGATTTGTTTG
TTTATGATAAAGATTTGATTTTAATACTTTTTAATT
GTATTAGGTTTTAAAATGTTGGAATTTGAATTGGAA
GAAATTAGGAATTTATAGTTGAAGAATTGAATGATG
AAGTTATATATACGAGGTTTTATTTTTTTAAAGAAT
TGGTGATTATAGTGAGAAAGATAAGTTGGTGTGTGT
TTAAAGAGGAAGAAAAGAAACTTATGGAGATGATAT
TTTAGTTAGTAGGTTTTATGTTTTTGGCTTATGTTT
ATGTTGAGAAGAGGAAAGAAAAATATGATTAAAATA
ATTTGTTATAAATTTAAATGTAGGTTTGTATTAGTT
GTTTTGTTTTTTTATATAATTTATGTCGAATTTTTG
TTGGAAGTTTATAAGTGGGATATTAAATTTTTTAGG
TATAATATAAGTTTTTAATTGGTTTTTTTATTATTT
TGAGTGTAATGTTATATAAGAAGATGTTTTTTGATT
ATCGAAGATGAGATTTTTAAAGTTGTCGTGATGAAG
TGAAGAAGAGTTAAATTTAGGAGTGTTTGATGAATT
ATGTTTTATGTTTATTGAGATGATTTTTGCTGGTTT
TTGTTGCTGGAAGAGTGGGAAAATTTAATTTTGGTT
TATTATTTGTTATTGTTTTATTATGATACTGATGTA
GAACGTTTTTTATGTTTTTTATTATTTTTTTTATGT
ATAATTAGTTAAATGTATTAGATTGTGATATATTTT
AGAATTATTTTGAGAAATTTTGAATTGGTTATATCT
GTTTTAAAATGGGGTGTATATATAAAAAAAGGGTCA
TTTTGTTTAATAATGTTGGTATGTTTTATTTTTATG
TGGTGAAGTATATGTTAAATTTTTGGAATATTGTGA
GACGGAGAAAGATGATGAAATTAGGAAGTTTGATGT
ATATTTTTTATTCGTATTAATTTTGAAATGTTTATT
TATATGAAGTTAAGTATATTTGGTTTTTTTTTGTTT
TAAGATATAATAGGGAGATTTTTCGATGGTTTGGGA
TATGGGTTGAGTTGAGTTGAGTTGAGTTATGAATTT
TTAAGAGTATAATGGGATTATTATAAAGAATTATTT
TAGTGATTTTTTAATTTAAGGTTAGATTTTTTTATA
TGCGGTAAATCGTGGGTTAAAATTTAGTATAATGTA
GAAAATTTGTTATAAGAATAAGAATATATGAATACA
TTATTTTTATATCGGTTTTTTTTTTTTTGATTCCGT
TAGGTGTTGAAGTGTTTATTAGTTGATGTTTGGTTT
GTTAGTTATTTTTTTTTTAATTTTTTTTATAGTACG
TTTGATTTATTTATTGATTTTTTTTTGTTTTGTATT
AATAGATTTAATAGAGATGGTTGTGAATTATTGGGT
TTAGTTATATTAGATGTTTATTTTGATAACGTAAGA
TATTGGATTTGTATATAGAATCGTTTTAATTTTGGT
GTTATTTATTAGATTTTAGTTATTATTTTTCGAAGG
TTTGTTGTAATTTTAGGGGTTTTTTGTTTTGGAACC
ATGTTATAAGAGTATTTGGATTTAATAATGTTTTTT
GAAGTATTTGATAGGGTTTAGGGGTTATAAGGTCGT
ATTTTTAAGTTGTGTTTATATAATTGGGTTTGTTAA
TTGTTGTTAATTTTAGGTGAGTTTGTTTTTGTTGGT
AAATGTTTATTTTTTTTTTTATTATTTTTAGATTAA
TGAAACGTTAATTTAGATTTTTTTTGTTTTTTAAAG
TAGTTAGGTTTTTAATATTATATATATTTTTATTGT
TGTTTTAGTTTTTTTGTAATGTGATATTATTTTATT
TATTTTAATATATTTTAATATTTTTGTTTAATTTGG
GTATTTTGAAAAATTATGATATTATTTATATTAAGT
ATATTTGATTGAGTGATTTGGGGAAAAGGGATTATT
AAAGATCGAGATATTTAGAGGAAAATATTAAAGAAT
ATTGGTTGGTTGGAGTGTGTTTTCGGAGGGGTAATT
CGAATTTGTTGTTTAGGGTTAATTTGTTGAGTAAGT
GTTATTGTATATATAGATATTGAGTCGTGTGTGTGT
ATTTAAATATTTTTAATTTATTTTTAATTTTTATGA
ATTAGAAATTAAGAGAAAAATTTATAATTTTGATAG
TGAGAATGTCGTGTTTTTAGGATTGAGTGATTGGAG
TTTTATTAGTGTATTTAGAAGTAAGTTTTTGATAAG
TTTTTGTGTTTTATTTTGTAAATTTATTTATAGTTT
ATTGGTTTTGAGAGGAAGTTGAGAATTGTTAATGAC
TAGTGTAGAATTTTTAGTATGTTAGGTGGTTTTAGA
AAATTAATTATTTGTGAATTGATATATGTTAAAATA
TGGTTTTGTTTTGTTTTAAGAATAGAGAAGAGAATT
ATATATGTGTTTGGAATTTATAGTTTTTTTTTTTAG
AGATAGATTAGTGAAATTTAAGTGAATGAATATAAA
TAAGGAATTAGTTAATATATTAGTTGATTTTGGAAT
TATAATTATTAATGATTTTTAGAAGAATTTGGAGGG
AAGAATGTGATTTATATTTATTGGTGAGATGAAGTA
GATTTTGTGTTTTTTATCGAAGGAAATGAATCGTTG
TTTTTTAAGATTTTTTTTTTAATTGTAATTGTTTTT
TGAAATATATTTAGATAATAATAATATTTAAGATTT
TGAGTTTTTTAAGAGTTAGAATATAAAGGAGTAAAA
GTTTTTGGTAGATAAATAGTATTTGAGGTTTTTAAT
AGATCGAATTATATGTTAAAGTTATTAATTTTGTAT
CGGGTAATTAATTTGAGATTAGTATATTTGAATAGG
CGTAATTTTTTTTTCGGTATATATTGGATATTGAAG
AATTAAAATAGAAATTTTAATTATAATTACTTAAAG
TCGTTTTTATTTTTAATTATTTTAATTTTTGTTTTA
TAAGTGGTGATTATTTGGGATTTGGTAGATGAAGTT
AAGTTTGTATATATTTATTATATTTTCAGTTATTTT
AAATTTTTAAAGTAGTAATATTTGTTTATTTATTTA
GGGTTATATGCGTAAGTTATGTGATTTTGTTTTTCG
GTTTTTGTGTTTGTTTTTAAATAAAAATAAAATAGA
AAATGTTTTATTTATTTTTTTATTGTGTTAAGTGTA
AAAGTTTATTAATTACGTTTTTTGATTTATATGTTG
TAATTAAATATAAAATAATTATTTGAGTGTTATTTA
GTTATGTATTTTACGGATCGTATTTTGATTTATTTT
TTATATCGCGTTTTATTAACGTGTACGTTAAGAATT
AATTTTGTTGTTGATGATATTTTTTTAAATTTTTTT
AGATGTTGTTTGTACGAGTGAGATGTTGGACGGTCG
TTTTAATGGTTTATAATAAAATTTAATGTTATATTA
TATAAATGAATAGTTTTTTTTGTTTTTTTTGAATTA
TATAAAAGAAAAATAATTAATAAATGCGAAGTTAAA
GGAGATTGTTTGCGATTTTATTGACGGGACATAGAT
AATAACGTATTTATTATTAAAAAAAAAAAAGAAATT
GATTTTTGTTTTTAGGATTTTTTTGTGAAATTAAGT
AAGAAATTTGTGAGTTTTGTAGTATTTATTTTTTGA
TCGTTTAGAGATATATTATGGATTGATATAAGTTTA
AAGGAGGGAAAGTGAATTTGAGATTGGAGCGGTGAG
GTATTTTTTTAGTATTATTGTTTTGTTTTATATTGT
TATGAATGTTGATTTGATATTATTTTTAAGAGTTTA
TAAATTTTAATTTAATGTATTTATTATAATAATTAA
GATAAATAAATGAGGAATTAAATTTTTATAATTGTA
AAGTTTTTTTTTCGTAATATGTTGAGTTGTTTTAAA
TATATGTATATTATGTATTTTATATAAAATTTTTAT
TTTTTTTGATTTTTGTTGTTTTGGATGATTCGTTAT
TTATTGATTTGTTTTAAGTAAGTTTTGTTGGTTTGA
TATGGAGTTTTTGTGTAGTTTTTATATTAATAATTA
TTGTAGTGTTTTTAGGAGTGTTTAAGTTAGAGAAGA
GATATATTTGTGGAATGTAAAATTTTAAAGTTTATG
AAATATATAATAAAAATATTTTATAGATAGATATAA
ATAGTTGATTATTATTTATGGATGGATGAAATAATG
GTTTTTTAAAATATTTATGGTGTAGTTTAAGTTCGT
GATAGATAAAGTATGTTTTTATATAATTTTTTTATA
TAGTGGAGTTTAAATTTTGGATATTGAAATTTGTAT
GTATTTTTGGAAAGGATTAAAATTTTATTGTAGGTG
GATATATGATGTTCGATTATTATTTATTGTGGTTGT
AAAATTAGGGAAGAATATGAATTTGAGGATTTTGCT
TTAGTTATATTAAATTTGTTGACAAATTGAGTAGTG
TAAAGGTTTTTTTTAAGTTTATTTTAAGTATTTTTT
TTTTTGAGATTTTTTATTTAGAGATTTAAAATATGC
AAGGAGGTGTAAGTTTTATCGAAGGGGAAGAGCTGG
GTGAGTTTATTTTATATATTTGTAATAAGATTTTGT
TTAGATGGTTTTTATAAGGTAGAAGAATTTTTATTA
TAGTATGAGTGTTTAAAAAGTGGAAGATTTTTTTAA
TTTTTAAAAATATTAAAAGTTGTAGTGATTAAATTG
AAGTATTTAATTTAATTAAGAATTTAATTTGTTTCT
TGAGGTTTGATGGTTTCGAGTTTGATGATTTTAAGG
TTATATTAAATGGATGTAATAGTATGTATTGTAGAT
TGTTTAAATAAGGATTGAGTATGTTAGTTATTATAT
TGATTTTTTTAGGGATTTTTTTGTTGATTCGGTTAC
GTTTTTGTAAATTTGTTTTTGAATTTGAAATGTTTG
TGTATTAGTGAGTTTTTTATTGGAATCGGTGGAATA
GTTTTGACGGGTTATTTAAGGAGTTAGAGTGTTGTT
TTATCGTTAAAAATTAAATATATTTGTAAAGATGAG
AAATTGGTTTAGGAATTTATGGATTTAAATTTAATT
CGTATGTATATTTGAAATTATTTTTTTTTATATAAT
TTGTTTTTTTTTGAGATAGGACGTAATGGTATTGTT
TGATGGGTTATTTAGGAGGTGTGTTTTTGAAGGAGA
TGGTTAACGAGTATTATTATACGTAAAACGATTTTA
TGTAAAATTAAAGAGAAGTTTTAGTTGGTCGAAGTT
TTTAAAGGAGTTGTGAAGAGAATGGATTTAGTTTTT
TTTATAAGTTGTTAACGTTTATATAAGGGTAGTGAA
GGTTGTAGTATGAATTGATTACGGTTAGGACGGAAG
TGTTATGTTTATTATTTTTATGTATTTTTTTTATAT
AAGGTGGGGTTCGTATATTGTTTTTTTTGTTTTATG
AAAAAATTAGGATTTTATAAAATACTAAGTTAAATC
GGTTTTTGTTGGATTTTATTATTAAATTTTTGTTTT
ACGTTGATAATATTTTTAAATAGTTTTGGTTTTCGG
TAGGGTTTTTATTTATTTTTTGATTTGATATTTTCG
TATGATTTTAATTTTTTTGGCGATTTTAAAGGAAGA
TTGATATTTATTGTTTTTTTTTGTTTTTTAATTTAT
AGTTTGTGGATGAAGAAATATGAGATAAAGAGTATG
TTTGGGAAAAAGGGTTTAGATTTATTTAGATAAAGA
TATCGAAATAGATTGTTAAACGGTTCGGGATAAGTT
TAGTAATAAATCGAATAGTTATTTTTGTTAGATTTA
TTGTTGACGGTGGAGAGGTTTGTGGTACGGCGGTGA
ATATTTTATTTTAAAAGAAATTTTAAAAGTTGAGTA
TATTTTTATTAATTTAATTTAACGGATTAAATAAGT
GGAAGATTTTGTGATATTATGAAATGTTAAATTAGT
TAAGTAGAAGGAAAGAATTTTAATAGTAGATGATGT
TGTTATGAATATAGTTTGTGCGGAAAAATTATTAGT
GGGTTAGAGGAAGTTTAAGAATGAGTAGTATTCGTA
GGTTAATAAATATTTTATTTTGTTTTTTTAAACGTT
TAATATTATTATAGATTTTAATTAGTTTTGGTAGAA
TTTTAGGGGATTTATTAAATTTAATTGTGTTGAGTA
GGTATAATGAGTTTTATTTTAGTTTATGTATTTGGA
GTTTTGTTTGATGTTTTCGTTGTTGATGTGTTTTGT
TATATTGTTGTGTTGTTTTTTATTTTCGTTTTGATT
ATTTTTTGAAGTTGTCGAAGTTTGTTGGTGGGATTG
TAAAAAAATGTTGATAAATTATTTGTTTTATCATAA
TAGTATTTAGAAATGAGTTTTGTTATATAATGTTTT
TAGTTATTAGTTTATATTATATAGTTTTATGTAGGT
CGTTTTTTTTTTTTTTTTGTTATAAGTAAATTTGTA
GTTGTATTATTTTGAATATTTTATAGAGTTTCGGAT
TTGTTAGAGTTAATTAAATTTGTTGTTTTTTTTTTT
ATAATAGAGTTTGGATATATTTAGTAGTTTATGAAA
ATGGTATATTTATATCTGTTTAGTTTAATTTCGTTT
TCGTTTTTATACGTGGAAGTGTAAAAGTGTTTATTT
ATTTGTTAGTTTATTTGATTAGAGTAATGATTGACT
TTATTTGGTTGATTATAAGGGATAAATTCATTATTA
AGTTTATTGATTCGATTTAATATTATCGGAGGTGAA
AGATGATATGGTTGTAATTTGGAGATAAAAAAGTAG
TTATAAAAAATATGTAATTTAGTGATGTATAATTGT
TGTATTTGATTAATTATAAGGGTTAGAGATGGATTA
TGTTTATATTAATTTAATTTTAGTTTGGTTAAAGAA
GAATTTGTATATTATAAGGAATAAAATTAGATTAGG
TTTGTTTGTTTGAGGGTAAGTAAGAGATAAGTTCGG
ATTTTTTAATAAAATATTATTATAATTTTTTAATTT
AAAATAAATGAATTTGTGGAGAAAATTTGAGAATTA
ATTTTTTTGATGAGTAATTTTATTATTAAATGGTAT
AAAGTATTTTGTTTTAATTTTTTTATTTTTTTGGTT
TTGAAAGAGTTTTTTTGGTAGTTTTTTTGTAAGTAA
TTTTTATTAATTTAATAAATTAAGTAAGTTTATTAT
TTTTTTTAATGTTAAATTTTATTTTGCTGTCTTTTT
TTTCGTGGTTATATCGTTAGGGTTATTGTTTGAAAT
TAGTGTTTGGTAATTGAAGGATATATAAAAAGATTA
TATTTTTAGATAGATTTTGGATAAGTTTTTGGATAT
ATGAGGTTTATTTTCGTATACGTGATTTGGTGTATT
TTAGGTTGTTTTAATTGGGAATAAGATAAAATAGAT
TTAATAGTGATTGAGTTTGGGATTAGGTTAATATGA
TGTGGTTTTTGTTGTTTCGGTGGTTAATTATCGATG
TTGTAAGTTGAAAATAATATTAATTAGATAATAAAG
TAAAATGAATATTAAGAAATAATATTTTTTGTAAAT
ATATTATTAATTTTATTGTAAGGAAAAATTTAAGAT
TTGTTTTATTTTTAGATAGTGTGAATTGTAGTAAAT
TGGAGTACGAATTTTAACGTTTGATTTAATGTGAGT
GGGAAAAAAAATTATAAGAATAAAATATAGGAAAAT
ATTGTGTTTTTGTGGTATATATTTTTTAAGGTTTAG
AAGATTTTTATGTAGAAACGTATTTTTAATATTTAT
AGTTAGAATGTTAATAAAAATATAATAAAATGTTTG
AAGAATTTTAGATTGAATTTGGGGATTTAGTTAATA
TTTATAAAAATAATTGGATTTTTAGAAATCATTGGT
TTTGTTTACGGTTTAGTTGATGGTGTTTATATTAGG
AGAGATGTTTTTAGTTTTTTTTGATATAAAGTGTAG
TATAGTATGAAGTTAGATGATGTAATTGGTTTGTTT
AAATATTAGTAGAGAATTTTGTAAGAGAAGGTTGAT
TTATGTATATTTTATATGTTTTTAATTGGTGTATGA
TATATTTAGTTTTTATAAGTTTAGGGGTGTTAATAA
GTCGGAATAGAGTGTTATAGTAGTGTTGTTTCGGAT
TGATTTTTAGTTAGATTATAAGTAATTATGTGGTAT
ATTTTAAATTAGATAAGTATTTTAGATAATGTTTGT
TTTGGTTTTGTGTTGATGAAGTTTTGATTTTGTTTT
AGAAAATGCGTATTATGGGCTTTCGAGAAATACGAG
TAATAAATTGTTGAGTGTCGTTGTTAAGATGAATAA
TTTTTTTAATTTTTGGTCGTTTTAATTTAAATTAGT
ATTTTGTTTTATAGAGGAATATTATCGAACGATTGG
AGAATTTTAAAAATTTTTTTATGATGTTGATAAGAA
AATAGTTTGTTAAATTTAGTTTTGAGATAATGAACG
AGATTGGGATGTTTTTTTTTATTGAGATCGTTGAGG
TTATTATTTAGTATATGTATTTTTTTTTTATATAGG
ATATTATATGATTTTTTTTGATAAAAATAAATGTGT
TAATAAGGGGTTATAATAAAAGAATAAAAAGTTCTA
TGATGGCGTTAGTATATGATGAGTATAAATAATTTT
GGTTTACGTTGTTAATTTAATCGCTACGAATTGTTG
TATTTTTTTTTATAATAATTTGTGTTTTTTATAAAA
AAGAATTTTTTTAAATGTGGAATTATTTAATTATTT
TTTATTTTTTTTGATAGTTTTTAGAAGGAAAGGTGT
ATGAGTATGTGTATAATTTTTTTTATCGTAGGTTTT
TTAGAAATTTTTTTAGTTTTATAATCTTTAAATGCG
TTAGAAAATAAGATTTATTAAAAAAAGTTAAGAAAG
TTATATGTTGAATATTGTTTGTTAATTTTTTTGTGT
TAATAAATAATGGTTATGTGTTAAGATATATAATAT
AATTGACGGAGTAGTTTTTTTTTGTTATATATATTT
TTGTATTATTAGATAATAATTTATTATCGTTAGAAG
TATTAACGGTTTTATGATTTTTGTTAAAGTTATTTT
CTTATAAAAAGAATTAAAAGTTAAAGGTAGATGTTA
GTTTATTAAAAGTTTTTTTTTTAGATTTTGTTTTAT
TAATATAAAATTGTTTAGAAATAGTAAACAGTTTTG
TTAATTTAATAAGGTTAATTAGTTTTAGGGTTATTA
GATTGTTTAGTGATTAAAAGATATAATTTTTAATTT
TTTTTCGATTAGTTTTAGTTTATGGTTTTGTGTTGT
ATTATTTTTATTAATGGTTTTTTATTGAGAAATTGT
TTTTTGATTATTAAAGGAAGAAGAAGAAGAAGTATA
ATAATTTTGTTGAAGGGTTGGTTTTGATTTAAGTAG
TAGAGATATGGAAATATAGTTTTTTTTTTAGTTGGT
GGTGGTGAAAGTGAATTAGTGATTTGATAACGATAA
GAAATTATTGTTAGTGGAGGTAATGGTGGACAAAAC
AAAAATAGAGGAAGAAAAATAAAAATGACGATTTTG
AACGTGGGATTTTATTAATATTTTTGTTTATTAATT
GATTGGATAGATTTTTATGAAGTAGAATTTTATTTG
TAATTTTGAAATTATGATTATCGAGAATGGTTAGAA
TTGTAATTTTTTTTGGAAAATAATATTTTGGTTATT
GTTTTAGTTATTAGTTGAGACGAGTTTGATTAAGAG
GTGATTAGTTTATTGTTTTTAATGTTGTGTTTGTAG
TTTTAAGATAACGTTGTTGGTAATTTTTTTTATTGA
GTTATATTATAATTGTTGACGAGTCGTTCGTTTCAA
TTTGTTAAGAAATTTGTATAGATATAAAAATAAAGG
AAAATAAAAATGTAGTTGAAAGAGGTAAATATTTCG
TTATTTGATTTAGAAGATTTAGGATTTTTTAGATGG
GAAAAAGATTATTTTATATTTTACGAGTTAACAAAA
TAGTAATTATGATTTATTAATGGGTTTAGTTTTATA
TTGAAGTTGTTTTTTGGATAACGAAAACTAAACGTA
TAAAATTATTTTTGATTTATTTTAATAGACAAAAAT
GTTTATAATTTGTCGTTTCGTTACGATTAGTTTAAT
ATATAGAAGGATTCGATTAATATTAAGACGTATGAA
TTTAGATTTAATAAGTTTTATAATTTAGATATTAAT
TTTAGTATATTTGTTAATTTGGTTAATAAAAGATTT
TAATGATATATAAGATATTTAGTTATATTTAATTTT
ACGTTGAAAAATCGAAAAGAAATAGAATAAGAAGAA
TTTTTATTAATAATATTATTATTTTGTATTGTAATT
AGTATTGAATCGTTATTTTTAATAGAGTATAGAGTT
TTAGTTTTAGTTTTTTTTTTTGGTTTTTTTTTGTTG
ATAAAGGATAAAAAATATATTTTAATTTGGTTATCT
AAATGTTTATAGGTTTATTTGTAGATTTTTTTTTCT
TTAATTTGATTTATATGTATTTAGTTAGAATTCAAT
TTATATAAATTTTTTTTTTTTTTAAATATAGGTTTT
ATTGTTTTTCGATTTTTTTTTAGGTTTTTGATGATT
GTTTTTAATGATTTGGAATAAAAGTAAGTATTTGAG
ATATTATTAATTTCGGGATACAGTTTAATTTAAAAT
TGGTGAGATTCGATTAGGTGGTAGAGTGATTGGTCG
ATAAATAATAATATTTAAAAAATTAATATGTTTGTT
TTAATATTGTTAAATTTTTTGAGTTTTTTTTTGTTA
AATAATAAGAAGATATGATTTTATTATAATATATAG
TGTGTTTTTTATTGTGTTTAGTTTAGGATTATTGTT
ATATTATTATAAAATAAATTATTATTTATTAATTTT
TTGATTTAGTCGTTTTAGTTTTTAGTTAGGTTTTTA
ATTTACGATTACGTTATTATTTTGTAATTATTTAGA
TATATTGTTGATTTAGAGAGTAAGTAAGTAGAAGTA
TTAAGTTATTTAAAATGTATATAATTAGAGTTCGAT
AATTTTTAGTAATGTTATTTGGGTTGTTAAATGTCT
TTTTAAAGTTTAATGAATTCAGTTTTTACAGATTTT
GTTTAGATTTAAGTTTGGAGAGGATAATTTTTTTAT
TGTTAGACGTAGAAAGTGTTTTTAGTGTTAAAGGAG
TGGGTTTGTCGTTTGTGATTAGGGTTTTGATTTTAA
ATTAAAATTATGAATATAAATTATTTAGAGATTAGG
AATTTTTTTTTTTTTTTTTATTTAATTTTTGTTTTT
TAATATAAATAAAATATATAAGAGATTTAAGATTTT
TGTTTGTTAACGATTATGAACGCGGGACGTGGTTGT
TTATTTAAAATTTTAATTAAAGTTAATTTTTATTTT
TTAAAATTCGTTGATATCGAAGGTTTTTTTAAGTTT
TTGTGTTTCGTTTTTTTTTTTTTATATTTTTATTAT
AGTAAAATTGGATGAACGGTACGTAATTATTAAAAA
ATTATGAAGAAATTATATCGGAGAGAAATAAATTTT
TAAACGATGTTATTTTATGTAAATAATAAGATATTA
TTATTTTTTGGGATAAGGATTAATTAAAGAAGAAGA
CGGAGGATTTTTGAGATAAGATTTAAGTTTATATTT
TGGTAATTGTAATTTTTGGTTTTAAGATGAATTCTG
TAGTGTTTCGAGTGTGATTGTTTTGGAAAATATAAG
TTTATTTTTTTGTGTTTATTTTTTTTTATTATATGG
GTTATTGATATTTATGTTTTTTGGAATGGTTATGAA
TTTTTTAATTTATTCGAGTTGAATATTTTTGTTTTT
GTTTTTAGATATATTTTTTTGTGGTTATATTAATAT
TATTTCGTTAATATTTTATATGTTAGGCAGTTACTA
AATATAGAAATGGTCGGTGAAATTAAAAGGTAAGAA
TTATTTTTGGATTTTTATTGTTATTGATGTTTATGT
TTAAGTTATTGTTTATTAAGCATATAATATAATTTG
TTTAAACGATAAATTTTTAATTTTAAAATTTTAAAT
TATGATATTAATTAAGAAAGATGTTGGTTGGTGGAG
AAAATTTGGGGTTTTGCGTTATGATGTTTTTTTTTT
AAGGTTAGAAATAAGGGGATTAATTAGATTGGTTAA
AGAGATTTAATAATTTTTTTTAAGGAAGTTTTTAAT
TAATGATATTTGAAGTATATATTTTTATTTCTTAAT
TTGATTTTTTGTTGGATTAATGTTTTTTTTTTTTTT
TTTAAGTTATTATAATTAGGTTTAAATATAGATTTA
TCGAGTTTGAAGTTATTTTATTTATTTATTTATTTG
GTTTTTTTTTTTTAAAAATTTTTTTTTTTTATTTAT
TGTGTTTATTATTTGGTTATGAATTTTTAATTTATT
TAAGTAATTTTGTTTATTTAGTTATATGTAAGTTTA
TAGTTTTCGTATGTGGATAGGTATTTTGTCGTGTTT
TAGCGATTTTGTGGGGTTGGAAGTAAATGTTAAGAA
TTAAAATGAGTAAAATATAGTGTTATTAATGTGTTA
ATTTATTATTGGATAGTTTAAAAATTAAAAATATTG
TGGCGAATTAGAGTGTTTTTATTTGATGTTATTAGA
TTTAATTTGTATTGAAGTTTATATCGTTTGATTCGG
GAGTTAAGTTTATTATAAGAGGAATTAACGAAGATC
TTTATGTTTTTAAATTTTTAAGATATTATAATGTTG
TAATAGGTTTAAAGAGTAAATTTGTTTGTTAAGAAG
TATTGGTTTAGGTGTTTTTTTTGGGGATTTTTTTTT
GTTATTAATTAGATTTGGTTTATGTTTTTAGATTAT
AGATGTTCGGTTATTTAATATAAAATAATCGAGTAG
TAAATTTTTAAAGTTATAGGAGAAAGTAAATTTGCT
AAAATAAGTTAAAAATGTAAGAGATATATTAGGTAG
AGTGGAAGGTTCGGGAGAAAGGGTGTGGTGGTTAAT
TAAGTGATTTTTTTAAGGTAAATATAGGTTAGAAAT
TTTTTATTGGATATAAAGTTTATAAAGATTGAAAAA
TGGTATATGATATAGATTAAATTAAATTTTAAGTAT
TGCGAATGTTGTGGTATGAAGGAGGAATATATGGCG
ATGATTAATTTAAGTATGTTTGATAAATAGTAAAAG
TTTTGTTTTAAATTTAAAATGATTTTATGAGTTGGT
TTTTTATGTTTTTATTTTTTGTAGTGTGAATTAGAT
TTTTATAAATATTTTTTTAAATAAAATTTTTTTTTT
GTGGGAAGTATTAGTTGATTATAGTAATCGTGAATG
TTTTTGGTTTATAAAATGCGTAATATATTATATATA
TTCGATTTTTTAGTTGTTATTTTTTTTTTTTAAATG
TTTGTTTATGAATTTATATAGTTTTTATTTAAGTTA
TTGAGATATTTATTTTAATAGTATAACGGGTAGCGA
TATATTAATTGGTGATTTGTAAGAATTATATGTTTT
TAAATTTTGATGATACGATATAGTTTTTGTTAATTT
AGCGGTTATAGTTTATTGTATTTTGTTGTGGAAAAG
AGACGGAGGTGAAGTTGTTCGCTTGTTTTTAATATT
AAATATTTTGGTAAAATTTATATTGTTTATTTTTGT
TTTAATTTGGAGTTTTAGATAACATTTTGTTTTTTT
TATTATGATTTTTAATTTTTTGTATATTTAAAATTA
AGAATTTTTAATTTAAAATTTAATTTTTATATTATT
TTAATAAATTTTCGAGATTTGTTTGTTTTTGGTTTT
ATTTATTAGTGTTATTTTATAATATAAAAATATATT
TATTAGTTTTTTTTATAATAAGATAAGTGAATTTAT
CGATTTGATTATATTATTATGAATAAGTGAGTTTAA
TTTTGTAATTTTAATTTTGTAGTCGTTTGTTAATTT
AGAGGATTTTATATAAGTTGAAAATTTGTAATTAAA
TGATGTTTAATATGATTTATATAGTAATATTATAAT
TAGCGAATTTTGTATAAATAGTTTTTTTATTTTTCG
TTTTAAATGGTATTGTAGGAGTTGTTTTATACGTTA
GTTAAAATGTAATTTGAATGATGATACTTTATATTT
AATTTTTATTTGTATAAGGTTATATAGAGTTGAGTG
TAGGAGAGAGTTTTATTTTTTAGTTTATTTGGTATC
TTTTATTATATTTATTTCGGTTTTATTGTCGTAAAT
AAATATAGTATTTTTATATATATGAATTGGGGTTAT
TTTTTTTTTTTTTTTTGTTGTTATAAGGAGAATCAA
TATACGTGAAAGTTTGTAATTTTTTTTAAAATATGA
GTAGTTTATTTTTAGTTATTTTGCGTTGGTAGTGTT
GTCGGATGTGTTTGTTGAAATGAAGATAGTGATTCA
TTTTATGAATGATTTGAGTATTTTTATTGTTTTTAG
TTTTGTTTTTATGCTTAAATTGTGTATTTTTTATTT
GTATTTAATATAATGGTAAATTTTATTTTATTAGAC
TGTGTTTGGTGTAATGATTTTGATGAGTTTAGGGAA
GGAATATTTGTTTTTATTTTGGTGTATTTGAAATGT
AATATTTATTAATTAATATATAAATTTATTTTATAA
AAATTTATTTTTATTAAAAAAATTTTAAAAATATAT
GAAATTGAATTTTAAATATTATGATTGAATCGGAGA
ATATTATATTAAAATTAAAATAATTTTTATTTCTTT
GAGTGGATATAATATTATTATTTATTATATGAATTC
AGGGTACGGTTATATTTTTTTTTGATAATAGGAGAT
ATTTTAATTTTTAATATCGGATTTTGAGGTATTTTA
ATTTGATAAGAAGTAAGTTTATTGTTAAATTTAATA
TTATTATATTTAGATAAGTTAGATATTATCGAATTT
ATAAAAGAAGATATTTGTGTGAGATTGTGTTTATTG
ATTGGATTAAATAGAATAAGGTTGTTTAAATTAGAG
ATTTATTTGATATGTGATATTGTTTTGATTGGTTTA
GTAGAGATAGTAGTGAATAGTTTTTTGATATTTCAG
TAGTGTAAAATACGAGAGGTTTTATTTTTAGTTAAA
AGTGATGAAGAATAACGTGTAAGAAAAGGAAAAGTT
GTATATTTATAGGAGATTTTATTATGGTTTTTTGCA
GTAAATAATTTTTATTTGCGATATTAAGAATTTGAT
ATTAGTTGGTGGTTGTTATTATTAGTCGTAGGATGG
ATTTTATAAAGTGTTGATTTTTTTAGTTTTTAATGT
AATAAAATTAAGAATATATAAATTGATTTTGTTTTT
AGTAGATTTTTGGAAAGTGACGAGTTTTTTGATAAA
GAATTTGTTTGATGATTTAATTATTATTTGGGATGA
AGATTTAAGGAGTTTAGAGTATTGTCGATAAGTTTA
TTTTTTAGTAGATATTATGATTTCATTAGAGTTATT
TTTAATTAAGTTATTTATTTTTATGTATAGGTAATA
AGTTTAAAATTTAATTTAAGATTTTAAAATTTTGGT
TATGATAAAGTCGTATAATAATAAAAGAAATTTATA
ATTGAAACGAAAAAAATAAGAATTTGAGTAATTATG
TTTTTTTTATATGAAAAAGTAAAAGTAAAGTAAACG
TACTAATTTTAAATTTAAACGGGTTTTATTCGAATA
TAAAAATAAGAATTTAGAATTAGTAAAAAAATGAGA
GGATTTATAAGATTCGTGGAGTGTAAGTGATTAAAG
GGTATAGAACGTTGTAAGGATGAAAAATATTTAGTC
TCGTCGAATTTGTTTTTGTATTTGAAGATATAGTGA
TTGAGGTGGTAAGTTTATTAGATTAAAAGTAATGGT
TAAAATTTAAATTTTAGTTTAGTTTTCGAAATTCGT
TTATATTTTATCGTTTTTTTTTATATATGGTTTGTT
GTATGTTATGATAATTAGGAGTTGATAATATATGTA
GTTGTTGATTGTTATTTTTGTGATTTTAATTTTGGG
GAAGTAAAGATGGATTAGAAGTGTCTAAAATAATCT
TAGTATTAATGGTTAATGAGGCAAATGTTAATGAGT
ATGGAATAGGTAAGTAAGAGAAGAGGAGTTTTGTGG
TATTAATTATTATTTGTAGATTTATTTGTTTTTTAG
TTTGTTTGACGAGTAATATGTTTTATTCGTTATTTC
TGTTTTTTTTATTATTTAGTTTCGATTCTGTTTTAT
ATTTTTTGTTTTGTTTTAAGTTATAGGTATTTATGG
AAAATAGTTAAGTTTCGTTGATTGAGTCGTTAAAGG
AATTATTTTTATTATATTAATAAAGTTAGTTTTCTT
AGAAATTTTTTTTTTTTTATACGTAGATTTCGTATT
TTTTGATGTTTTTTAGGTTTTATCGATTGGTTAAAG
TTTTAAATTTTATAATAAACGGTTATATGGTGGTCG
ATATTTTAATTTGGTTATGGAGAAATAAAATTAAAG
TTTATTGTTAATCGGTTAAATTCGGTTATCATGGTT
AGTTTAATTTGGATTAAAATTTTGTTTATATGATAT
TTTTTTTGATTTTGGATTTTATTAGTTTTTATAATA
AAATATTGATATGAGAATTATTTAGAGGTATTTAAT
TTTTATTTGTGAATTGGTTGGATTTTGATATTCGGT
GTAATTTTGATATTTATATAGTATTTTTTTTTTGAG
AAAGTAATAGGTATTAAAAATAATTAATTTATAAGG
GTTGTTGTGTAATTGGAAATTGTTTATAGATTTTTG
TTAATTTATATTCGAAGTTTTTTTTATAAGTTGGTG
TTTATAACGTTTTAGGTTATATATATATATATATAT
GATATATAGAGATAAAGATATTATATGTACGTTTTT
AATAATGAGATTTTTTTATGATTATAGAGAAAACAT
ATATTATTGGATTGGGTGATGATATTTCGGTTTTAT
AGACGATTTTTTTTGAAGAAGAAGTGTTTAGGATAA
TTGAAAGTGATGTTGTTTTAGTGGAATTTATTGTTT
TTGGAAATTTTTAACGTTGATATTAAAAAGTAGCTA
AGTTTTTTGTGTTTTTTGCATTTTAAGAATTGTGGT
GTGATAGGATTGTGAAAGAGGGTATAATAAATGATA
ATATAGGTTAATTTTTGTTATTAGTTTGTTGTGTTT
GTTTCGGCGGAATTGTAGAACGGTGATTTGGGAGAA
TTGAATTACGTTGTTTTTTTTATTTTTTTAATATTT
TAGAGAATATATTATTTTAAAAATTTTATATTTTCA
TTTTATTATATGATTTGTAATGTATTATTACGTTTT
TTTTTTTTGTAAGGAAGTCGGAGTGTAGTAAGTGTT
TTTTTTAGTTAGTATAAGATAATATGGATTAAAAGT
TTGGATATTCGAGTAAGGTGGGTATTTTTTTGGGAA
TTAATAAATTAGATTTGATATTTAAATTATTATATT
TATTATTTTTTAGTTAATAGTAAATTATTATTTATA
TTATTTTTTTTGTTATCGTTTTTATTTTGTTTTTCG
GATAGCAGAGTTTATATTCGTTTTTTTGTCGGAGAT
TTTTTTGTTTGGAAATGATGAATATTTTTGAAATAT
ATAATGATTTTTAGTATGTTTGAAATTAATTTTGTT
TTGGATATATATTAATTTTTTAAAAAAGAATGAGAA
TTTGGAGGAGTCGGTGGGTAGTACGTTAATATGATA
GATTAAATTTTGTTATTATAATGTTTACGTTATGCG
TATTATTATTTTTATTTTTTGTTTTTAGAGGTAGAA
TAATATTTGAAATTGAAAATTATTTTTTGGTTTTTT
AGGGTTTGGGTTGTTTTGTTTTATAGAATATGGATT
TATTTTAGTTGATATTAGGTTTGTTAGGTGATTGGT
GTATGTAAGAGATGATAATTTTTGAATTCGCTAAGA
TTTTAATTGAGATTTTTTAAATTCGATATTAAAATA
AGGGATTTGATGGAAGAGATTTTGTTTAGGGTTTTT
TTTTTTGTTTTTTTAAGATATATATTGCGAGAGAAG
AAGTGTTCGTTTTTAAGGGGAAGGTTATAGAGGAGG
AATGAAAAGAATGATTAGAAAAAGGGTTTAAATGAT
TATTTTGGTTTAAGATTATGGATCGTTAGTAAGTAA
AATGTTGTGTTATTATAATTTTTATTTTTTTTAGTT
GAGAAAGTCGAAAACGGGAGGTTTCGAGTTGGATAT
GTTGTTAGAGTGAATTTTGGTGTTTTGAATATGGAT
TAATTTTTGTTTCGTTTAATAACGTAGAATTTTAAA
TTATGTAGTATATATATTATATAATATTTAAATTGT
AGATAATTAAGAAATATGATGTCGGTTGATATTAAG
GTTAATTTTATCGTCGAATTGTTTATTAAGGAGGTT
ATAAATTACGAAAAAGATAATAGAATAGAAAGTAAT
TTTAGTAAGAATTTTGTAGATTATTTTTTTGTTTAT
ATTTAATTATTAAATATATATAAAAATGAATTATTT
GTAGTGTTTAAGATTAGATTAAAGGATTTTTTAGAC
ATTTTTATATATATATTTATATGTATATGTGAGTGT
TTAAAAGGTGTTTTTATTAAATTTTTTTGAGGAATT
ATAATGAAGAGTGAGGGTAATGGATTTTTTGTTGGG
TATAATATTATAAAATATGTTATTATAAAAAAAAAA
TTTATTTTAAATATTTTATTATTAAGAGTTATATTT
AGGTTAGAGTTAGATATTGATGAAGTTTAAGTTTTT
AATTTAGAAAAGATAAACGATAATAACGTGTTGAGG
GTAGGAGGATAATGGATTTTGAATTATTATTTGCGT
TAAGTTGATGATGTTGTAGGAATAATTTTTATAAAG
GAGTTTTTATTATTTAGTAAATTATATGTTTTTTTT
TTTTAGTGTTTAGTAATTTTTTTATATGGTTAATAA
TATTTTTTTTTTTGAATTTAATTTTGAATTGATGTT
TTAATTTGTAGATTAAGTGTTTAGTGGTGGTCGATT
GATATTAGTTTGATTTTTTGGTTTGGTTATTTTTAA
TAGTTGTTGTATTGTAAAGTGTTGAAGAGTTTGTTG
ATGTTTTTTAGTTTTAAAATTGTGATATTTGTAGAT
TATAATTTTTATGGTGTTTTTTTTTAAGGTGTTTAG
ATCGTATAATATTTTTATTTTTCGTTATTATTGGTT
GTCGGAAAATAGAGGAATTATTAGGGAAATGTTTAG
AAAGTTTTGAAAGTAAATATATGGTTTGTTAGTTTA
AGATAAAATTTAGTGTTAGTAAATGTAATTTTAATT
ATTTTGATTTTGGTTTAGGTTTTTTTTTTATAAAAA
TTGTGATTTTGTGATCGGTAGTTAAAATATATGTCG
TTTTTATTGAGAAAGTTAGAAAGTTTTTTTGATAAA
GAATAAGTTAGAATTTAAAAATATAGATTGTATATA
TGAATTTTAATAAGATAATTAAAGAAATAATGAGTG
ATTTTTTTAAATTTTGTAGAAATTTTTTTTTTTAAA
TATTCGTTATATATTTATTTAGGATTGTTCTAAGTG
TAAAATATGTAAAGTAAGTAAAATTTTGATTTAGAA
TTTTTTTAGAGATGTGTTGGAAATTCGTTTCGTGTG
TATTTAATTAGAAAGTATGGTAATTTTTTTTTTGAT
ATAATTTAAATTAAGAATTTAAAGTAAAATTAATTA
GTATTTGGATTGATGTTATTTTAATATTTTGAGGTT
ATGTGATATGGATTTTTTTTTTTATTGTTGTGGAAA
GATGATTCGTTTGAGAAAATGAAGATTTTTTTTTGT
AATTTTAGTAAATTTGGTTGATTTGAAATTTGATTG
TTATATGAGTATCGATTTTTTGAAATTTTGTGTGTT
GTGTATACGGATAACGTAATTATTATTTTTTTTAAG
ATGATTTTGAAAAGAATAATGATTTTGTTTGAGAGA
CGTATAAGTGAGAATTTACGGTTTTATGCGAGTTAG
AGTAAAGTTTTCTATCGTATTTAATGGTTGTACAGT
ATTTTTTTTTTAAATTAATTTTTGTTTTAATTTTAT
TGGTTTATTGTTAAGAAGTTTAAAGATTTTTTGTTT
AGATAAGAAAGAGAGAGAAGTTAGGGTTGTATTTAT
GGATGAGTGAGAGAGAGAAGAGAAGAGAGAGATTAC
AAGTTTATAGAATGTGGATTGGGTTGAAGTGGGTTG
TTTATTCGAGTTTTTTTTTTTTTTTTTTATTATAAT
TAAGTTTCGAAGAAGAAATTGATATAAGTGATGTAG
TTAATAATATTTTTAGTAATGGTATTGATTTTTTTA
ATATAAAAGAAAAGTTAAATTTTAAACGTAATTGGA
TTAAAAAGTAGAATGAAAGAGATGTGGGTTGTGTTA
TTCGTGACGGTTATGTGTTTTTATAATCGTAGTTTT
TTTTGTGTTTGTTTAAATGTAGTTTTATTGATATTT
TTTTTGTAAGTTTTTTTATAATTAATGATATTGAAT
ATTCGGCGAAATTGGAGTGAGAGGTGAGTTTAGTGT
TTTGAATTTGAATAGTTTTTTATTATGTTATTGTTT
TTTTTTTTTGAGTTTTAGTTTCGAATTAGGCGATGA
TAAGTTTGATGTTTTTTTTTTTTTTAAGATGTAATT
AAATGTTAATAATATTAGTATAATTTTATTTTATTT
AGAGGGTATTGATTTTAATATGTTGATTAGATAATG
TTTTTTTTTTTTTTTTTTTTTTTTTAACGGATTGTT
AATTAATTATTAATGTAAAAATAATATAAATATTTA
GTTTGTAAAATTTATCGATTATTGAATTAGACGTGA
TAATATAGAGTTTTTTTTTTGTGTATTTTATGTGTT
AGTTTATTTATAGATTTTTTAGATATTAGTAAATTT
GAGTTTTGGTATATTAGGATTGAAGTATTGTATTTT
ATAATTAAAGATTAGATTTAGGTTTAAATTGACAGT
TTAGTAGTGTCGGATTGGAGTAGTTAAAATGTTAGT
TATTATTTTATTGTTATATAGATGTTTGGGTTTTTG
GTATTTAAAAGGGGATTAGTAATATGTTTTATTGTT
TAATATATGAATTAAGTTTAGAGTAAAGAATGAAGG
TTTTTAGATAATTGGTAATTGATTAATCGGAATTTA
GGGTAGAAGAAGGTGAAATGGGCGGTGGTTAATAAA
ATGATTACGATTTGGCGTTGTGTTATTCATTATTCG
AAATAGATATTCGATTTAGTTAAGAGAATTTTAAAG
TATTTTTAATCTTTATAATTAGTTATATGTATTGGA
TTTTTTTTTTTGTTTTTGGTATATATTATGTAGGAT
TTATAATATAAAAATTGAAAATGTATTTTTCCGTTT
TTGAATTGGTGTTTTTGGAATAGGTTTAGAAATAGG
ATAAAAATAAAAAAAAAATTAAGGAAAAAGTAGGGA
TGGTGTATAGATATTATTATGTATTTTTGTTTTTTT
GGAATAGAAGTTTAGTTGATTTATAAGTGTTTTTTG
GTAATTTTTAGATTATTTAAAGATTATTTATAAATT
TGTTTTTTTCGAAATATGATAATGAGTATTAAAATT
AAAATAGAGTAGAGAAGGAGGAGAAGAATGGAATGA
TATTTTTCGAAACGGATATGGTATTATTATTTCTAT
TATTGGTTAAGAAGAATTATGTTTAATTTGTTAATT
AAATTATCGATGCGGTATAATTTTTTAAATTTTAAA
TTGTGAATTGTTTGTCGTCGTTTAATGTTTTTATAA
GTTAATAATGAAAGTTATAGTTATGAAAGAATTTAG
TGTATTTGTTGTTTAAATTAATTGTTAATTATAATA
TTTTTGGTAATGTTTAGTTGTAAAAATAGTAATGTT
TTTTGTAAAATAGCGTGTAATATATATAAAATTTGG
TTATATATATGCGTGTGTGTGAAAATTTTTGAGAAA
AAGAATTTTTGTTTTTTTTTTTTTTTTTTTTGATTT
GATTTTTTTTTTGTTAAAATTTTTGATCAGTAGTAC
TTAAATGTTTTTATATATAATGATTCTTTTCGAGTA
TTTTTTTTTAAGGGTTTTAAGGTTTTTCCTCGGTGT
AGTGGTTTTGTGTTTTATATTGGAGATACGGTTTTT
TTAGGTTTTTTATTTTTTTTGTTTAATTTTATTTTT
AATTAAAAGTATATAAGAAAATAAAATATTTGTATT
ATGGTTTAGTGATTTATCGGAGATTGTATTGAAGTT
AATAAAGGATATTTGTATTTATTAAAATTATTATAT
TATTGAGTTTGAAAATTTATTATTGTTTAGATTTAG
ATTGGGATGATGGCGGTTTTGATTGTATTAGAAAGA
AATTTTAAATTGTATATTTTAAATTTTTAAATTTAA
TTCGTTTTTTTATAATTGATTAGTATTGTTGAAATT
GTTTGGTTTATGTTTTTTATGGAAATGTTGCGGGAC
TATTGTTATCGTAAGGTAGGTTAAAGATTTGTTAAC
TTTTGATTCTTGTAGTTATAATAGAATTTTTTGAAT
TTTTTTTGTATATATATTTATAGAATTTGTTTTTGG
TATTAATATAATTATTAATAATTGTTATTAATTGTT
TTTATTTTCGTGAAGATGATATTGATTGTAGGTAAA
TAATAATTTATTGAATTTAATAATTGAAGGAAATGG
ATTTAAAATATTATTTGAGGGTTAAATAGGTAATTT
ATAATTTATTAGTAGGTTTTTTGATATTAATGTTGA
TTTAATATAATATATTTGTTTGTTATTATTTGGTTA
GTGGTATTATGTAAAGTGTTTTTAGTTGAGATTAGT
TAATAAATGAAAGATTTTAATTGTTTAGCCTATCGA
TTTTAATTAATTGATAAATATTTTAGTTCTATTTTA
ATTAGAAAAGTGTAATTTTTTTTTTTATTTTTCGTT
AAGGAGGAAAATAAATTTAGTAATTTTTTTTTATTA
TTTTAGTAGTTTTAGATTTTTCGAAATGGGAATATT
GTAGTTTGAAAAGTTGAGATGAGTGAAGAATTATTT
TTTTTATTTTTTTTTTTTTTTTTTCTTTTTTTTAAA
ATTTTATAAAATTTATTTTGTTTATTTTAATTTATA
TCTAAGGTTTTTTAAAGTTTTGGTAGAATTGTGGTT
TATTTACGAGGGTTTTTTATTTTTATATGGTATTTT
AAATAAAAATATTAAAAATAATAAGAAAAATATAAA
GAAGATTTTATGTCGGAAGTATTAATTTTTGTAAAG
TAAAATTTAATATATTTTTTAGGATATTTAGATGTA
TTATTATTTGTAGTTTATATAAAAAAAAATAAAATA
AGTTTTTGTTTTGTAAAATTCGGAGTTTGTTTAGCT
TTTTAAATGAGTGATTAATCTTTATTTAATTTTATA
TGTAATTGTAATGTAAGAGAGGGAATATTGATAGGA
ATTTTTTAATATATTTATATTTTATAGTTTAATTGT
TTAAAAAATATTTTATTTTATGTTTAGTATTTAAAA
AATTTTAGAAAAATGTTTTTTTGTATATATAAAGAA
TTGAATGTTTTGATGGAGTTTGGATTAATATTTAGA
TGATAGTAATCGTAGTTATAATAAGAGAGAACGTGT
ACAATTTTGTTTAAGACGTTAGGGTTTTTAGTTAAA
TTATAATTTTATTTTTTAAGTTTAAAAAATATAAAA
GAGAGGTGTTTAGTTGCGTTTTTGTAGAATTTCGAG
TGGTGATTTTTTAAAAATGTTAAATTATTTTTATTG
TGTTGATGTTAAAATTTTTATTGAGAAAGGAATGAA
ATTATAATTTTTAATTTTTATATTATTATGTTTTTT
TTTTGTTGATGATAAGGTTAGTTTTTTTTGTGTTTT
TTTTTATTTAATTTTGTTAGATTTTGTTGTTTTTAT
TATGTTTGGTGTTAGGATTTGTAATGAAGATTTTGT
TTAAATTTATTTAATTTTATTTAAAATATAATTTGG
GATTGTTAAAGTAGATGATTAGGTTTAAATAATATT
ATTTTATTTTGTTTATTATAATGATTTTATTTAGTT
ATATTTTTGTAGTTATTTTGTGAAATAAATTTTGGA
TTTTAATTAATATGTAATGTGTAGATTTATAATTTG
CGTGGATTTTTTAATTAATCGTAGGGGTAGCGAAAT
TTTGGTTTAGGTTTTGATATTTATAGTGATTTTTTC
ATAATAATAATATCGTTTGTAGATTGGGTTTAAGTG
AATTATTTTATTGTTGAAAATTTTTATATTATAAGA
TAACGAGTTTGGCGACGTGGTGAGAATGTGTTTGAT
GGTGAAGGATGAGATTGTTTTTGACGGTAACGATAT
TTGGTTTTAGTTTTTTTTGGGAGGAAATGTGTATAA
TGTTGTTGGGGAATTAAATGGATTATGTCAAATTTA
GAGTTGAATTAAATTAAAATTAAGTGATGTTATTTT
AAATAAGAGATGACGTTTGATCGATTTTGTAAGGTT
AAGTTAGTGGTATATATTTTTTTTTTTTGGTATAAA
TATTAGATGATTTATTTTTTTGAAATAGTTGATAAA
TGTTAGTTAGTTTAATAGTGTTTGATTATGGATTAA
TTAAATTAAGGGAGTAATTAATTTATGTAGTATTGA
AATTTGGAATTGAACGGATTATGTTTTTTTGCGTTT
GGATTTTAGTTGGAATAGTTGTATATTTTTATATAT
GATAATTTTTAATAAAACGAAAAATTGATTTAGTAA
AAAGTATTTTTGAGGATAAATAAAGGGGATAAGTAT
TTTATTGATGAATTTTTAAAATATGTAGTTTTTGGC
TAATTAAAAGTTATTGTAATATAATGTTTAGCGAAT
AATTTTGTTTTATTTATAGATAGGAATTTGGTAGTG
GAGAGTTTGGTTTGATGTTGGTTTTTGAGAATAGAG
ATTTTATATTATAGTTAAATTATTTTTTTGTGGATA
TGGTGAAATGTTTTTTTTTTTTAATTTGTTATTAGT
GGAATAGTTTTTATTTTAAATTTAGTTTTGGATTTG
ATTTTTTTTATTAAGATTTTGATGTAATTTGATGTT
GTTTATAATTGATTTAATGATTGGGGGTTTTATTAA
ATGTTTATCGATGTTATCGTGTATTTGATTGATTTA
AATAAATGAAAATATATTTTGAATTATGTATGATAT
AGTATAAAATTAAATATTTTATTAGAATTTATATAA
TAAATAGGTTTATTAAGATTAGTTTCATTTGAATAG
AATTAAATGGGTTAAAAGATGGATTTTTATTACCAT
GATTTTTTTTTGATGTTTTATTATTTTTGATGTATT
TTTATATAAAAGAAAGGTTATAAAGATAATTTTATT
AGTAAAGGTTAAGTAAGAATAATTGTGGAGGTAAAT
TTGGTTTGTTGTTTTTGAATAGATTTTTTAATTATT
ATTTTTTATGTATGGTGAGAGATTTTGTGTGGGATT
TTAATTTATAAAAAAGTAATTAATTAAAATTAATAA
TATATATGTTTTTTATATTTGAGAAATTATTTATAA
TTTAAGGTTGGTATAATTTTTTGTAGTTTTGTTCGA
TTATATTAATGTATATTATGATATGTAAGATCGTTC
AATTTAGAATTTGTATTTTTAATTTTTTTATGATTG
ATTAATAAAATAATAAAAGAATAGTTTGTTTAAAGG
TAGGTTAAAAAGTAGAGAGAGTTTTTATGGTGGAAG
TAAGTATAAGTTTTAATGTTATTTAATGTTAATATG
TTTATATATAAAGATCGTGTGTTTGTTGCGGTTATT
TTTATTTTTTAGGTTTTTTTTATTTTAATTAATTTT
TACGAATGTATAATAATGGATTTAGTAATTGAAAGG
TTTAACGTTAATGATAGGAATATTAGTTAATTCGCG
TTTTTTAAGAAGTTAATATTCGTTTTTTAGCGGTGG
TGGTTGTGAGATTTTTGGTTAAATTGATTGATTTAG
TTTGTTTTTTGGGAGTTCGTTTGTAACGATGTCATG
GATGGATAATTTTGTGTGTGGTTATAGGGTTAGTGA
ATTAAAATGATTTGATGCGATTTGTATTTTTTATTT
AGTTAATTAATAATTTATGAATTTTATTAGTAAGAT
TTTATATTAAGTTTTGAAATAATGTAGGAGTATATA
AGTTTGGTAGTTGTTGTTTTGAATAATTATGTGGAT
GATTAATAAATAGATAGATTTATTATTTTATATAAC
GTAATAGAAGATATTTTTTAATATTGAGGAAGATTA
ATATATAAAGTTTTTATATTAAATTTAATAATAAAA
GAAGTAGTGACGAGGAAGAAGGATATGGAAGAGAGG
GATTTTAAAATTTTAAATTTAAAATGGACGGTTAAG
GAGATGTTTTGATTTTTGAGATTTTAGGATTGAAAT
AATGGTTATTTTAGTTTTATTTATTGTTTTATAGAT
ATTTTTTATAGATTGAATAGATTTTATTTAGTTTTA
TGTAATAGTTTTGTTTGGATTTTGTATGGTTTTGTT
ATAAAAATTAGATGTAGAAATATTTTATTGGAATAT
ATATATTTTTTGTTATGTTATAGTGAGTAAATTAGA
AGTTTTTTCGTTATTAAAAAGATATTTTAAACAATT
TTGTAAGTGTGGTTTGGGGTTTATATAAAATACGAG
ATTATATTAATTAAAGAAATAATGTTTTTACGTTAA
TTTGGTATTTTTTTTTAATGTGATAGGTATTTGATA
AGACGAATGCGGGATTTGTTTAGAGTTTTGTATTAA
ATAAAAGATAGTATAAAAAGGTATATATACGAATAA
TTTTTTATAGTTTTAAGTAGTTGATTACGATACGTA
GAATTATTTTTATGTTTTTTTTTTTTGGGGTACGGG
TTGTTTAAGATTAAGATGTTGGGTAGATGCGGTAAA
TATGTGTGGATATTTGTTTATATGTTTTTATATATT
TGAGTTTTTTTTGTATAAAAAGGGAAGTGATCGGTT
TGTTATTTTATAATATATAGTGGATTTGATATTTAG
TGTATATAAAATTTTATTGATGATATTGAATTTTAT
GGGTTAATCGGAGGAGAATTTCGATCGGTATATGTT
GAGTATTATATTATATAAATTTGGTAAAATTAGAGT
TAAAATTTGAAAATTGTTAATGAGTTTATTTATTTG
TTTTTTATATTATTATTAAAATGGATTAAAATGTGT
TTTGAGGAAGAGAGAGAGATTTGATTTGTTTTGCAT
TAGAAGAATAAAAATTTAGAAATTTTATAAATTAAG
CAAATTTAAATCGGTTTAATTAAATTTTATTTAATA
AGGATTATAAAAGAGGAAAGAATATTATAAAATTTT
TTTATTTATAATTTTATGTTTTAAGGTACGTTTTGA
TTAGATGGATTTTGTTATTTTAGGAACTTGATATCG
AAGAATTAAATTTACGATTTGGAATTTTTTGAAAGA
AAGGGTAATATGAGAGTGTTTATGATTTATGAGGTG
CGACGTATATTTGATATTAAGTTATTATTAATTAAT
AATAATTTATTAATATATTTTTAATTTTTGTTAAAT
ATTATAAGTTACTATATTTGGTATTATATTAATAAT
TCGATAATTAAATTTAAGTGTTATTGTAATAGAGAT
GTATATGAAGATTTGTTGAAAATAGAATTTAGGATT
AATTAAATGTTAGAATTTTTTTATGTTTTGGCGAAT
ATGGAAAGTGGTTGTAATAGGAAGATAAGAGTTTTT
TAGTGTATTTTTTATTAAGATAGTTTAGATCATTAT
TAAGTTTAATGTTTTGGTTGTTAGTTTTTTGTTGTA
AATTATATGGTTTTAATTTTTATTATAAGGTATTTT
AAAAAAATTTTTTTTGTTTTTTTATTATTAATTTTA
ATAAGTGATATATGATTTGAAAGAAGGTTTAGGTTA
TATATTTTGGTTAGTTTATTGTTTAATTAATTAGTT
AGGCGAAGGTATTATTTGATAAGCGAAAATTTTATT
TTTTTTTTTAGTTTTTTTTTTTCGTTAATGTAAGTA
AATTTATTTGATTGAGAAAATATATATAATTTTTTG
TATTGATATAGATTTGGTATATGAATTAGGTTTGCG
TTTTATTTTATGCGTATTTTTTTTTTATGAGTGATA
TAATTGTAATTTTATTAGCGTTTTTTGATAACGTTT
TAAAGAGGTTTTGTGAAAGATAATTTTTTATAATAT
TGGAGTTTGAGGGAGATAATTTGAATATTAATCCAT
TTTAATAGATTTTGGTTTTGAATCGAATAATAAGGA
AGGTTACGATGTTTTTTTAGGGAATTTTCGTGGTTC
AAATAGAAGAGATAGTTATATTTTGAAAATGAGTTA
TGATTAAATTGATTTATTTTTATTTTTTTTAATATT
GTAGGTAAAAGTAGTTTATTTTTTTAATAATTTTAA
TAAGTTTGTTTTTTAGTAAAAATAATAATTAGTTTG
TTATTATTATATAAATTATGGATTTATTTTAGGAAT
GCGGTAGATTGTATGTTAGTTTTTTATAATTAAATT
TTTATTTGGTAAGAGAGATTTTTATTTTTAATTAAT
TTAGTATTATTAATTTTATTAAATTATTCGAATTTA
TTAAGTTTTGTATTTTTTATATATATTGTTAAAAAA
TTTTTGTTTTTTATATAGGTTTAGTATTATTGATGT
ATATAAGGTTTTTATTTTATTATTTATGAGTTTTTT
GGTATATTTTATATGTGTTAGTTTTATGTTTTTAAT
TTTTTTTTTTTAATTTATTTTTGATTCGTGTTTTTT
TAATTGTGTTTAAAGTAGTGGTATTAGATAGAAAGA
AATATTTAGTTTATTATTGAAAAATTAAAAAAATAT
ATATTTTTAAGTTATATTATTTGTGTGGAAATTGTG
GTATGATGATAGATTTTAGGAATTGGATGTTGTTTT
TATAGAATTAGGATTAAATGAGAAATATGAACGAGA
TGAAATGGTTGTTGTAGTTTTTTTAATATGTTGGTG
TTGTGATATTTTGTTAGTTACGATATATGATGGTTT
TTTTGTTTAATAAGTTAATTAATTATAAATTTTGAG
TCGATAGTAGTATAAGGTTTTTTCGAGTTATTTTTC
AATAGTAGAGGAAAATTTTTGGTTTTATGTTAAATG
TTTAGTTTTGATTTTGGATAATATTAGTTTTTGGAA
TTTTGTATTTAGTTATTATTTTTTGAAGGGATATGA
GTTTTATTAATTTTGTAAGTATTTAGTTTTAGTCTC
TAGTTGAGGTTTTTTTGATTATAAATATATTTTATG
ATGTTTTTGTATTGAGTTATATAAATTTTTTGCGTG
AATTTTATAAAACGATATTTGTTGTTAAAATTACGG
AGATTAGTATTTTTTTATTGATACGAATTTTTGTGT
AAGTTGTTATGAGTTTATTATTGGAGTTGCATTGGT
AAGGAGAGTCGTTTTTAGATCGTGAATAGAAGTAGT
AAGTTGATAAGTTTATTAAGTATAATGAGATTTTAC
TATTATTTTGTTTAATTATTATTATATGGTATAGAT
ATTAAGTTTTGATATAGAATTTTTACATAAAGAAGG
TTGTTTATTTAATTTTTTTATATGTGTTGTTATTTT
ATAAGTTATTTTTGTTTTAATAGAGTTATATATATT
TTTTTTTGTTTTGTAGTTAAATTTAGTTTTAGAATT
TTTATTTTGGGTTTTTTATATGGTAAATGTTTTTCT
ATTATTTTATTAAGATATATTGATATTTAATGTTAA
AAACGTGTTATAAAATACGTTAGTCGATTTTTTAAA
TTGGATTTTTTTTTTTTAGGTAAATAATCTATTTTT
ATTTTTTTTATTATCGTTGACGTGTAGGGAAATTTT
TTGGTATTTGTGATGTATATAAAAGGAAATGTATTA
TTGTATTTTGTATAGTGTTTTAATTTTAAGAATTTT
ATGTTTTTTTGATTATTTATTTACGTGTGTATTGAT
AAATAAGGGGTATGATTTAAGTAAATTTATAATATA
TGTTTGATAGTTTTATTTTGTAAAAATTCGTTTATT
ATTTTTTTTAATATGAAAAAGATGATATGTAATGAA
CGAGATTTATTTTGATTTGTTTATTTGAAAGATCGA
AATAATATATTATAATTTTATAATTATAAAATATGA
CGTAGTTTTAAGAATAAATTCGAAAGTATTTGTAGT
TAGATTTGATTTGAATAGTTATTGTTATTGATAAGT
GTTTAAGTTTTTGATTATTTTAAGTTGTAGTTGTGG
AATTAATAATTGTATAAATATATTAATTATATATAT
GATTTTAGAAATATGTATTGATTATTAAATATTATA
ATTTTGGAGATTTGATATTTTGTAAGATTGTAATTT
GATCGGGATGAATTCGTTATTTTTTTAATTAATACG
AGTTTTATAATATATTAAAGGTAGTGTTGCTTAAGG
GAAGAAGTTGTTAAGTTTTTGAGATATTTTATTAAG
GTTATAATTATATGGGAAATTAAAGTTAAAAATTTC
TTTTTAACGTTAAATATTAATAAGTTTTTTTTATTT
TGAATTGATAATTGGGAAATATTTGGCTGATTTGGT
TTTTTAGGTACATTTTGAATTATGTTTTTTTCGTTT
AATTAGTAATTATTATTAGTTATATTAATTGATTAT
AATAAGGAAATTTTATATGTTTTTATCGAATTTTTT
TGGGTTTATATTTTAAAGGTTGGAAGAAAGTTGGGG
TATTAGTATATGTTATTTTATTATAAAAAATAAAAA
GAAAAAAGAAATTAAGAATGGATAAGGAGGTTAGAT
TTTAATTATATATATGATATTTTGTTACATATTTGA
GATTATTTTTATTTTAATTAATTTTGAAAGATAATT
ATAATGTTATGTAATTTTATAATTATTTTTTTTTGT
TAAGATTTATTTTATTTATTTTAAATTTAAATAAAA
TGAGGTTTATTTGTATAAAATATTGATATCGATTAT
TTATTTAGTTTATTGGTTTGTTTTATATTTGGGTGA
TTATTGTAATTGAATTTGGAGAAATTTTGATAAAAT
GTGTTGGAATTTTTTGTTAGGAATTAATTTTTGTAA
AGAAAAAAGAAATGAGTTTTTATAAGAAACGGAAAA
TATTTATTTGGAAGTTTTCGTAGATAAGTTTTTTAT
AGTGCTGTTTTGTTAAATTCGTTATGTTAATTCGTT
AAATATTTTTATTTAAATTCTTTTTTAATGTTTTAT
AGTTAGTTAGGTAAAGGATTTGATTTTTGTTTATAA
TGGGAGAAGAATGTAAAATATCGAGGTATTTTATGG
GGTTTTTGGATCGTTGTTATAGTCGACGATTAACGT
ATAATATTTGTTTTTTTTTTTTTTTTGATAATACGA
ATTTTTGATTTGTATCGGAATCGAATTAGTGGAAAT
TTTTTGTATTAATTTTTTTATGTTTGATTTTTTAAA
GATTATTATATATATAAAGGGATATTTTGATATATA
GGTGGAGGCGTGACTGTGACGAATTTGGGTTAATTT
AAAAGTTTTGTATTAGATTTTTAAATGTTAGATTTT
GTTTTTAATGATTTTATTTAGTTAATAAGTTTAATG
ATAGTTTTTATTTTTTTTTTGTAGAAATATGTGGTA
AGTTGGAGAGATTTAAAAATTATTTTGATGTGAGAG
TTGTCGAGTTATTAATAATATTACGGTTAAGTATCG
AGAATAATTGTAAATAATGTTTTGATTTGTTTAAGT
TATTATTATAAATGTTGTTGTTGTTTTAGTAGTTTT
CAATGTTTGGGTTTTTGAATATTTTTTTTGGATAAC
GTTATTTCGGATATTTGATTTCGCCGAATAATTTTC
TAACGTGATTTGTTTATTTTGTAAATATAATATTTT
TGATCGGATTTATGAGGAATAATAATTATGAAGTTA
TATATACGTGTTATTGAATAATAGTAATATTTTACG
AGTAGATTTTTGAATGTAATGAACGTTTTTTTAATT
GTTTTTGTATTGATTTCGCTTTAAGGAGTAGGCGTC
AGTTTTTGGTATTAATATTTTAAGTTTATTGTTTTT
TTTAGAAGTAATTTATGAATTATTTGCGAAAGTGAT
GTAATTATATTAAAATAAGTATAGGTATATGTAATT
ATTTATTAGTATTGAAGGTATATAATATAAAAAAAC
GTTTACGTTGGTGTTTTTATTGGAGAGGTTTATTAT
TGTTTTGGATTGAGTTGTTGTATTTAAAATAAGTAA
TATAAATATGTTTTTTTAAGTTGATTTAGTAATATT
GTTGATGATGAGGAAGAATATCGTAAGTTTTTCGTT
AAGAGAATAGTTATGTATTTGTTTTATTTTAGTTTT
TTAATAATTTGTTTCGTTTTATTTTTTATGAATAAT
GGATAGATGAGAATATAATGTTTTTTATTTGTGTGT
GGTTGACGGAAAGAAGTAAGAAGTAGATAATAGAGA
TCGTTTGATTTCGTTTTTGTTGTAATATGTTGTTGA
GATTTATTGTTTGATATGTGAAATTGAACGTACAAT
ATATGATTTAAATGGTAAGTATTGGAGTTGGTTTTT
AAATATTGAATTTGAAGAAAATGATATTTTTATTTT
CGATTTTTTTTTTTTTTGATTTAATTTTTTTTATAG
AAAGTAGTTAGTTTTTTTGTTAAAGGGGTTGGTTAT
TTTGGTATTGTAATAAATTATGTGTTTTTTGTTTAT
TAAAGTTTTGTAATTTTAGATTTTGTGGAGATGTTG
AAAATAAATTGATTGATGAGTTTTTTTTTATTTGAT
GATGTATAAGTAAGGTATGTTATTATAGAGAAGGAA
ATATTTTAATTATAATATTTGTTAATTTATTTTATA
TTATTTTTTTTTTTTATTAAAAAAATTGTATTTTAT
TTTAAAATAAAGTATTAAAAGTGGTTAGTGATTGTT
AGTTATAGTTTTTTTTGTTGTTTTTTTTTTGTTTAG
TTGTGTTTTTAAATAAGATTTTAAATTTGGTTAAAA
TTATAATTTTTTGAGTAGTGATCGGAAGTGTAATCG
GTATTAAAAATATTATATGAATTTTTTGAATTATTG
ATTTATTAGTAGAATATTTTTTTTTTTTATTTATTA
AATAGAGAAATTTTGAGTTTATTATCGATTTAAATT
TGAATTTTTGTTTAGGTTTCGATTTTGGTTTTAAAC
TTATTATTATTGTTGTTTTATTTATTAGATTATTTA
GAAGGTATTATTGGAATTTTAAAATTATCTATTTTT
TAGAAAGTTAAATATTATAGTTTTATTGGTTTAGTT
CGGTTTTTTTTTGATAAGATTTCGGTGAGAAACGAG
TGTTTGTTGTTTCGTTTATCGTTACGTTTTTTAGGC
AGTAAAAGAATTTTTAAAAATGAAATGCGTTTTGAT
GTTTAGGATTTTTTGTGTTTGTTAAGGATTAATATG
TAATTTAATTTTTTTTAAAATAGATAAATTATTTTT
TGAGGGTTAATAGGAGTTATATTAGTTTAGTAGAAA
TTTGATGGTTTTATTTTTTATTTTGGTGATGATTTC
AGAGATTATGATTAATTAATAAAGAAATTTTAATAA
AGGAATTTAAAAGAATTTTTTGAAATATAGTATTTA
GTTTTTATATTCGTTGATTTAGTTAATTTATAATTT
TATTGTGTATAGTGTTGTAACGTCGAGTTTTGATTT
TTGGGATAAGAAATGTAGATAAATGAATTTTTTGGA
AATAAAAAAGAAGTAATCGTTGTAAAATATTATTGG
TGTGTTTGAGATAGAGATAGTGGAGATGTTAATCTT
AATAGTTGTTTTTTTATTGTATGTGATTTTTGGTAT
ATTTTAGGATTTAGTATTGGTGGATTTAATAATACT
TGAGAGAGAGAAGAGGCGGTTGTGTGGTGAGGTTTG
ATTAATGGAAAGGATTATATAATAGGTGATAGTTGT
TTTTAAGAAAATTTTTTGGATAGTTTTGTGAGATTC
TTTTAGGTTAGTTTTTTTTTATTATTAATATTAAAA
TTTGTTTTTTAGTTTTTCGGGTTTTGATATTTCGAT
AGTAAATATTTTAAAATTTTTTTTTAAATTTTTGTA
GGGTTTAGGGTTTTATAATTTTATATTTTCGGTCGT
ATTAAATTTATTTTTTTTATTGTATTATTTATTTTT
GAGAAATCGTCGACGTTATTTTTTTTTTTTATCGGC
GTTATTTAAAATTATTTTGGTTTTTTTTATAATAAG
TATATTCGTTTTTTTTATTATAATTTAAATTTTTTT
GTTAATGTAATAAATTAATGATTAAAGTAGTATAAT
TATTCGATAAATAAATAATTAAATTTAGTTATATTA
TAAGGTGGATTTTGGGTTTTTTTAGTTTTCGTTTTG
ATTTTTTTTTTTTTAAAATTATAATTTTTGTTTTTG
TAAGTATTATTTAAATATTTTTAATTTATTTTTAAT
ATTAAATATTTTTTGGTGGGAATTTATTTTATATAT
TTTTTTTCGGTTTATTTAAGATAATTTTTTATTTTA
TGAAGAGTTTTAAATTTTGTTTTTTTTTGGATTGAA
AAACATTAAAGTAAGATTTGTGTTTTAATTGTGTAA
GTTTGATTGGATTTTATTTTGGAAAGTTGGTTTAAA
TTGAGAAAGTTATTATTGGAAGTTGTGTTTAAGAGT
AAAATTTTAAATTTTAAATTTTAATTATAAAATTTT
TATTTATATTTAAGTAAAATTTTTATTAATCGTGAT
TGTTTAGAGATATTTTAAAATATTAGTTGTATAGTA
AAGAGTTTTTTTTGTGAAATTCGTGAGATGTGAAAT
AAATAAATAAATAAGTTATGTTAATTAGTGAAAATG
TATATAATTAATGGCGATTTAGTAATATATTCTTAA
TTAGATAGGAAGAGATTAAAGTTTGGTATAATCGGT
TTTTTTTTGATTTAGTTTTGAGGAGATAATAACGGT
TTAAATTTATTTAGGATTAAATTATTTATTTATTTG
TGTTGTGTTTAAATGTCGAGGATTGATTTGAGTTGA
TGTTGGGATAATCGTGGTGTTTATTTATTAGTTTAA
ATAATTGAGTTTTGTTTAAGTAACGATATTTGTAAC
GATTTTAACTTTAAGTTTTAATGGGTTTTGTTCGGT
GGTAAAGAGAAAAAGAGATTAGAAGAAGAATTTGCA
TTATTTATGAAGTAGAAGATATTGTTTTATAGTTAA
GAGGAAATAGAGGATTAAGATTAATATTATTAGAGA
CGATATTTGTTACGAAGATAGATTATTTGTTTTGGC
TTATTTTTTTTTTTTAGATTTAATTTTTTGTAGTTT
TATAGGACTGGATTAGATACGACAGGTTATTTCGTA
GAAATAATTCGTTTTGATAAAAAGAAATAATTAGTA
TCGTTAAGTATAAATAAGATTGTAGTAAATATCGTG
GGAAGGTATTAAGGGAAAAAGGTTTTGGTGGTGGGC
TTAGTTTTTTTATGGAGAAAATGAGTATAAGTGTTG
AATTTTTTAAAGGCGTGATATTTTTTGGTGGAATGT
TAATAAAGTTAATGTATTAGGAGGAGTTTAATATTG
TATGTTTAATTATAAATATTAGTAGATTAATTTTTT
AAATAATATGTTGTTAATTAAAGAGGTATTAGATGT
ATTTTTTAATAATAAAATGTTTATTTTAAATAATTT
ATTTTGTTTGTATATGATTGGTAAAGTAGTGTTTTG
GGAGAATTATTAATGTTTTCGATTTTGTTAGTATAT
TATTAGAATATGTTTATTTCGTTGAGATTTTATTTT
AAGATTGAAATAATTCGAGCGGGTATAAGAAAGATG
AAGTTTGGAAAGGGTTTTTTTTTTAATAAGTTTAGA
GTGTTTTGTTGGTTTTATATGTTATATTTAGTAATT
ATGAAAATTAAAAAGAAAAAGAGAAATTGACTTTGT
TATAGGTTGTGATAATAAGTTCGTGAAAAGGTGAAG
AAAGATTTATACGGAGGAATTCGAAATTGCGAGTAT
TTAATGAAGACGGATTTAAGTTTTGTTTGTTTTTAT
AGAGTTTTATTTTGGTTTTAGAAGGAGTTTACTTTA
AAGAAGGAAAATGGAGAATAAATGTTAAAAAGGAAT
TTTAAAATATAGGAGTAATAACGTATAGTTTTTTAA
GAAAAAGTTAGGAATTATAAGAATTTAAAATTTATA
GGGATTTTTTTTTTTTTATAATTAATTTTTTATGGT
AGAGATCGAATTAGTAATTAAGTTAGTTATTGAAGG
TATAGAGGTGTAGATTGTTGTGTTTTTGTTTATGAT
GAGATAGGAAAGATATTTTTAAATTTATTTTTTATT
TATTAATTTTTTAGGTAGTAATTAAATTTATGATTA
TTAGTGTTTTTATGGTTAAAAGGAGTTATAATTTAA
TCGAAGTTTAGTTTGGTTATTGTAAGGTTTATTGTG
ATTTTTAAAGTTTTGATGGTGAAGTTAAAGATTTCA
AAAAAAATTGAAGAAGAAGAAGATAAGGTAATTGGT
TTTTTAGAAATTTGGTATCGTAAAAGATGATGTTTT
GAGTCGTCGTAAAATTAAATAGGGGAAATCGTTTGA
AGTTATTAGAATATTTTGTGAAAATTATTTGAAGAA
TTGTTTTTTATAGAATAAAATTAGTGACGATTGTGT
GATGAAGAATTAAACGAGGGTTTAGGAGTTTAGATG
ATGTATATTTGTTAATGAATGAGGGTTGTGGTATAA
AAAGGTTGTGTTAGAGTTTGAATTTTTTGAGAATGA
ATTTTAAAAATAGAGTAATTGAAGATTTCGATTGGT
TGTTATATTTTAAAGTTTTAAGTATTAGTTTGATTT
ATTAAATTATTTTTTTTAGGTTTAAATTATTTTTTT
TGTAAATTATAAATTAGTATGATTTTAAGAAAAAAT
TTTTGTAATGAAAAAATGTATGAAATCTTTTTTTTT
AGTTTTTATTTTCGTTTTTTTTTTTTGTGACGTTGT
AATTTATTAGGGTTTATGGGTTGAGTTGAGTTGAGT
TAGTTGTTAAATTTAGTTGGAATAATATTTTATTTG
GTAGTGAAATATTTTTTTTTATTTTGTTGTATGACT
TATTATTTAAAGGTCTTTATTAAAGAAGTTTAGGAA
AATTTAGTTAAGTATTTTGATTTAATTTAAGAATAG
TTTGTTTATGAGGGATTGTTTAGCGTTATATTATGA
TTTTTATTTGTTATTATAGTAAATAGAATTTGTTGA
TTCGTTATAGTTGAGTTTGAAGTTGGGGTGGTTATA
TTCGTAGAGGTAATTAAGTAATTTTTTTATTTTAAT
ATAGAAATAAAAGAAAAATTAGTAAAAAAGAAGAGC
TATAAGTGAAGAGTGATTTTAATAATCGTCGAGTAA
TGTTAATTTAGTTTATTGTTATTGTTAGTAATTAAG
TAGTTTTGTGATGTTGTATTGGATGATGATGGATTA
AGATTTTGTGAATGTTTGTTTGTTTTATTTTATTTT
TTTGTTTAAAGATTTTATGAGAATTTTGTTTTCTTG
TTACGAGTCGTATTAGTAGTAATTTTAATACGTGAT
TTGAGTGTTTTTGATAAAATTTTGTATTTTGAATGT
TTTTTTTTTTTTTTTTAGTATATTTGGATGATATTG
AATATATTATATTTATATTAAATAGATTATATTTAG
TGGTTATATAAGTAAGAAGAGATATTATATAAGGAA
GTATTTATTTAATGTTGTGGAGTTGTGTATTGGTTT
CGTTTAAGTAAAAGAAAAAAAATTAAATAAAAAAAA
CGGTAGTTTGATACGTTTTTATGAGTAGATGTTTGG
AAGGAATTTAGTTAATAGAGTTTTTTTTTGAAATTA
GGATTCGAGAATATTGGAGGTATTTGTAATGTTTAT
TTAAGGTGGAAGAAAAGCAATTAAATAGGTAAGTGA
TGGTATGGTTGGAAAAGTTTTTTATTAAGAAAATCG
TTTGAGTTTTAGTATGTTTAATGTAGTTCTGAGAAT
TTGGTTTCGAGGTATAAATAGTAATTCGATACGTTA
TTTTTTATTGTTTTTTATTGTGAGTTAATTTAGTAA
AATTTTATATGAGTTTTTGGTTTTGTAGTTTTTAAT
TCGTAAATGTTTGATTAAAATCGTTTTTTTTATTTT
ATTGGAGTTGAATTGGGTATTATAATATTTGGGAGT
GATTGAGGTTTTATTGATTTTGGTATATTATCATTT
ATGTAAATTTATTAATGTGTAGGTATTGATGGTGGG
AGCGTTGAAACGGATGTTGTGAATAGATTTTAAATT
TTATTGGTTATGGAAGAAATAGGTGGTATGGAAGGT
TAATAAGCATTAAATTTTTATATTGAGTAATTGATT
TGTAAAATAATATTATTAATATAGTTTTAGTTATTC
AAGATTAAAGAATCGATTTTTAAGAAATATGATTAA
ATAATTCTAATATTATAAGAAAATTTTTAAGGGAAA
ATATTTTAAAATTTTAAATGTGTTAGTGAGTTTTAG
TTATTTTTTTGGAAATATTATTTTGATATTTTTCTT
TTTAAAAAAAAATTTAAATTGAAGTATTTATTTGAA
AGTAATAGAGTAATAAATTTTTAATATAAAGTATGT
CGATGGGTTTTGTAATAATTTATTAAAGTTTAAAGT
TTTTTTTGTTTTGTTGTTTAGAGTTTTTATTTGGTT
AAAGTGATGGTTAGAGTTGTGTTTTTTTTGGTGTTG
TTTATTATATATTAAATACGCGTATGATAAATATAG
TTGTTAGATATTAAAGTTGTGATGAGATATTTGCGT
ATAATTAATATTTTTTCGTTAAAACGTAATTTAATA
TTGTTAGAAAAAAAATTAAGAAATTATATATATATA
AAATGAAATTAGATTTTAATTCGCGGTATATCGCGG
AGTAGAGAAGATTTTGAGAAAGTTTTTAAATGGAGG
GTTTTTTCGATTTTATAGTGTTTTTTTTTCGGTTTT
TTGAAATTTGAGATAGTTTTTGGGAAATATTGGATT
GATTATTTGATTTTATTGTTTCGTAGTAGTAATTTA
TTTTTTTATTATTTTGATTGTTTTTATTAATATATG
TCGATTGGTTGAGAAAATTTGAATTTGTTTTTTTAG
GATTTTTTGATTTTGTTAGAGTTTTATTTTATTTTT
AGCGATCGATGAGTTTTGGTCGGATTAAGGAGGAAA
AATCGTTTTGAAAAGTATTATTTATTCAAATCGTAG
TATTTAAATAATTTAGTTATTAAATAAAGTTACAAG
TATTAGTACGGCGTTGTAAATGTTGTTGTGAAAATA
GAAGAAAAATATAATATGTATATATATAAATATGAT
AGGGATTTTAATAATTTTAAGTGAAATGGATAAGAA
TATTAGTTATGTATGTTGGAAATGTTGGAAATATTT
AGTTTTAATTAAACGAATAAAGAAGTAATTGTGAAA
GGGATAATTGATAAAGGATTTTAAAAAATTTATGTT
TTGCTATTATTTTGTTTTTATATTGTTGTTATTATG
ATTTTTAAAATTGTGAAATATTTATAGAATATTAGT
TAGAATAAGTTATTATATTGGGTTTAAATAATTCGT
AAAATTATTAGTTTTACTTTTCGTTAGAAATAAAAT
AGTAATTAAATGTTATTAAATATTTTTGCGGTTTGA
AATAAAATTATATATTATTTATATGAATTTATTCGA
AAAAAAGTATTTGTAATTTTAAGTGTTTTTAAGGAG
AAATTGTTTAATGATAAATTTGTTGTGTTAGTTTTT
GAAGGTTTTTTATTAAAAAAATTAAATAAATTATTT
TTGTTTTTAGATATTTATTTTTTAAATTATAAAATT
TTGAATATTTGGTTAAAGTTTGTGTGTTTGTTTTGT
AGAGTAATATGTTAGTATGATATTTTTGTTAATACT
AATTAGTTTAGTGTAATTTTAGAAAGAAAAAAAAAA
TTAATTTATATTTTTACGATAAATCTTATATATCGA
AAAAAAGTGGTATAATTTGTGGAAAATTGTAAGGTT
TAAATATTTTTTGTGAAATAATTAAAAAAGATAAGG
GGAAGTATATGTTTAATATATGTGTAATGTTTTTTT
TTTTGAGATTTTTTATTGAATTACGACGTTCGTAGA
TTGACGGAATTTATTTATTTTTAATTAGATTTTTCA
TATAAGGTGTTGATATGTATTTTATTTATTGTTTTA
TTTCGTTAGAGATTAGTAGTTTTGGGATTAAATGTA
TTTAATTTTTTTGATTTTGATTTTTTGAAAGAAAAA
TAAAATTTTTATTTTATTGATGGTTTAGAGATCGAG
TTGATTCGTCGTCGATTGATACGTGTTAAGGTGTTT
GTGGATGTTTTATGGATTGATTAGAATTTATACGAA
TAATTATAATTATTTAAGAGAATATTAAAATTGGTT
GAAGTGGAAGCGATGAGATATTATGAAAGGTTTTGG
GGGTTTAGATTTTGTGTATAAAGATTATAGTAGATC
ATTAACCGATTTATAATAAGGAAATATTTTAAATTT
AGTTAGGGATTGATAATATATATGAAGTTTTTATTT
TATATTATTGATATAAAAATGTTATATAATAGTATA
TAGTTTTCGAAAGTTTTCGTTTTTTATTATTATTAT
AAAATTTTTAAATTTATATTTTTTTTTGTCGTTAAT
TTTAGTTTTTATATTGAATGATAAATAAAATATTAA
TAATAATATTTGATGGGTTGGAAATAGGCGGCTGAA
TTAGTTATGAGGAGGTGGTGATTAGTGAGAAGGTTG
ATATTTGGAGAAGTTTGTAAAGAGATGAATATTATT
TTTTATATTCGGAAAGTTATTAAATAGTTTTGTTAA
GTATTTTTGTAAATTTTTAAGTATTTGTTTTATGTT
TAGATGTTTATTTCGTTTTAAATCGCAATAATGATT
TTAAGAGTTATGACGTATTAAATTTTAAAATATGTT
ACGATTTTGGAAAGAATTAAGTTTAACTGGTATAAA
GTTTATAGGTGAGGGGAAAATTATGGTTAATTTTGT
AAAGTTTTTTTTAATTTAGAATGGTTTGTTTTTATT
TATGCGAATTGATTTGTAGTTTACGTTAAAGAATCG
TTAATAGAATAATAATAGAGTTATTATTTGGTTAGA
ATTTATTTTGATTTTTTTATTTGTTACGTTAGATTC
AAATAAATAAAAGATAAAAAAGATTTTGAAAATTAT
GATGTAAATTTGTTTAAATCGGATTATATAGGTTTT
AAATAGGTATATTAGATTGTAGTGTATGTTGTGTTA
GTTTTATTTTGTTTGTTTGGGAGAGGTTAGATGCGT
TATGTAAAATTAGCGTCGGTGAATAAATTATATTAC
TTGGTTAGAAAAAAGTAAAGTGAAAGATCGTTAAAA
GACAAATGTTTATAATTGGTTTTAAAATCGGTCAGG
TAGAATATATATAATTTAGTAATTTTGTATTATAAT
TTTAGAAGTTGGTTGTTGTTGAAGTATGTATTTAAT
ATTTTTGTTAGAGAGAGTAAAATATTATGAAATTTA
TTTTATTGGGGAATTAGTTTTGAGTGATTGTTTGTG
GTAATTATTTGGTAAGTTTATTTTTTTGTCGTTTTG
TTTAGTGTTAAGATTTTGTGTTTTAGATTTTTTTTT
TATTTTTTATATTTTTATTATTTTTTTTGATAAGGG
GTAAAAAGTATGTATGTATTTATGTATAATGGTTTT
GTAATGATAAAAATTAGTTTTTAGCGGCGATGATAT
TAAGAAGTTTTATAATTTAATATAGTTATATAAAAA
AGTAATATATATATTTATGTTAGTTGTTAAATATTA
AATTAAGATTAATATATTTATTATTAAAGGAAAATG
TTAATAAATATAATAATAATTATTAGAAAAGATAAT
TGTTTACTCGTATATATGTAAAATTAATATAAATTT
TAAAGATTGTAGTTTTGGTCGGTTGATTATTTTTTT
CGTATTTATCTTTTAAAATATTATATAAAATAGGCT
GGATTTTACGTAGTTATTTGTTATAAGATTAATGTT
TTGAAGTTAAACGGTGTTAAGAGATATAAAAAGTGT
AAATTTGTAGTTTTTTGTGAGGTTAATTTTTTTGTT
ATGTTTTTTTATTAATAATAATGGATTATGAAATTG
ATTATAGTTTTTGAGAAATGATAATGGCGATTGTTT
TATTATTATAAGTAGGTTATTAGTGTTAAATTAAAC
GTATAGATATTTTTGAATTTAAAAATTAATAAGAGA
TGTTTATTTAATTATTGAAGTTTATTTTTAATTAGT
TTTTATAATAGAAAGAAGATTTATGTTAGAATAAGA
GGTATTGTTTTCGAAATATCGTGTTTTTAAGGTATG
TGCGATAAATTTTTAGATTTGTTTGTATATGTAATT
GTTTTTAGAGGTTTGATTAATATTTTTTTTTTTCGT
GTTAAATAGATTAATTTGTTTAATTTTAATGGTGGT
GTTTTGGAGAATGAAGTTATCGTAGATTGTAGATGT
TATTGGGTATAGTATAAGTGGTAAGTTTTTTGTGTT
GATATGAGATGGATTAAGTGTAATTATGATGGTAGT
TGAAATTAGACGAGTTATGGATGTAGTTGGAATTAG
AACGTTGTTTATTGAGAGTTTTGAAGTGTTTAGATC
ATTAATTTATTTTTTATAAAAAATTAAATTATTGAC
ATTATAATGTTTTGTAATTTGTAGAATAAGTTTGGT
ATAAAGTTTAAAGGAGGGAAAGTTTTTAGATATAGA
TGTAGGCATAATATGAGGTTTTATAAAATTTTAAGA
AAGAGAAGTTTTATTTGGTAGAAGTTAATAGAGTTC
TATTTTTTGTTATAAGGATTATATTAGTAAAATAAA
GTTATTTTTAAATAAATATCGTAGAAAAAATGTTTT
ATGATTATTTATTTTATTTTTTTTTTTGATTAAGTT
ATTTGGTTCGTTTAGAGTTTGTATTGAATATGTTTT
TAATAGAAATATTTTTTTAATAGTTTTTTGATATTT
ATAGGTATGTTATTAGAAATAAAATTTTAAAGAGGA
GTAGTTATAATAATTTGAAATATAGTAATATTTAGT
TGAATTATTATTTTAAATTTAAAGATTATTAATAAG
ATGGTGAAGATAAAATTTTTATGAGTTTTTTGTGTT
TTGGAGTATTAATAATTATAAATAGAAGTATTTAAA
TAAGTATATTTTGAGATTAGAGATTTATTTATTTTG
GAAAAATGGAAATCGAGAGTTAGTTTGAAGGTAATA
AAACAAAATGTAGTTGAAAATTTAAGTAATGTATTA
AATCGAGTGTTTTTTTTTTTCGTTTTTATTTAATTT
TAGTTTAAATTTAGGGAAGATGTATGTCTTGTTTGT
TAAATGTTGTTTGAATTAGTTTGTAGTATATGGGAG
AATAAATTTGGTGTTGATGAACGATAAGTAAGATGG
TTTAAAAATAATATGTAAATTAATTAATTTGTGTTT
ATTTTATTATTTTATATATTATTATATATATGTATT
ATTATAGATGTATTAAATAATTTATTGGTTTGATTT
TCGAGTATTAAAGTTAAGTTTCGGTATGATTTTTTT
TTTTTGTGATTTGTATTTGTTGAGTGAAGTAATTTT
ATAGTATATTGTTTTATTTTATATGTTTAATATTAT
GAGAGAGAATTGAGAATCGTTTTTGATTTTAGAAAT
AGATTTTTAAGAGTTTTTGGAAAATAGAGTTATTTA
ATAGGAGTTAGTGATAATAAATAATAAAAGAATATG
GGAAGTTTTTTTTTAAGTTCGAGTTATGATATGTAT
GAGTTATTTATGTTTTTTATTATTTATAGAAGGTAT
CGGTGATTCGTTTCGTCGTTTAGGTATATTTCGGTT
TAGTTGTTGTTAATTTGTTATTAATTATGATAGTGA
TTTTTTAATGTTTTTGATTTAAAAATAAATGGATTT
TAGTATATTTTTAATTTTTATTAATATATGATTTTA
TGTTGAGAGAGAGTTAACGTAATTTATTTATAGTTT
GTTAGGATCGTCGGGTTATTTATTGGTAGTGTGTTT
GTTATTATTTGTTTTATATAAATATATAAATATTAT
GTATTAAAAATTAAAATTTGGTTATTGTAATTTGGT
ATTGTTGTTGGGGTTTATATTTAATAGGATTTTTAG
TTTGTAAATATATTTTTATTAATTAAGTTTTAGGAT
TTGAAAAAGTAATAGAAGAGTTTTTATTCGATTAAT
TATGTAGTATAAAATTTAAAATTATTTTTTTTATAA
GATTTTGTATGGTTTATTGGTTTAAGTAGTTTTTTT
TTAATTTTATGTTTTATAGGATTTTATGTTTGCTTT
GTAGATATTTATTAATAGTTTATTAGGTGAGATTTT
TATAAAAATAAAAATTTTGTTTTGAAAGAGAAGTTA
TTAAGATTAAGTGTGTGTGTGTGTGTGTAATAGTCG
GTTGTATGAATTATGTAAATGATTTGTGTTTTTGAA
AGCGTAGATATGATTAAAAGTTGATTGTTTAGTTTA
AGTATGAATGTTTTAATAAGAGTAAATTTAAAGAGA
TGTTGGTTCGGATTTATGGAAGCGAATAGATTTCTG
TTTAATGCGGTTTGATTATATGATTTTTTTAATTTT
TTCTATTGGTAATAAGGATTAAGGAGTAGGAGGAGG
AAGATGGATTTTTAGAAGATAAAGATTTTATTGTTA
AGGTAAAAATTGAAAATTTTTGTAAGATTTTTAGTT
TTGAAGTGTAAGTTATTATTGTATATTTTAGGGTTT
AGAGGAATTTTTTAATTTGTGTGTTTTGAAGTTTAA
ATTTTTTAGTTTTTAATAATTTTTAAGAATTTTTTT
TTTATTTATATAGTGAAATGTTTAAATTATGTAAAT
TAAGTTTATTTTGATTTAAAAGAGTTAAGATGTATG
TGTAATTGAGCGACGTGTTGTTTTCGAAATTTTTGG
GAATTGATTTGAGTTAGTTATTATATGAAAGTAGTT
ATATATATATATATATCTATTTAAATAAAAGTATAT
TTAATATCGTAAGAATTTTAAGGAATATGTATAAGA
ATTTTATTATTTTTATTTGGTTATGGATAGATGAAA
TTTCTATTTGTTATAAAATGAAATTTATTGTAGATA
ATAATAGAGTAAATAAATTTAATATTTTGTTTAAAT
GAGTGGTTTTATTTATGAGAGTTTTTTAACTTTTAA
GATTGTTTTATGAATATATAATTTGTATAATAGTAA
GATGATGAAGAGTTGTTGAATGAAGATGATGATGAT
TATTTTTTAGGTGGTATGTATGTTTATTTTTTATTA
ATAAAAATTATTGATGGGTTATAAGTAGAAAGTATG
AAGAGAATTATAATGTAATAAAAAGGATTTAGAAAA
TTTTTTTGCGAGTTAAGGTTTTCGTAGTTTGGTTTG
TTTATAAATTTGTGGATTATTATAATGTTTAAAAAA
AGATAAAATGAAATGGTATTAAGTTTTTTGAATTAG
TTTAATATTCGAAAGAAGATTAAATAAAAAATTAAT
TATTTTTATTTTGTTAGTATAATTAATTTAAGTGGT
TTATTCATTTTTCGTTTTTTTCGTCGGTGAGGACGA
AATTTTCGATGATCGAGAGAGATTGAGGAAGGAGTG
ATTTAAAATTATAAATTTAAATAATAAGGATTTTTT
AAGTTTTTGGGGATGTAATTAGCTTCGTTGGATAAG
ATTTTGGTTGGGTTAGGTTTATGGGGTATTTGGTAA
TGATGTTTAACGTCGTGTTTTTGTAATTCGAAGAAA
TAATATTAGATGGAATTTTTTTAATTTTTATTAAAA
GTTGTAATTAAATGAATTTTGAAAATAATTTATATT
ATATGGGTTTTAGATATATTGGTATGTAATGGAATG
TATTATTATAATTTTGTTTTTAAATATTTTCGAGTT
AAATAGGATTATTGATGGTTATGAATTTTGTGATTC
TATGGTTAATATTTTATTTGTATGTTTTTTTTTTTT
GTTCGTTTTGGTATTGAGGTGATTTATCGTAGTTAG
TAATGGTATTGAGGTTGTGAGTGTCAGTAGGTATAA
TAATGGTAATGTAAGTAGTTGATAATTGAATATATT
AGATTTTTACGACGTTTGGAGAATGAAATCGTTCGT
GAATTTATAAAAATAGAATTGTTTTTATTTGATGAA
CGATTGAAAAGTTTCGTGTTTTATGAGTTTTTGTAA
TGTTTGAGGTTTAGGAGTTTGGTGAGTTGATGGAGT
AAAATATATATTTTAATTATTAAATATAAAGTTAAT
TTAATTGAAGTTAGTTTAATAGTTGATTATTGAGTT
AAAAAAAAAAATTACGGGACGGGTAAAATAATTATA
GTTAGATCGGATTAATGGTTTTATTATATTGATTTG
ATTTATAAGATTAGGTATTTTTATGATCATTTATCA
TTATTGTAATTTTTGGTTTTGGTGTTGTTGGATTTG
TTTGTTTAAGATAAATATTAAATTTTGATTTGCGTC
GGAAATAAATCGTGATTTGTGGATGTTATAATGTTA
GGTGATGTTTGGAAGCGAAATTATCGTTATTTTTTA
ATGGTATATAGAATGGATACGGATTAGTAGTAAAGT
TTCGTTGTGTAGAGTTTTTTGAGAAGTTGGATAAAG
TGGGTAAGGAAAAAAGATTTGATTACGAGGGAAGAT
GATGAAGTAGTTATAAAGTTGATATTTGGTGTAAGT
TTAAATATATTAAATGTGTTTTTTATTTTTTGTTAT
CGGGAATCGTTGGATTATTAAGATAAATATGTTTTT
ATATTATCGAAGAGTATTATTTATTATAAATAAAAA
AGAGAATTTTAGTATAAAATTTATTTTTTTAATTAA
TGGGTTTAAACGTTTTGTTGAATTTTTTTTTTATTA
TAGTTTTGAAATTTTTTGTTTTTTTTTTTAGATTTG
TGATTTTTGTTGGATTATTTAGTTTTTATTGTAAGT
GAAGTAAATAATGTAGTTATGATTTTATTTGTAGTT
TAGATTTGTTTTTTATTGGTTTGTAAATGTAAGTGT
GGAGAATAGTTATTAAACGAGGTAATTTTCGTTGTT
TTGTTGAGATTTGTGGTTTTTGTTAGTATTAAAGTA
TAAGAGTTTTATGGATAGATTGAATTTATGAATTAA
TTAAATTTATATTTTTTGTAATAATTGAAAGATGAA
ATAATAAGTAGATGGTTTTATTTTTAAATTTAATGA
GGTTTGTTTTGTTTATAATGAAATTTAGGGAGATTG
ATTTGAAAGGTTTTGCGTTTGTTGAGGTAAAAAGAA
TGTTTTGTTTGTTTTGTTGTTTTTTTAAAAGTTCAT
TCGGATAAAGATGATATATCGATAGATTTTTGAGAA
AGGTTTAGTTTTTGTAATGGTGTAGTTATGGGAATG
GTAAGATTTTATTTTTTTGTTTATTTGTTTATGTAG
GTAAGGTATATAGATGATGATTATTGGAGGGATGTT
ATAAAATTTTTTTATTTTTAGTGTTAGTTTTAAATT
TAAATTATGAGTTAGTAAAGTAGTAATTTATAAATA
TTTTTAAAATATTAAATTTTATTTATAACATTTTCG
TATTATTAAAGTTAAAATAGAAATTAATTATTTTTT
GGTAAGTGACGAGTTGGTTGTTAGGAGATTAGTTAT
TAGTTCGAGGGAAGAGAGCGATGATATAGAGGTATG
CGGATGTATTTATAATAAAATTAATACGTAAAATTG
ATAAGAAGATATGATAAGTTATTGAGGATTAGGTTT
TATTTATAATAGTTAATTGGTTTTTTTAATTTTAAT
AAATTTGAAATAGGTTTGATTGGTTTAATTATTGTA
AAAATATGATTATATTATAAAAGTATTTGGTGTGTG
CTTTTTAGAGAATTAAATTAATTTTGTTAATGTATG
AGCGATAAGATGAGTTTATAAGTTTTTTTTTATTTT
ATTAGGTTTAAATAATTAATTTTTTAATTTATAATA
AGAATAGAATAATGATTAGTTGATTATAAGTTTATG
TTTTAGCGGAATTGATGTATTTGGGATGTAGTTGTG
AATAATTTTAGTAATTTTTATAATATTATGAATTTA
AGTTAAGATGTCGTTATTGATATGTTAAGTTTTTTT
TATTTTAAAAAAAAAAATTAATTATTAAAGAAATTG
GGTGGAAAATTGGTTTTATTGCATGTGCGTTGATAG
GTTGTTGTTTAGTTTTTGGATTAATATTAATTTTGT
AGTGGGAATATTTTTCGGAATGGTATATATATTATC
ATATAATAACGTATGAATTAGTTTGTAAGAGATTGA
GTGATGTTGTTTTTGGATCGTGTTTTTATTTGGTGA
TAAGTTTTTGAGGAGTATAGAGATATATGATTTTTA
AGGAAATATTATTTTGGTTTTTGGTTGCGGTTTTAG
AATGAAATTAAAGAGAGAGGTTTTATAATTGATTTG
TTTTTTAGAGAGACGGCGAGGAATTGATGAAGTAGA
GATTTTTTTTGATAATTTTTGTAGGTGTGATTATAA
GATGATTGAGAATAAATATGTTATATTGGGAAAAAT
ATAAAATGTGAAAGTTTATATTTTTGTTAATACGAA
AGAAAAATTACGGGTTTACGTTTTTGGCGGGAAAAT
ATATCGTAAAGTTGTTTTTTGTTTGTTTTGTTAAGT
TTTAATTTTTTAATTTTAAATTTTAAATTTGAAATC
GGTTTTATGTTGTTGTTGATTTTATTTATAAATATG
ATTTTATAATGGGGATATTAGTAATTTTAGGTTTTA
TATAACGTAAAATATATAAAAATTAATAAATTTTTT
AGGTTGGGATAGAGAGTTATATTATTGATTTAATTA
TATATGGATAGTATATAGAGTTTTAAGTTTAAGTAC
TAAGATTATTAATATTAAATATATTAAATTATTTTA
AGTAGAGGAGGTTTTTTTTTAAGGTTTAGATAAATT
ATTTAATGGTATTATGAGTATGGGTCGAAATGGTTT
GTTTTTTATCGTTTATTTATGTTTTAGTTAGAGGTA
ATTAAAATGGGAATTATTATAGGTGTAGTTTTAATA
GTGTAATCGATTAATTTAAGTTATTGGTTATTTATT
TTGAATTAGGGTTTTTCGTGTTTAAATTTTATATAA
TGATGAAAAGATATAAATAAAAAAAATAATGGATAA
TGAGATGTGAGAAGAAGAAATCGAATTATATTAATA
TTTATGAGTATTTGTAATATTAATTAGTTGTTTTAG
AATATGTGGTATTAAGAATTTGGTGGGAATAATGTT
TTGATGGAAAGTTATATATTTTTTGGGTTGATACGG
GGAAGAGAATAAGATTGATGTTATTATATAGAAGTT
TTTATTTTAATTTTAAGTTTTGAATTATATTGGTTA
GTAATTTTATAGGTAATGAATTTTTTATTTTACGAG
GTAATTATGTAACCTTATTTTTTTTTTTCGAAGAAC
TCGTAAAGTTAGTGGTAGTATTTTATTAGAATTGTT
AGTTAATTATTTTGGTAAAAATAAAATTTAAGCTGG
GTAAGGTTAGATAAATTTGAATTTTTTGATCGTAGA
ATTCGGAAAAAAAAAAAAAAAATTTTTTGGGAAAAT
TTTTAGTTATCGTGGTTTTGCGAGTTTATGTTGTTT
GGTGGTGGTATTTTTGATGTTTTTTTTTTTATTATT
AGATAGTTATTATTAATATAATTAAGTATAAAAGTA
AGATTGTTAAGATTTTGGTTGGAAATTTTTTTATAA
ATATTTGGGATGGATAGTATAATGATATTTTTTATT
TAAGGAATATTGTGATAATGGTTGTTAGTGTATTTG
TAATTAGTAAAACGAAGAAAAAATGAGTACTAATAA
TATTTTGTTTGAATTATATAAGAAATAGTATAGTAT
TTTTTTTGAATATTTATATTTAAGTTAATAAATTAT
GATTGATTTTTGTGAATAAGATAAAGTTTTAATTAA
TATTTGAATAAATAGTTAAAGTAAGTTGATAGATAA
GTAAAATTTATTAATATGTTTCGAGTTTTGAATTTG
GTTAAATATTGAAATAAAATTTGTTATGATAATACA
GTGGATTTTATATGTAATTAATATGGAAGGTTTAAT
ATTTTTGTTTATAATTTTTTTGAGAATAATAGTTTT
AAATAATAAAAGAAAAGGAGTAATGGGAAAGAAGAA
TTAATGTCGATTATGAAGATTATGGTAAGATCTTCG
GAATGCGGTTGTGTATTGGAGTTGATTTTAGTAAAG
GTTAATTAATGTTTTAATATATAAAATTGCGTTGAT
AAGTTTGATTTATTGAATTTACAATTGATGAACGAG
TTTATGTTGGTATTGGTTGGGTTGTGTGGAGGGTAG
GTTTTTTATTGTTTTGTTTTTTAATTTTTGTGTTCA
TAGATGTGATATGGTATGTTTTTTGAGGGATAAAAT
GAGTTGGGTTGTAGGGGACGGTCGAAAAATAACATT
TTTTGTTTTTTTTTTTGAGTAGTTTTTTGTTTCGAT
ATATATTTAATTGTAGTTAAAGGATTATATTTATTA
AAATAATAGAAAAATGATAAGAATGATAATTAATAA
ATGTAGTTTTAATGTAATTTTATTTTGTATTTTAAG
AGGGTTTAAGATTTTTTGTTATCGTTATGAAATTTA
TTAATAAGTTCGTTATAATTAGATGATTAGTTGTTT
AAGATGAGATAAAGACGAAGTTGAAATAAAACGACG
GTAGTTTTTTCTTGTAAATAGATAAATTTTATTGTG
CGATATATCGTTAAAATATTTATATATGATTGATCA
TATGTTTATTATTCGTATATTATAATTATTTTGATT
ATATGATATTTATAAATGTAAAGTAAATTTGATTGT
GATTTTTAAATGATTTGATTATGATTTTATAATATA
TTATAGATTTTTTGATTTTGTTTCAAAATTTATATA
ATTTAGATGTTTTATTTAAGAAGAGTTTTTATACTT
AGTTTTTTTTTTTTTTTTTTTTTTTTTTATTTTTTT
TGTTAAATGGGTCGGTTTGATTGGATGGTTGTTAAA
TTTTTTGTTATGATGTTTGAGTAGTGAATAGGTTTT
TGGGAAATTTAATGGAAAATTTATTAATATTTACGT
AGTTTAGTTGGTAGAGCGGAGGATTGTAGTAGACGT
TTGATGAAATATATTTGTAGGGAAAGTATTGATTGT
ATAATATTAAATTTTGTACGATTATTTGATAATGTG
TTTATATTGTTTATTTTTGTTATTAAGTATTATGTT
GATTTTTTAGTTTTAGAAATGGTTTGGATAATGGAA
TAAATTATGAAAATATAAATTGGGGTTTATTATAAA
GTGTAAAATATTGAAAATATTTTGAAGGGTTTTTAA
TTTGTAATTTTTTTTATATTTTTTTTTTTTAAAAAT
GAGAAGCGTTAAGTTGCGTAAGAGTTAATATTCTGA
TTAGTTTTGTTGTAAGTTTTGTTATGGTACGTGAAA
TGAAGAAGTTTTATTTTTCGTTGGAATTATTTTTGT
ATCTTTTATTATAAATTAATGTATGAATATTTACGA
ATTTTAAATTTGGAGGTATGAGTTAAGTTATAATTG
ATTTCGTGGATAGTTATATAAATAAAGTGTTAGTTA
TTTGTTAGATTTTGGTTAAGTGATGTGTTTGAGGAA
TAATATATATTATAATATAATATTTTAAGATATAAT
TAAAAAGTTGGGTGGATGGTAAAAATTATATATTAA
GATTTTTTTTTTATTTTTTGGATTTTATTGATTGAA
GGGATAATGTTAAAATATTAGAGAAAAAATGGTTAG
AAGTTTTGGTTAGTTTATATTATGTTTTAAAGGTAA
TTGTTTTTGTTTTAATCGTAAAGATTTTTGTTTTAA
GAGTATGATGGATAATGATGTTTTAATTTTTTTGTT
AATTTATATTAATTTTTTTTTTAGGGGGTGTTATTG
TAAATATTAAAATTATTATTATTAATTATTAATAAT
TTTATAAATTTTTGTAGTTAGATTATTAATTTTTGT
TAGTGTGATTGAGTTATATATTAAATTGGTGAATAT
ATATTTTTTTTTAATAAAGTTAATTTATTAAATGAT
TTTGAGAGAGTCGTTGTGTTTAGGTTGATGGTGATT
TTTAATATATAAAGTGTTGGATGTATTTGAAGGTAG
GAAATAAATTTAAAAAATTTGGCGGAGGAAACGTGG
ATGTTAATATTTTTTGGAGGGAAATCGATTGTTTTT
TTGGTAATATTTTTTTTTGTATTATGGTAATTTGGA
TAGTTTAGTGATGGTTGTTGTTGGTCGGGAAAATTA
TTATTGTGTGTTTAGTATTTTATGAAAATTAGATTT
TTTAGGTTTTATTTAGAAAGATATTTTTTAAATTTT
CGTTAAGGAATAAATTTTGATTATTATATATTTATA
ATTTTTTTTTAGAGATAGTTTTTTTGATGAGTTTGG
TAGAGTTTTTAGTTTATTTTATATAAAAAGAGAAGA
TTAAATATTTAAAAAGTTTTTTAGCGAAGTTTAGTG
TTATAGTTTTTTTTTTTTTTTTATTTTTTTTTTTCA
TATTTATAAATAGTTGGGTTTTGTAAGTGTTTAATG
AATAATTATAGTTATAATAATTAGTATATTAAGAAG
TTGATTTTTTTTTTTTTTTTTTTTTGTTTTTTATAA
TGGAAAAAGTGAGTTAGTTTTAGAATTTATTAGAAT
TACGTTACGATTATTAGAGGTTTATATTTTTAAGGC
GATTTTAGAATTAAATCTTGTTGAATAGAGTGTAGA
TAGGTTGCGAATTATTTGAATATCGGTGGATGTTTT
GTTAATTGTTTTTTTTAGAATATGGATTATATTGTG
TAATAAAAATATAATCGATGTAAATAATTTTTTTTT
TATTATTTTATTAGGTTAGAGAATTATAATATATGT
ATTTTTTTATTTTAGATTAAATTGTTTTATAATTTT
TGGTGTTTAAGGAAATTTTTAGTTGTAGATTGTGAT
ATATATTAGTTATTTTTTAAGAAAATATTTTTTATT
TATGAGGGTTATGAAGAGATTTTATTTCGATTTTGA
GTTTTGTTTATTTTTTTATTTTACGATTAATTTTTT
GTGTGGTATTTTGGTTTTGTTTAGTTTTGTTTTTTA
GAAAGATTATTTTTGGAAATAATTAAAAATAATAAA
TCTAATAATTATATTTTTTATAGTTTTTTTAAAAAT
CGTTTTCGTTTATATTGAAGTTGGACGATGTGAATT
AGAGATAATTAATGGATTTAGAATTAAAATATATTA
TTGTTTTTGTTTTTTTTATGTGTAGTATTAGTTCTG
TTTCTGGGAAGGTATGAATTGAAGATAGTTAATGTT
TGTGTTAGTTTTTTGGCGAATAGGAATTTGCGAAGT
TTGAGGTTCGATTAAGAGAGTTTGAATGGTTAAATT
CGTTTAATATATATTTTAGAAAATAGTTTTGTATTT
ATTAGTTTTGTTTTTTTTCGAGAAAAATTTGTTTTT
TTTTTTAATATTATATATAAAGTATTGTATGGTTTT
TTTGGGTTTGTGAATTTTGAGTGTATTGAAGTAGCG
TATAGGTTAAGTTTTTATGTGAATATGGTCGGTTTA
TAGAGATGTGATGAAATGGTTACGGTATATGTTGTG
TTAATTTTTTTGGATTTTTTGTAGGAGTGGGGAAGA
TGTTAATTGTTGTCGAAGGAATAATTATTATGATTG
TGTGTTGCGGATAAAGAAGTTAAGATTGATAAGAAA
TTATAAGAAGAAAGTTCGGTTTTTCGTATGTTGTAT
AAATATGTTTTAATCGTTAACGTAGTGATTGTAAGA
GGGGAGGAGGTATTTATAGTTTTTAAATTATAAAGT
ATATTACGTTGAGGAGTGTGAGGAATGGTTAAAAAT
TAGATAGTTTGAATTTGAATTTAATATTAATTTAAA
TTGTTTGAGAGTATGGATGTTTGTTTTTGGAGTGTA
TTTGAATATTTTGTAATATATTTTGAATAATTTAAT
GTATAATAATAATAATTAATTCGTTTTATGAGTTTT
TATTTAATATATGCGAATTAGGTTTTTTGTTGATAG
TTTTTTATATAGATAAATTTGAAATAATTTAGAATA
GTGATCGTGGTAGATAAGTTTGAGTTGTATAGTGGT
AGGCGTTTTTGAGTTTTAGAAATGTAGTTATTAGAT
GAATAAAATTTAGTAGGAAGAAGAAGAAGAAGATAA
TATTTATTAATGTTATTTATTATATTTTTGTATTTG
GAATTTGTTTAGATTTTTTTTTGATATTTTTGTGTG
TATATGTTTAATGATATATAAATTATTTTGTTATAT
GTTATTTCGGTGTAGGTATGAATAATTTTAGGGTGG
ATTTAAGGTTTTTGTATATATATTTAAAAAAATATT
GGAGTGATGGAGGTAATTCGGATTAGTTGTGTTGGT
TATAGGTAATAAATGGTAGATATTGTTTTTAAAATT
GGTTTAGATTTAATCGGTTTTGGTTTTGGTTTTTTT
ATTTTTTTATTTTTATAATTTTTTTTTTGGAAATTT
AAATATTATTTGTTTATTAGTGGTTATCATTGATTC
GGATTTGATGACGATATAAGACTAAGTATTTTTTTG
GTGTATATATTGTTTTTTAGTTGTTTTATAAATATA
TAGATTTTAAATTTTAAAATTTAAATTTTATTTTAG
GTGAAGTCGTAATGAGAAGAGGGAAATAACTCGTTA
TTTAATAGTTAATCGGAATTAATGTGATTATGTTTT
TAAATATTATAATTATTTAATTTGATTTTCGATGAG
GTCGTTTAAAGGTAATGTAAGGGTTTTGGTTATAGT
TTTGTTTTATCGTAAATTTTTTTCGTAAATCGTTTG
TTTTTAATTATATTTTGATGTTTTTAAAGTGAGTTT
AATAATTTTAAATTTTTTAAAAATTTTTTAAAAATT
TTTGTATTTGTGGAATGTTAAGGTTGATAAAATTAT
AATAAGAAGTGGACGAGAAAATGGTAAGTTTGTAAG
ACGATAGAAAGATTTGAATGTTTATGTTTTTTGAAT
AAGTTATTGATATAGGATATTATTTTAGTTTAGTAA
TGTAAATATATGATGGTGGTGATGGTGGAGAGTATG
GATACGAGTTAATAAAATAGAAGGGATTACGTTATG
GATATTTTTTAGTTAGTTTGATTTTTATTATAAATT
TTAGTAATGGTGGTAATATTATTAGACTTATCATGC
TTGGTTTGTATTTAAGATAATTGTTGTAAATTTTGT
AACGTTAATTAAGATTTTTGTTTTTTAAATTATTGA
TTTATGTTTATAAGTAAATTATATAAAAATAAATAC
GGATTTTTGGAAGTATACGTTAATTATTTAGTTTTG
AATTTACGGAAAGATATTTCGTTTTGTGTTCGGTTA
TATGATAGAGTTTTGGAGATATGTTGATAGTTATTA
GTAATAGTAATGAATTATATTTATTAAATATGTTTG
TTATATATGTTGTAATTTTATTATATAATGGAGAAA
TAGTTAGAGATTATGTGAACGTTGAAGATATTTTTT
AATTTTAAGATTTGTAAATTATGTTAATAGAAATAA
TGTTATAATTATATTTTGTGTATTTTGGAATAATTT
AATTATTCGAAATTTCTGTTATTTTGATTATTATTA
AAGAATAAGAAATACGAGAATGAGTTTTTTATTGAA
TTGTATTTTTTAATATGGAAATATTATATAAGTTTT
GGGAATGTTAGAATATGTTTTTTTGGTATTAATAAG
TAAATAAAAAAATTTATAGAAGTTGATAAAAGATTT
TTTTTATTTGGTGTTTTTTAAGTGTTTATAATAAAT
TGTTAAATTTTTTGATATATGAGAAGAATAAGAGTT
AATTTATTGGTTGATTTTGTTGATATTTTATTTTGG
GGTATTGTGAATATTTTTTTTCGTTAAATTTATTGT
ATAAATTGATATTTTATATAATTTGGAAGTTTTGTT
TTTTTGGTAGGATTGGTGATGAGTTTGTCGGTAAAG
TTTTAATAAATTTAAATAAGATATTTTTTAATTAAG
TTTATTTTTTTTGGGGATTAATTTTTATTTATAAAT
TAATTTATTTTTAATTTTTATAATTAGTTAAATGTA
TTATAATTGATTTATTGAGTTTTGTTGTAGAAGTAT
TTTCGGTTTAGTATTAGTATTGTTTAATTAGTAATT
ATTGTATTTTTAAGTTTTTTTTTGTTTAAAGTTGTT
TTTCGTTATCGAGAAATTGGGAGAAGTTGGCGTGAA
GTTTTAAATTTAAATTTATTAAAGCAGTATAAAGTT
GATTATGTGTTATTACGTGATTTGTTAGTTTATCGT
TTTTATTGATATATTTTTTTAGTTTTTGTGGTTTAT
AAAATTAAGAATGTTAATATTATTTATTTATTATTG
TGATAATCGTTTGGGATATAATGAAGTTTTAGTTGC
TATAAGAAAATTTACGTTTTCGTACGGTGATTTGTA
CGTTTTAGAATTTTTTTAGAGTTGAGATTTATTTAA
GTTGGTTTTTATTTTTATTAGAAGGAGTTTTAGAAA
TAAAAAATAACGATTGGTGTATGGGAAAGGTCGATT
TTTTGAGTTTCGTAGTTTGTTTTTTTATAGTTTTTA
AAAAGTGAATTTTTATTTTACGAATGTATATTTTTG
ATGTATATTGTTAATTTATATAAGTTGTTCGAATAA
TTTGTATTGTTTAGATTTGAAATTAAAAGTTGTTGC
AGGATTTTTTTTTGAATTTTTTTGGATTATTGAGGA
GATGTGTTTATATGTATAGGTGTATATGTATACGTA
TGTTGATTGATGATTTTTTTGGTTTAAATTTTTTTG
TTGAGTTATTTTTTGAGAGATAGGTTGGTCTGATTT
TTGAGTAAATTTTTGTTTTTTTTTTTTTTTTTATAA
TAAAATTTTAAATTTTTTTTTTGTCTTTAAAAAATT
TAAAAATTATAATTATTTTATTAATTATTTTTTAGG
ATAAATTTTGTATGAGGTTATATGGAAGTTAGGTAT
AATAAATGCGAATAAATGTGTTGCGATTATTATGGT
TTAAAAATTACGAATATAAGATATGGAATAAAATAT
AAGATATTATGGAGAAATTAATAGATATATAAAATA
TGTGAAATATTGGTTTTTGATATAATAAATTACGTA
TAATAATGGGTATTTTTTGTATGGAGTTATAATATA
GTTAGTATTTTAGTGTTTGTTTATTATATGTAGAGA
AGTGTTTAATATGATTGAAGTAGAAAATTTAGATGT
ATTCGGTTTAGTTTGAAAGTTAGAATTGGATTTTAA
GATTTGAGTTTTAGTAGGTTATTGTTGTTTTGATTT
TTTTAAAGATAAAATATTGTGGTATATGTAATATAT
GAAAAGGGTAGACGATTTGTAGTTTTAGTAAAAATT
AATTAGAATTTTTTAAATTAAAAAAGTTTTAAGTTT
AATATTTATGGTATATTAAATGTATATTTTAGTTAG
GGTTTATGAATGATAATGGAGTATAGGAGAATTTAA
TTATTATTTTTTTTTTGTATAGTTGTTGAGTTTAAA
AAATTTTTATTTAAATATTTGTTATTTTTTTTATTT
TTACGTTTTTATGTTTTTTAAGAAATTTTTGTAGTA
ATTTTATGATATTAAGAAATGTAATTAATTTTTGCT
TGTTATGCGATGCGATGGCGTTTAGAGATATTCAGA
ATAAATTGATATTATATTTATATATTGATAGTTATA
AGAAATTTTTTAGTTGTTTGATTAATAAAAATATAA
TGTTGTTTAGAATATTTGTTTATTTTTATTATTTGA
GTTATTAGTTATAAAGATGTATTAGTGTTTTTTATG
TAGTTTATGAGTAAGTTTTTATTATATAAATTATTT
AATGTTTTTTAGTGTTTATAAAATTTGAAGAATAAT
TATTGTATTTTTGGTAAAGTGAAAAAGTACTTTTTA
GGAGATGATATTGATGGAATGAATGAGATGCAAATT
TATTTTTATATAAGTTAGTTGTTGATAATATATTAA
AGGGAGTATGTGTATTATGTTATTGTTTTTTTGTTT
AGAATAATATGTAAAAGTGGTTAGTGATATGTTTAA
TTTTTTTTTTATTTAATATATTAATATTTTTATTAG
TTATATATAGTAAGAAGTTATGGAGATGGTATAGTT
TATAGTTTGCAAGTAATTTTTCGTAGTCCGGTGTTG
GGTGTTTTTTTATTTGAAGAAGGTTGGTTATAATTT
TATTTTTTTTAAGTTGGTTTTATATAAAGATTTGTT
ATTTGTTAACGAGAATGAAGATTGGAGATTTGGAGA
AGTTTATTATGTATATAGAGGATTTTTTTATTAATA
GTATTTTGTATTTTAGTAGTAATTGAAGTGTGTGTA
TGATAAATTAAAGTTTTTTTTTTATTTTGTGAATTT
TAGTATTTAATTTTTGATAAAATTAGTTATTAAATT
TATGTTATTTGAAAGTATATATCGTTTTTTTGGTTT
TAAAAATTTGATTTAAATGTATGTTTTATTTTTGTA
TTAGTTTTAGGTTTATTATATTTTTTATTTTTTTGA
AAATAAAATGGTTTAAATATTATTTTAGGTAGTTTT
TTATGGAATTTAGAGTTGGGTTTTTTAGTTTTGAGG
TGATTTTCGGGTATATGGAAAGGTTTTTAATATAAT
TTAAGATTTAAAGTCGATCGTGTATTTTTTGTTTTT
ATTATTTTTATTAATGTTTTTTTTGAATCGGAATTA
GTGGAGTAATAAGGGATTTTTAGAGAAAAGATTGAC
ATATGGTTATAGTATTGGATATATTTTTTTGCGGTG
AAAAGAGAGAGAGAGTGAATAAAAATTTTTATTTAA
AAAAAAGGTTTTATATAAGTTTAAAAGTTTTTCTAT
AAATTTATAGAGATAAAAATTAGGAAATATGTTGAG
GTGAATTAATGAGTATTTATTATATATATGATATAT
TTATTGTTTTTAAATAGGAAATATTTTTATAGGTTT
TTTAGAAGTAAAATATTAGTATATTATCGGTTAGAT
TGTATTGTTTATTAAATGATTTTTTATTTTATTTGT
AAAAAAAAAAAAGAGAAAGTAAAATGTGAGAAAACG
AATTAGTTTGATATAGTTCGGAGGTGTTATAAGGAT
TGTTTTTTTGCGTGTTGGATTATATTTTAAAATAAG
TATAATGGTTAGTAGTGTCGATGATTTAGGCATAGA
TGATATTAAAATTTTTTTATGGTATAATAAAGTTTT
ATAATAATAAAAATTTGATTTTTTGTATTGAAAGAA
TGAAATTTAAATTATTGGAGAATAAATAAAGAATAT
TAGATTTCGGATGGTAAAACGTGAGAGTTTAAAGAA
ATATTTTTTTTTTATAAATTTTTTTTTTTTTTTTTT
ATATTATTTAAAAGTCGAGTAGTATTGTTTTATTTA
TATGTTCGACGTATATTATTGTTTTTTTTTGTTTAT
TTGTGTTATTTTTAATGTAAGTTATTGAAAAATTTT
TTGCTTTGAATAGGTATTTAAAGAGCGAGGATTAAA
ATTTTTTTTTATTAATTATATATTAATAAGAGTTAG
GATCGTGGGAGATTATGTGATAAGAGAGGTTAAAAT
ATATGTAGGAATTTTGAATTTTTTTTTATTTAATTT
TAGGATTTAAGAGTTGTATTTTGTATGAGAAAAAAA
AGTGGTTAACGTTTTGTTTTAGGGAAAATTTTTTTT
AGTAATTTGAATTGAATTGTTTTTTTTTTACAATGT
AATAATAATTTTTTTAAAAATAGTAGAAATTAATTA
TTTTTTTTATTTTAATATTAATGTTAAGATTTTAAA
GATCGTTAGTTTTTATAGTTTGTATCGTTCTTGAAT
AGATATTTAAGCGTATATTGGTTAGGGTTTTATAAG
TTGGAGAAATGGATGTAATTTAAGAAGTTAATATAA
AGTTTGAAAAAGAAAATTCGTAGGTTTTGAGATGAA
TTAATGTAAAGTTTTATTTTTTGGTTAATGGTTTTT
GTAACGTTTTTTATTATATTGTTGTTATAATTTATA
TAAGGTAAAGATATTAGTTTTTTGAGTGTTTATTAC
TTTAGAATTGTTGTGATTTGATTCGGATAGTTGGTT
AATTTTTAGTAAGTTGATTTGTTTTATTTTTAGTTT
AGAAATTGGTATTTATGATTTGTACGAAAAGTTTTA
TAGGATTTGATATTATTTTTTATTAATTTGAATTGG
ATATTAAAATTTTATTTGTTTTTGTAGAGATAATTA
TTTTAAATAAAAATTAAATAAAATTATTTGTATAAT
TAATGATATTAAATTTAATAGATGGACGTTTATTTT
GAGGGGTGAAAAGGGTGTTTTATTATTGGCGGAAGG
GTTGTGCGGTGATGGTGGCGGTTCGATTCGGCGGAG
AATGATGTATTTAAAATATTTTGTAATTTATTTATA
AGTAATTTTTTTTCGTTTTTGAATGAGAGTTTTTTA
AGTATAATTAAGAATGTATTTTTATAAATTTAGGTT
TTGTTATTTTTATAAAGTGTTGATATAGTAATTTCG
TTGTTGGATTTTACGAGATTTTGATTCGATTTTTAG
TGTTAAAAAGTATTTATTTGAGAAGATTTGTTGTTA
TAAGATTATAGTTTTTAAATTTTATAATTTAAGTTT
TGCGGGTGTTAAATTATTTTTGGATAAAATTTTTAG
AACGAATATTTTAAATAATTTAGAAATGTTATATTG
TTGGTTTTGATGAGGAGTTATTTTGGATTATTTACG
AATATATCGTTTTTTTTTTTTTTTTTTTTTTTAAGT
GCGAACGATATTTTTTGTTTGTTTTGGTATGATTGT
AAAATTGGGAAATAATGAGAGAATTAGGATGTGGAA
TATAGTAATTTTATATAAAAAGAAATATTTGTTGCT
TTTATTGTTGAATTTTTTTTATTAAAAAGTTGTAAT
ATAGTTATATTTAATGTTAGAAGATAATATTTATAT
GTTGGAATTGATGATGTGGATAGATTATTTCGGTTG
AGTTAGTGAAAGTAATGGTTGTATCCGAGTATTTGT
ATAAGATTTATTTACGTTAGTAGTTTTATTTTTATT
AATATAATTATTATATGTAGAAATATATTTTAAGAA
TGTCGAAAGAAAATGATTAATTTTTTTATGTATGTA
TGGGATAGTTTGTTTTTTGGATTTTATTTTTTTACG
AGTGTGGATAAAGTTTTAGATTGATTTGTAGTATAG
AAAGAATTATTATATTTTTATTTGAAGAGAGAGCGT
TTTTTTTTTATTTTATTTTTTTTATGATTATAGATT
TGTATAAGAGTTATGTCGTTATAATGTAATTTTTTT
CGAAATTATCGTTTTAATTTTTTGTTTTTATTTGAT
GAGTTTTTGGTTTTGAATAGTTTAATAAGTAAGTAT
TTTTAAAAGTTTGGAAATTTAATATAGGGAAATATA
ACGATTTGACGAGTTTTGTAGTATTTGAGAATGTAA
TAATTTTTGATATTTAGGATTGTTAATTTTTTTCGT
TTGATTTGATGAATGTTAGTTTTTGTGTAGTTATTT
TTATTATTCGGTTAATTAGTAGTTCGTTATTAGGTT
TGTATTTGTTATATATTGAATGATAAAGATTAATTT
ATTCGATAAAGATATTTTGAATAATATTTTTAGTTT
AATTTGAATTTGTTTATTTTATAGGATTATAGATAA
GTGTATAATTGATGTGTAAATATTATAATATTTGAA
TTTTTCGAAGTAAAGTTTAAATTTTTTAATTTATAG
TTTTTTTTAGGGATGTATGTTTGACGTTTTTGAGTT
AGAGAAGTTAGTATATATATTTGTCGAGATATAATT
GAATATTGGTCGGTAATTTAAATAATTTTGGTTGAG
TAATTGTATATGGAGGATAAAAAGTAGTATATTATA
TGATTATATATATTTTTTATTGAATTTTTGTATTTA
TATGGAAATAGGATAGGATAGTTTTTTTTTTTTTTG
TAGAAATTATTAGAGAAATTACATAGTAAATTATTT
AATATATTCGAGTATTCGTATGATTGGTTTAATGTT
CGTAGTTTGTTTTAATTTATTATAGAGTTTATGGTA
TGTTCGATGAATATTTTTACGAAGATGTTGATATTT
AATGAGTTTTGATTAAATTTTGTTAAAGTTTTTATG
TTATATTTGTTTGCGAGATTTATTTAGTTATAAGTA
AAAATTTGAAAGTTTAAGTTATTAAGAAAAGGAATT
GTAATTTATTTAATGTGTATGTAAATTCGTTATTAA
ATTAGGTTAATGGATAAAATTAATTAGTTTTTGATA
ATTATGATAGAAATGTATTGTGTTGGTATGTGATAT
GTTATAAAAAAATGGAGTAGGTTTAATAACGTGGTG
TTTGAATTAGTCGTCGGAAAATATATTTTAAATCGA
AATATTCGAGAATTTTAGGAATTTTTATTATATAAA
ATATTAATAAAATTTATTGGATTATATTTCGGTTTG
TATTGTTATAGGAAATTTTAAATTAATGTTAATTTA
AATATAATAGTTTCGATTTTATTATTTGAAAATTTT
TGTTTGTAATAATGTTTTTGTTTTGTTGTTGTTAAT
AAGTAAGTAGATATTAATTATATTAAATTAAGATTA
GAAAATTAATTATAAGGTATTAAGTGTGGATTTGTT
TAAAAAATTGTTTAGAAGTAGTAAATAGTTTTGTTA
GAATTGTATTGGTTTATTAAGAGTAGTTTTAGGTGG
TAGTAGTTGTTGTTTTAGTAATTTATTTTTAATAAA
GAAAGTTTTATTTGTTAGATTTTTTTTTGTTTAGTT
CGTATAAGTACGTTAAATATTATTTATATGTTATGC
AGATTATGGAAAGAGGAGACGAGGTGATTGAGAAAG
TTTTTATTTTTTGGTTGTTTGACGTGCGTTTTTATA
TAATTATATCGTATTTTAGAATTATTAATTTGGATA
GTTTTTAAGTAATTTTTCGTTGGTTTTAGTTTTTTT
GTTTTTATATATAAAAGTTTTTTTGTAATTTTAAAA
TTATTTTAATTTTATGATTATGGTTAGAATTAAATT
GATTAAAATTGGAATTTTGTTGTCGAGTTAGTTTTT
TAAATTTAGAGTTGTATTTTTTAAAGTACGTTTCGT
TGTTTTTTATTGTGTTGAATATATATATATAAAAAA
AAATATATTGATTGATTTTTATGTTAAGTGTTGGTG
GAAAAAGATATTTTATAATATAAGGAGAGAATTGAT
TTTTAGTGAAGTTAATATAAGAGAGATATTACGGTT
AATTTTTTTGTAAAATAGTATATTATTAATATTAGC
TTAGGGTTTTGGTATAGAAATTGGATTTTAATTTTG
GGTGTGGGTGGTATAATTATATTGAGTTTGTATTTG
AAATTATAATTAATAATAATAAGAAAATTAATTTAT
TTATCGTTAAGGTTAGGTAAACATTTATAATTTTTA
TATTCGAATATTTAGAAAGTTCGTATATTTATTTAT
TTAGTTATAATTTTCGTAGTAGGTTATGATCGTTTT
TATTATATGTTAATAATATATTAAATAAAAAAAAGC
TAGGGTTTTAATTAATAAGTGTTGTTTTTTGTTATT
TGTATTAATTAGTGTATTAGTTTTAAAAGAATAATA
AAAATTAGAAATTTTTAATTTTTTTTTTATATAAAT
TTTTAGATAGTTTTGCTTTTTTGTATAGTTATGATA
TATAGATATTTTTGTAAAAGATAAGTTAGTATGTTG
TTATATGAATTGACGAATTTATTAATGGTGTTTATA
AAGAAATATATTAATAAATAAAACGTTTTCAATAGT
TTGAATTTTGTTTGTTTTTGTATTCGAAGTTTCTTT
TTTCGAGTTTGATTTCGGATATATAAATGGCGATAT
TTAAAAAAGTAGTAAATGTAAAGTATATATATATTT
TATTATGGTTTAGTATGTTTTTTTATATGTATTCAT
GTAATTTTACGATTAATTTTTTTACGAATTCGGTTT
TTTTGATTTTTAGTTTTTAATTTAGATATTTATTTA
TGTAAACGAGAAGAATAATATAAATTGATCGCGATT
TGTTGTTTTGGTGGGGGAAGAAAGAAGAAATATTTG
ATGATGTGATATATTGATATATATAATGAAGTAAGT
AAAGAAAAGAGATTTAGAGGTGGAAGTTATAATTAT
TTTGTTGGTTTAATATTATTTTATTGAGATGTGTTG
AGTTTTTTTTTTTTTTGTTATTGTTGTGGTTTCGGT
TGTGTTGTAAATTTAAGAATTTCGTGGTTATAAAAG
AAATAATAGGTTAAAGTAATAAAATTAAGACTATAA
GTATATAATTAAGAAAATTTAGTTGAGTAGTTTAGT
TTATTATTCGATTATTTATTCGATTATTTGGGTCGA
TGATTTTTGTGTTTTGTAATAGATGTTTAAAGATGA
AAATTATAGTAAAATAAATTAAATATGGATAAATAA
TATTAAACGTTTAAGAAGTGGAGAAGTTCGAAGAAA
TTTTTTTTTTATTTTAATAATATATTTTTTATTATT
TAAGAAATTATTTGAGATGATTTTTTATTAGGAGGT
TTATGTGTGTATGAGTATTGTAGTGATTTATTATTT
TTGTTTATGTTTGTTTATGTATAATAATTTTTAATC
AAAAAATAGTTAAAAGAAAATTTTTTTAATGATCTT
TTTTTTTAGAAATAAGGAATTATTTATTTTATTTCA
AATGTTTTTTTATTTATTTTTAGGTTTAATGTTATT
TAATTTTACGTAAAAGTAGTATTAGTTATTATGTGT
TTGTATTATTATTTTATAATAAGATTTATATAGTTT
AATTATCGAGAGATAGAGAGAGTAATGGGGGGATGT
TTGGGAAGACGATGAAATTTATAATTCGGATATATT
ATTTTTTAAAATTAGTTTTTTAAGTTAGATGTAATA
TTAGTATTTTTTATAGAGGAGTTTTATTATGTATTA
TTTGTTGAAATTGTTTTGATGTTATTATAGTAATTA
GTTTAAAATTGTTAATTATGTGGTGTATAATATTTG
TTTGATTATATAACGATTTTTAATTAATTGTTTTGT
TATTTTTTGAGATTTGGTTGAGGTTTTAGTTTTTAA
GTTTTTGAATGTTTTTTTCGTAGTTATTATTGTTGT
AATGTGATGGTTGTAATTAAGGTGAAGATTTTTATA
TTGGTATTTGTTTTGCGGTTGATAGGTTAGGTTAAA
GTTTGTTTACGATTTGTGGAGTTTTTGGGGTTAGTT
GGAATTAAAAAAAATTAGTGATTGTTATTTTTTAAT
GATAAATAATATATAGTTTTGGTTTTAATATATTTT
TATAATTTATAAGATTAATGAATATGATAGATTTTT
TTATTATTTATTTTTGTTTTTATTTTTTTAATTTAT
TTTCGATTTTTGTGGTATTTGAATTTAGTATGGAGA
ATAAATATTAAGAAAGTTATTTATTGTTTTTTATTA
GTTATATTTATGTGTTGTATTTTTTTTTGTTTTTTA
AGGTTTTTTAGGTCGGTTGTAGTATGTACTAAGTTT
ATTATATAAAATTTACGTTTGTTTTTTTTTTGATAT
TGATGTGTTTGAGGAGAGATTAATGTTGATTTTTAC
TAAAAAAAAGAAGTTATTATTTTTTTTTTATTTTTT
TTTGGAGATATAACGGTTAGTTTTGTTTTTTTGAAA
TTATATAATAGTGTTTTAAGTTATTTAATTAATTTA
TTTTATTTAAATAAATAAATATTTTTAAATTTTATA
AGAGAGAAGAAGTAATGTAAAATTCGATCGTTCTGG
GAAATTTGTCGATATAGTGATAAAAGTATATTTTCC
TTTTATAATTTTTATGTGAATTTTTTTTTGTTTTTT
GTTAGTTTGTTGTGAGTATATAATTTTTTTTATTTA
ATTATTGAGTTATTTTTAATTTTATAAATTTTTGAG
GATAATTTTGTTATTAATTTTTGAGTTGGAATTATG
TTAGATATAATGAAGAATTATTTTATTATATTATTT
AATATATGAGTAATTTAGGAATTTAAAGATGGAACG
TTTATATTTTTCGCGGAAATTTTTAGTATATGATTG
TGAGGGTTTTGGTTATAAGATAGAAGATATAGATGT
CGTTTGGAGTTTATATTAAGAATATTTTATCGAAAA
TTAAGTATTTTATTTAATAATTAAAGAATTTATGTT
AATATGGGATGTTTTTGGGTTTAGTTTAAGCGATCG
GTATAAGTAAAATAATCGAATAAATTAATAAAATAA
TTTGATCGGTTTAATTGTTGGTTATTCGTTTATCTA
ATTTTAATATTACGCGTTTTTGTTTTTAATTGCTTT
TAGAAAGGTTTTTTTAGTTATAATATTTAGAAAGGT
AATATTTTTATAGTAAAGTTTTTATTGAAGAATATT
TGATTTTATTTTTTTTGATTATATTTTGGATAAATT
GTAGTTGGTGGTGGTTTAAATGTTAGTGTTATTTAT
AAAGATTTTTTTTTGTTTATTTTAATTATATCGTTG
AGGATGGGAGAAGAGAAAGAGAGTAGGGTTAATCAA
AATGGTTGTAATTGTAGATTTAGAAGAGAATAAAGA
AATATAAAAGGAGTAAAAAGGTGGTATAATTAAATT
GATTTATTGATAATAGTAAAGGGAAGAGTAAAACCG
ATTTGAAATAGATAATAGATAAATATTAGTTTTGTA
TTTTTTTTTGAATATATATGTTTTGATAATAATATA
TTTAAGTGATATTCAAAAATTTTAGTATATTAAAGT
GAAATTTTTAATTATGTATGATATTATATTATTTTG
ATTTGTATGTTGATATCGTTTGAGTTTTTGGTAGTT
TAGGATAATAAGATTTAAATCGAGTTGAGAATTGAG
TATAGTAGAGAAATAGAGTTTTGTAAAAGTAGAGGT
AAAGTATAAGTGGATTTGTCGTGAATGGTATAGAGT
ATGAAAATATTACGTGGTTTGAAATCGGAATTTTAT
TTTTAATTTTTGTTGGTGGTTATTTTTGTAAGTGAA
TGGTTAGAGAAAGTGTGGCGATGGTTTAGAAAATTT
ATAGTATTATTTTATTTTTTTTTTTTTTTTTAGTTT
TAATGAGTTTTTAGAGTAGTTTAGTGAAGTTATATA
ACGTTTATATATAGTAAAGTTATTATTAAAGGTGAC
TAAGAATAAATTTCAAGTATTTATATGTTTCGATTA
GTTGTGAGAATGTTATTAGTCGCGATGAGATTAGGT
GTTTTAATGTTGTTATTTGTAGGTGGTAGATGAATA
TGAGATTTAGTTTGTTTTTAAGTTGAGATGAATTAA
GTTAATGGTCGTAGTTTTAATGTATTTATATAAGGT
TTTAACGAAAATAAATAATAAATTGGAAAATGAAGT
TTTGTTTTTTTTATGGGTTGTTTTTTTTAAAGTCGG
TTTTTATATATTATAATTAGTTAAGACTTTGTTTTA
AAAGGGGTTAATAATAAAATATTGGTTTTAGTTCAA
TTATAGATTTTTGTTAATTTATTTTTAAATTAATAG
GTGTTGTTGTCGATCGATATTTTTATTGTGTTGTTC
TTTAAAGGAAAAAATTTTTTTTTTAATTGTATAGTC
GATATATTTGAAATATAATATTTAATTAAATTTGAT
TTTATTTGGTTTTTTATTTTGTTACTTATTTTTTGT
TTTTTTTAGGTTTATTTTTTTGTATGTTTATGTCTA
AAATTTAGTTATAGTTTAATTTGAAATGTTAATTTA
TTTCGGTTATTATTTAATGAGATATATTGAAGGGTA
AAAAAGTATGTTCGCGGAGTTTGATGAATTGGTGAG
TAAATTTGTTGAGATTGATTTTGTTATAAGAAAATT
TGTTAGGGTAAGGTTTTGTTTTCGTTTTTTGTTTTT
ATTTTATTATAAGTTAGTATATTAGTAGTAGTATAT
ATGGTTAGGGATATAGGAAGTTTGGGTAGTTATAAG
TATTTACGAGAGAAGGATAATAAGAGGGAGAGAAGA
TTTATATTTTTGTTTTATTATATAAAAGATGTTCGT
TATATTAGTAATAAAATAATTTTGTATTTAGTTAAT
TTTGATATTTATTAAAGAAAATAATATAAGAACGAG
TTTTTTATGATAAATAAATATCGAATTAGAGTAAGT
TTTGTTTTTTTATAATCGTATGAGAAGGTATTGTGA
TTAGTTTATTATGGAGGGTATTATTGTTAGAAGAGA
TTACGGTTATTATTTATTAAGAAGAAAAAAATAGTA
TATAAACGTTTGGGTTTGATTGTTGGTTTTATTCGA
TCGATTGTTTGTTTTTCGTTTTTTTTTCGACGATGA
ATATTTAAGGAATTTGAGGAGAAGAGTGAGGATTTG
TTTTAAGTGTCGATGAAATTGAAAATATATGTATTA
TTAAAAAAAAAATATATTATATATATGGATGAAACC
AAGAAGATATGATTTTGTTTTTGTATTTTTTATGTT
TGTTTTTTGTTTGTTTTGTTAAGTTAGAGTTTAATT
ATTGGGAGCGAGTAGAAGTTGTGAAAGTTGAAGTAG
TTTTGTTTTGAGTGATGGATAATATGAAAGATATGT
TTAGAGTAGTATTTTTATATGTGTTGAATTTTTTAA
GTTTTTTTTCGAAGTTGTAGGTTGAGTGAGTCATAA
TTTAAAAAATATTATGTATATTTTGAGAATTTTATA
TTTGTAATTTTATTTAAAAATATTAAGATTTATTTG
GAGGGTAAGTAAAAGCTAAGTTTGGGGGAGTTGATA
ATAAAGTTCGAGCGATTCGGTAATTATGTATTTCAT
AAAATAGATAAGAAATATGGATTAAATTAGAAGAAG
AATATATAAATAAATTTTGTGAATAATGTTTTTGAT
AAGATTTGATGTATAAGTTATTTTTTAAAAAAATTG
ATTTGTGAGTGTTTGTGCGGTTTTATTTCTATTAAG
TAATATTTAAAAGAAAAAAAAATTGGAATTATTTGG
TTTAATATAAATGTTATTTAGTTATAGTGAATTATT
TTGAGAGATTTAAAGTTTAGGAATATATTTTATGTT
TGATTTGTCGTTTTAATTTTTTTTTTTATTTTGTTT
TTTTATTTTTTTTTGGTTTTGTTATGTTGGATTTTA
TGAAATTTTTAGGTTTTGGGATGGGTTTAAAAATAA
ATTTATAGTTAAAATTTGATATTGGATAGATTAATA
TGTTTATTATAAGTGGTGGCGGTTGTGTTAGTGAAA
TTTAATATTGTTGGTAAAAAGTTTGATTTATTGAAT
ATAAAATTATTAATTTGAGTTTGGAGGAGGACGTCG
TGTAGTTTTAGAGTGTATTTATAGTTATAATTTTAA
GTTAATATAAATAACGTTATTTCGAGATTTAGTATT
TATTTGTGAAAATAGAATTGAAGATTTTTAAGAAAG
TTATTGTAGTCGTATTATTAGGTTAAGAAGTTTTGG
TAAATGGTAGGTGAGATATATTAGGAAAGGATAAGA
GTTTATATTTATAATTTTATAATTTTAATTATAATA
ATAAATATTAGAATATGTATAGATATTAGTTTTTTT
TAATTATTTTTATAGGTAGTTGATTTTAGAAGTAGA
TTGTATTTATGGTGGGGTTTTAAAAGGGTTTTAAGT
GTTAAGTGGAATTTTAGATTAAAATAAGTTGGGTAG
AACGAATTTCGTAGATGTTATTAACGAGGTGATTAA
AGAAATTTTATATGATAAAATACGATATTGAATAAA
TATATTTTTTAGATTATTTTATTATTTATGTGTGTT
AAATATTATTCGATTTTTTTATTATAGTTTTGTTGT
GTTTTGAGGAGAGATTGATTTAAAGTTGTAAGTTTT
AGATTATTTAAATAAAGATTATGAAATTTTTTATTA
TGAATTTTTTTTGTAATTATTTTATATAGTATAATA
GGGTTTGTTAGGAAAAGATAAAATAATTTGTATAGT
ATAAAAGTTGTATTATTTTTAAAAGGTATAATTTGT
TTTTTAATTTGAGGTAGATTCGTGTGAATCAGTAAA
TTTTTGTTTTTTATGTGATGACGGAAGTTATTAATA
ATAAATTAATGTAAAATAAAATTATAAAAAATTTGT
AAGGAATAAAGGAATATATTTTAATAGTTTTTTATT
TTATGTTGTTTGTAATGTTAATTAGTATTTTGGTTA
GTTTAGAATTCGTATATAATAGTTTAAGTTTGTTTT
GATGGATGATGAATGAGAGATTTTTTGAAATTTAGA
ATTTGAAGATGGTTTTTTAGGTGGTAAAGAGTAAGA
TATTTATTTATTATTTTATTTTTTTTTATGTTTGTT
AGGTGTTTAATTTCGAGTTTGTGATCGATATTGTAT
TTGCGAATTTATTTTTAAATTCGAGAAACGAAGTTG
TGAAGTGTATTTTTTTTTTTAATTTTATCGTATTTG
GACGATAAGTTGAATAAAGATGGGTTGTTGGTGGAT
GTTATTAAAGAAGTTAATTTTATTAATTTATAATAT
TTTAAAAATTTATAATAAAAAATATAATGTTTTGTA
TAGTTTTTACGAGATACGTAAGAAGTTTTTTTGTTT
GTAATTGTGTTTAATGTAGGTGTGAAGTGGATAATT
GAGATTTTTTTTTAGTAGTTGGAAAGTTTTTTTTTT
TTTTTTATATTGAGTTTTTAGATTGGTAGATGATTG
TGAATCGTATTTTTATTAGTTTTATGTTTATTTTTT
GTATAAATAAGTTGATTTTTTGTTATAAATTTTGAT
GTTAGATTTTTCGTAAGATTATTAGTAGATTTTGTA
GAAATAGATTTTTGAAGAAGTAGTTTTAAAATTGGG
TTGTGTTTTATGATTGGTTATAATTTATATGATATA
TTTTTTTTTTATTCGTTGATTAAATAGTTTGTAAGT
GGTTGACGTTAATATTTTGTATTATAAAGTTTTAAT
ATTTTTAAAGTTGTTTTAAATATTAAAAAATTAGAT
TTTTTTCGGTGATGAGTTTTATCGTGGTATTTTTTG
TTCGTTTTAGTTTATAATTGTAGTGTTTTTAGTATT
GTTTATTTATAAGTTTTTTAATTTGAGTGATTTTAA
GGTTGTTAAATAGTTAATGATTTTTTTGAATTATTT
GTAGTTTTTATTTATTTGGAAATTTTGATTTTGTTT
TATATTAGAAGGGAATATTAGAATATATATAAAATT
TATGTAATATTAATATTAATTAGTAAGTTTGAGTTT
TAGATTTAAGAAGTAGTTGGTAAAGGAAGTTATGGA
AGTAGAGAAGAATATTGTATGATGTATTGTGAATTG
TACGTTTTTTAGTATAAATTTATTTAAAAAAAAGAT
TAATTTGTCGGATTGAGGTCGTGGATAATAATTTTA
TGGAGTTAATGTTTACGTAATAATTTTTGCGTTGTT
GTGATTATTTTGATATTAATATTAAGATTAAGGGTA
AAGTGTATATTTTAATTTCGTTGTTGTTAATTGGTT
GATTTTTTTTGTTTTTAAGATATATAGATTCGTTGG
ATTTGGGTTATATTTTTAAATTTTATTATTTGAGTT
TATTAGTTAAATTTTTTAATTTATTTGATTTTATTT
TTTTTTTAAAGAAGTATAAATACGAAAATTATTAGT
TTGGGGCATTTTATTTATTTGTAGGTTTTTTTTTAG
CGTATATTAAATTCGAGTTGTACGTAGTAATATGTT
AAAACGGTGTTATTTTTAAGAATATTTTCGTTGTGA
ATTTGACGAAGGTGTGTAGATTTAATAATGTTATTA
TATAAATTATTTTTAGTACTTTGTAATTGTTGTATT
TTGTTAGAAGAACGTTTTTTGTTGTATACGTTGATT
GAGAATGGTAATATATAAAGTTATCGTTATTTAATT
AAATGGTAAAATGTGTTTTGTAGAGGAAGTTTTGTA
TTTAGTTTATTTTTATATTTTACGTTTAATGTATTA
TGATTTTTAAGTATATTTGTTGGATTGATTAAATTT
AGATTCGGTTCGTTTTGATTGTTTAGATTAAGTTAA
TTTACGTGTTTATATTAAGAGGAAAAGACTGAAATT
GAAAGATATAATAGAAAATAAAATGAAAGTTATTTG
TTAATAGGTGTATAAGCGTAGTTATGACGTGTGTAT
TCGAGAGTGTTTATTTTAAATTGAGCTACGAAATGA
TTTACGTGTTTTTTTTTGTTTGCGATGTGGTAGTAA
TGGTTTAGTTATATGTTAATTTGGCGTTAATAATAT
TTTATTAATATTTTCGATATATTTTTTTTATAATTG
TGAATTATTTTAAGTTTTTTTTTTTTTTATTAAGTG
ATAAATGGAATATATGTAATGGTTTTAGGTGGTTTA
TTCGTATTTTTTAATGTTTTTTGTCGTTTGTGTTGG
TTTGGGTTTGATTTTAGTTTTTTTATTAGTAATTTG
TAGAGTATGAAATAATGGTTTTTTTTTTTATTTTTT
TGTTGTTGTTTGTTGAATGAGTTAGGTATTGAGTGA
GGTTGGAGTTGGTGAGTTTTCGAATTTTTCGGTATT
AATTTTTTAGTTAGATGATATGTTTTCTATGGAAGA
TTTTTTTTTTGGTTAATAGGAAATTAGTTGTTATTG
TGTTTAGGTGAAGTTTTTTTAATGTTATTTACGGTT
ATTTTTAATTTTTATGGGTATGTTAAAGAATGATTT
ATTTGATATTCGTGGAGGGTTATTATGATGAAGGCG
TTATTATATTTAAAAATGGCGAAATTTAATTAAAAT
TTGGTTTTATTCGGATTTATTTTTTTTTAAATTATG
TTTTATGAGAGTAAATTTTATATTATTTTTGTCGTT
TAATTGTATTTTGATTGTTAATTTTATGATTTTATT
AATATAATTTTATTTAATTAAATTAATGTAAAATAG
GATTTTGTACGTTATTTATTAGATTTTAGTAATTAT
AATTGATTTTTATTAATGTTTAAGACAGTACGATAG
TATTTTAATGTTTGGTTTAAGTAATTATTTTTTTTG
CGTTGAAAATATTATAGATGTGAAGATTTTAGTTGC
GATTTTTGAATGTAATGAACGTTTTTTTAATTTGAG
TAGGATGTTTTATGATTATGTTGGTGTATCGAGTTT
GTTGATTGTTTATATAATAAATATTTTTTATTTAAT
TAGTTTTTATTTGTTTTTTATTTTTGTTGGATCTTT
TGTTTTTAATATTTTTTTTTATTACTGAATGTTTTG
ATTTTTGTAGAATTATTGAATAAGATGGTGTTTGTT
AGTTTTATGTTTATAGTTCGAGTGTTTAAAAAAGAA
GAAGGAGGTTATTGATGTGTATGTTGTATGAGTATT
AATAATATTTTTTTTGTTTTAAAATATAGGATATTT
AAGTTGTAGAGAATTTAAAGGTAATAGTGTGTAAGT
TGTGGAATTAACGAAGGAGGTTAAGGTAGAGTGGTT
GTCGTATATGTTTTAAGTAGATTAAAAATGTGTATG
CGATTAAAGTATTAATTATATATATATATATAAAAT
GAAGTGGATGTTTTCGATTGTATAAATAGGTATAAT
TGTAAAAATGAAAATATGGATGGATTGAGAGATAGT
TTTGTAGTATATTATTATGGAGTTTTGTTCGTTTTG
TAAATAAAATTAAATAAAATATAAGAATTCAATTTT
TTCGGAAATAGATTGTTTTTTTTTTTTAGAATTAGA
ATGAGTATTATAAAATGTTTTATTTTTTGTTTATAT
CGTGTTATTTAGGAAAGAAAAATGTGTTTTATTTGT
TAATAGTGTTAGTATATATTGAAGTTTTTTATGTAA
AGAATAAGAGTGTCGTATTATTATCGAGTTCTTGTA
TTTTTATATTTTTTGTTAGAAATTTTTTTATGTGTT
AGTGGTTTAATTAATTTTTATATATATTAGATTAAT
GTTTGGTGAATTGTATGGTTAAGTGGTTAAGTTAGA
TTTTTTATATATATTTAATAAATTAATAATAAAAAT
TTGGGGTATTATTAGGTGTATGGATTTATGGTTTGT
AATTTTTTTTAATTTATTTTTAAATTTAGTATTGAT
TATATTTTTTTATGGGTTGATTTTGATTTATTGTTA
TATTTTTATTAGTGGATTCGGTCGATGGTGGCGATT
AGAAATTTGTTATAGTTGCGGTTTTATTTGGTTTGT
GCGAATAATCGATTATTAGGTTTTGCGGTATTTTTT
TATATAATCGATGGTGTAGGGTAATTGGTGTAAAGT
TTATTGTTTGTATTATTTAGTTTTATGTTAGTTTTT
AAATAGTGAATGAGGTAGTGGCGGTAGTATTGTAGA
TTTTTGTGTTAAATTTTAAAGTTTTTGTTTTTTTGT
ATTTTTTAAAATTATTTTTGTTTTAATGTATTGTTA
ATATGATTTTTGCGTAGATAATTTATATGTTAATTA
TATAGGTTTATGGTATACTTTTTAATATGTTATTTG
TTAGAATTAAGTTAGAGAGGAAATTAGTTAAAATGT
GTAATTATATAATATATGAAAGGTTAAATTTATTTA
GGTATATATATGAATTTAGCGAATCGTTACGCAAAG
TATTGATGATTTGTATTTTTATTAGGAAGGTTTGTT
AGAATTTTTTTAATAAAGACGTTGAAGAAGGATGGG
AGTATTTTTTTTTTATATTTTTTTTTGTTTAGAAAT
GCGTAAGTATAGATATTAAATTTTAGGGAGTAAGAG
TTATGTGTTACGGGAGATTGTATTTTTGGAAAAATT
TTCGTTCATTTAGTAAAAGAGTTAGTATTTTTTTTA
GTTTTTTTTTGAAGATTAAAATTTGTTTGTGTTTTT
AAAATTGGAAAGGTTAGTATTTTGAAACGTATATTT
TTTTATTTGGATTTAAAATGTTATTGTTTAGTTTGT
ATAATTAATTATATTTTATCAATAATTGAAATAATT
CGAATTAATTGTTAAATGAATATTTGAAAAGATGTT
ATAGTATATATTATTATGTATATTAATACGAATTTA
ATAATTTTAATTTTTTTTTTTTGGATATTAATTATT
TTTTTGGTATTAATTTAGAGTTAAGTAAAATGTTGT
TTTTAATGTTTTTATAGTAGTTATTGTAAAATAAAT
AAAATATATATGTGTTTTATTTGTTATGTAAATAAT
ATTTTTAATAGAATTAAGTGTTGATGTATAAATTAC
TGTAAATTTTAATGATTGGGTTGTATTTTTTTTTTA
TTTTTTTATATTTATTAGGATATTAGTTGTGTTTTT
AGGTTGTTGTATTTTTTTTTATTATGTTAGTGTATT
TATTTATTGTATTTGGTTTTGTTTTTTGAAAAATTT
GATTTTATAGGTTTCGAGAGATGTGGAAAGAGTTGT
TGTGAATAGATAATTAATTTAGGTAAGAAGTTAGAA
TTTAGAGTTGAAGTTTTGAAAGTTTTAGATATTGAG
AGTTTATTTTATTATTATTTTTTTGAGTTTTTTTGT
TTAAATTAGTTTTTTAGGTTATTTAGTATATAGATA
TTGTTTTTTTTATTAATTGTTTATTTGTTTTAGTTT
TAATATATAGTTAAATGGATGGTAAATTATATTAGA
TAATATTAAACGTTTGTTTATTAATCGGAATATGTT
TTTTGTTTGATTGCGGTAAGAAATTGATCAAGTTCG
AGATTATAGGTATATTTTTGAAAAAGAAATTTACGG
TGAATTTTTTTTTAAATTTAATTTTATTTATAAGAA
TAATATATTAAGGAAAATTTTTAGAATTTTTATTAT
GGGATAGGTTTTGGGATGTGTTTTGGTGTAGGTATT
TGTTGATGATTTTGTCGGAGATATTGAATTTGGCGT
TATATTTTGTTTTTTGTAGGATTTTTTATTAGAACT
CGGATGAATTTTATTATGTTTTTGTTTTTAATGTTG
AAATTTATATTTATTTTAGTTTGTAATTGTATAAAT
AGGAGAAATGGTTCGGTTCTGTTTAAGAGTTAAATG
TTAAATTTTAAATGGTATAATTATATAAGAATTAAG
TTTTAATTAAATTAAATTATAATTATATGATTTAAG
GTGAAAGAAGGAAAGTTTGTAGAGGTTGAGAAATTG
CGATTTAGTTTGGCGAATAATTGATGTTTGAGCGGT
ATTAGATTTTTTAAAATTTTTTTTTTTTTTGTAAGT
AAGTTAATATTTTGGTAGTTATTATTATTAGTAATG
ATTATTAAAGTAATTAAAATTTGTTTTTTTTATATT
ATAATTTTTCGTTGTTAAATTTTTTTATTATTATTA
AAAAAAATGATGTGAATGTTTATTTGTGATTTATTT
ATTAGAGGTTATTTAAAGAAAATTTTAAAAGAAGGG
TTTGTTTGTTAGGAGTAAGATATATAGGTGGAAATT
TTCGAAGTATTAAGATTGATAAATTAATTTTAATTC
ATTTAGTAGTGATTATTTTTATGTATTAATTTATAT
TTTAAAGTTAGGGTTTTTGTTTTTGTTTTTTAAAAT
TGTTTAAGATTAAAGAAATTTAAAAATTCGTAATTA
ATGATTTAGGGGAATAAATTTTATGGTTTGTTAATG
CGGTAGATTTATAAATATATTTTATATAATTAAAAA
TTTTTTTTTATAATAATCGTTTAATTTTTAGGTGAG
TAAATAAAATGTGAAGTAGATTAAATTTTTAATTTA
TATATGAGATATAATTAGAAGTTGTTAAGTTAAGTT
TTTTTGATTTTTTTTAGTTTTTGTTTTATTTTTATT
GGATTTTTATTATATATAGTTAATTAAATTTATATG
TAAAAATTATTTTATTGAATTGTTTATAGTGTTGTA
GAAAATTATTTATTAATTATATAGATTTTATAGTTT
ATAGTTAGGTTTTTTTTGTTTGTTTATATATATGAT
AAGAGTAATATGTTATGTTTATGTTTTTATTATCGC
ATGATTATTTGGTTTAGTATTCGTTTTTGTAGACAC
ATATTTGTAATTTATTGTTAGGTTATATTTTTTATA
TTTTATTTTTATTTTATAAAATTAAAATTAATAGAT
TTTAATGTTCGTGGTAATAAGGATGAGGATTAGAGT
TATTTTTGTTGTGGAAATGTTGATTAAAAAGTAAAT
AAGATTGTGTTGTGCGGTTTTTAAAAATGGAAAGTT
TGTCGTATGTAAAATTATTGGTAGTGGTTTTGAGTG
TAGGGTGGGTTTTATAGATTTTTTTTTGTTTTGTTT
TAGAGTTTAAAGATTATTAAAATAAAATTATGGTTA
TCGTTCGAGGAATTTGTGTGGTAATTTCGGTATTAT
TTTATATAAGTTTTGAGAGTTTTTTTAATTGTAGAT
ATATTTGGGAATTGGGAATTGAAGAATTTGTTAATT
GTTATTTAGATTTTATTAGCAAAGAGAAGAGGATTC
TGTTAGTTGTTATTAAATATGAAGATATATCTTAGA
TAGTTTTATAAGAGATATTATAAAATTTCGATATAA
TGAGAAGTGAAAAAAAAAATATGATTTTATTGTTGT
TTAATGTAATGTGATTTTTTGTTATAATTTTGTTTA
TGTTTTTTTTTTTTTTTTTTTTTGTGTTTAGTTTGT
TAAGTAAAGTTTTGTTGGTTTTAGTTTTTTTTGGGA
GTTAGTAATATTGTAAATGTGTAATTTTATTGATGT
TTGAAATTTATTCGATTTGGGATAACGTAAGTATGT
TAAGATTTAGTAAATATTGTAGGTGAGATAAGGGGA
GTTTTAAGTTAATATTTATAGGTTATATATGTACAG
TTTTTATATTTTTTGGAAGTGTGTAGTGGTTTCGGA
GGAATCGACGATGGTGTTGAGTTAATATTATTTTTA
TGAGTCGGAAGTTAAAAAGGCGAAAAGTTATAGAAT
TTATTTTTTTGATTAATTAGGGTTTCGCGCAATTAG
ATTTTGAGGAGAATGAATATTTGATTGGTCGTTATA
TGTAGTTTTTAGATTAATAGTTTGGTTTTTTTTATT
GATTAAGTTGATTTTTAGTATTGAGGTGAAAGAATA
GGATAAAGAAGTTGTTGAGAGAGTTTAATGATTTGA
TATGATTGGATAATATTATTTTAGGGAAGTTAATTT
CGAAAGTGTTTTGTTGTTTAAGTGAGTTTTATTCGA
TTAGATTAAAGATTTTTAGAAATTTATTTTTACTCT
TTTTTATTTAAGATTAGTGTTTGGATTGAGATAAGA
TTTTTCGATTTTCGTATTAATGTTAAACGCGGGTTC
TTATTAATTGGATGATTGAGAATTTGTTATTTTTCG
TTGTTGTAGATTTCGTGAGTAAAGGTTTGTTAGATT
TGTTTTAGATGATGTAAAATTTGAATAAGAAAATAT
GAAATTGAGTAATGTTTTTGATGTTTGGTATTTTAG
TGATTATGGTAATTTATGTTTTTTTAGTTGAAAATT
AGATGTTTTAATAATAATAATAGTTGTAAATTTAGT
TATATAAAGAATTAAAAGAATTGATTTGAATTTATT
ATTTAAATTGTGATTTTATGATTTAGATTGTAAATT
TTTTCGTTGAGAGATACGTATTAAATAAATAAACAT
TTAGTGTTTATTTTAGTGATTATGGTATTTTTTTTT
ATGTTATGTTGAATTGGGTTTGGATTTTTTTAAGAT
AAAAATTATAAGCGAAAATATTGATATTGAAAATGT
AGTTTATTAGGATTAGTGAGGGAATGAAAGATTTTT
TTGTGAAACGGTAAATGAGTTTTATGAGAGTTTGGT
ATTAATTTAATTTTGATTTTTTATTAATAAATTAAA
TTGCGGATTTGAAAATTGTTAAGAATATAATTATTT
AGTAATAGTATTTAATAATTTATTGAATTTAATAAT
GAGTTTTGATGGATTTTGAAGAAGAGATGTTTTTTG
TATGGAATATTTTTTTTTTTTTTTTTTTTTTATTTA
TAAAGATTGATATTTTTTTAAAAATTATTATTATGG
GTATGTATATTATAATTATATTTAATATTGATTTGG
AGCGAGAAGAAATGGTGAAGTGGTTAAAAATTTAAA
AAAATTTTAGAATTTGATTTATGTATATGTAGGTTT
AGTTTTATATGTAAAGTTAAATGTTATTCACGTGTG
ATCGGTTTTTGAGTCGTTATAATTAGAAGTTATAGC
ATGTGTTAGTTTTTATATTAAAAAGTATTTCTAAAA
TTTTGGTTAATTAATGTTAGTAATTAGGGATGTTTG
ATTATATTAGTTAGAGTGGTAATTATTAATTTACTA
TTTATAGTTTTTGTATTGTTTATTAAAGGATAAGTG
AAGTAGATGGTATTATTTTTGGTAATTTATAAGCGT
TTATTATTTATTTTTTTCGTGTGTTTTATTTAAAGG
TTTTTATTTCGTTTTAAAGTGTTTAGATAAGAGTAT
TGGTTAATTTAAAATGATTAAATTATGATTTTTTTA
GATTGTTGTTTATGGAAGGGTGTCGGTTGTTTTATT
TTTTTATGAATAGTCGTCGTATGCGATGGTTTTGTA
TTTTGTGGGGTGATTTTTTTGTTTTTTGGTAGTCGT
TTAAATTTTAATTATTTATTAATTATTTTGAGATAT
GATATTGGGATAGTTGTTGAGGAGTATAAAATGCTA
AGATTTAAATAATTTATACGTGGTAGTAGTTATTTT
TGGAGAGTTATGGTGGAGGAGGTAGAATATGTATAA
TATTTTTGATGTTAAATTTGGGATTTTAGATCGTTG
TTATTGGAAAAATATAATTAAGGAATATAAGAATAA
TGTAAATAACGTTTTTTTTTAAGGTATATTGACGGA
AAAATAAATAGAGACGGTAAGTATTGTGGTTTTTGG
TTCGAAGAATTTTCGGTTTGAAGAAATTTAGGAGAA
AATTTAGAATTTAAGTTGAAATATAAAGAGTAGGTA
TGTATAAAGTTGGAGATTATAAGGAATTAAATGTAA
GTTTAATGTAAGATTATAAAATTTATATATTTTAAT
TTGTTAATTAATTTTTTTTTTTTTGTTTAATTGAGG
TTTTTTTATAATATTTTAATAGTTTAATTAATAATG
AATTTGAAATTTATAATTTTTAAAAGTTAAAAAATG
TTTTCGGGATTTTATTATTTTTGATAAGTTTTTTGG
ATTTTTTTTTATTTATGGTATGGTAGAGAATTTTTT
GCGAGTTTTTTTGTGGTTTTGTAATTTGTAGTAAAT
AATTTTAAAATGTATTGATGAGGTTCAAATATGATG
ATTTATAGGATTTTAAATTCGTTATTTCGGTTAGGT
AGATTATTTAGATATGATGGATGAAATAAATAATAT
TAGTTGATAAGAATAGGATTGTTTTGAATTTATGTA
GAATTAAAGAAAGATAAAATTTATAAATATTAATAC
TTTTTAAAAATTAAGAAATTAATTTTTTTTCGTATG
TGTTTAATATGTATTGTGTATTTATAGGTTAGATTT
TTTTTAAAAGGATTAGTTATTGGAAGTATTGTCTAG
ATTGTAAATTTAAATATTATTGCGTTTTAAGACGAT
ATTTATGAATATGAATAAAGATTTGATTGTATATTT
TTTATGAAATAGGTGTTGTTTTTTTTTTAGTATTGG
ATATAATATTGATTATGAGTATTTGGAATTTTAAGT
AGTTATATATAAATAGTATTATGTAAGTTAGAATTG
TTTTTAATTTATTTTTAATTTTGTAATTAGTTTAAA
ATATAAGTATTAATAAAATTATTTAGTGTTTTTAAG
TAGTGATTATTTATAATTTGTTTAGTAGTATTAGTG
ATTATATGGAAATAATTTTTAAATTTTATTGATTTG
TTTTGAAAAGATATTTAGAATTGTATAGAGAGGGAA
ATTATTAGTTTTGTTGAAAGTGGGGTAGATGATGAT
TTTATTAGTGATATTTTTATTATAGAATTTTAGTTA
ATAAAAGTGTAATTAAAAGGGGATATAAACAAATTT
TTTAAATTTTTTTATTATTGAGTTAGCGTTGATAAA
TTTGAATTATAAAGTTTTTTTGAATTGGTTATGGAT
TAAGAGGTTGTGGGAAAGGATATTTAAAATTAAGAT
TCGGCGAATTTATTAATAGTATTAATTAATAAAAAT
TTTTAATGTTTATTAAAAAAAAAAAAAAATGTTAGA
TTTTTATTTATTTTTTTTTTATTTGTTTTTTTTTTT
TTATTAAGTTTTTTAAGAAAAGTATTAGGTTATAAT
TATGTAATATTTTTTATAGTTATTAGTTATGTTTTT
TAGATAAATTATTTAATAATATTATGTAAATATTAT
TTTTTTAAGAAGGTAAAATGATTATGGAATAAAATT
GAAATAAAAATTATGATTGATTTAAGAGTTATATTA
TGTTTTTATAGTAAATAAAAAGTTGTTATGTCATTT
AATTTTTATTGAGATTGAGAAGGGGTACGTTATATA
GTTTGTTTTTTTATGTGTTTTAAATTTCTTTTTTTT
TTATGATTTTTATTATTTAAATTAAAAGATAGTTTT
TTGGTTAATGATCGGTGAGAGGGATTTTATTAAAGA
TGGGTTTTGAGTTTATAACGTTGTCGATTATATTCG
GTTCGAATTTGTGTTGTTGTATTATTTTGTGTAGTT
TATGTAATAAATATGATAATAATTAATTTTAGTTCG
AATTTTTAATATATTGAAAGAATAATTTTAATAGGA
TTTTGAGAGTTGAAAAAGTGAGAAAAGTTATTTAGA
TGGGTTTAAATAATAATATGAATTTTAAAATTATAT
TGTGTGTAGAAATTATAGTATAAGAGTGTTTATTTG
TTTATATTTTTATGTTGAGTGAGAATATTTATATTA
TATTTTTTTGAAGTGAAGATTAGATTTATTGTTGTT
AAAAATTTTATTAATAATGTATTATTTTTAATTTTA
GAAAGAAGAATAATTAGCGATTTTTTAATTCGACGG
TTTTGTTGAGATAGAGATTTTTTTGTTTTCGGATAG
CGTTTAGGGTGCGAGAGGTTTCGAGTTTAATTCTTG
AAAGGTTATTGTCGAGTACGCGAAGAAATTTAGAGA
TTTTAAGGTTAGTAATTGACGTTTTTAAAGTGTATA
ATTAGGTATGAATAATTGATTAATTAATTATTATTG
TTTTAGATTTAGTTTTTGTTTACTTTTAAGTAAAAT
AAAGTTGAAATGTAATTTTTATATTTAATTTTATAA
TTTAAAGTGATAATAAGAATTGATTAGTAAAAAATT
ATTTATAATTTTTTATTTTTTTTTTATTAAATTAGT
GTTAAAGTTGTGGTTATGTTGATTAGGTTTACTAAG
TTTTTATAATTTATAGAATTTTTTTTTTGAAGTTTT
TTTTTTTTATTAGATATAGAATATATTATTTTTGTT
TAAATTTTAATTTTGAGAGAAAGAGTTACGTGATTT
TATTAGAAAGGTTTTTATAAAAGAAGAGAATAAGGA
ATTTTGGATAGTGGTATTTGTGTTTAAGAAATATTT
TTTTTGAATTAGTGTTTTATATAATGATAAGAATTT
TTTTGGTTAAGTTTTTTTTAAATTTTAGGATTGCGA
CGTAAAGAGTTGTGATGTTTTGCGTGGTATTTATGT
GGTTTTTATTTAATCGAATTATTAGTTAATTGGATG
AATTTGTAATTGTTTTGGTTATAATTTTTTGTTTTA
TGTGAATTTTGTAAAATATATTGTTCGAGTTTATAT
AAAATTAGAGAAATTTTTGATTATTTATTGTTTAAT
TAAGTTTTAAATTTTTAGTATTAGGAGATATTTTAG
TTATTTACGAAATTTATATTTATTAAAAAAATTATA
TGTATGTGGGATGATATGAAGTAAAGTTATATAAGA
AATTAGTTAAGTATTGTTTTAAAAAAGTAATTTTTT
TTATTATATTTTTATGTTAAAGTTTATAATTAAAAG
TTAATTATAATATTTTTTTTTCGTGTATTATATGAT
ATGAGTGTTAAATTTTATTACGTATAAAGAGGTTGT
TAAGGAAATTGTGATTAGGATATCGATATTGATTGA
ATATGTTATTCGTAAATCGATGGTTAAATTGAAGTT
ATTTATTTTTAAATTTTGTATTGTCGTTAATAGAAT
TTAACGATGAAATTGATAAGTTTTGTATAATTTTTT
ACGAATAATTATTTTGGACGAAAGCGTGTATTTGGA
TTTATGTATGGTGATGATTAATGTTTAATATTTAGA
TAGGATTGTTGATGATTTATTTGGTAAGATATAAGA
TTTTTTTTTTTAATAAATTATTTACTATTTTGAAGG
ATTGGGATTTGGGTAAGAGGAGGTAATGGTAGATTA
GGATTGTTAGATTAAGATTTAATGGTGGTTAGGTTA
TTATTTAGAGTGAAAATTGATTTAGGTTATTAGTTA
TGATATTTTTTTTTGTTAAAAGAATATATAAATATA
ATTTAGAAATTTTTATTTTTAATTTTGTTGGTTGAA
TGGTTAATTATTTAGTTATTATATTATTTATATCGG
ATTATATGAAAATTCGAATATAATTTATTTTATTTA
ATTGAAATTGTTTAATTGGTAGGAAGGTTTAAGCTT
ATTTAGTAGTTTTTCGTTTTTGTGTTGGAATTTTGT
TTTTCGTTTTTTATTCGTAGCGATTAAGGATGATTA
ATTTTATAAGTTTTTAAAATTGGTATTATAACGTTA
ATGTTTAATAATAGTATATAAAAATTTAGAAATGCT
TTATTTATTTTGTATAGATAAAAAGAGTTAAGAGAG
GATATGTTGTTATGTAATTTTGTTTTTAAATTTTTA
AAATGTTCGATGTATGAGAGGTTGTTTATCGTAAAA
GTGATTATGAAAGTAGTGTGAGTATTTTCGGTTATA
GTTAGAAGAAATTAATATATTTTTTTGTTTGTAATT
ATGTTGGATGGTGTAATTATTGTTCGATTTGAGAAG
TTTTTTTTTTATATTTGTAGTTTTTTTTAGAAAATT
GAAGGAAATAGGATGTCGGTTGTATCATTTTATAAT
TATTGCGTTAATATAATTAAACGTTTTGATTAGATT
TTAATTTGTTTGTATATTTGTAAATCGTTTGAGATT
TTTTGAGGATATGTAGGGTTTTATTTTGGGTGTTTC
AGCGATGTTTAAGATTATTTTTAAGTTGAAGTTGTG
TATTTATTTTTTTATCGCTAGTTTTTTTTTTGGTTT
GATCGTATAAGTGGACGTGTGATCGGTTTTTGTTTG
TTATTTTTAAGTAAATGTGTATTTATTTAATGTATT
AATTGTTGAGAGAAGAGAATTAGGTTTTGGTCAGTT
AGATGTAGATATAAAGGAATTAATTTCGTGTTTATG
ATAAAGATTCGGGGATGTTATTAGATTGAGTTAATT
GGTAGAAATAGGATCGCGAGTATTATATAAAGTATT
TGGTTGAAGAGTTTCGTATTTATTGATATTGACTTA
ATAGATATAATGTATTTTTTATATATGTGTATTTTA
GTTTAATTTTTATAATTTAGAGTTGTTTTATATAAA
AGAAAGTGGTGATTTACGAATTATATGTATTATTTT
TTAACGTAAAGATAGTAGTTATGATAAATGAATGAG
TTTAATATATAGAAAAATATAAAGATGTAAGTAAAA
TAAGTTTAAGTCGTTTATTGATTCGGTCGCGAAACG
ATTATATATATATATAAGATAATAAATTTATGTTTG
TAAAAGATTATTGAACGTGAATTAATATTTAAAGCG
TTTATTTTGAATTTTTGATTTTAGTAATTGATAGAG
GTTATGGATTTTTTTTTTTAAAATATAATGAAAATA
TTATTTTATATGATATTTTTTTGTGTTTTTTATAGT
TTGAGATTAGTTTATAGATGGGAAATATAGTAGAGT
ATTATACGTTTATTTTAGTTATTGTAAGTATTTTAT
TAAAATCGAAATTTTGAGTATTTGGTTAGAAGGGAA
TAAAAATAATTATATAAGGTTTGAATTTAGTGATGA
TGAATTATTTGTGTTTTTAGTAATGAGGTTTTTAAG
AATAGATTTTTAAATGTTTTTTTCGTATAGATAAAT
TTTAATTTGTTTATGATTTGGGAATGTTTTGGATTT
ATATTGAATTTAGGAAAAATTTTAAGGGTAGGAAAT
GTAATGTAGGTATTTTTTAAAGACGTATTTCGAGTG
TTATTATTAGTGGAGATTAAAATTAGTATGGTTTGG
TAAAAATTATTGAGAAAATAGGGTAAAAATTTATTT
TTTTTGGTCGTCGTTTTAAAGATTTGTTCGAAGGTT
TTAAATTAAGATATGTATATACATGATATTGGGGTA
TGAATAGTATAAGTTTGAGAGTAATAAAAGATTTTT
GGTGTCGAAAAAATTTGATTTAGATTAGATTTTGTT
ATTTAAGGTTTTAAGAGATTAAAATACACGTAATAA
AATGTTAAAGAGTGATAATGAGATTTGTTGAGGTGA
AATTTAATTTGTGTGTCGTTAGATTGTGTGATAGAG
GAGTTAGATTTTTTAATGGTTTTATTTACGATTATG
ATGGTGATAGTATTGATTTATTAATCGAGTAGTGAG
AGTAATTGGAAATTTAAGATGTTGTAGAAATTCATA
TTTTCGGGTTTGAATTTGGTTTTTCGGGTAGAGGAA
TAAATTAATTAGCGAAAATTTCGAATTTTTAAGTTT
TATAAATATGTTGTTGTGAAAATATTTTTATGAAAG
GTTAAGTTGGCGGTTCGATTTTTTAGGTTAAAATCT
GAGAATTGTTTGGATAAGTAGAAATAAAATAAGAAC
AATTAAATAATTTATGGATTTTTTCGTTTTATAGTA
AAATGTTTTAATTAAATGAGAGAATTAAAGTTATAT
AATAATAGGTAATTTATATGATTTATTGTAAGTTAT
TATAAAGATTTTAGTTATGTAGATTTGAAAATATGA
ATAATATGTTTGTTATTACGATAAATATGTTTTGTT
GTTATTTATGGAATTGGTTGTATTTTATTTTAAGAA
TTTGTTTTTGATACGATTTTTGAAAGATTGGAGTTT
TAAGGGAAAGATTAAGACGAGTAGTAATGTCTTTTT
ATATAGTGTAAGAATGTATTTTTTTTTATTTTTTTT
TAAAATTTAGTTTAAGAATTGTATAAATAAATTAAT
GAAATTAATTTCGTCGCGGTGGTTTTTTTGTTATGG
GAGTGTTATCGTTTTTTTTAAGAGTTTTGAGAATAC
TTAGTATTTGGTTTGTTTTAATTATTAGATTTTTTT
TTAATTGAAAGTGTTAAATAATTTGTTGTGAAAAAA
TTTGATTTGATGATTTTATAAGAGAGAAGAAATTGG
ATATTTATTTAAATTGAATGTTTTTGTTAAAAATAA
TTTCGTATTTGTATTTGTGTTAGATTTTTTTTTTAC
GTTGATGCGGTTTAGTTTTGAAAAAGATAAAAAATA
TGGAAATAGATATAATTAGTATTAAGAATTTTATTG
ATAATAAATTAATATGGTAAGTTAGATATTAAATGT
TGGTTTATGTGGTTTTTATAAATTTGGATTTGGAAT
GTTATTTGATGTATATGGATAGTTTTATATTAAATA
TTATTTTTTTTTTTTTGAAATTTTGTCGTTTTTTTA
GATTTTTAGTTGTTTTGATATGGTTTATGTTGGTAA
AAAAGATATATCGTGTTAATAATTTGTTTGATATAG
GAGAAATTTATAGTATTTAATGATAATTATGTTTTT
AGTTTTTATGTTCATAGGTTTTGATTTATATGTTAT
TTATGAACGTTGGGGTTGATTAACGAATAAAATATT
AAAAATATATTATTTTGGATTATTTGGAGTTATAAA
AGTTAAGATTTTTTGAAAGTTTATAGTTTAATTGTT
TTTTTACGGTATGATGGTTGTCGGTGTTATTTAAAT
AATATTAAATTTTATTGTAATATATATATATATATA
TTTTTTAAGATTTTTAAAATTTTATAAGGATTTCGA
TTTTAAAAATAGATAAGTTTTTTTTGGGAATTTTTT
TGTGGAAATGAGAGAGATCGATCGATGTTTAAAGTT
TTATTTAGAGAGATTGTATAAGTTATTCGAATAATA
ATAGATGATGAATTTATTTGTAAAGGAGTAATTTTT
TTGTTTGTATATATATTGATTTAAGGTTTATTTTTT
AAGATTGTATTGGTTGAGTGATAGGGTTTTTATGAT
TTTTGAAATTAGTAAGTTATAATTTTAAGATAAGAA
TAAAATAGTTTATAGATTTAATATTTTTTTTATGAA
GAAGAATTTGTAAATTGGTTCGGTTTTGTAGATTTT
TTAAAATGATTAAGAGTAAAAATGATAGTTAGAAAA
CGTTTAAGGAGATGAATATCGTTGATAGAAAGATTG
GTTTCTTTTAGAAGATTTATAAGATAGTTGTAATGT
TTTAATGAATAATTTATTTTATATTTTTTTTTTTTT
TTTTTGAAAGTTGTTTTGAAGAAGAGTTTTTTGGAA
GGTTTTGATTTGATATATTATATATTAAAATTTTAA
TGTTTATGTATTTAAATATTATTTTTTAGTTAATAT
TGTTTTTTGTATGTAAAATGGTAAAAGTTATATTTT
ATATGATTTGAGGGGGAGTATTTGTTTTTAGTTGGT
ATTAATTATAATTAATAAGTATTATATTGAAAATTT
ATTGTGAATTTGAGTAGTTTATATAGATTTTATTAT
TTTAATGGAGGGTTATTTAAGAAATGGTGAAATTTT
TATATAATTGTGATATTATTTTTTGTATGTAAATAT
GATAAAGCGTTTTGATGTTAATAGTTTCGTTATTAT
AATAGTTTTTTTTTTTTTTTGATGTAATATTTTAAA
GTGTTTATTGAGTTTTTTTAGAATTAATTTGAGATA
TGTAAAATTATTGAATAGAGTTGATTCGTTGAGAGA
TATAGATAGAAATAACGTTTATATAATTTTTATAAT
AGAATTTGTGTTGGTTGAAAATATGTTTGGTTTTAT
TTTGTTTTATTTTTTAATAAGGATATTTTGTTTTTT
GAGTATGACGAACGTTATAGACGTACGTTAATATTT
TTTTTTGGATTAAAGTTTTTTTATTAAATTTTTCGA
AGAATTTTGTGAAATAATATATGGTGTAATAAGAAT
TTTATTTAAGATGCGAAGAGATAAGAAGGTGAAATA
TGAATTTTGAATTAGTATGATTTGTAGTTTTGGAGA
TTGAATTAAATAAAAAAAATAATTTTTGATTTATTT
TATTTAAAGTTTGTAGATTAATAGTTATTAGTTTAA
GAGTAAATTTAAGGTTAAAGAAGTATTTTTTGATTT
AAAAAAGAGTAATTTTGTGATTTATGAGATAACGTA
TCGTTTTTGTTTTTTTTTAAAATTTTTTTGAAATTT
AGTAATTATATAGGTATGTTATTAGAAATAAAATTT
AGTATGGATTTTTTTTAAGGTAGTTTTAGTAGTAAA
TTGATTTAGGTTAATTTTTTGTAAATTTGTAATTTT
TGGAAGTGATATGTAGCGGTTTATTGATTTTTTTGA
TTGATAGGTACGAAATGGGTTTATTAAAGAATTAAT
ATTAAAATTGATGTTTTAGAAGGATAATATTAAATT
GGAGGAGGTGTGATTTTTAATCGAAGAGAACGAGAA
AAATTTTGTTGTTTAAGTTATTGAACGGTTTCGATT
ATGTTTAATTTGTTTTAGATTTGGTATTTTTCTAGT
GTGGTGATATTAATTATCGTAATATTAGTACGATAT
ATTTTTGAAGTTTTCGTAAGTATGTTGTTTTTCGGT
TAAGTTGATAATTTATATTTTAATATTATTTCGTTT
TGATAATTATATTTGATGTTGTAGGAGTGTTAAGGG
TTTAGTTGCTGTTTTTGTTTTTATGTTTAATGATAT
TATTATATAATATTTTTATAATATAATATTATTGAT
TTTTTGTTGTTAATAAATTATATTTTATATTAAAAT
TTTGTGTGTGTGTTTTTTTTTTTTTTGTGTGGGATA
TTATTTCGTAGGTATTGAGTAAATTTTTGTTTCGTG
AAATGATAGTTCGAATATGATTTTTTTTATTTTGAT
TACGAAAATTGAAGTAAAAGAAATAGGGTATTCTGT
AAATAAATATTTATTTATCGGAGATGTTTGAAAATT
ATGTAATTGAAGAGGGTATTAATTGTATTGAAATTG
TATTTTGAAATTTTAATATTTAAAATGACGTAGTTT
TTTGAAAATGAAATGTTGATTTTGTTGGGGTTATTT
GATGGTGTGTATTGGAAATAAGAAATTTAATATAAT
ATAGAAGTTTAGAGTTAAAAGTGTATGGTAGTCGTG
GTAAATTTATGATTTTTTCGTTAAAAATGTAAATTT
ATTTGTTTAAGTCGGTTGAAGAAGTAGTGTTTGACG
TAATCGAGTATTATTTGGAAGTGTAGAAGTCGGGGT
TTTTGAACGATTTTATTATTTAATTTTTGGAGGTTT
TATTATTTTTTTTTTTAAGAATGAATATTTTGAGTT
GTTGTTTGGATTAAATATAGTAATGTATGTATAGTT
GTCGTATATTTAAAGTGGGAAAAGGTATATATAAGG
TTATATATGGTTAATTATTTTATTTTTATATATGTA
AGTTTATTTGTAAATAATGTTTTTGGTGGAATTTTT
GAATTTAATAAAATTGAGGATGATTTGAAGTTTTTT
TGGAGTTGTTAGAGTGTTAAAGTTTTTTATAAATTT
GGTAGAAGAAAATGATTTTTTTTAATATATTTCGCG
TTTTTAAATGTTTGTGAAGATTATGTAAATTTGTTT
TTTTGTGTTATTTGAGAGAAATGAGTTTGGAAAAGT
ATGTTGTTGTATAAGAAAAGATGGAGGATATTGTAG
AATAAATACGAGATTTTATAGGTTATGGAATTTTTT
TTTTAAATAAAGTTTTTTTTGTCTTTAATATATTTT
AAGTTTTATTATTTTGAGTTTTAGGTATTAAGAATT
TTTTGTTTTTAAATAGTTATGAGCTATATGTAGTGG
TTTGGTTTATTAGGAAATTATTTTGATTTTAAGGTT
AATTTTTAGGAAAGTGGTAAGGTTTTTAATATGTGG
ATAAAGGATTTGGAGAAGGTGATTATCGAGTTTTTT
ATGGTTTAAGAAGTTTATGATGAGATTATGGTCTGA
GTATTTATATGTTTAATGATTTTAATTTTAAGTTAA
TTTTTTTTTATTAGTTGATAGAGTATAGGAAGTTTG
GATCGTTGATGTTGTAAAGAAATTTGTTGATATTCA
GATTAGAATAGGAGTTGTATATCGTAGTATGGAAGG
ATAATGGAAAATAAATATTTGTTTTTGATAATTAGA
TATGATAAATTTTAGAGTTTAGTTGGTAAGTGTTAT
TATTTTGTGGGGTGTGTTTGTTGAGAAAGTATTTTG
TTTACGAGTTTTTATTTGATCGGTTTTGTTATAGTC
GTTATTTTTATTATTTTTTTAATTTGGGGATTTATC
AAATTTGGTAATTTTCGAGAGCGATGTAAGTGTGAT
GGATTTCGTGTTTTAGAAGTATATAAGAGTTTTATT
TTAAAGGGAGATTAAGTATTGATAGTAGGCGCAGTT
GAATGTTGTTTTAAAATGTTTTTATGATGTTTAATT
TTAGTGTGTATTATAGTATTATGATTTTGTTTTCGA
TTTTTGCTTAATTTCGGTATGTAGTTGTAGTTGTTC
AATTTGGTAGGTTTAAGTTTTATAAGGTTAGAATTT
GAAATATAAATTAAGTCGATTGTGAGAACGTTTTAA
ATGTTTGTTTTGAATATTTTTTTTTTGCAGTTAAGT
GCGATAATTGATATGATTAGTTTAATTACGTTTTGA
TTTTATTTTTATGTATGTTATTTGATTGATTATGAA
TTGTTTTAGATTTTTTTTATTTAAGTTTTTTTTTTT
TATGATTGGTTTTAATTTTGTTAAGTAGAGGTTTGA
AGGTTAATTTAAAGTCATAGTATAGAGAATATGATT
TATTATGTAATGGGTTTATGTAGGATTTATTTGTAT
TTTTTGATTTTTTTTTAATAAGTTTGAACCGATTTA
GTAAATTTATTATTTAGTTAGAGTTATTTATAAATT
TTTATGAATAATAAAGATTTATTCTCGTTGTTTTAG
TTTATTTAAATGTATATGTTAATAATATATATAGAA
AATGGTTTATCGAATAAGAAGATTCGAGGTTTTTCG
TGGTGATTAATATAAATTTTTTATTATTATTACTAT
TAGATATTGAGGAAATTTTAAAGTTAGTTTTATTTG
TATTTGTCGTATTATGTAATATTTAAATCGTAAGGT
GTAATTTTATGTTGAATCGCGAAAAATTACGAGGTT
AAGTATATTTTAAATGTAATTTTAATTTTTGTAAGT
ATTTTATAAGCGCGTTAGAATTTGAATATGGTTATG
ATTTGCGTATTTAAAGAAATCGAAGAGGTTATTGAT
AAGTAAGATTAATTTTTGGTCGTAGTTAGTTATTTT
TTTATCGTTTAGTTTTTTATAATTAGATTTATTTTT
TTTGTTAAGATATGACGGTATTGATTAAATTTTATT
AGAGTTGTATTGTTGATATGATTTTTCGTTTTTAGA
TATGATTTTTGATTGGGTTAAATTTGTACGTAATAT
TTTATTATTATTTGTTTGAATATATGTTTTTGTCAT
ATTGAGTATTAGATTTTTATGGTGCTATTTAGTTGA
GCGGGTAGTTCGTTTTGTAGAGTTAATTGTTTTAGT
TTATATTAGTTGTTTTTTTTTTTTTTTATTTTGATG
GATTTAATATATGAAGATTTTTTTGATGATGGATAT
ATTTATTGTTTTAATTTTTTTTTGTAATTTTTTGTT
TATTGGATTATGAATTTTTATGTTCGTATAAATATT
TTAATTGATATTTATTGTAGATTTTAAGATTGAATG
TTTGTTTAAAATATTAGTTTTAAATGTGTAAGTTGT
GGTTTATTTGTAATTACGATAATTATAGTTAAACGG
TTAGCGTGTAAAGTACGTGTTAATTAGGATTGATTT
GTTCGGTGTTAATAATTTTTTAATTAAATCGTTTGT
TTTGAATTTTAAAGTTTTATATTGAGTATTTTGATT
TTAAATTAATTGAAGTATATGAAGTTGAGTTGGTTT
TTATATGATAATAATGTTGATTTGGAGTTTCGTTTT
AAAATTTTTTTTTACGAAGATGTTTTTATATTTGGG
TTGAAAAGGTATATTATATTTTATTTGAATATAGTA
AAAATTAATTTTTTATAAATTGAATAGAGAAAAAAA
AATTGATATTTTCGGATTTTGAATTGATGATATTTG
TATAATAATGGAGGAAAAAAAAGAGTTTTACGTAGA
TAGTGTTATGGTATTTATTGAGTATGTTTTCGGAAG
TTTTTCGTTTTGTTTATTGTAGTTAGTAAAATGGTC
ATTGAAGAATTAGTTTTTATTTTAGTTATACGTATT
ATAATTTATAGTAAAGATATGTTTAATTAATTTTCT
ATAATTAATTATCGAGTATTATAGAAATTGGTATTG
ATTTGTATTTATTATTTTTTTTTTTGTTAATAGTGA
GATTATTTTTATTGGGGTTGTTTTATCGATTTAATG
AGATGTTTAATTAGTAAAATTATTTTGACGTTAATT
TTTTTTATTTTGACGGCGCGTGATTTTTACGTGTAG
TTAAGTATTTTTGTATTTAGAAGGTGTTCGATGGAA
TTGTTTTCGTTTAAGATTTTCGTTATTGCGAAGATG
TATATATAATTTATGTTTAATTTTGTATAAAAGGTG
TTAATTTTTTTTTGTAGATAATATCGTAATCGTTTT
AATTGTATATTTTTTTAAAATGTTTAGTAAGTTATA
TTTAAATATTAAGTTTGAAAATGGGTATTTGAATTA
ATTTTATAATTATTTTTATAAATTATATTTTTAAAG
AATTGATTGTAAAATAAAAATAGAGATTATGTAAAC
AGTTTTATATATAAGGAATAAGAATATTGATTTTAT
TCGATGTGATTTTTATTTTTATTAAGGTTAAGAGGA
GATTTTTCGGATATTTCGTTTTTAATGTTTTTGTGT
TATAACGATGTTGTTTAGTAAAAGGTTTTGTAATGT
TAAAGTTAAATGTGGTTTTTATTATTTGTTTTTTCG
AGAAGTTGATATTTTATTTTAGGTAGTGAAGAGAAG
GTAGTAATATTTTAAAAGGGTTGTTGTTGGGATATT
ATTTTTTATAAAAAAAATTTTAGTATTTCGGTAGTT
AAAGATATAAGAAAATGTTAAAATAAATTTTATATT
AGGATTTTAGTAGACGTAGATTATTTTTAGGTTCTT
AAGTAGTAGACGAATTTTGTTTTTATTTTGGCATTT
AAGAGTAGAATAAGTTGTAATAATCGTGTCATGGTT
ACGGTGTTTCGTGAATTTTTATGTTAAAAGTAATGT
AAGTTGTCGGTTGTTTTTTGTTATTATAATTATAAT
TAATATTTGTTATGTATTTAGTATCGTAGTTTTTTG
ATATAGCTTAATTAATGTATAGTTGTGTTGTGTAGT
TTTGAGATAATGGATGAGTTTAATTTTGTTAATAAT
GTTGGTTAGTTAGATGGATTATTAATTGTAGATTTT
GATAAATTTAATTTGTATTTGTTTAAAAAGTTTTTT
ATTATATATTGGTTTGTTTGATTGGTGTATAAATTT
TTTTGTTTGGTTTTATCGATTTTAGTAATGCTATTA
GAGAATAAGGTTTTTTGAGATTGTTAAGTTTATAAA
TTTGTATAGAAAGTTACGAATTTTTTGAGTTTAAAA
TTATGGAGTTTATGTGAGGTTTGTGTTATTCTTTGG
ATATAAATTAAGGAAATTTTTTAATAATAAAAGCAG
AGGAAAATTTAAAAGAATTTTAAATTATTTTGAATT
ATTGAAGAATTACGAATAAATTTATTTTAAATTTAG
AAAAATTTGATAATAAAAAAAAATATAATAAATTTG
AATATTGTTTTGTTATTTTTATAATGTTATTTTTGT
GTTGGTTATGAATTATAATTAGTTAATATAGAATTA
TCAAATCATTTAAATATTATTTTGTAAATTGATTTA
ATTAGAAGATTTAACGGTATATTTTGAAAATATTTG
GTATTATTTATATCGATTTTATAGATGTTTTTATGT
TATTAGGATTGATTTTTTAATAGATGGAAGAGGACG
TATTCGTTTATGTAAATAAATATGTTTATTAACGTA
TGAATTAATTGAGAAATTAATTAATATGTACTTATT
TGGAGGGTAGTTATTTTAATTTCGTAGTGGTAGTAA
AATAGGTTTAAAAGGAATTAAAATGTTTATTAAAAT
ATATTAAATAGAGTAATTAAATAAGTAAAAAGATAA
TGATATTATTTTAATTAGAAATTAAACTTTATGAGG
CGTTTTTTTATTAAGATTTTACGTAAATTTGAAATT
GTGAATTTTTTTTTATAGTTTTTTTTTAATTATATT
AGAATATTTTAAAATTAAATGATAAATTGCGTGTTA
AGAATTGATCGAGAAATAAAATATAGTAACGAATTT
TCGTTGTACGATTAGTGTTTTAATGAATTTGTATTT
TAAGAAGATTGAAGACGAAGGAGAAGTTGAGAGAGA
TTGGTGGTTTTTTTATTTTTGAATTTTGCGTAGTTT
AGGATTTAAAGTTTATAAAATTTCGTTAGAATAAAT
GGAGAAGAGGTGAAATGGAGTGTAGGAGTAGCGATG
GGTGTTGTTAGGGTTTGATTTTTTTTGGTAATTGAG
CGATGGAAAATGAAATTGGAGAAATAGTTTTAAGTT
TGGTTTTAGATAGAGAAGAGATCGTTTTTTGGTTGT
TTGTTTATATTTGAATTTAAGTTGTATATATTGAGT
AGAAAGTAATGTTGTTTTTTTTGTAAATTAACAAAG
GAATTTTTTTTTGAAGTTAGGTTTTCGAGTAAGTTT
TTTGTATTGTTAGTGCGAATTATTTTTTTTGTTTAT
TAATATTATATAATATAAGAATTTAATTTGAATAAA
TTGTTTTGTTAATGTTGAGGTATATTAAAGATTAGT
GTTGGTGTTGTTGTTTTGTTTGTTAATTTTGAGGTT
ATTAATAATATAATAAATTTAATACGATTAAAGTAA
TAAAAATAGTGGTAGAGTTGGGTAGAGTAGTGTTAT
GTGTTGGATCGTATGGGTTTGGATTAGTGGGTTTTG
GAATTAATTAATCATATTTTAGTTTTATTTTTTTTG
ATTGTGGCGAGGTTGTTTGGATTGTTGAGTTATTTG
GTAAAGTGTTAATTTTTTGTTGTAATTATTAATTTA
TTTTTTAGTGATCGATAAGAAGGGGAAGTGGTATTA
AGGAGATTTTTGGTTGTAGAATCGAGTAATAATTTT
TAAAGATAAATTTATAGGTATATATAAGTTCGTTTG
ATTTTGTAATTAAGTTATTGTATATGGTGTTGGATG
AGATTTAAATAGATTTTGAAAGTAGGGATAAGGAGT
TAAATGTTATATCGTTGTGTATATATTTGGTTAGGG
TTCGTTTATGAGATTTTAGATATTAAAATTGTTAAA
AGTGATTTATTTTTAGAGTGGAATGAGTTTGATTTT
TTTTTTTTTTTTAATTATTTTGTTTAGATAGGTATA
TAAGATAAGTTAGGTTAATATAAGATAATAAAGAGA
TCGATATAAGTTTATATTAAAATTCGATTTATAGAA
CGAGTATGGTTAATGGATAAGTTGGTTATTTTTTGA
AATAAAGGTGGTTTTTGATTTGATTTAATATAAGAA
TTTTTTTTTTATTTTTATTTGATTTTATATTTTATT
TGAGTTTTGTTTGGAAGAAGTAAATATTTAGATAAG
AGTGAAAATGGAGGATTAAGTTGGGTTTGGGTTTTG
TTAAATGGTAAGTTAATAAAAATTTTGTTATTTACT
TTAGTAGATTTTTTTATTATTTAGTTAGATTGACGA
TATATATTTATATTTTTTTATTATATTAAAAATTCT
AGAAGAGAAAGAGAGAAAGAGAAAGTTTTTGATAAA
TAATAATGTTATTGGTGGAGTTATAAATGGTATTAA
ATTCGGGTATGGTTAAAATTAATTAGACGTTGAATT
ATTAAAATATGTTTTTAAAGAGATGTTTTGTATGAA
AAAGTTTATTGTTTTGAATTAGATATTGTATAAAAT
TTTTTCGTGGTTGAAGATTGGTTTCGTGTTTTTTTT
GAATTTAAATTTGTTATTATTTGAAGAGTGAATTGC
GATTCGTGAGAGTTTAATTAGGTTTTTTTGAGTAAT
TTTTTGATAAAGAACGACGAGGATTTATTACGTTAA
GGAATTTTTAGAATTTTTTATTATTAGATTTTGAAT
TTTTATAAATTTTTATTGATTTATTTATTAGAGTTT
AGATTCGATGTTTTATGTTTTTATTTTTTTTTTTTT
GTATTTTTTTTATAATATTTTGTTGAATATATTTAT
ATATATTAATAAAGTAAGTAATTAAATTTATTTTTT
ATTTATTTTTTGGAAGAATGTTTATGGATTGGTTAT
TGAAGTATTTTAGATTGTAGATTTTATTGATTTTTT
TATTTAAGGAAAGAAATGTATGGTGTTTGTAGGAAC
TATTTTATCGTTTTTTTATTTTTTTTTTTTTATAAT
GAGGTAAATGGTATGAGAAGTAAGAAATTTTATATT
CGTTAATGATTAATGATTAAGTTAAGTGACGGGATT
GTGTATTTTTTGATATTATGTTTTAATGAATTATAT
TTATTTTTTTAAATATATGATATATTTATTAATAAT
GTTTTTTTAATTGGATTTTGTGTAGAATTGATGTTA
GATAAATATAGATTTTAAATTTAAAGTAGGAAACAA
TGGTTATTTAGGGTTTGATTAGTTTAAACGTAGCGG
CGGGATAATAAGAGATAAGTTTTTTAAAATTGGTTT
TTTTTTTTTTATTTTTATTTGATTTTATATTTATTT
AGGATTTTGTTGATTAATACGGTTTTTAAAGTTGGA
ATATATTTTTTAGAAATTTGAAGTGGGTTTTATTTG
AGATTTAGTAGTAAATAGAGAAGTAGAAGGAATGAA
AATTATTAAATTAGTTATAATTTAGGAATAAAGAAA
TAGAGTTGAGTTGATTCGTTTGGCGATTTGAGATTG
AAGGTTTATTTTTTAAATTATTAATATTTGATTGAG
TTTAATTTAAGAATCGAGATTGTTTGAATAGAAGGA
AAATTAGGATTTGAGTTTAGATACGAATGTTGTGTA
TAGATATATATGTATATGTAAAGATTTTGATATTGT
TTGAATACGTAATATTTTTTAGTGTTTGTGAATTTT
GAAGAAAATCGAAGTTATAATGATTATTTTAGGAGG
TTATGGGTATTTTTGGTTGCGGATTAGTTTGTGTTT
TTTTATATATGGGAATAAATTTTATATCATTATTTA
AAAGAAAGATAATTAATATATATGTTGGGATACGAG
GAGTGGGTTTATGTTTGGGATTTTTTAGTTGTTGAT
GTAGTAGTTTTTGATTTTTATTTATTAATTTTATTA
AATGTTACGTTTTATAGTTGTATTTGATTTTGTTTT
AGATATTAGATTTGAGGTGGGGGTTAAAGATTAAGT
TTATGTTCGATTTGATTTTTTTTTATAAAAGTAAGG
GATTTTTTATCGGTGTTTCGATTTCGTGTTTTCGGA
ATTTAATATATAATTTTTTTTTTGTATAAATGAAAA
TTAAAGTAATTTAGACGTATATGATATAATCGTCTA
ATGTAAAATATTTGATTAAATTTGTTTTGGTCGGTG
TTTAAATCGTAATTATGTATTTGTTTGTAAAATCTT
AATTGTTATAGAAAAGAAAATTAGATTTTTTTATTA
TTTTTGAGTTTTTAAGTTTGTGTGTTTTTAATGTAT
TTATTTTTTTAAATATTTATTTTAATTATAGTTTGT
AGATTTGAATTTAGAGTCGTTAGATGATATAGATTT
AAATTTTTAAAAAAAATTTTAATTAATTAAGTCGTA
ATTTGAATAGAAATATGTAATATTTAAGTATTACTT
TTTTAGATGATATTAAGGTTAGTTTTTGGTGATTTG
TGGATATGAAGAGGAATTTTAGAATATTGGATTTTT
TATTAATAAGATTTATTTTAGTTTTTATTTGTATGT
TTTTAGGTATTTGATTTTTTAGAGAGTTTGATAGTG
TATATTTTTAATTAAAAGCGTAATTTTCGTAGGATT
AGAAGTTGTGTTTGGTTTTAAAGGTTTTATTTTGAG
TTGTTTATTTAGTATATATGATATAGATATAAAATT
AAAAGAGGTGAGTTTTAATTGTATATATATCAAAGT
TAGTTTTTTTTTTTTTTTTATGTTTAATTTGAATAA
TTTTATATATTTTTTAATTTTATATATATAGTGATT
TTAGTTTAATTATTATAATTTAAATAAAATATATTA
AAAAGTATATTTTTATGATTTTAGATAGGCAAAGTA
GTAAATGAGGAAATAAGAAAATAAAGAAAAGTAAAA
AGTTATATTAAGGACGAGGTAGTGGCGTTTGGTTAG
ATTTATTAGAAATTTTTTTTATTTTTTGTTTGTAAG
TAAGTGTAAGTAGAGAAGAATGTGGTGGATTATTAG
TGAGATGAAAGTTTAGTATAATAGAGAGTGCTTAAT
ATTTATTTATTTTTTATAAATTACGTAAGTTGATAT
GGTATTAGTATTATTAGGAAAATATTTTATATAATG
ATTATATATATGTATTTAAATATTTTGATTTATTTA
AATTTATTGTACGGAAGAATTGGTTTTTTAAAATGA
TATATTTTAAAAATTTATTTATATTAATATATAATA
TATATAAGAGTTTTTAAGTTAATATTATTATATTTG
TAGAAAATGAATTTATAACGGAGAAAGAGTATGGAA
TTATAGATTTTGATGATTTTGTTTGTGTGGATATTT
GTTTTCGGTAGAGATTAAATTTTATACGGTTGTGTG
TATTAGTTGTTGGAGTTTAATTATTTTATTTAATTT
GAAGTTATATTTTAATAGATTATAGATTTTAATAGT
ATTATTAGTAATTAGTAAAGTAAATAATAATATATT
AAATTTAATTATTTAGAATTTTAATTTTATATTTTA
TGTTTAGGTTAATATTTTTTTGGATTTGTTTAGTTT
GTTTGTAACGTTTGTATATAAGTGTATGTGTTTTTA
AAAGAGTGTTGGTAGATTTAGTAGGTATGAAGATAG
AATGGAAAATTGAAATTTGTTATGGTTTTATTATTT
GATTTTGTATTTTTTTATAATATTAAATTACGTTTT
ATAAGTAGGTGAGTTATATGATAATAATTGATATAT
AAGGTAGTTGAAAGTTATTAAATTTTTATTTTGATG
AATTTTAAATTATAAATTTTTAATTTTAAATTTTTA
TGTTTATGATCGTGTATTTGTTCGGTTTTGGGTTTA
TTTAATGTTTTGAGTTAATTTATATTACGGGTTTTT
TGAAGTTAATTTTTTAATATTTATTTTATTTATGTT
ATAGGATCAATATTATTGTTTTTATTGAAGTTATTG
GTTATTTTTATCGTGTGTTGGATTTATTATGAATGA
TAAAAATATTATTGTTCGAAGAAAGATTTTGGTGAC
AAATATTGTATATTTATTATATTTGTGATTTTATTT
GAGAATGATGAAGAAGTAAGTGACGATAGTGGCGGA
TTTTTGGAAAAAATTAGAATAATAAAGATATTGTTG
TATTACGACGTTGGAGATAATGTGAAATTTGGATTA
TAGTTTTTAAGATTGTTAGTTAATTTTTAGTTATAT
TTTAGTGTAAATTATTTATTTTTTGAGTAGTTAATT
AATATGAAAAGAAAATTAAATAATGAAATAATTTAT
TTAGTATGTTAATAGTGATTTGGAAGGGATACGTAT
ATGATGTTATTATGATTTGTTTTGTATTTATTTTTT
TGAGTAAAGATTTTCGTAATTATAAGTTTTATTTAG
ATAATGATTAAATATGTTTGTAGTAGATGTGTTTAA
GATATTAGGATTGATTGATTTTAAGTAATTAATTTT
ATAATGAAAACGAATAATGTGATATGTTTTGTTCGA
TTTATTTTTTTTTTTTTTTTATTTTTTTAGGTCAAA
AGAGGTTGTTTTGGATAATGTTTTTGTAGGGAATAA
ATTTATTGGAAGGTTTAAGTAATATATAATTCACTC
AGTATGATATTGGTAAAAGTATAAAATTTTATTTAG
TAAGATTTTATAGTATATGTGTTTGGGTTAAATTTT
TTTTTTTTTATTTATTATTTTTTTTTTTTTTTTTTT
TTGAGTGTTTATTATATAATTATTTTTTGGAGTGTC
GTAGTTTTTATAAGATTGATTTTGTTATAGTTAAAA
AAATATTATTTATTTTATAAATGAGATTAATTTTTT
TGAAATAATTTTTTTGTGGATTTGAGTATTGTTATA
TGTAGATGGTTGGGAAGATATGATGTGTAGTGTAGT
TTTTTTTATAGTTGGAATTTTTTTTTTTGGGTTGTT
TGTTGTTGATGGAATTTGACGATTTGGATTTTAGCG
ACGGAGAATTGAAAGTATAGGTCGGAAAATTGATAT
GATTGAAATTTATTTTAGTAAATTTTAGTGACGTTT
AAGGTATAAATGATTTTAGAAATAGGAATTTGACAT
TTTTGTTTTTTTTTTTTACGATTTTTACGTTTTTAT
GGTCGAATTAAAGAAAGTATAGATTATTTTTATTTA
TTATAGTTTAATTTTTTAAGTTTTTAATATAATTAA
TTTTTGATTTTTTGGAGTTTTATTGATTATATATTT
TTAATAAAAAATATTTAGTTTTGTTAATTATACAAA
TTTTTTTTAATTTTGTCGATAGTATTATGTATATGT
AAGTAAAGTTATTTAATTTAGTATATTATATGTTAT
AAATTAAATTTGGTTTTATTAATTATGGTTTTATAT
ATTTAAATTTATTTCGTAATTTAAAATTATTATTTT
AGTACGATTTGTACGATAATTGGTTTGAGTAGTATG
TTATTTTTTGGTAGAAGAAATAAATTTTTTTATATT
AATACGTATATATATAAATATTGTTTGTAATTGTAT
TTAGAATGTATAATTAATTAGAGTGATTAAAGTGGT
TTATAAATGTTAATATTAATTATTACGCGTTAATGG
TATTGGAATCGTAGTTTAAGTCGTCGAAGCTCGTTT
ATTATAGTTTGGATTGGGAGTGAGATTTATTAGTTA
AATAAAGAATTGATATATAGTTATATTATAGTGTAT
GAAAATTTTTAATACGAAATGATGTTAAAGGTAATA
GGTAAGTATCAGAAGAAATATTTGATTGAATTTTGG
GGTTAAATTAGGATTTTTAAGTTGAAAAAATTGGAT
TATAGAAAGGAATATATGTATTTTTATTTTAATATT
AAAATTGGTTAGTGTTTTTAAGTAATTTTTTGTTGG
TAGATTAGAAGATGATTTTTTTTATTTTAAATTTAT
TAAGATTATTATTTAAATAAGAAGAAATAGGGGGGT
TTGTTTATAGGGTTTAGTTGATTGGATGATGATGTC
ATATGATTGAAGTAGAAAATTTAGAGGTTGTATAAT
TCATTTAAATTCGGAAATATATTATTATTCATAGAT
TTAGATTTTAGATGAAAGATATATTATGCGTAATTG
TTAATTATTATAGTTGTTTTTTGTGAGTATCGGCAT
TTTGTTTTTTAAAATATTATAGTATATTTGTTTATA
TTATGATATTATGTTTGTTTAATTAATTATATAATA
ATTATTGTTTGTTTAATGTGAAAATTTATTTTTGTA
ATGTTTTTATTATGAAATTTAAATTTAATAAATTAG
AGAAGAAGATGATTTCGACGATGATTTTATTTTTAG
AAGGAGATTTTGAGAGGTGAAGAATGAAATTGTTGA
GTATTATAAATTAATAATGTATAATTCGGTTAGAGT
ATTTTTTAATTTTAATAATATGTTTGATATAGGTGT
TATGTAGTTTTTTATTATTGTGTGATTTGATATTTT
GTATGTTGAGAATTATAGGTGTAGTATATATGTGGG
TTATCGAGAAGCGACGAAGCGATATCGAGGACGGGT
AGTATGGTTTTAAAAGATGAAATTAATTTCGAAGTT
ATTTATTTGGTTAAGGTGAAGGTTAAGAGATAAAGA
ATTTTGATTTTATTATTATAAAAGTTTTATGGGTTT
TTTTGTTGTGAGTTTAGAGTTTATAGAAGTTCGAGG
GAGAAAATTTTAAAGAGTTGAAATAAAATTGAAAAA
TTTTATATTGGTATGAAATATATTAAGGTTTTAGAC
TAAGATTGCGATTTTTTTTATAATTTGGGAATACAT
TTTGTATATTATAATTTAATATTAATGTAAAGAATA
TTTTTTGGTTGTGTATTTGAGAAATAGTGGTTGGTT
ATGATATTTTTATAAAATAAAATAGGATAATGATAA
AAAGTGTTTATATGTTTTTTTTTTTTTTTTTTTTTT
TTGTTATTTTTTTTTCGTCGTATTTTTTCGTTTTTT
TGTGTTTTAATATATAAAATATTTATTTTTAAACTT
AATTATATATTTTGAAAATATTAATTTTGAGTTTAG
GTTTATTATATATTTGATTGTTTGTGTAATATCGGA
TATATATAGTATTTTTTTTTATAAAATTATTTTAGT
GAGTAGGTTTTTTTTTTATTTTAAAAGAGTTTTTGT
GATTTTTTTAAGTATATTAAGAAAATAATTAAATTA
AAATAGTGAAAGAAGAATTGTTGAAGTTTTTAAATG
TAATCGATTAATTTAAAATTGTAAAATATTTATATC
TATACCGAGGTTTTATTTGTTTTAGTTTTTGTTTAT
TTAATATTTTATTTTTAGAAATTTGAAAGATGTTAG
GATGAAATTTTAAGAGAATTAATATTAAGATACGAA
GAAAAATAAAAGAATTTAATTTTAGTTAAAAATTTA
GGATAGGTTTTTTTATTTTTTTTTTTTGTAAATATA
GGTTTATAGTTTTGGTTGTGGTTTTAGTTTTAAAAT
TTGATAGTATGTAAGTTAAGCTTGTATAAATATTAT
AACGTACGTTGTTGATAAATATATATATATATATAT
AAGTTAATGGAGTTGGGTTTGTTAAATTTGTTGTTT
ATTTAATGGATTGGATAAAGAGAGGAAGCGGGATTA
GCGAAGATTTTATCGTTTGTTAAATATAGTTAATTA
AGTTTATTTAGTTTTATCGTTCGCGGAAATTGAGAG
ATGAGTTGAAATTTGGGTTAGAATTTGCGAATTAGT
AGTAAAATTATAGGAAAGGTTTTTTTGTTTTGGTTA
AAATAGTTTTTAGTTTTGTTTGTAAAGAATTAATAA
ATAATATTGATTTTAAGTATAATTTTTATTATATAT
ATTTGTGTAATGATTATATTATGAGAATATAGGAGA
TATGTTTCTATTTTTTTTTTTTTAGTTTGCGTTTTT
GAGAATGAAAGGTATGGTTAGTATTGTAAGAATTAG
TTTTTTTTTTTGTTTTTTATTATTATTTTTTTTAAT
TTTATTGTTTTTGGTTTTTTTTTTTGTTTTAAGTTA
TAAAAGTGATTAGATGAGTTGATTTTGTAAGAAGGA
TGTTTATGTAGTTTTTGTTATAATTGGGAAAAAAAT
AATCGTTGAAGTTATTTATTATATAATAATTTATTT
GTATTTATTATTAAATTTAATTATGGTAAGTAATGA
GTTTGAGGATTGGTGAGATGGGTTGGTTTGAGATAT
TTTAATAAAGTAGTATTATTTTTTTTTTTGTGGTTT
GTTATTATTTATTCGTTTTTAGTTTAGGATTTCGTG
GAAAGTTTATGAGTAATAATTTATTTAAATTTTATT
TTTTATAAAAAAAAAAAAAAACGAGAGTGAAGGAAT
TAAATATATATTTAGTTTTTATATGTTTTGTTTTCG
AGTTATAATTAAATTATTAGTATTAGGGTGAGGTTA
AATTTTTTAATTATGTAAATTAAATTTTTGAGGTTA
AATAGTATAGTGTAGATACTGAATATATAAAATAAC
ATAGTTATATTATATGTTATTTTTGCATCGTAGGAG
TATTGTAGAGATTTTATTATTATTAAGGGGGTTTGT
GAGTTTTGTCGTTGTTAAGTATTTAGAGGAAAGAGT
TGTAAAAGAAGTATAAAGTAGTATTTATCGTTTTGT
AGTTTAGTTATTATTTCGTTAGTTTTTGTGAAAATG
TAGTAATTGAAATATTTCGGTGTGAATATTTAAAGT
TTTTGTGTAAAATAAAATAATTTAGAGTTAGTAGTT
TGGAAATTTAATAATTTTTTATTGTTTTTAGGATTT
GATTTTTAATGAGATTGAAGATGTGTTGGGTAGTTT
GAAAAAAGTTATTAAATGTGTTTATTCGTGTATTTT
AGATTAAGATTGTATAAAATAGTTATTAAGTATGTG
TATTTATCGATAGTACGAAAATTGATAAGAGATATA
TTGAATTTGAGTTTGATTTGTTTTTATTTTTATAGT
AAGATTATTTATAAAAGTTTTGTTGTGGTTTGAGTA
ATCGATAAAAAGGATTGAGTAGAAGTTAATTTATTC
AATAAAGAAATAAATTATTATTTTTTTTTTTAATAT
ATTTGTATATATGTTCGATTTAGTTGTTTTAATTAA
GTTTTTTGTTTTATGGACTATTTGTAGATGTTGGTT
TTATTAAAAAAAAAATTTGGTTATGTGTACGTTTTA
TTGTTTTTTTAACGTTTTAAAATTTTTTTTAAGTTG
AATTTTATTAATTTTATTTTTTTTTGTCGGTAAAAG
AGATAAAAGTAAAGGTTGTATTTATTTTTATAATTT
AAATTGAATATTATAAAAGAATGATTTTTGTGGTAT
TAAGTAAATTTTTTTGTAATTTTTATATTTAAATAC
GTTATTTTTTTCGGTTTAATTATTTTGTAATAGGTA
TTGGTTAATTTTGATTTAGTTTTGAGGTGTTGAAGA
TTGTTTGAATATGGTTTTAAAGTTTGTAGGGAGATC
TTTATTATTTTTATTGTAGTGATCGAGTTTAAGTCG
ATTTTGTTTTTATATTAATAGGAAGTCATATTTAGG
GTGGTTTTATTATAATTAGTGGGTCGCGTTTTTTGT
AGTTAGAATTTTTTGTTTTAGTTTAATTACGGTGAT
ATATTTTTTTATATATTTATATGTATGTTAGTTTTA
GCGATGTATATTATTATTTAGTTAGATGATTTATTG
AAATAAGAGATAGTTATGTAATATGGTTTTATGTAA
AATTATAGGTATTATTTATTTGTTTAAGGGTTGTAT
AATAAGTATATTTATTTTAATTATTGTAATCGAAAT
GAGAAAGAGATGAGTGAAGGAGTAGAAGATGTGGAG
TATAAATTATAAATTTAAATTTTATGTTTTTATTCG
TTTTTAGATTAAAATAGATAAATAATTAGATATATA
TTATTATATTTTTTTGAAAGAGTATATTTGTTATAT
TTTTTTAAATTTTTAGAAAAAAAATTTATATGATTA
TTGAAGAAATAGAGTGTTTGAAGTTTTATAGGTGTG
TATTTTTGGTTTTTAGTTTTTTATGATATTTTTGTA
TCGATAATTTTTTTATTTAGTTTTTTTTTATGATTA
AGGAGTTGGAGGAAATTGAATTAAGTTTTTTGACTA
GGTATATATAAGTAGGAGAAAAAATAAATTTTAAAA
TATTTATTAAATTGAAAGTTTGATAAAAAATAATTA
ATTTTTTTTTTTTATTTTATTGGATTAGCGTAATGT
GTAGCGATAGATTATTTTTTATTATAACGTAAAAAT
GTTATAAATTCGTTAATAAAGTTATTTTTTGATTTT
AAAATTATATAATTTTAGTGATAAGAAAATGAATAC
TGATTATATTTTTTTTATTATGATGAACGAATAGAG
TATGTATTGTTTTAATATTTGAATTATTAGAATTGA
TATTATGATTTTGTTATATTTTATTTGAGTTCGGTG
TGGTGTTGTTGAATTTGAGAAGATTTGTTTTGGAGA
ATGTTTTGTATAAATTTGATATTTTTAATATTTAAA
TATTTGTAAACTATGTTTTTTTTTTATTTTTTTTAT
ATTTTTTTTTATAATATAATTTGTAAATTAAATTTA
ATAATAAAAAAAAAAAAAAAAAGAAGAAGAAGAAGA
TAAATTTTAAATTTTGAATTTTATTTTAATTTTCGG
TATTTTTTTTATATGTTTTTCGGATATTGATAGTTT
TTGGTTTTATTTAAAAATGATTTAATTAAACGAATA
TTTAATATTTAGATTTTATCGGAATAGATATATTTT
ATAATTTTTTATTTATATTAAATAAATTTAAATTAG
TTTAATTTTATTTATTAGATTATTGTTGGATAGTTT
TGGTGTATGTGTATTTTAATTAGAATTAGGTTTAAT
TTGTGAGAGAAGAAATATTTACGGATGAATGAAATG
TTTAATATGTGTTTTTTTAGGAAAGTTATGATTTTT
ATTAAAGAAAGTAAGCGTATGAAATATAAGTAAATT
GAAGGTTAGATTATTTATTTTTTTTTTTAAAATTTT
TTAATAGTTGTTTTATTGTTTTCGATTAGATTTAAG
AAGGTGTTATAATTCGTTTTAAATATTAAGTTATTT
AGTTTAAAATATAATAGATGTCGTGGAAGAGAAGTA
AATTATTTTTTAATAAAATAAAAAAAGAGTTTTTAT
TTTTTATGGAGTAATATGAGATTTTGTGGGTTTTTT
TGTTAGTTTTTTTTTATTTATTTTATTCGTTTTTAT
TGAAGTGATTGAAGTAATATAGTAATTTTTTTGTTA
TTTAATAAAATAAATTATAAGAAGTTAATTGATTGA
CGTGGATAATTTATTATGGATCGTAAGTTATAATAG
TTTGGAGTTTGAGAATTATTTGTAAGACAGATATAA
TGGAGGTATTGTGAGTTTTTTAATTTATTTAATTAA
GAAAGGTTTGATTAATGAGATTTTTATTGGTTTTAA
TGTACGGTTATTTTTGATGTTAAATTTGGGATTTTA
TTATATTAATTTTTTTTTTGGGGTTTTGTTTTATTT
TAAAGAGAATTAGTTTGATTATTTATAATTATTAAT
GTTTGTGTCGAAAAGTGTATTTTTTGTTTAAAATGT
GTGTGGATTTTTAGTTGAACAAGTAGTTTTTATTTT
AAATAATACATTTGATTTATATAGAAGAATAATATT
AATTTAAATTTTAAATTTTAAATTTAGATCGAAAAT
TATTAATTTTTTTTGATGTAAGTTTTATTAGAGGTT
TATTTTTGGAATTCGTGTGGCGGCGTTGTTATGGTC
ATTTTGGGTTATTGTGTAATTGGTTAAATTATTTTT
TATTTATAGATTTATTTAATTTATATAGTATTTATA
TCATGATATTTATTGTAATAAATAAAAATTGATTTA
GTATATATGTGGGTTATATTGTGTTTATGGATTAAG
ATAATGATGATTTAAGTAAATTATTTATTGTTGAAG
TTATAGATCGTTTTTTTTTTTTGATGAGGTTTTATT
ATTTGGTATTTAAATATTTTATTTGTTTGATTATGG
AGATTATAAAGATAATAAAAATTAGAGTAAGAATTT
TTTTTTAAGTATATATGATTTTTATATTTTTGTAAA
GAACGTGTGGTTTTCGGTTTTATAGAAATGTAATAT
TAGAAAATTAGAATAGTAGTAGATAGTGAAATGGTG
TGTGTGTATTTTTTTTTAATGATTATGATTTGTTTA
TTGATATATGTACGTTTAATAAGGAGTTATACGCGT
TTATAATAATGTAGTGAGGAGGTTGAGTATTTGGGA
TGAAATGTGATTAATATTATATTTTATTATCGATGT
TATATAAATTTTATAATTTATAAAGTAAGAAAGTAA
TTAGGTATAGGGGTTTACGGTACGTTATTAGGAATT
TATAATGGAAATTTTTTTTTCGATGAGTATGTTTTT
GATTAATTTTTTACGATTGTGGGTTAATTATGGAGG
AGTTGTGATTTAAGATAGTATTTGTTTTGGTGGTGT
TGAATTGTATTTTGTTTGGTGTAGGGATTTTTTGTT
TATTAGAGATGTAGTATATGGTAAGAGTTTGGTTGT
ATTTAATAAAATAAAATTTTGATTATAAGGAAGGTG
AATTGTATGATATTATATTTTTTTATGTTATTGTTA
GGATATTTTGGAGGAATTAGAGAATGTTATTGGATC
TTGGATGTTCGTAATGGAATTGTATTTTGGAGTAGT
TTTATTTTGATTGTTTTATTTGTATAGTTTAAAATC
TAATGTTGTTTATATGGATTATCGGTTATATATGAG
GGAGAATTGTTTTTGGAGGAGAATAGATGAATATAG
AGTTTTTTAGAAGTCGTGTTTATAATTTGTGCGGGG
TTTTATTTATATATTTTTTTTTAAATTAGAAAAAAT
ATTGTTGAATTTTTTATTGCGAATATTATAATTTAA
GGGTTATTTATTATTAATATTGATTATTATTGTTCG
TTTATAATAATTTTTTGAATTTTTTATTCGGAAGTT
ATATGATTTTTTATTTTTGTGAAAATTTGAGAAATA
ATAGGGTAATAGTTATTGTAAAGGTAAGAGTATGTT
TTAGATTGTATATTTGAGTTTTGTTTAAATCGGGGT
ATAATTTTTTATGTATTATCGCGATTTTTATTTGAA
TTTTATTTTGTGTTTATTTGGTGTTATGGGAGATGG
TTAAATAGAATATTAAATTATAGGATACGAGTTTTT
TTAAAGTAATTAAAAATAAATGAGTTTAAAGTATGT
AAATTAAGGTTAGAAAGATTTTCGTTGTATAATAAG
TCGGATTTTATTTTCGACGATGATTATAGCGAGTTG
AGATATTTTTTTTTATAGTAATTTTTTAAGATTATA
TTTTACTGTATTAAAAAATAGGTGGTTTTGATTAAT
TTTGTTAGTTAAGTAAAAGTTTATATTTTTTTGAGA
AAAAGTTGTTTAAATGGATGTTTGATTTACGAATTT
TTCGAAGTAGTTGTTGTAATCGTCGGGTTATTGTTT
TTATTGTTTATTAATTTGGAATATACGGATTTATTT
TTTTGGATTTGTATTGATGAAATATGGTTTAGGTGA
CGAGAATTTTATATTTAGACGAAGGATTAATTCGTA
AGATTTTGGAAGATTTTATTATTTATATTAGAGAGT
ATAAAGATTTAGATTATGAGATTAAATTTTATGAGT
TAATATAATTATATTAGAAATAATATATTTTGGTTA
ATAGGTTTATTATTAACGATTTCGTATTTATTTATC
GATATATTAAGAATAAGGAATAGTTTGGGAAGTATT
ATGATATGTCGTTATATTTTATTTTAAAACGTTAAT
GTTTGTAAGTGTATTTTTTTTTTAGTGTATGTAATA
TTAAAATATTTAATAAGGTTATAGAGTTATTTTTTT
AAAAATATTTCGATTTTCGTGAGAATATATTTTATG
AAAAAAAGTATAAAGAGTATTTTGTTTTTTTTTTTA
TAATAGTTAATACGATTAAAGATAATTTTTAGGATA
TGATATTTGTATATTTTGAAGATGAATAAGATTCTT
TTTTATTATGAGTAATTATAGTGGAGAATTTTTTAT
AAAAAAATAAATTGAAGTGGGATTTTTTAAGTAATA
TTATTTTGTTTTATTTTTAAGTATTAAGTTTATTGA
TTTATTTTTAAATTATTATTAAAAGTAGTTTTTATT
TTATTTTAAAAATGTATTTTTTAATTGGATTCTCGT
AATTAGTTGAAAATATATAAAAAAGTAAAAATATTT
TATAAATTTTTTTATTATTTTTGTTAATTTTGTTTA
AATTTGTTTTTTTTGTGTTTTTTAATTAATCTAGAT
AAATTTTATTAGATTTTAATTTGCGATATATTGCGT
TTATATAATTATAATTAATTAAGAAAAAAAATTTAT
TATTATTATTTTTGAATATATAAGAATAAATATTTT
GTTTATAGGTGATTGATATGTTAAATAAATTATTTT
TATATTATGGGTTTTAAGTTATGAGAATTGAGAGTA
TTATTTTTTTTGAGGTAGATAAGGGAATCATATTTT
TTCGAAATAAAATATTTTTTAATGTAATTATTTTTT
ATAGTAAAATATTGCGTGTTATTATATTGGTATATT
TAATTTATTTTTGGTAGTTTTTAAAGTAATCGTGTA
TAATTAGAAGTCGAAATAGTAAGTAAAGTTTAGAGA
TATATATATATGTGATTATATGTATTAATGTATTTT
TATGAGATTAATGTTTTTTTTAATTTTTTATTTGTG
TGAGTTGGATATGGAATCTAAATTGTATGTGGTTTT
ATGTAGTGTTTAAGAAGTGGAAGAAGTGAAGTGTTT
AGTTAATATTTAGTTAAGGTTTTAAATATTTGTGAT
TATTATATGTTAATTTTAGCGTAATAAATATAAGTA
TATATAATATTGGATTTTAGAATTCGATTTGGGATG
TTTATTATGTTTATGTTTTTTTTTTAGGGGAGTGTG
CGGACGTTTAAATGATATAATTGATTGTTTAGACGT
TGGTTAAACGTTGGTTTTTTTTGATGAAGATAATTT
ATGTATTATATTAGATTTTGAGAGAGAATATTGAGG
TATTATGTTGTTAGTGTAGTAATTTTATTATTTGAT
TATGTTATTTAAGTTAAATTATATATGTTAATAAAA
TTGGGATTCGATAGTTAGAAAATTTATAGGTTTACG
GTTTAAAATTTGCAATATTATGTTTGATGTAGTAGA
TTGTATAGGTATGGTAGTTATAGACTTATTTTAAAG
TATAGATATTTGGAGATTAGGTTGTGAAGTAATCGT
AGAGATAATTTTGTAAAGTTTTTGAGATCTTTGAAC
AAATGTTTTTTTATTTATAATAATTTTCGATCGTTG
TTTTGTGTTTCGGGAGTATGGGAGTTTTTTTTGTAT
TATTATTAAATTTAATATAATGTGTTAAATATGTAT
TTGAGTATATGGGTGGATTTGTGGAAGATTTTAGTA
AAGGTGGATTTAATTAAAGCTTTGTTTATGCGCGTT
TGAGAAGATATAGAAAAAGTTAATAAAATATTGATA
TGAATATTATGAGAAGGTAAATAAGGATCAAGTTTA
ATTTTAGTTTTTGATGTCGAAAATTAGTATGATTAT
TATTTATTTTGAGTATTTAAGAAAGTAAATTAGGTG
ATGATGTATATAGTATGTATTATTTATAAAAAGGAA
TTTAAAAGTTAGTTAAAAAGTAAAAATTAAGTAAAT
GGTTTTTTGAAAGTTTAATTATTTTTTTATGGGTGT
TTGTTGTAGTTTTATTTTAGTTTATTTATGTAATAT
AGTAAATAGTAGTAGAGTAAATAATAAAACTAATTA
TATTGGTTTTATTGTATATATTGGATGTATGAAAAC
ATCGTATTTTTTTATTTTTTTATATTTATTGATGAT
ATATAATTATTGTAAGTTTGGTGTTAGATTTTGTAT
TGCGAATTTTTTTTAAGATAGATGAAATCGGTTTTC
GAATGATATGAAAAAGAGTTTGAAAGATTTATGAGT
AGATAAAGGGGGATAATTCGTGGAGTATAAAGATAG
ATATGTTTTGTTATTTATTGTTATAATCGACTATTT
AGGTTTATATATATATGAGGTAGTTTGTAGTTAATT
TTTAGGGTAAGTTATTTATAGTTGTATAGTTTTTTA
AGTTGATGTGTTTTTTGAATGTAAAAGATTTTTTAT
TTAATAAAATTTGGAAGTATTTAAATTTATATTTAA
GTATAAAATTATTTAGTTTTATAAGTGTTATTTTTA
AGATAGGATAATTTTATTTTAATTGTTATGAGATGA
ATATATGTGAAGAGTTTGTTATAATAAGGAGTAAGA
TTATAGTAAAATTTTGTTTTTTAATTAATTATAAGG
ATATGTATGTATTAACTATAATATGATATTATTTGA
ATATATGGATTAAATTAAAAAGTAGGTGGAATTTTT
TTATGTGTTTGTTTTTGTAAAGATCGAGAGAAAAAT
GATTTGTTGTAATGTATTACGTAATGTGATTTTTGA
TTGGAGATTTGTTTTATGAGGAGATTATAAAGTTTG
AGGAAGATTTAGTTTGATGGGTAAGGATAATATAAA
TTTAACGAATTTTAAATTTTTCGTGAGTATTTGAAG
TTTTTGATGTTATTTGATTTTATGTAGTTTTATGTA
GTTTGGTTGAGTGGGGAATGAGGAGGATTTGAAGCC
TTCGATATTTTTAATTATATTTAGTTAATTTTTTTA
AAAATTAAAAAAATTTATTGATACGAGAAAGAAGAA
TAAAATATATGTATATTTTTTTGATATATGTTTTTT
TAAAAGAAATTATATATATATGAATATGTATATAAT
CGGATAATGTGATGAGAGTTGAGAGATATGTGACGT
ATTTTTATTTTCGGAATAGTATATATAGGATTATAT
TTTTTGTAATTGTAGGATTTGTGTATTCGGGTGTGG
AACGTTTTAGTATGATTATTATTTTTGGGATTGGAC
GAAGTGTATTTTTGAGAAATTGTATTTTGTATAATA
GAGAGAATTTTATGGAATTAAAATAGTAATAATCAT
TAATGGGTTTTATTAAATATAGATTTAATTGAAAAT
TAATTATTATTAAATAGTTTTAAAGAAAAAAAGAAA
GTAAGTTTTTTAAATTTTATGTTTACGAACGGGTCG
GTTTATTTGATTATTTTGAGGTTAATTTATTTTTAT
GGAGATAGAATAATTAATTAGAGGATTAAAAGGCGA
GGAAGTATTATTTTAGGAAATAATTGTGTAGTTAAT
GAATAGGTCGTTAAATAGTTTAGGAAATATGAAGGA
TATGTAAATTTTTAATTTGTATTATTAGAAATTTAT
GTTTTAAGATGTAATAGGTGGAATTTTAAGTATGTG
GTTGTATTACGAATTGCGAGATTTATGTTATTTTTG
GTTTAGTTTTTTTTTTTTTTTTTTTTTTATTTATAC
TAAAATAGAGATTAGTAATAGATTTTTATAATTTTA
TGAAATTATTAGAAGAGAAGTTAGTTTAGTTTATGA
CGAAAATTTCGATTTGATTTATGAGTATTTGTCGGT
GAAGTGGTGTGATTGATTATCGTTGAAGTTTTTCTT
AATATGGTTTTGAAAATATTTATTAAGTAAATAAAA
TATTGTTGTTTTAGTAAGTATTAATATTTTTTTTGA
ATAATGAGATAAAGAATTTGTGGAATTCGTGTATTA
TTTTTTGTGAGAAGTATAAGGTTAATTTCGTAGGTA
GGAGTAATTAAGAGGTATGATAGATTTCTGTAATTA
TTAAAAGGATTTTTTTAGTAGTTTATTTAATATTTG
TGAATATTTTTTATATAAGATGTTAATGAAAGATCG
ATTTTTTAGGGAGAAAAATTTCGGATATATTAATAG
GAAAATTGTTATTTGTACGTATTTTCGTAGTTTATT
AAATGATCGTTTTTATTAATTAAAATTTTAATATAT
GTAAAGTGATGGGTTAATATGTTATATTTTGAAGTT
AAAAAAGGGTTAGTTATTAAAATTAATTAAGGGGCG
ATTATGTATTTGTGTTTTGATTAGAAAAAAAATAAA
TGTTAATTTAATAAAGAATTATTTATTACGTAATAG
TTTAAATTGTATAATTTAAATTTTATTTTAGGTGTT
AATTATTGATTATTTTTTGGTTATATTGAATTTAAG
TATTATAATTTTATACGTTTAATAGAATAAAATATT
ATTTTTTAAATAAGGGAAATTTATGAAATTTTTGTA
AAGAAAATGAAGAAGTTTATTATAGAAGGATAGTTT
GAAATAAAATAGAGTATTAAAATGGTTATGGATTGA
TTTAAGATGTATAATGTTCGTATGGTTTAATATTAA
TTTTTTTTAGTTATTGATTTTAAGTGGTTTAGATTA
TGAAATGTTGTGGTTGATTATGTTTTATCAGAGTTA
AAAAATATATTTTTGTTTTGTTTGTTTATTTATTCG
GAAATTAACGGTTGTTGGAGGGTTTTTTTTGTTGTC
TAGTTTGAAATAGAATTTGCAGATAAATTTAGAATT
ATTTATATATAAAATTTATTATTATTAAGATTTGAT
TGAGGAAAAAAAAAGAAGAATTAAGATTGATAAGAA
AAGAATGTGATGTTATTAAATATATTTAATTTTAAT
TAAGTGTTAATTGTGATCGTAGAGATTAAAAGATTT
TTAACTAATGGTTATCGAAATAATGAAAATTATTTT
TTTTATTGATTTTTGTATTTTTATTTTTATTAGAAT
AAGAGAAGATAAATTAGAGTTATTACGACGGAGGTA
ATTTAGAATAATAATTTCGAGATTAAGAGTGGTTTT
TATTTTCGTTTTAGAGATTGAATATTAATTATGAAT
TATTAAATGTTTTTTTTAAATATATTATTTTTTGTG
AAATTAGTAAGTAGTGTTGATATGATTTTACGGTTT
TTAATAAAGTGTGTTTATTGGAGTTGTGGTTTTTAT
GGTGTTTAATTATTGAAATAGTATTAGGATGATTTA
TTTAGTATTGTATTGTTTGATTAACGGGTTTTTTGG
TTTATATATATATGTTTTTCGTTGTTGTTTCGTTGG
TATATATTTTAAAATTAATTATAATTATTTATTTAT
TTTAAATTAGGATGATTTGATATGTTTATTATTAGT
AAATTTTTAGATGATGGTGGTCGGATGGATTTATAG
GTGGTTTTGGTGGTCGTTTTTTTGTGTTAATAAGGT
ATTATTATTGTTGGTTGTATTTTAAATGTTTTTGGA
AAGGTTTGAGAAATTTGTTGGAATGGTTTTAGTTAG
TATAGAAGTTGTTAATGTAAATTTGAATTCGTTGTT
TATATCGGTTGATAAGGTTTTTTTGTGTGTTTTATT
GAGGTTTTAATGATAACGGCGTTTACGAATTTTTCG
TAATTTTTTTTTGTTTGTGATTTTCGAGAATAAAAA
TATATATAATTAAATATGTATTATTTTTATGGCGTG
TATATTATTATATTTGTTATAGAGATTAGAGAATTT
TTATGAAATTTTTTTTTATTCGTTTTTTTAGATTTA
TATTTTAGAAAATAGTTTTAGTTAATTTATATCGAA
AGTTTATTATGTAAAAAGGTTGTTTTGATATTTAAG
GAGATTTTTTTTTAAAGTAAAGATTTTAAGAAGGTG
TTATTTGTTACGGAAAATTTTTAAATTTTGTATATT
TTGGGTTTTGAGTTTATAACGTTGTCGATTATAGTC
AGAGTTGTAGGTTATTGTGATTTAGATTATGTTGTT
TTGAGATTTGAGATTTTTTCGATAATTTAGTCTTTT
AGAGAGTAAAGTTAAGGAAATAATACGGAGAAAGGA
ATAATTTATAAATATTTTATTGTAAATTAAGGAATT
ATGAATTGAAGATCGGGGAGATTAGGATTGGTGGTT
GAAAATTTTATTTTTTATTAAAAATGTGTTTATTTT
ATTATATAAATCGTTGGTGATTTTGAGAATTTAGAA
GAAATTAATAGATATGTAGATGATATATATAGAGAA
TGTTTTTTTTTTTGAAATTTATATTCGAATTTTTAA
AGGGAGGATTATGGGAATTACGAATATTAATTTTAT
TTATATGTAGTGTAAGTTTGATGAGTAAAATAAGAA
GTAAGTGATTAGAATATAAAGAAGATATGTTAAATT
GAAGAAGATAAAAGAAAGAGGTAAAAGAAACTGAAG
GAAGTAGAGGAAGTTACGAATCGAGTTGTTAGAATA
TTGTTGAATTATTTTTAAATAGATGATTTCGTACGT
AAGATTATGAATAAGAAATGGATAGGCGTTTTTTTC
ATTATTTGAGTATAGAGTAATTTTTTTTATGGTATA
TTTTTAAATATTTTTGTTGACGCGGTGAAATGTGTA
AAGTTGGGTTGTGATTTGTGAAAAATTGTTATTTAT
GATTGTGCGATTTTATAAGTTTCGTGGGATTAGGGT
TATTCGGGAATTTTTTTTTGAAATTGTAAGTGGTGG
AATATAGAGTTTAACGTGTATAGATTTTTTAAAGTT
TAAGAGGTAATTGAAATGAAAAGAAATTAGAATTTG
AAAGACGTTGGTTAATATAATGGTGGCGACGGCGCT
ATGGAGTTGTTATAGTTAGTGAATTTATTAGGTTTA
TAAAATGTGTAAAATGTATATTTATTAATTAATTTT
AGTTAAAGTTTTTATGAGTTTTTGGTTTTGAATCGT
AATATTTGAGTGGTTTGATATAATAGTTTATTAGAA
ATGTTAATATAGTGGTTGTTGATGAAAATTTTATTA
GAGTATAAACGATTTTGGGATCGGATGATTTTTTAA
ATGTATATTTGTATGTATGAGATTATAAATTATATA
AGAGAAGAAGAAAGAGAATTGCGTATAAGGAATTCG
TTTTTTATAAATATTTAAGATTTTGTAAGGTTTGTT
GTCGAGTTGATAGATTCGATTTTTTTCTGTTTTGAT
TCGAAGGAATAGTTTATTAGTGGAATTCTATGGTGC
AAGTTTAGAATATTTTTATTAAAGTGATATATTTTG
TCGTTTATTTTATTCTTATTTTTAAAATTTTTTTAT
GGATTTGTTATGGATATTTATTTTTTCTTGATATTT
TAAGGGTTGAATTGAATTTATATGATGTTTGGTTGA
TAATATAAATAAGATTTTCGTTAATTTTTTTTATAA
TTTGAAGATATTTATATATTTTTTGTTTGTATATGT
TAATTAATAAAAATTGATAATATTTTTGTTTTTATG
TTTACGATAAAGATTTTTTTTATTTTTTTCGTAATT
TAAAGATTTTTAGATCGGTGGAGGTGAAGGATTTGT
TTAATTTGTTTTATAGTAGTTGTGTTTTATAGTAAA
ATGTTAATTAAGAAATGTAGTAAATTGTTTTTTAAT
GGAGTTAATAAATTTATAGAAATCGTTGAAAGGTTA
TTATGGAAGTTTGTGAAGATATTGTATTTTTAGTTG
ATAGTGTTATTTATATAATTTATGAAATTATTTAGA
GAATATGTTAATACGCGTGATAGAAAGGAAGAATTT
TATTTATTTATTTTTGTTTTATAATTTTTAAAAGGA
AGTTTTGTGTAGAGGTAATATATGTTATATGTGTTT
TATATTTTAAATTATATAATTATTTATTAAGAATTT
TTGTGATAATGATTATTGATTAATATTATTAATTTA
ATTCGCCGTTGATAAATAAGAATTAAAATTATTGAT
AAAATTTATAAATGTGTAATTGATTATTATATTAGT
TATATTTAAAGCGATGTTATTTTTCGTTTTTTTTTT
TTTTTGAAGTTTTGGTAATTTTTTAATAAATTTTGG
TTTGTTTTGTAGTTTTTTTTAATTAAGAAAATTCGT
AAGTGTATTTTTTAGTGTAAGTTTATTAGTTATTAT
TTATTTTTTTTGAAATATTTTTTATTTATAAGGTAT
TTTTAGGAGGAGGAGTATTATTTTTAATTGGAGCGA
AATTATATGAATATTTTTTTTTTTTTTGTGAAATTA
AGTGAGAGAAAACGACGTCGTTTTGATTGTAAATGG
AGTAGTTTATTTGAGGAAGAGAGAGAGAAAAAGAGT
TTGTGAATTAAGTAATTGGACGTGTCCTTCGTTATT
TTTCGTATAAGGATTTAGAGGATTTTTATGGTTTGG
AGAGGATGGTTTATATGAGTTTAGGTGTGGTGAAGG
TGTAATAGGGATATTTGATTGTATAGTTTGTTGATA
TGATAGTATTATTGGAATTTGCAAAAATTAATAGTG
TTTATCTTTTAAAGTTTTTTTATTAATCCTTTGTGA
TTTTGGTTTTATAAATTATTTTGAAATTGGATAAAT
TATTATGTGGTTAAAGGGAGATTATATAATATAATT
GGTTATAAAAATCGGGTCGGATTTTAAAATGAGAAT
ATTGTTGAATTTTCGTGTTTTATGGTGAGATTATTA
TGATACGGTATATGATGATGGTTTAAAAAATTTAGT
GTTTATTATTAAATAATATTTTATTTTCGATGCGTA
TGATTTAATAGTTCGTGAGTTTTATGAAGTTTGTTT
ATATAATTATATAAAGTAAGCTCTTATTTTTATTGC
AGCGAAAAATAAATTGTAAATTAAGTTTTTTAGAAA
AAGTTGGTACGAGATGGTTAAAGGTGTTTGTTAATA
TTAGTGATTAATTTTTTTAATAATTAATTTACGATT
TATGGAGTTTTTTTTTATTAGTTATTTTTTTTATTT
ATTTAGAGAGTTATTTTTCGTGTTTTTCGATATTAG
ATATTTTAATTAATTTGTGTTTTATTTTACTGCGTT
ATTTAGGGTTAGGGGAAAAAGGGTTGTGATTGTTGA
AGTAGATAAAATTAGGTATAAATTAGGGTTTTTGAT
AGTTTTTACGTTTAGTGGATACGGAAGTAAAGGTAT
TTTAGATTTACGCGGTAGGTAACGTTTAAATTATAA
AATTATTTTAGATTTAGTATTAAGTATAATTAAAGA
TTGTTCAATTGATGGAATGAATTAAAGGATTTAAAG
ATTGTTAGTATTATATTTATTTGGATTGATAATTTA
GGTTAAACGGTTGAAGAGTTTTTTTGGGGAAGTAAG
GTTGTGGTTATTGTTGAGATTGTAGGATGATAATGT
TTATATTTAAATTTTAAGAGATTTGGTATTGTCTTT
ATTTTGTTTTAGTTATTTTTATGTAGTTTATAATTT
TTTAGGGTAATGTTTTTGTAATATATGAGCGGTTTT
AAGATATGTTTTTTTTTATTTTTTTAAAAGATTTTT
TGTAAATTTTGATGTTTTTATTTTATTATTTAATAT
AGTTGTTTTTTAAAATTTAATTTATTATAGTATTAT
TTATCGAATAGACGATGAAGAAAAAATTTTTCTATG
TTTTATAAATTTTTTAAAATTTTTTTAAAATTATTT
TATTAGTAGTTTAGATATTAAATGAATGTTGTATAA
AAATTAAATTTTATTTTTAGAAAAATGATAGAAATT
GGATTGAATTAAAATTTTTTTTTTAATTAGTATAGA
GATAAAATATTTTAATTTTTTAGATATATATAATAT
TATGAAGTTTTTGATGGTTTAATTTGGTAGTTTGGT
AAGTGGATGTAATTATATTTGGAATTTATTGGAGAT
TTCGTTAATTTTTTTTTTGAAAGTTAGGTAGGAAAT
TAGTAGTAATTGATGATTTAATAGATATTGATATTA
TGATTCGGTGAATCGGTTGAATTGGTCGAGTGTGGG
TAATGGTTTGCGTTGTGAGTATTTTATTATATTGTT
TAATAAATTATAATTGAATTATAATTGAGGGGTATT
GATTAATGGATTTTTTTTTAGGTTTTTTTATATTAA
TTTAGTGAATAGTATGAATGGTTAAGATATGTCGTT
TAAATTTTAGAGAGTTTTAAAATTTTTAGATTTTAT
TTACGTATTGTTTAAGGGTATGGATGGTTGAGGTTT
ATGTATTAAAGCGGATATTCGTAAATATTATAAAAA
ATGTTTTTTGTTAATATCGATTTGAGATTATTTATA
AATAAAAAAAAATTTAAGTTATAAATGTTTTTGAAG
AGTATTAAGTAAATTTATGTTAAATTTTTTTTAGTA
TTCGTTTTGTAGTATTATAATTTTGGTTTTTCGTAG
GAGAAATAATATAAAGATTTAAGATTGTATATTTAA
TGAAGATTATTATAGAAGTTAAAGATTTTTTTAGGA
TTATAATATAATTTTATATTTGTTTTTTTGTTTGAT
TTTATTAATAGGGTTGGTTTTATTAAATTTTACATA
TTTAGTTTGTGAAGAGCGTTTTGGTAGTTTAGATAT
TAAGGAATTTTTTAATTATTAATTATGTTTGTAAAT
TTTAAATTAAAAATATCGTTGTGATTAAGTCGGTTT
GGAAAGGTGGAGTTGTGGTGCGAGTTTTGTAAAACG
TGAGATTCGTATATGTGATTGTTGTGTTTTTCGTTT
GAAGTTGAATTAGGATGTAACTTTATATTTAGTATT
TTATGATTTAAAATTTTTATGATTATGATATTATTT
ATTTTATCGTAACGTGAAAATGTTATGATATTAATT
TAAAATAAGAATTGATAGTTGATTCGATTTAAACGC
TTGTTCGATAATATTTTATTTAAAGTTTATGAAAGA
TTAAGCTGTAGGTTTAATGTAATAAGTAGAGAGTTT
TGTTTTGAAAATTTAATAATAAAAGTTTAATATCTT
ATTTTGTTTGTTGAAATTATAAGAGAGTTTGTGTAA
ATATATTTTAATAGTTACGTTAATTTGAGTAAAAGG
ATATATATATATATATTGAAAAGAAAAGGAGAATAT
TATATTGTTTTAATGAAAAGCGGGATAATTGCGAAA
ATTAATATATGTTTTTAATTTATGTTGATTTGTATG
ATTAAGATATTGTATTAATTATTTGTTTAAATATGG
TTTGGGTGTATTTGGATGGGTAGTTTCGCTATTGGA
ATGAAGAAGTTATGGAGGAAAGGTATGGATTTGGTA
GTGAGGTTTTTTTTTTATTGTTTTGGTAAATCGGTG
TTAAATGTTGGGAAGAAAAATGATGTATTGTATTTT
TGTAAGAGTTTGATTTGAGTTAAAACGAATTTATCG
AGAAGAAAATTTTTTATAAATTATGAGTAGTCGTTT
GTTAAGGTAATTTTTTTATTTGTCGTTTTTATTATT
TAGATGATGGAGTAAGAGGTAGAAAATTTGATTAAG
ATTCGAAGTTAATTTTAGTTATTAATGTTGGTTTTA
AGTTGTTGTGATGTAGGTTATAGATGATTTAATCGG
TTAATAAAAATAAGTATATATTTTGTGAATAATAAA
TTTTAGAGAATATAAAGAGGTTAGATAGTGTAGATG
TTGTTTGGTGCTCGACGAGGTATATTGTGTTTTACG
TTTGTTAAACGACGTCGTTTGAGTTATTTTTTTATC
TGAAGAGAGATAGGAAAGTTGGTTATTGATTATAAA
GAAGAAGATGATTTAAATAGTACGCGGTTGGTTAAA
TATTTAGAATGTTAATTGTTTTTTAATTTGTTAGGT
ATTAGAAGTTGTTAGATTTTTATAACGCGATGGAAG
TGTAGTGAACGATATTAGTTTGGAGATTATGTTTGA
AATTTTATTTTAATTATTAGATAATTTTTAATAATA
ACGTAGGATTAATGATATATAAAGGAATATATTATT
TGTTTTTTTTTTGGTTTTGAATTTTTTTTGTTAGTT
AGTTTTATTTTGTTGATGTTTTTTTTTTTTTAGAAA
GATGTTTTTTTTAGATTATTTGATATTGAGATAGTA
GTGTTAGTTAATTAATTTTTATTTTTAGATTTAGTT
GTATTTTTTAAGTAAGGAGTTATTTACGATCGTTCC
TTTAGTAAAATAAAATTATAAATTGGGTATTTTTTT
TAGATATATTTTTTAGATTTTTTATATTATATTAAT
TTTTTTATTGGTAATGTTTATAGGAATAAAGTTATG
TTGTTTTTTTTTTTTTAAAGAATTCGAAGTTTTTTT
GAGAGAAGTAAGAGGATTAAAGAGATAATTTTGGGG
TTTAGATTTGTGATTTATAAGTTGAAAGTAAGTTTA
TGTTATTTTATAGAATAGAAATAACGATTTATTTGT
ATGTTTGTTTTTTAAATTTTGAATTATATTATATGC
TTTAGAGTTCGAGGGAAGATTTTTTTTGAAGGGATA
TGATAGATGTAATGGTTTGAGTGATATAGTTATTAA
TGTTGTGAAATATTGTTGGTTTTTGTGTTGTTAGTG
TTAATATGGAAATTTTAAAATTTATGTAAGTTTAAA
TTATTAGATTCGGATTTGGATTAATGTAGGTATTAG
TTATGCGTGTTATGAGTTTTTTAGTACAGGTAAGAT
AGTAAGAATATATGAAAGTATTAATGTAATTAGGAT
TTTGAACGGTTTATTAAATCGGTAATTTATTTATTT
TTTTTTTGTTTTAAATAATCGTTTAAGGGAGTATTG
TAGTATTGTATTTTTTATTGGTTTTAGTGTTTTTAG
GAAAATTATAAGTTTAATGAGTTAGGTAATTAATTT
TTGAAATTTATTTAAATAATACGAAATGCGGTGAAT
TAATATTAGAGTATATATTTTTTCTGAATTAGTTAA
CGTGGTAGAAAATGTCGAAAGAGGATGTTTATCGCG
GGAAATTTAGTTATGCGAAGGGAGTTAGTATATTTG
ATTTATTATCGAATTTATCGAGGGTGATTTTCGAAA
TTAGTTTGAATTAGGAGAAAGATTATGAGGGAAGTT
AGTAGTTTGTTAGTTGTTTTTAAGTTTGATTCGTAA
TGGAATATATTGTTTTTTTTTTATAGGAGTAGATGA
TGAATTAACGTTTTTGTTGTTATTAATGGAAATTTT
AAGGATATTGATTTTTTTTTTTTGTTTTGATGTATA
TGTTTTTTTTTTTTTTTTTTTTTGGTGTAAATTTAG
TGATTATTTTTAATAAAGTTGTAATATATTTTTTTG
GTTGTTGATAATTATATTTGTTAATAGGATGAATTA
TTAGTTGGTTATAATAGAGTGAATTGTTGTTTAAGA
AAATGTTTTTGAAGTTTTTTCGGTTTTATTTAAATT
ATTTTTAAATTGTTTAGTTTTTTTTTGAATGTTAAG
CGGAACGTGGATTATGTTAGTTCGAAGAATACGTTT
TGTGTGGGTTTAATATTTCGTATAGATTAAAATAGA
TTGGTTATTTTTAGATATTTTTAGATATTTATGATT
ATGAATTTTTTATGATTAATTTGTTTACTTTTATGA
GAGTTTGGATTGTTTTTAGTCGAAAACGTGAAGAAA
TATTGATGATTAAGGTTCGTTGTTATTGATCGAGAA
GTTTTTTTTAGTTATAGTTTTTTTTTGAGTTTTGAT
TTTTTGTTAATTGGTTAATATATATTTATTTTTAAA
TTGGTATTTATTTGTATTTTTTTTTTGGTTAAAGAG
TGTGTAATAAGGGTTGTTTTAAAAATAGTGTTTGAA
TGTAGTGGTAATATGTTCGCGGATAAGGATTTTTTT
ATTGGTTTTTGTGGGTTAGTTTTTTAAATTCATTGC
AAAAAAGTATCGTTATGTAAATTAAAATGTGGTTGT
AATTATGATTCGTAGTTTTTTTTGTTGTATTTTTTA
GTTTTTTTGTAATATTTTTTATTAGTATTATTTAGT
TTTATGTTCGAAGTTATTACGGTTATTGTTATGTTT
AGCGTTTGATATCGAATTTATTGGTTTTTGTTTTGT
ATGTTTAAAAATAATTTTTTTTAGTTTTTTTTTTTT
TATTAATAAAATTCGTCGTTTTATTAAAAAAGAAAT
GATTGTTAATTTTTGGATTAGAAAACGTTATTATAT
ATGTATATTTTTATGTTTGATTTTCGAAAAGTGTTT
TTTTGATTTTTTAATTTTTAGGTTTTGGAAGGAGAA
TGGGTTTAATAATTTAAAATATAATAATAAATTTCG
TGTTAATGTAATTTGGTATGTTTTTAATAGTTTTAA
TAATATATTTAGTATGGTCAAGAGAGAAAATTTTTT
ATAATATCGTTAAATATATTTGAAATATAAAGTATT
AATTTTATAGTTATTAATTTTTTATAAGTTTATAAT
GTTGATATTATTTATATTGTTGAGTGTTTAAGATAA
AATATTTAAAGATAATTTTAATGGGTAGGATTTGGA
GAATATGATTTGGGTTGATTGGGGAGAGGGTGTGTG
TAGTTTTATCGTATTATATTTTTTTATGCAACGTGC
TATAGATCGGATTTAAAATTTTTAAATTTTTAATAT
TAGAGATATGATTGATGATGATGTTTTTTGTTTGTG
AAGTATATGTATTATAATTATCGTTAATAATTTGAT
AGTGGTGAATTAATTTTTTTAGAGGTTATGTGTTTG
TGGGGGGATGGTTTTAAGAGTGTATATTTTTAGTTG
TTGTTAATGTTTTTTAATTTTTTGAATTATTTTCAT
TTTGGATATATTTTAAGTGAGGATTTTTGAGAATTA
GGTTTATAGGTTTTACGAGTTTTGGAGAAGAAGAAA
GGATTACAATTAGGGATGATGTTAGAAGAGTTATGG
GTTTATTTTTTTGTAATTTTAATTTGATGTTTTTTT
ATATTAATTTTAATTTTTTTTAAGTTTATTGTTGGA
TGGATTTGAAAGATAAATTTGTAAACGAAATTAATA
ATTTTATTTAAAATTGATTTTTATTTAAAAATTATT
TTTTATAGATAGATATAATTTATAAATTTTTATATA
GATTTGTGTTTGATATTTTTAATTTGTTTTTATATA
TTTATAAGTATGTATAGTTAGTTTTAAGGTATTTAT
ATTTGTGAAGGATTTATCGGAGAAGATTAAGTTATA
TTATTATATTAATTATTTTTTTTTTTTTTTTTTCTG
GTTTTATTTGTGGTAATGAGAAATTTTTTTTAGTAG
ATTGTTTACGTTGAATATAATGTTTATTTGGATTAA
ATTTTTGTTTAATTTTTTTTTAATGGTTTAGTTTCT
TTGGATATTGAAATATAAGAATTTTTTTACTTGTGG
TATTAAATATTGAATTTTTTTTTGGTAAATTCGATG
AGTTGGAGGTTTTTTGTTTGGATTCGGTTGGATTAT
TGTTTTGGGTAGATTTTGTGGTTGAGTTTAATGTTA
TTATGATCGTTTATATAATTCGACGTCGTATTAATA
TTTGTTTATTTTTTGGTTTTTTTAATTTAGAGATTA
AGAAATTAAAGTAAATTTAAGATAGATTAACGGTTT
GTAGGAAAGTGTTATAGTTAAAATGTAATTGGTTTT
TATTTTTTTGAAGGTGTGAATTATTATTAAATAAAT
TAATAAAGTTTATTTTTTAAATTAGTAAGTTGTATT
TGGTGGAGAGGGTATGTTGAAAGGGACGGTAAGGAG
ACGTTTTTAAAAAGAATTAGTTTGATTTAGTCTCGT
TAAAAGAGAATTTTATGAGTTTTGATTTTGATTTGA
ATGGTTAAGTTTTGTATTATTATTATTTTTATTTTG
TTATAATTGAAGAGTTTGAGAAAGAGAATGGAGATT
GATTTGTTTAATTGTTTTTAGACGTTTCGTTATTAT
TTTTGTAATATAAGTTTTTTTTTTTTTTTATTAGTT
TAATGTATGAAATAATATATATGTATATAGAATATA
CGTGGTAATTAAGATGATGATTTTAGTTTTTCTGTT
TATTTTATTTGTTTTGTAAAATGTATCGATTAATGG
TTTGTAGAGAAGTTTAAATGATTTTTTTGGTGAATT
GTATGTTTATATCGATATTTTTTAATAATGTAGGAA
TTTAAAAGTTTATGGTATATTATTTTATTATTATAT
TTTTTTTAAATATATTGAAAATGTTGGTTTTTTGCT
AATATGATTTGGTTTTAAATTTTTTTTGATTATTTT
GATTTTTTTTGTCGTTGGCGTATAGAAATATTTGTG
AATAATTAAGGTTTTTGTTTTTAATATTTTAAAATT
GAAGTTTTTTTGGTATATTTCGATGCCGTTTTTGAG
TAGTAGAAAAATGTGAGTACGGAAGTAACGTAGGAC
TGAAAGCGTTTATATGTTAGAGGATGGTGGAAATTT
TTTAAAATAAATTTGTTGTTGTTTTTAGTTTATTTT
ATTCGAGTATTTATAAATTAATTTGATATTTTTATT
ATGAATTATTTATTATATTAGTTAATATATTTAATT
TAGTTAAATAAACGTATAATAAAAATTTTTTTTTGT
TTTTTTTGTTTTAATTTAGATAAGAATAAAATTTAT
TGTTTATAGCGATAAGAATTTGAAAGAAATTTATAT
GGTATGATTAGATATGAAAATGTAGTTGAGTTGAAG
GATAATTTTAAATATTAATTTAGACGTTTATTAAGC
ATGTATTTTTTTAATGTTGAAGTAAAAAATTAAAGT
TAGGGGATTGGGTGATGTTTTTAAAATGGTTATTGG
TTAGTAATATTTATGTTTTTTAAAAAAGGGTTTATT
ATTAAGAGTAATTGTTATATATTTTTTTGGTATTTT
ATTTAATTAAGGTAATTATAGAAAGAATTATTGTTT
AAAAAAATATGAATAAATTTTTAAAAATGGTATATA
TAAATTTTAAAATTTAAATGATATAGGTTTATTTTT
GAAAGGTAGATTTATGTTTTAGTTATTGTTTGATTT
GATAAGGTTTGTTATTGTTATTTTTTTGTGTTTATA
GGTTAATCGATTATTAATGTATAATTTTATAATTGT
AGTTTATTTTTTAATTGTTTATTTGAGGATCGATTT
TAGTAAGTTTATGTATGAGTTTTGTTAATAAAATAA
AGAATAATAGGAGAGATAAGTTTTCGAGGAATTTTA
TAATGTATAGTTAATATATTTTTTATTTTTGGTTTG
AATAGTTTCGTAGTTTTGTTTAAAATATGAATTAAT
CGATAAGGTATATTTGTTTTTAGTTTTAATTTTTTG
GTGTTTAAGAAAGTAGTGGATTTGGTGGATGTAGTT
ATTGTTTGATTTGAGTTTTGGGAATTAAACGTTGGT
TAAAGTTTAGTTATAGTTTGTTTGTATAAATTAAAA
ATCGTGTAGTGAGGTTAGATTTTTAATGGTTAATGG
ATTGGATTGATGAGTTAAAATGAGTTGAGTTATAAG
TTTTTTAAAAATTTTTTTTAGGTTTTTTAGTAAATG
AATATTTATATCGATTAAATATTTATATTATATATC
TATTTTTGAAAATAATAGTTTTGTTTTATTTTGTGT
TTATAATGTAGTAGTGTGGTCGATAATATAAATAAT
AAGTATATATATTTTTTAATAGATATGATGTTTTAT
AAGAAAGTTTATATAGTATAAGTTAAGTACGTAAGA
ATATAGGGTTTTTATGGGTTATATTTTATTAAGTTA
AAAAAATGTAAGTAATAAAAGAAAGAAATATTGATG
TTAATGGAGTTAGTGAAGATGGTTTTTAGTTTCGTT
TTTTATAATAATAATTTATATGTTTATTGATTTGAT
TTTAATTGATGTGATGAAATTAATAGTAAATTTGTT
TGTATATTTGTAAAAGGGAGATTTTTTTTTAAAGAA
TGTTTTTTTGCGGATGTTATTGTATTTAATTTGTAA
AGTTAAGTTTTGAAATAATAATAATATTTAGTTTTT
ATTTGTTATTGTTATTGTTAGTTTTGTTTTTAATTT
TGAATTAATTATATTTTATTTTTTATTAATGTTGAT
TTTAAAATTATAGTTTTTAAATTTTATAATTAAAAT
TAGAATGATATTAAATTGAGAATTTTAACGAAGTAT
ATTAGAAATAATATTAAAAGAGTTAAATTTGATGCT
ATGTAAGAATTTTTTAAAGATTTGTATATAGGATAA
ATATATGGTAATATGGAATAATCTTTTTAGAATGAA
TATTAAGTTTTTTTTTATTTAGGTATTTATATGTAG
TTTGTATGTTTGTTTTTAAAGGTTGTAACGGTTGAT
TTTTAAATTAATATATAAATTAGAAAAATTAAAATT
GGTGTAGTAATTAATTAAAGTTAAAATTTTATTTTG
TTTTATTGTTTAAAAATGAAATTTGAAAAAGAATTG
AAAGTTTTTATTTTTAGATTTAAAGTAAGGAGGTAT
TATAGTAACGAATTCGGTATTTTTTTTATCGAGTAT
TTATTTTTTATTTATTTAAGGATTTTGTATTAGTCG
GGTTAAAGTCGTTTTAATAGTATTATCGTAATATGA
GTGAGGATTTTTTCGTTTATAGTTTTGATGGTTTTT
CGTTGTACGTTATAGTATAAGGAAGTTGAATATAAA
TATATAGAAATTTTATTTATTATGTTTTTTTTTTGT
GTAATTTATTTTTTTGAGGTTATGAAAGAGAATAGA
GTTTTAATTAAAGGGTTAGATTTTTTATTATGGTTT
ATTTGAAGAAATTTAGTTTAATTGATTTTTAGTTAA
TTTTGTTTGATTTAATTTATTTGTATGTAATATTAA
GAATTATTAAAAATTTAAAAGAAAAGTTATAGATAT
CGAGTTTAGGAAAAATTAGGGATTAAAGAAGTTTAG
TTTTGTTTTTTAGATTAATTTTATTTATATCAATTT
ATTAGTTTTTTTTATGTATTTGTGTTTTTTATATTT
TGATATATATATATAGTAGTATGGTAAGGAACGTGA
AGAAGAAAATATATGAAAAATTATTAGGTTCGTATT
TTCGTAATTGTTGCGGTTGATTTTGAATTAGTGGTA
AGAAAGGTGTTTTATCGTAATTTTTTTTTTATTTTG
TATTGTGGTTTATTGTAATTTTTTTTTTAGGTGGTT
ATTAATTATTGATTTATTTAAAAGAGGAAAGGTTTT
AGGTTGTTATTGTATATATAGATATTGAGTTGTGTG
ATGAGTTTTTTATTTGTAATATAAGAAAAGGAAGAT
TAGAAGTTATAGAAGTGTTGAGATTTGAAAGTTAGA
TAGGTTTTTTAAAATGAGTTACGAAAAAGTTAATTA
TTTTTTTTGATTTTTGTGTTTTTAAAGTAAAAAATA
AAAGAGATTTAGTAATATTAGAATTAATTTATATAA
AAGTATTGAAGTAAAATAAACTGAATTTTTTTATTA
TATGTTTATTGTTTAATTTTTGTTGTTTTTTTTTTT
CAGGAATAGTTAGGTATGAGTTTTGTTTTTTATAAA
CGTTTTGTTATAGTATATTATTATTTTATGATTTGT
AATTAATAAAAGGTTAGAAATAATATTATAGAATAA
GAGGATTTAATTTTTGGTTTAATTTAGAATTAGTTT
GAATCGTATCGGTAGGGAGTTCGTTGACGGCGTATG
TTCGATTTAAAATTAATTGTTATTATGTAGGACAAT
GTTTAGATTTTGAATGATTTTTTAGATTATATATAT
AAGAATGATGTTTTGTTGTTATTTTAAGGAATATAA
AAGAAGATATTTGAGATTAGGTTGAGTTTCGTTGGT
TATATTATTTTTATTTTGTAGTTATTTTTAAGAATT
TATTAGTTAATATATTTTTTTAATTGATAACAGAAG
AAAAGTTTTAAAATAGTTAGGAGAGGGAGGAGATGC
GAAGTTATTAATGTTACGTGTGATATGGATATGGAT
GAAATTATATTATGATGGTAAAATTAAGTGAGTTTT
TACGTTAGGTTTTATGTGTGGAGAAATAAAGTAGTA
TATTTTAAATTTATTTTAATATATTTTAATATTTTT
GTATTTGAATTTATTAATGAGAAAATAGGAGAATGA
TAGATAGTAGCGATGGTGGTGGGATTGACGGTAATA
TGTGAAGAAAAGTGGAATTAATAGTGAGGCAAATAT
TTTTAGGGTTTATGTTAAAAGAGGGATTAATTTTGT
AAGTTTTAGTGAATATTTTGAGTTGTGATTTGGTTT
AAGAGATAAGTTGTATAGGTAACGAGTATTCTATAA
TTTTTACGTGTGTTAGAAGGATTAATAGAATCAGAA
AGGAGGGAATGTTGAGGTTTTATTTTTTTAGTTTAT
TATTTTGTTATTTTTGTTGTTTGTTAATATTATTTA
AATAAAAATAGATTTGTGAGGTATTTATTGTTGAAT
TATCGGGAATTAATTTTGTTAGGGGTATTATTTGAA
TTTATTTTATTTGTAGTTGTTGATAGAGCGTTTAGA
TTTTTGGAAATAGTTGATTGATTAGAATGTTGTGGT
TTTGGGTCGAGTTTTTTTTTATTATTTTACGTTGTT
ATTTTTTGTTAATATTTGTAATTTGTAACGTATAAG
TTTTTTTTTTATTTTTACGTTTTTGTAGATAAAATT
ATAGAGAGTCGGGGAAATGTTTGAGCGTTTATTTAA
TTTTATTAAAATAGTGTCGTTTATAGTTCTTTAAAA
TTTGTTATTTTTAAGTATTGTTTATTTATTATTTTA
TGTGGTTTAATTTAAGTTTTTGGTTAATTAATATAG
AGATCGATGTTGGTAGTGATGTTGTAATTATATTAA
ATTAGTTTTTTAAATTTTTATTTATGTTATTAGGAA
ATATTTTATCTTAATTGTTAAATATTAAAAAATATT
GAATAACGAAGAAGAGAGTAGAGAAGAAGAGGATCG
TAAACGTTTTAGTTTTTATTATAAAGAAATTGTTAA
TTGGTTTATTATTTTGTAACGCAACGAAAATTTTCG
ATGGGATTTGTTATAGTCGGAGAATTGAAGTTAGTG
ATAGGATTGTGTATTTTAATAACGAGATTTGGATTA
GATTTTTTTTTGTGTTTTTTGATTGTATTTAGAATT
TAATATTATTATGATAAGTTTTTTAAATTTTTAATT
AGATATAATAAAGAAGATTTTATTAAACGCATGGAA
TGATAAATATATGGGTTATTATTTATTATTGGCGAA
TGATTTTTTTATTTTTTTTATTTAAATTTTATTTGA
TATTGATTTGTTGTTTTTTGTTTTTTTTTATGTAGA
TTGTATTATTTAATTAAATTTTTACGGGATTAGATT
TTAACGTGTATGGAGTTGTTGGTCGTTTTGTTTTAT
AGTTAATTAGGAGAATTTATTGATTAGTGTTGGTGT
TTTAATGAATTTTGTGGTTTCGATGAAAATTTTTTA
ATTTTGGAGTTTTATGTTAAGGTAAAAAGATAAAGA
AATTAGTAAAGTTTTAAAGTTGATGTTAGTGTAGTA
TATTTAATTGTTTTAATAATTTGTTTATTTTTTTGT
TAGTTTTGTATCTTAGATTTAAAGATATATTTTTTT
TGGGTAAATTATTAATTTTTAAATATAGACAAGTGA
TTATGTTGTATTAGTTAAGAGTTAAGAGATTTGTTT
GTAGTTAGAGGAAAGTCGGTTAAAGTTATCGTAATT
TTATATTAGTTTTATTATGTAATGAAGGTTTAGTTT
TTGGAAAGTTGATAAAAATGGTTTTTGTTTAATTTT
TAATTATTTTTGTTATTAGATTTAATAATGTATTTG
AAATTATTAAAGTTAGTGATAAATATAAGGAAGTTT
GTGAGAATTTTAAAGATTATATTTTTTGGGATTTAT
TATTGTTTTTGTATTTTTGTTTTTGTTTGTTTTTGT
AAAGTTTTTTTACGATTTAAGTAAGTTTTTTTATTC
CGAATTTTTTATTAATATATAAATAAAATTTTTAGT
AATAGAGTTAAGTAAATAAATTTATTTAATTTAAGT
GGATTTTTTATGAATTGATGTTTTTAGTTATGTTTT
TTTATAGGTGTGATGAGTATTGTTGTGTTATTTTAT
GTATATCGAATTTAAGATGGAATTAAAATGTTTTCG
GAGTTTTTTAATAAATGTAATTTTGAAAATGGAGAT
TTTTATTTTCGTCGTATTTTTATCGTTTTTCGGTTG
TAAGATTATTATGGTTTTAAGAAGTTTAGTTAGGTA
GTTTTTTATTTAGATGGTTAAATTTTTTTTTGTGGA
ATTTATAATTTAAAATGTGGAAATAATAATAATGCG
TGGGAAAAAATGGGTATGAGAGAGTAAAAGAGATGT
GTTGTTATGTATTTAGTTTTAGTTCGTGAAGTTGAA
AGGTTGTGAATAAAGGATTTAAATTTTTATATCGAG
ATTTAAAAGTTTTTTGATTTAATTTAATATTAGATT
ATAGGTAAGTATTTTATTTAATTATGAATTAAGTAT
TCGATGGTACGGATCGGGTTTAATGGTTTGATTAGT
AAAAAATTGTGTTAAATATGGTTTTATTTTTTAAGA
ATAAGTTTTTGTTTTTGGAAATTTGTAGATAAAGTA
GTTGAAGTAGAAGTTTTTTATGTTTTTTGGTTTATG
GTTTTTTTAAAGTTAATAAAATTTAAATAAATTTTT
CGTGTTATTAAAGGTGTTTTTGAATAGGTATGTATT
ATAGTTTAGGGTTAGGGAGGATAAGGTGATATATTA
AATTTTAAATATAATTTTTTTATTAAAATAAAAAAG
ATACGGGGTTTTTTAGTTATTTTTTTAGGAATTATG
GATTGCGAATTGAATTAAAGTTAAAGGATTTTAAAA
GTCGTATATGTTTGTTTACGTGTTTATATTAAGAGG
GAAGTGAATTTTGTTGCGTAATGGATTTTCGTAAGT
AGAAAAAATGTTAATTTTTAATAAAGGTTTTAATAT
TGAGATTGTGGAATTAGAAGAGAAGAAAGGAAGATT
TGTAATTTATAATTTGTTATAAGAGGTGAATCGTAT
ATCGAATAAAATATGAAAGTTTTTTAAGAGATTATT
TTGTTATGAAGTTTGAATTTTGATTATGTAATTTTG
AGAAGAGTTTGAAACGAAGGTTAGTTTACGTAAGAG
TTTTGGTAATTTTTTTTTATTTTATCGGATATAATA
AGTTATTTAACGTGTTTGAGTTTTTTTTTCGATTTA
ATATTTTATTTTTTAGTTTGTTAATTTCGATGATTA
TAAACGGATTTATTCGTTAATAATTATGAAAGAGAA
TTTTAACGTTTTTTTAAGATTGTTTATATATTTTAG
TTAGAGATTTGTGATATGTTTTTATTGAGATAGGGT
AAATGGATTATTTTAAATTTTTTTAAGTTTTTTTTA
GATTGTATAGGATTTTTTATTTAGATTTAGAAACAA
TTTTTTTAGAGTGGAGTAAGATAAGGGTACCTATGT
TAAGTTTATATATAGTTTTATTTGTTTTTAAAAGTT
TTTTTATAGTATTAATAAAAGAATTTAAATTGATGA
ATGATAGGGTAAATGTAATGGTATTTATATTTATAA
TTTTTTGATTTTGGAAATTAGATTTTGGTAAAATTT
AAAAAATTTAATATTGTTGGTTTTGAAATTTGAATT
TTTAATTAGATGTATTTTTAAGGTTTTTAGTTAGTG
TTTAATTTTTTTAGTATATATTTTTTTTTTGTGATT
ATTATTTAAATTATTAATTAATTTATGATTATTATC
TGGTGGTTTGTTTATGTTATAATAGAAGTATGTAGA
AATGGATAGAGTAAAATTGTAAGTTTAGTTGGTTTT
TGAGAATAAGTGAATGTGATGATGATGATGGTATAA
AGAGATAGTTTTAAAATTAATTTTTGTGTTTGGATT
TTAGATTTATATTAATAAATAATATTTTATTTTTTT
TTTAATTGTTACGATAAAAAAAAAAAAAAAAAAATT
TTTGTTTGAAAGTTAATTTGATTTATGTATATTAGT
TAAGTTTTTTTTGGTGATTATAATTTAATATATTAT
TGTGGGGTTTGTTTTGTTTTGTTAGTTATGTTTGTG
TGTAAATTGTATGTGTTAATGATATATTATATGATA
ATTAGTTAATTAGTAATTTAACGGTAAAAATTATTA
ACGTTAAAATTTTCGATATTAGTTTAGGATTGTTTA
TGTGTCGAATTTTTGATTGTTTTTTGTTGAACGTTA
TTAGGATAAATAATAAGAGTAAATAAGGATTGTTTG
ATATATATATATATAGATTTTATAGATTTTAAAAAC
TAATAGTTAAGAAAAATATATATAATGAATTAATAT
TAAAAAATATATTATTTATTTAGAGAAGGGAAAAAT
ATAATAATTTTTTGTATTATTAGGTGGAGAATGTAA
TTTTTGGATTATAGTAGGAGTATTTTTATAAATTTT
TTTGTTTATTAATGATTTGGTTTTATTGTTTTATGT
GGTTGAAGAAAATTTGTAAGAATAGAGATAGAGAGA
GAAGGATAATGTAATATATAATGTATTAGGGGATAT
GTAAGTTTTAATTACGATTTAGAGTTATTTTTTGTA
TTCGAGTTTTTGATGATGATTTTTTGATTTTATAGT
ATTTGATTTATTTCTTAGAAAGTGGTGGAAGAAGTA
TAGGTTTTTGATTTGTTTTGAGATTGTGAATTCGAT
TATTTTAATGTTTGAAGGGTTAAGATTTTAGTTAGG
TTATATTTTCGTGGAATTATTTGTTTTTTTTTTTAA
TATTGTTATTTTGTTTCGTGTATTTTTTTATTTTTT
TTTTAGTTTGTAATATTATATGATATTTTTGTTTTT
GGTAAAGTTGTTTATTTAGAAGTAGTTAAGAGAAAG
TAAATGTTAAACGTTAAATTTTAATTTTTAATTTTC
TTATAGGTTTATTTGGGAACGTTTATTTAGTAGATA
TAGGAATAGATAAATAAAAGAAAATTTAGGATTTGT
TGAAGGTGTTTCGATTTTAGAAAAATGTTATTTATG
GACGAGGAAGATGTAGTAGTACGTGTTTATGATTTA
TATAAATGAGGTTATTTTTAGTTAGTGTTTATAATT
TAAGTTATTGAGTATGGAAGTTTTTCGCGGTTTGTT
GTTTTGTGGTTATATTTATGGTTTTTTTGAAGGGTG
AAGAGAAAGAGAAATTAAAATTAATTAAAATCGAAG
AAGAAAGGTGATAATATATTGGTGGTAGAATTTTTT
TCGTTTTTAAAAAATTTTTTATTTTAGCGATGTGAT
ATTATGTATGAAGAAATGATTAGTTTAATGTTGGGG
ATCGAATGTTTTTTGGTAGTTTATTGAGTATGAAAA
GTGAAAAGTCGAAAATTAAAGGTGTTGATCGGTAAA
GATTTTTTATAATTTTTTGTTTTAATGTTGTATGAT
TATGGTTTATTTATATGTTAGTTAATTTAATAGAAG
TTAGTTGTATTATTATTAAAAAGGATGACGAGTGTG
ATGTTGTGATGAGTATTGATTGTGAAAATGATGGAT
TAGTTTTTTAGTTTTATTTATTGATTTTTTGAATTG
TGTGGATAATGATTGGGTTAATTGTGATGGGTTTTT
GGTAAACGGTTTAAGAAAGTGGTTTCGTAGTTAGGT
TTTAAAAGATTAAGAATTTTTTTGTTATTTTAATAT
AAACGGTACGGGAGGTTTAATACTTAAGCGGTCGTA
AAGTAAAATTATTTTAAATATGTAAATAAGTTTGTG
GGAAAATTTTTGTATTTTGGTAAGTTTTTGACGGTG
GATCGTGTTATTGATTTTTTTTACGTGTTTGTTTGA
TGTTTTTCGAGGTTGTTTAATTTATAAAATAAGATA
TTAAGTCGATATATTTTTATTTGATGATAAAATATA
ATTTTTTTTTTTTAAATTAAAAATTTATTGTATTGG
GTATTTGTAGGTGAATAGTGAAGAAGAGTTGTAGAG
TTTTTTGTGTATAAGTAAAGATTTATTATTAGTTGT
GTTTGGATATATTTTTTTATTTTTAAATAAGAGGTT
AATTAAAGTAATAATTTTGGTTCGAAATGAGGATAT
TTGGATGTTGTAGAAATGTTTATTTTTATTAGGTTT
GTTTTTTTTAAAAGAATTGATAATAAATTATTAAGT
TATAAATAGAGAAAGTTTATTAATTGAAAAAAAATT
TTGTTGTGATTATTTTTAGAAAAAGTTTGTTAAAGA
TGTGGGTAGTTTTTTTTAGACGGTTTATAATAATAA
TAGATGTAATATATTTAATATTTTCGGTATTTTTTA
GCGAGTCGATGGATTTTTGTGTTGGTTATTTTTTTT
ATGTTAGATATAATTGTAAGTGAAAATTTAGTATTT
ATTTAGTGTTTTTTTAATTGGGTTTAATTTATGATT
ATTTTGTAGTAGATATATTTTTTATATATCGAGATA
ATTTATTAATTATATTAAAAGTCGCGTTTTGGATAT
AGTGTAATTTATATCGGATAAATCGAATTCGAATTA
ATAATGAGTAGCGATTATTAATTATTAGGATATAAG
TATTTCTATTAGAGAAATAATATGTAAGGAGTATGT
AAGTTTATAGGTTATGGGTTTGGACTGTTTTTTTTG
TTATTTGTAATATTTTGTTGTACGGTTTTTGCGAAA
GAAGTGATGATTTTATTATAATATAGAGATGAGTTT
TTTAATAAATATTAGAATGGATTTAATTGATGAATA
AATGATTTTGTTGGTTATTGTTATTGCGTGGTTAGT
TATTATTGTGATTTTAGAAGAAGATTTTGTAGTTTA
AATGATAATTTTTAATTAGATTTTGTTTTGAATATA
TTATTTTAGTATTGTTGTTTTTGTTTTAGAGGTTTT
GGGAAGATAAATGATGGAAGTAAATAATGCGTTGAA
TATTATTTTTTGTTTAATTTAGTAAATATTGTGGTT
TTTTTAGGTTTTATAGTTGTTTTGAGAAGATATATA
TGGTTGTAGTTTGGATTTTGTTAGTAATTTTTTTTT
GGAGTTGTGTTTTTGGAGTTAATAATAGGCAAGTTT
ATATTAGTATTAAATATAGTATTGTATAAATATTTT
ACGAAGACGGAGACGAAGAGAAGGAGGAAGAAAGAG
AGTAATGTTTTGTTTAAAGGTGTAATTCGTATTATG
TAATAGGTTTTTGGGAGTATTAATTATTTATTTTTT
TTGTATTAGGTTTTTTTGGATATGGTAGTTTTAGTC
TATTAGGTTTAAGTTTTAATCGATAATATTTTTTAA
ATTAAAGGAAAATAAAAGATTAATATTAAGAAAATT
GGAATAGCTTCGAGTAAATTGGTTTTTTGGGGAGGG
AAATTGGTTAGGTTTATAAATATTGTTTTTGCGAGT
TTATTTATTTTATTTTTTGCGGAGATTACGGTGATG
GGTTTTGATTTTGATGACGATTTAATAATTTTATAG
TAAAAATTTTAAATGAAGTTTATATTTTTTTTATTA
TTGTTTAATTTTTTGAAATTATAAAAGTGTTGAGAT
GTAATAACGATTATTAATGTGTAGATTATTTATTAT
TTGGTTTTTTATTTTAGTAATAAATGATTTTTGATT
TTTTTTTTTGATAAAGGTTTTTTTTTTAGGTTTTTG
TATAATGAAGTTGAGTTATTTGGATTTGATAATTAT
AGTTTTGATAAATAGTTAATTTTTTTTATTTGTAAA
GATTTTTTTAGATTATTTATGATTGTATTTATTATA
AATAATTTAATTATTTTATGTAAGTATAATAAAATA
TATTTGGGATTTGGTAATATTGAGTAGTTTAATATT
TAGTTATTATAATTTAAATTAGAGAAATAGATGTTT
AGATATTGAAGTTATATTAGGAGGATTATTAATATT
TTATTAAATTATTTTTAAGGTTTTGAGAGAAATTAA
TACGTGGGAGAAGTCGTTTGGAAGTACGATTGTAAG
TAGGTTAAGAAGAGGGGTTTAGTGGTATTAGTAATG
AAAAAATTGGTACGTTGATATCGATGATACGTGAAT
GTTAATATAAGAGTTTGGTTATTTTTTGTTTAAATT
TGTGATTTAAAGTTGATGTATATTTTTATTTTTACG
TTATTTAGTTAGTAGTATTATGAAGTTTTACATTAC
ATTTTTAGTACGATATTTTAGTTTAGCGTTTGGTCG
GTTTTATTGAATAGTATTTGTTTGTTGAGAATTTTT
AGAAGTTATGTTGTTAATATTATAATTATTTTATTT
TTTGGGGTTTTGTTTTTGTTTTTGAATAATGGTAAT
GTTGATAAGTTGAATTTTTTATTCGATAGTTTGTGC
TGGTAGTTATTGTGGTTATTAATAATATTTTATAGG
GAATTTTTGATTTAGTTATTAATTGTGTACATTTTA
GATAATTAAAATTAAAATACAATTGAATTTTGGATA
AATAAATTTATAAAAATTTTCGAAGTTTATTGTGAC
GATGATTTTTTTTAATTTATTATTTTTAGAGGTTTT
GTTTTTTTTTTTTTATTTGTTTTAGAGGTTTGAATT
GTTAGTATTATCGTTATAGTAGTAAGTAATTTTGGA
ATGTGTGTAATAGACGTTTTTATTTATATTGTTCGT
TTTATTTTATTTAATTAATTAGTAGTATATGTATGT
GAAATTTTTTATTTGCGGTATATATATTTTTTTATA
TAAAGTTTGAGTGAGAAAGAAAATTGATAATATATT
CGAATAAATTATTTTTTAATTTTTTTATTTTTGGGG
TTTAGAATTAGTTTTTATAATTTTAGTTAAGAATAA
ATAAAAAAGCGTTGACGTAAGAAAAATGTTAAGTTT
ATAGATTGTTTAGGGATTAAGTTGTATAAGTATTAA
GGAAATTAGTTCGTTGTATTGAAATATATATGTTGA
GGATTTTAATTTTTTAATTTAGTTATATTATTTTTA
TTTTTATATTTGTAATGTTTTAAGTTGTTTTAAATT
TTGGAGGTAATTTTTAGTAAGTTGATTTGTTGTATT
AGGATTGTTTTTATTTGTATTATTTTTATTAGAGTG
TTTTTTTTATTTTTTAAGTTTTTTGTATTTTTATTT
AAATTTTGTTTTTATTATTATAATAGAATTTATTGA
GTTAGGTGTTTTGATTATGTTAAATAATAATATTAT
TTTATAGGGAAGTTTTATATAGTATAAAATAGTTTG
TAGTTACGTTTTTTTAAGATTTTTGGGGTCGTCGTG
ATATTTGGGATTTGAAGGTTGACAAGAATGTGGAGA
TTGTATTTTTTTTTATTTTTAAATGAATTTATGATT
ATTCGACGATTTTGTAGGTTGTATTGTCGTATGAGT
TGTTCGATTTATCGTTTGGGTATTGTTTAAAATTTA
GATAATTTTAGTCGACGATTATGAGTTTTGGGTTAT
TAAGTTGTTAAAATCGAGTTGGATTTTTTTGAGGAT
TTGTTTTTAAGGTTTTTGGAGTTTTTCGGGAATATT
GAGTATAATTTTTTTAAAATGAATAGTTTTTTTAGA
GAATATTTTAGAAGAGTATTTCGATTTTTATATTTG
ATTAGGTTTTTGTATTATTTATTTTAGTATCGGTTA
ATTGTTTTTTATTTGTATAAGGAATTATATAGTTGT
GAAAGAGAAGGTGATGATTATTTTGTTTATTGTAAG
TTTTATTTTGTTATTGTGTGTTAGTTTTTGTTATTA
TTTTTTGGTAAGGAAGAATCGGGGATGAGAAAATCG
TAATTTTATGATTTTTTATTTTTTCGAAGAGTTCGT
GTATGGGATAAATTATGTTTTAGTAAATCGAATGGC
GTTGAAATTTGTAGATTTTGGGTTAGTAAGTCTAGT
TTTTTTTTTTTGAAATATATTAATTTTTATACGTAA
TAGTTTTATGATTTTAATATTTTTTGTTTTATAAGA
TTGATTTAATTATAAATTATATCGAAATTGTGATTA
TTAGAGATGGTAATGGAGTTTTCGGTTTTATGTTTG
TTTAAAATATATTTGTAGGTGATTGGTTTAAATAAT
GTTGGATATTATAATGTTGGGACGGTGGAATTTATA
AGTAAGGTATTAAAGGTTATGTGAGAGTTACGAATA
TTATTTGAGAATTTTATTTATTATTTTAAGATTTTG
ATTTTTATTTGTTTTTTTGGATTTGTAATTATTGTA
ATTCTTAATTTAATTGTTTAAAGAAGGACGATTAGT
GGGTTCGTGATACGTTTTATTAGAGGTCGGTATAAA
TTTGAATTTTATTTAGATAAAATTTAGGTCATGATA
AATGGGTATAAGTGTTGTTTAAATATTTTTAATTTA
GTTGTTGTTTTAATTATTTTAAAAATTTTAATATTA
GAGAATATCGCGAGAAAGAGATTAATTGGGATCTAT
AATGGAGAGATCGAGAAGAGTGGTGATTAAGAGTAT
TTTATCGTTTGGTTTTTTATAGAATAAAATAAAGAG
TGAATATAATGAATTATGAATTTTGATTTTTGACAA
TTAAAATTTTTATTATTATTTGATTTTTTATGTTTT
GTGTAAATTTTTTTTTTATTTATTTGTTGGGGAAGT
TGAATATTATATAGATATAGTTTGTACTATTGTTTT
TTTTGCGAAAGAGATGGGAAGAGTTTTTTTAGATGC
TTTTCGTGATTTTTTTAAATTTTGTCGATTAATTTT
TTTTTAGAGATTATATTAGTTATTGTTAAGGTGAAG
TATTATAGTTTATGAATTTGTTTATTTATGTAATTT
AAAGGCGTTTTATGGATTAAAATAAGTTTTAAGAGT
TTTTTGTATTTTTTTTGATTATTTATTGATTTAGAT
TTAGGGTTTTAGTTGGAGATGTATTGTTTTTAGACG
GATTATATAATTTATTATAATGTTGAAATAAAGAAT
TTAGATATGAATTTTTTTTTTCGTTATAATTTAATT
AGTGGGATAAATAAGAATTTTTTATTTTAATTTTTT
TTTTATGTTGTTAATGATGATGTATTATTTTTTTGT
AATTTTAAATTTTTATAATATTAGTATATTTGGTTT
GTTTTTTAGTTTTTTTAGGTATTTGGTTTTTTGTTT
TAATTTATATATTTTTTGTAGATTTTCTTAATTATA
ATAAATAAATAATAAGTTAGTATTTAAAAAAAAAAT
ATTTTATTTATTCGGTGAAGATTATTATAATTTTTT
TTGTAAAGTAAAAGTTTTTTTGTTAATAGTTTTATT
TTATAAGTAAATATTATTATTTTTTAGTTTGTTTAC
AATACGGAACAGTATGTTTTGTTAAAGGGGGATTTC
ATATATATAGAGTTTAAAGGTGATATATTATGATTT
ATTTTTTTTTTAATAGTAATAAGGAATATTTGAAAA
GTTTTAGATGTTGTTTGAAAATTTTTTTATGTTTTA
ACGTAGATTTTTAATTTTTTTAAAGTATATATTTTG
TGGTTTTAAATTTATTGTAGATGAGTTAGGTATACT
TGATATAATGAGGGATTAGTGAGTATTTAATAAGGA
ATATGTATTGATTGAATGTATAATTGTGTTTTAGGG
TGGTGTTGTATCGTAGGAATTAAAAATTAAAGTTAC
GAATGGTAATATGTATTGGTATGTTTTTATAAGGTT
TTTATATTTTTCGTTGTCGATATTAATAGAGATTAA
GATTAATGATAAGATTTTGTGTTAAGTTTTATGATT
TATTATTTTTATTTTTATTTTTATTATTACTTAAAT
ATTGATATATTTTTTAGGTTAAAGTTATTAGGAATC
ATTATTATTTTGTTATTTAAATTATATTTCGTAATA
TTAAGTGAATTCGGTATAGATGAAAGAGGAGTAAAT
TGAATTTATAGGTTAATAAGATTTAAAGTTAATAAA
TAAATAATTTTTGAAATGGAGATTTAAGTTTAAGTA
AGTTTTTATTTTTTTTTTCGATTTTATTAATTGTTT
GTTTTAATTTTGAGTAATTAGTTTTTTTGTATGTGT
GGGAATTTTAAGCGGTTCGGTTAAGTATTTAAATTT
TGTTTTTAAAGATTTTAGTTATGTCGAAATTTGAAA
TGAAGTTTTTTTTGTAGTTTAAAGAGTTGTGATGAA
TATATTGTAATTTATAGTGTAGAATTATTGATAAGT
TTTTAGGGGAATTTATTCGTTTATTGGTATTGTGTA
ATTTATATTTATTTTTTTTTAAAAGTGGTTAAAATT
AGAAAGATATGGAAATATGTATTAGAGTTAAGAATA
TATAAGTAGATGTTGATTTATTGGAGTTTTTTTTGT
GAATTAAAAGTTGTAAGGAAGAATGATAAAGGTAAT
ATTGTTGGAGGTTTAAGAAGTTGATTATTAGCGAAT
ATAATGGGTTAGTTGTTTATTTAAATTATAAAGTAT
TATAGTGTTTAACGTAGAAGTGATTGTAGAGATTTT
TTTGAGGTTTTGTTGGGTGGTTTAGTTGTAGTGGAA
TAAGGTAGTATTTAAGGAATTTGAAGGTACGATTTG
CGTATGAGGGAAAAGTTTTAATTTTTGTTGTTACGG
TATAATTAATTAAATAGTATTTATTAAATGATAATA
AAAAGAGAGAGAGAGAGAGAGTTAATTGTTTGAGAA
TGTGTAATTGTTGTCGTATATATTTATATGAATATA
GTTAAGAAAATTATATTTTTTTTTTTTAAGAAAACT
TGGGGAGTAAAATTAGGATGTGATGTTGGTAGAGAA
ATTTATTATATATTTGATTATTTATAATATTTTATA
TAATTTTTTTATAAATTAATATATATATATATATAT
TTGAGATAAGATATTATATTAAGTGATTGTAGAGAA
AAAGGTTTTTTTTAAGGAGTTGGATATTAAAGGTTT
TATTATTAAAGTTTATATGATTAAATATTGGTTTGT
TTTTTTATAAAAATTTAATTTATGATTATTTTCAAG
TATATATTTTCGTTGGAAGAAAGAGTTGTTATTAGT
GATTTTCGGGACGTTATTAGGGAGAGGTATGTAGAA
TAATTATGATGATTTATAAATATGTAGTTTCGTAAT
TTGTTTATGTTTTTTTGTTTAATTTGTTATTAATAT
TTGAATTAAGTTTAATTATTGGATTAATTATTTAAT
GGAGTAGTATTTTTTGTAATTTTTGTTTATGTTTTT
ACGAGAGTTGTTCGTGATATTATTTTTTAGAGTTTT
TATTATCGAAATTTTTGGAGTTAAAGTGTTTTGAAT
AATAAAAAATTAAAAAGAAATATTAATAAATTATAT
AATTTTATTTAAGTTTGGAGAATATTTATTTGTAGT
TATTTAGATTTATTTATGTAGTTATATTTTGATAAT
GGCGTTAGAACGAAATCGAAAATATAAAATCGAAAT
TATGTTAGTGGTTGTTAATTAGAGATGTAAGAGTAA
GATTAAGCGTGTTTGAGTTGGAGTAATTTTAGCATG
TTAAGTATCGTAAAACGGAGAAGAAGACGAGCGATT
ATAAAAATTAAAAGAGAATAGTTTTGGGAGATTGAA
TATGTATATAATATTAATTGGTGGAGTATAATTTGT
AAATAATATCGCGGATAATAAATTTTTTTAATTTGT
TAGAATATAATGTAATGATTTATTTTTTTAAAATTA
AATAAAATATTTTTTGGAGTTTTGTTAAGGAAAAAA
TGGTGGTTGCGGTTTATCGGGATTTTTTTTTAATTG
GAGTTTTATAAATTTTTATATTTGGGTTATTTGGTT
TTTGTATCGATATAATTTTCGTTTTGGTTAGTCGGG
ATTTTGTAGGGATATGTAGAGGACGTGAGGAGGTAG
TTTATATTATGTAAATATTTTAGAAAATTTATTGTA
TGGTTAGTGAGTACGAAATTTGAATGTTTGGAATTA
TTTTTTTAGTTTATGTTTATTTATTTTGTATTTTTT
ATGGAATGGTATTAGATAAGCGAGTTTTTAATTGAA
TTTAAGAATTAGAATTTATTATTATGGGAGGTGTTA
AGATTTTGAATTTTTTTTTTTGTGTTTATTGGTTAT
AGTTTACGAGAAATTGAAAGATGAATTTGGAGTTGT
ATTTTGGTAATTATTTTAGAAATATATTTGTTGTTA
TTAAGTTTTGGTTTAGTAGTTGGATTTTTAAGATTA
ATTAAGTTAATATAAGATTTTTATTTTTAAGTTCGA
ATCGATTTTGATTGGTTGGTGTTTTACGTGTTTATT
TGTTTGGAATTAATATTATAATTTTTGGATTTAATT
TATGAGATTTTTTTATTTAGAGTAATATTCTTTTTT
TTTTATTTTTTTTGGTAATTTCGATGTTTTTTTGAT
TTTAATATTGATATAAAAAAAAAGTTTTATAGTTGA
TTATGGTGGAATCGTCGTTTTTATTTTTTGATGTGT
ATATTATTTGTTAAATGGAATATAATTTGTTAAGAG
TTAATAGATTAGTAATAGTACGTTTTACGAATGTTG
GGATTTTAGTATTTTTTTTGTTTTTATTGATTATTA
AATGTTGAAAGAAGTAAATTTGTTAGAGAGAAGAAT
TGAGGTTTTTGATTGTGTAATGAGAAAAAATATTTG
TGTGTTTGATAATAAGTATTATGTTGATTTTATGAA
ATATTAAGGTATTTTTAGTGGGTGGTTTTTTATTTA
AATTTTGGTTTTTTGTAAATTTGTTGTTATTGAAGT
TAATTTTATGATAGAAATATGTTAAAGAGATAGATA
GTGTAAAAATTAGTATGAAGAAAGTTTGTTTCGATG
TGGTGTGATGTTGGTGTATGGAAGTATTTATGTTAT
GTAAATTTTGTAGATTTATAAAGTTTAATGATTCGT
TATTTATTTATTATTATTATTATAAGAGGATGATTT
GAGTTTTAATTTGAATTTTTGTTTTAAATTAGTTTA
AAAAGATGATATATATGGTTTGATATTTTTAGTATT
TTATTGTTATAATTATTTGAATGTTGTAATAATGGA
AAGGTAGTATTATTTTATTTTTCGGGATTTGGTTGA
GCGTATAAATTCGAAGATAGAAGAAGAGAATTTTGA
TATTATGTTAGATTTGGAAATTTAGGTAGAGCGCGT
ATAATTAATTTAAAATTTATGTAGTGTATATGAGAA
TTTGAGATTGTAGATTTCGTATAAATGTTTTAGGTT
AGGTTAAAATTAAGTAGTTATGTAAGAAAATTTAAT
TTTGAGTTTATTGTTTGAATTGTTTAAGTATTGTAG
TTTTTTAAATTTTTGTGAGAATATGTTTGACGATGC
ATATATCGAATTTGTTTAAATTAAAATAGATTGTGT
AGTATTTATAATTAAAATTAAATTTTTAATAATTTT
TTTTTTTAATTTTATATTTTAATGTTTGTTTTTGAG
ATATAGTGATAATTTTTTTGTAATACAAATTAAATT
AATTAGTGAGAAGAGAAAATTTAGAAGCGAGGACGA
GTATTGAATATTGTAAATAATTTGGTGTATAATTTT
GAGGAGGAGAAAGCGGCGGTGAAGTTTAAGGTGAGA
GTTGGTTTTGGATATGATAGTATTTAAGAGAATGGA
TATCGTTAAGATAATTGGTATTTGATATGTAAATAG
AGTAAAGGTGTAGAGTTTTTATATTTATTTTTGTAT
GTTAATTTTATTGTTTAAGAGATTTAATCATAAAAA
TAAAAAGTTTAAGTTTTTATTAAAGAAATATTATTT
AATGCGTAAGTGTTAGAGAACGAATTAATTTTTTTC
ATTTTTTTATTGTTATATATTGATATTATTGGTTTG
GTAAAATGCGAAGTCGATTTTAACGTAAGGGATAAA
TAGTTTTATATGAGTTAGCCTTAATTATGTTTATCG
TGGGTGAATTTTATTTTGTGGTTTGGATGATAGTTT
ATTGGTAATTTTTTATGGTATATATTGGGATATTGT
AATTTTAATAAGATGGTTAATGGATGTGGAGATTGT
AAAAGTATTTATTATTATTTGTATTATATCCGTTGA
AGGTATAGTTATTTTAGTGAAAAAATTTTAATGTAT
TTGTTAGATTTGGAGGAGGAATTTTTTTTGATTTTA
AAGTATTAAATTTATTTTTTTTTAAGAAAAGTTTAA
GTATTTAAATTTGATTTAGTTTTATTTTATTTATTA
AGTGTTGTAGGTGATAAATTATGTGGTAAATGATGT
ATTTATAGTGTTTTGATTTGGATCTTTTTTAGTTAT
CGTGTTTAAAGAATGTTATTTTTGTATATTGATGAA
TTTGATTTATATTTTTATATATTATATTATTAAGAT
TTATTAAGAAAAGTAATATTGATGATTTGGAAAATT
AAGTTACGTGGTATAATGATATGGCGGTAGTTGTTA
AATTCTTAATTTATTTAGTATTAAAATATATATTCA
GTTGTTATATTGGATATGGTTTTAAGATGTATAATG
AGAGTTTGTGTAGAGGATTTGTAATTATTTTAGATT
TTATAGTTTGGAATTTTATTATGAGAAAGTTTATAT
TTTTAAGGTATTTTTTTATTTAAATGTAAAAGTATA
GTTGTTGTTTTTTAAGAAAAAATGAAAAAATAGATT
ATTTTTAGAAATTTTAACGTTAAAGTTTATTAAATA
GAATTATTTGTTTTTTTTTTTAAATTTTCGATTAAA
TTTGTTTTATTTTTTAAATAGTAGTTTACGGTTTAT
TCGTTGTGAAAGTTTAGAGTTAGCGTTTATTTGTTT
CGGAGTTTTCGTAATTGAATGTGTGTTGTGTGGTTT
GAGTAAAGGATTAATTAAGAGTTTGATTTTGGTAGA
TTTTGGATTTAAAGTATCGTTTAAAATGTGAATTAA
AAAACGTAGGGAATGTGGTATTTTATGAGTGTGTTG
TGAGTTATGATTTTTATATAGTAATAATAAGATGTA
TTGTCGGGATTTCGTTGAGGTTATAGTTTTATATAT
TTTCGTTGTGAAATTATTTGTTATGTTTTTTTATAT
GTATTAATTTTAGTTAATTTAAACGTGATAAGAAAA
GTTTAAAAGTATAATATAAGAATCAGTTGTGAAAGG
AAAATGTATAGAGGAGAGGTTTTTATGTTTTATTTT
GTTTTATATTGATAATATTATTAACGTTTTTTTTTT
TTTTAGAGTAAAGTTTGATTTTGTTGTTTAATTCGT
ATTTTCTTTTAGTTATATATTTTTTTGTATTATTTT
TGGAGGATGTTTTTTGACGTTTTCGATGATAGATTT
ATAGAAGTTGATAAAAGATTTAGTTAAATTTAATTG
TTGGTTATAATAATTATATAATTGGTAGTGGAAATT
AAGGGAATGTTAAGATATAGTTTTTGTTTTATTTAA
TTTAGTTTAGATTTTAGAAAAGATAAATTTTTATTC
ATTTTAGTAGTAAAGATGAAGAAGGTATAAAGTAAA
GAGGAATTATGATGAAATAAACGGAAAATAATTTGG
AGTAATTTAATATGGATTTATGATTATTATTGTATT
TATATTAGGATTTTTTTTATTATTATTTTTGGTGTT
ATAGATATGTTGATGATTGGAAAAAGGATAATTTTG
CGGAAAGAAATAATATAAATATTAAAAATTTTTTTT
TTAAGTTTATAGGAATAATAATAAGTTGTTGAAGTG
TAATTTTATATATTTGTATGAATAAATGAAAGAGAG
ATAAAAATAAAGATAAAATATATAAAGGTTAATTTT
ATTTAGATTAAATATAGTATGAATTTAGGATTTTTC
TTTTTTATAATGGTGTTTTTTTATGAGTTTATATAC
TTTGTATATTTTGTTTAGTTTTATTAGGTATATAAT
GATTATAAGATTTAATAAAGTATAGGGATAAAATAT
TTTTATTGGTTTATTTTTTATGGTTTGTATTACGAT
GTGGGTATTTTTTTGGGAATTTATAATTTGTATATA
GGTTTAGAAATTAAAAAAAAAAATTTTTAAAATCTG
TTTTATTATTTAAATTTTTTGTTTTGTTATATTTTT
TGGATTTTTTGTGTTTTCGTTGTGTTTTCGGGTTTA
GGTTTTTTTATAATTTTTGATTGGTTAAGTAATTTT
ATTGAATAGAGAAATGATCGATAATGAAATATATAA
GTGGTAAGATGGATTTTTTATTTGTTGTAAAATGTT
AAGAGAAATTTAATATAGAAGAATATAAGAAGTTCT
CGGTGGCGTCGAAGTTTTTTTCGTTAAGTGTTGTTA
GATTATAAAATGGATTAAAAGGGTATTATTATTTAA
TAGATTTAATTTTAATTTTTTTATTTATTTTAGTTT
AGTAATTTTAATAGTTGAGAAATAAAGTTGTGTGAA
AATGTTTTTCGTTTATTATATATTATGATTATTATA
CGATTATTTTTTTAAGCGATTTTGTATTATTTTTGG
GATAAATAGTTTTTTTCTTTAACGTAGTGTAATATT
AAAGCGGATTTTATCGGATGTGTAAATTATATAATA
AGTTTTATTTTTATTTTTTTTTTTTGGTTTTTTTTA
TGTTATTTTAGATTTTTTGGGGATTATTAAGTTTAA
TGTTCGTTTATTATATTAATGTTGTTTAGTATTTTA
GTTAGCGATGTTAATTTTTAGGTTTGATGTTATTGT
TTTGGAATATATTGATAATTTTATTAGTAGAGGATA
TTGAATCGTATGTTATTATGTTTTTATTTATTAAAG
GTTAGTATGCATGTTGTAAATATGAAATTATGTGGA
TTAGTATTATAAAAAATTTTAAATAATAAATAAATA
CGATGATTTTCGATGATTTTTTGGATAGAAGTGTGA
GGTTGTATTAACGATGTTAGGTGTATGTGTTATTTT
AGGGTTGTTTGGTGGAGTAGGGAGTATGAGAAGTTT
GACGAAAGGTGTTTTTATTTTTTTAATTTGATTTTT
GTAATTTATTGGTATATGAAGGCGTTAGTTTTTTTT
GGATTGGTGGTTTTATTTTTGTTTTTTTTAGTATTT
ATTGAATAAATAAATTAAATAGAGTAAATAAAAGGT
AGAATATAAGTTTATTAAGATATGATTATAATGTTT
TTGTTTATTTGTAGTAATTAAGTAGTTTTTGTATTT
TTTTTTTTTATTATTAATAAAAAAAGAAAATTGTTT
AAATTTTCGTGTTTTTTTTTCGTCGTTTAGTTATAT
AATTATGTTTTAAGGGATATTGTTATGTGGATTATA
TTTAGGTAGTATGATTGTATTTATGTTTTTGTTATG
TGTTGTTGTATTTGAAGTGGTTGTGGCGTTATTTGT
GTTAGGATTAGTTAGGATAGATTAAAGTAAGCGTTG
TTATTTGTATATTTAATTTATTTTTAATAGAAAAAT
TAATTTTTATAGTGGATTTTGTAGGGTATGTTGTTT
GAGTATTTGAAAGTTATATGTGTTTGTGTTATGTAG
TTAAGATAAAGAATTGTATGCGTTTTAGTATTAAAT
TTTTTTAGGAAATTAATTGTTATGGGATTATATTTG
AAATGATGGAAAATAGAAAAGAAAATAAAAAAAGAG
AATTGAGATGTTGTTATGTGTTTAAATTTTGATGAG
TTGAAATATCGATTTTGCGGTTTTGTGTTTTAATAT
AAGATTTTTTTGTAAATTATGTTAATTTTACTTTAT
TTTTTTTATTAGAGTAGTTAATTCGAATTTAGATTT
TTTATTGTGTTTGATTATTATTATTGTTAGCGATGC
GATTTAAAAGAACTTTAAGGATATTTTGGAATTTTG
TAAGTTTTATTATTAGGATAATTATTATTGAATTTA
TTTGGTTTTTGTTTAAGATTATTTTTAGGTTTTTTT
GTTATTATTAAATTTTTTAGTTTAACGTTTTAATTA
TTTTATTGTAAATAGTTTAATTTATTTTAGAGTTTT
GTTGTTAAAATTGGATGTAGCGTTATTTTTGAGATT
GAATATTATTTTGAAATTATTCATTGGTATTTGTTT
GATGTTTAATAAATTATTAGAAAGAAAGAAAATTTA
GGTTATATTTTTAATTATGTTTTTATATTTTTTAAT
ATTTGATTTTGTTTTTTTGGATTTTTTTTTATGGTT
AAGAAGTAATATTAGTTTAAATTTAATATTATATAG
TGAGAGATTATTTATAATGTAAGAAAGTTTTTTCGA
GTATTAGGAGGATTTGGATAAATATATTATTATTTT
TTTTTTTAAGTGTATATTTTTTTGAATAATTTTTAA
TGTTTTACGTTAAATATGATATATTTTTTTTTTTTT
GAGGAGTGAGTTTTTTTTTAATTTTAGAGTTTTTTA
TGGTAGAAAGGGTTATGGAGAGTTTTTTTGGTTTAA
TTTTTGGTGTATTAGTATTATATTATGTTGTATGGT
TTGTAATTGTTATATAGTTGGGATTGTGTATGATAT
TAAGAAAGTTATAGTATTATTTTTATATTGTACGAT
GATGTTAAATGAGAAATAAAATATTTGTTAATTTAA
TAAGATTGTTGGAGTTATTTTTTTTTTTTTTTATAT
TTTTTTTTGTAAGTTAAGATGGTGAAAGATTGTTTA
TTATTATGTCGTAGTAGGTTTAGTAGAGGAAGGAGA
TTGGATTGGTTTGTATTAGTTTTTAGCGTTTTTTAT
TATAGTTTTAGTTAGATTTAGTATATAGTTAGTGGA
TTATATTTGAAAGTAAAAAAATGTAAAGTGAGATAT
TTTGGAGGAAGTATGTAATGTTTTATATCGGAAAAG
GAGTATTATGTAGATCGTAAGAGTTTTGGAGATTAT
GGAGTGTTTGTTGTTGGTGTTTTTTTTGTTTTTTTT
ATCGATTCGGAGAAATATTAAAGTATTTGATTTTTT
TAATAATAAGAAAATTAATTTATAATTTTAAATATA
TAATGGGTCGAGATGGGTTTCGTGATTCGATGGAGG
TTGAAGTTTACTTTTAGTGGGGGGTGGTAGTGGTAT
AGAAAATAAATAGTGGTAAAAAATTAAAAATCAAAA
TAAATTAAATTAAAATTAAATTAGTATAAGATTTAA
TTAGAATTGTAAGATTTTAGAATGAGATATTTGGAT
TTTAAAAATATATTATAAAATTATTAGGTATTATTG
AAATTAATTTTAGTTATTGGAGAGTTTTTGGATGAT
AATGTATATAGATAATTAGATATATTCGACGATATT
ATTAAAATTAAATTAAATTAAAAATCGGTTTAAATA
TTATTATATTAGTTAGTTAGATGAAACGCTTTTAAA
AAAGGCTACGGATTCGTAAGTTATATTTTTTTAATT
TATTTTTGGTTTAATAGGAAGTTGAGGAAGAGAGGT
GAAAATTTTTTAATGAAATGATATTATTATGATATT
GTGAAACGAATTGTTTAGGGGGATTTAATTAATTTG
GTTTTTGGAATTTGGAATTAGGTTTCGTTGATTGAT
AATTTTTTTTTGCGTTTTATATTATTTATTTACGGT
GATAATATTAATATATGTACGATGAGAATAAAAGTT
ATGTTTGTTAGGTGGTAATGGGTTAGAGAAGAAGAT
GTATTGCGAAGATAAATTATACGTTTTTGGTTATTA
TGGTAGGTTTGTGGTAGTTTGTGGAGATGGTGAGTA
TTATATTTTTTTTTTTTTGAGTCGGTAAATTTGGAA
GTGTATTCGTTGTATTTTTTGTATATTTTCCAATTT
TTTTATAATATATATAAAGTGGGATAAGTGTAAGAT
GTTTTTTAATGATTTGAGGAAGAGTTGGGTTTTTAT
TAAATTTAATTATTGTTATTAAGTAAATTTTTGTTA
TTGTTATTTTTTTAGACGATAAAATATTCTTTATTA
ATTAGTTATTGGATTTTATGTTTTATTTTAACGTTA
AAGGAAAAAGAAAAGTGTAGGGTGAAGAGAAGAAGA
GGAATATGGTTTGGTAGATAAAGAAGAGGGAAGAAG
TAATGTAATATGGTTGCGTCGATAAAATTGTAGATA
GTGGAAGATAGTAAATAAGAGATTGAAAGAAAGAAG
TTTTAAAGAATTTGAATTTAAATAATATATAGATAA
AATTAAATGAGTTTTTATTTTATTATAAGTTAAGAG
TAATTGTTGTTGGTTTTTTTGTGGTTAATGTAAATT
TTATAAATTTTTAATTTTGAGAGTTAATTGTTTTAT
AGTGTGGTTAGAGAAAGAATTGTATTAATATTTAAT
ATCGTATACGAGAAGATTTTTATAGTGTATGATTAA
TGGTTTTGTAGTTGGGGTTTTTGATTCGTTATAAAA
GTTTATTTTGTTGTTTTTGTATTAAGAAGAAGTTTT
GGCGAAGTAGTGAGGATGGTTTAGGAGGTAGTTTTT
AAATTTTGCTGATTTTAATGGTGATTCTTGTGAATG
TATAAATAGTAAAAAAATTGTATTTATTAATGTATA
AAAGGAGTGATTATCGTATTAATAGAATTTTGTTTT
TTAAAATATATATTTTTAATATATTTTGTTTTAATA
AATTTTAGTTTTAGTTGTTTGAAAGTTTGTTTCGTG
AATCGTTATGAAATTTTGTTAATTATTTTATTTATT
TGATGTAATTTTTATTTAAAAATTATTGATTATTTG
AATGTTAGAGATAAATATATTATTAAATGTTTGTTA
TGTTAGGTAAAGCGTTTTTTTTATTAGTTTAAATTT
GGGTTTTAGTAGTAATTTATTAGAGATGGATTCAGG
GTTTTATATTTGTGTTTTTTTAATTATTGGTGTTAG
GTAGATTTAGCGAGAGTTTTAAAGAGTTTAAGATTT
TGTGTTTTGGTTTGTGTGTTTGAAGGTGATGAGGAT
TTGGAATAGAAAAAGATATTTTTTTATTTTATTGTT
TGTATATAAGTTTATAATTTTTTTAATTTTTTTTGT
TTATAATTATAAAATAATAAAAGTGATTATTTTTTA
TAATTTTGAGTTTTTGTTCGATTTCTTGGGGTTTGT
GGTAAATTTTGTTTTCGATTGTGGGTATTTTGTGAT
TATAAAGTATAATTTTTGTTAAAGTTTAGATTTTGA
TTTGAGCGTTTAAAATATTTTAAAATTTATATTATT
TATTATTTTATAATTAAGTTTTAGTTATTTATTTTA
TAAATTGTTGTTTTGTTGGAAATTTTTAGGAGGAGT
TGGTGGTTATCGTGGAAGAGGAATAATTTTGGTTGT
AGTTTAGTTATTATTTAATAATATTGTCGTTTTTTT
GAGATGTCGAGTTAAAGATTCGTTTTGTTTTTAGAG
AAATGAAAATAAATTTGATTTTTTTTATTTTTGATA
AATCGGTTTTTAATAAATTGTTTTTTTTGGTTGGAA
GGTTTTTTTATGTTTTAGATGAATGTAGATTTAAGA
TTCGAGGTTGTTTTTGAGGATTTGAATAAGATTTTG
TTTATAAATGATAAATAAAGTGAAGGAAATAGATGA
GATCGATATTAATATAAGATGATATATTATATGTGA
TTATGTATTTAATTTATTATTTATTATTGTAGATTA
ATTTATTTTTTGTTTTGAAAGTTTTTTAAGTTTTTT
AAATTTTTTGTTGAGAAGTTGACGTATGTTTTTGTT
TTTACGTTAGTAATTTTTGACGTGGTAGTGGTATTT
ATGGAATTCGAATTAGATGAAGAAAAAAAAAAATGG
TTTTTATTGGATATGATAATTTGTTTTTTGCTATGT
GTAAAGAAGATATTTTTATAAATTTTAGATACGTTT
TTAATTTTATTTTTTGAAGGTTGTTTTTATAATATT
AAATTGTGATAATTAGTAGGGGTGAGATTGAAGTAT
TGGTTATTAAAGGAAGGTTTCGATTTATTATAGATG
TAAAATATGTGGTTTAAATAGAATAGATTGTTAAGA
ATAGGAGGTAAGTTATTTTTGTTAGAATTTTTTTAA
CGAATTTGATTTGATGTTTTTAGGTATGGGAGTAGT
ATGTTGATTAATGGTGTTTGTTTAGGTTAAGTTTAT
ATATTATTATTTGTTATATTATCGTTGGTTATTATT
TAGTGTATTTTGTTTTTTGGATTAAATTTTAGTGTA
ATTAATGAGTATTTTATTTTTAATATTAAAAATATT
GTGAGAGAATGTGATTTAGTAAATGTATATTATATT
AAGTTAATTTGGATTATAAAAATATAAATTCAGTTT
GTGTATATAAGTTTAATTGGGTGTAGATGAATTATT
TGTGATCGGTTGGTTGTGTTTAGATTGAAAAGATTA
ACGTTATATATTTCGATTACGTTTGTGTTGTTAATG
TTTTTTATTTGATTTCGGAGATTCGAATATTAATAG
AATGTTTAATTTTGGGGGAATGTTTAGTTTATATAG
TTTATAATTGAATTTATTTAGTTTATTAATTTTTTA
TTAAATTTATATATTTTGAATATTTTATTTAATTTT
AGAAAGAAGAATTTTTTTTTTTTTTTTTTATTTTTT
TTTTTTTTTTAATTTTTTAAAAGAATTGTAATATTA
GCTATTGTTTAAATCGGTTGATTTGGTTATTTTTTT
TTTTTTGTTTTCGGTAGATTTGTTTTTAATTGTATA
AGAAATTAGTTTTAAATTCGAAATTTAGAAATTTTA
ATTATTAAGAAAATTTTAAGATTGTATATATTTTGA
GTAATTGAAATTTGTTTTTTTTTTTTATTAATTTGA
TTCGATTTATTGAGGTTGTCGTGAAGTGGGGATTTT
ATTGTGTTGTGTATAACGATATTTTGGATTGTTATG
AGACGAGGAAGATGAAGTTTACGGATACGGTTGGAG
GAGATGAAATTTAGTTTGTATTTTTTGGGTTATAAG
GAAAATAAATGAATGTGTTGTTGGTAAAGGAAAATT
GTGGATTTATAATGGTTTTATTTTTTCGGAGAGAAT
GAAACGGTATTAAATATTGTTTACGTGTATTATTAT
ATTGAATATTATTAATGAGGTTGAATGTAAGATAGT
TGTTTTAGCGAGTTTTTTTTGTGGTTTTTGTATTAA
ATGCGTTTAAAAAAGGTGAATAATATAGAGTTTTTA
ATTGTGTTATATATTTTCGTTTTTAGTATATTTTAT
TATATTTTTTTTTGAGAATTTAATTATTGAGGCATT
TTTTATTCGAATAGATTCGATATTAGAAAAAAAAGA
TGAGTCGGTTCGGGAGATGTGATATAGTTATTGATT
TTGATATTTTAGAAATTTTGTCGTAGTTTTTGATTA
TTGGATTGGGTATAATTGTGAGTTTTTGTGGATAAA
GTTTTCGCGATATTAGAGTAGATTATGTGTGTCGTA
TTGGTTGATTTGTTATATTTAATTATTGGGATATAA
AGATGGTTTTTTTAATTTAGGATTAGTTTTTATGTT
TTTTTGTGTGGTATGATTATAATGAGAGAGAATGTA
TTTTAATTAGAAAAAAAATATTTTAGTACGGGGTAA
TAAATATTTGAAGTTATTGATTTAGATGAGATTATT
TTATTATTTAGTATAAATGAAGATTAAATAATATTA
GGTAATGTTTAATTGTTAATTATAAAATTATGATGA
TTAGTGTAAAAGAATATTTTATGTTATATGGAAGAT
GATGGTAATAGTATTTAAAATATTTACGAATTTAAG
ATTTATAGAGATATGATTATATTTTTTTATTTCGGT
TCGTATGTATTTTATTGTTTTATTTTTTTGAGATTT
GAATTATGGATTAAATAAGGAAATGTTAATTAAATA
GTAGATTGGTATTGTTCGTTTATTTATTTTTAATGT
TTACTTATTGTTTGGTTAAAGATTAGATTAAAGAAG
GAAAAGATTTATAAGGGATTTTAAAATGGTTTAAAA
TAATTAGATTTATTTAAAATCGATTTACGTTTGAAA
ATAATGTTTATGTTTTTAGTTTCGTTATATTAAAGT
AATAATTATATTGATTTACGTGGATGATTGATGTTA
GTTTTATTAGAGGTCGGTATAAAGTTGGATACGCGG
TTTTTGTTATAATATTAATATTAAAAAGGAAAAAGT
TATAAATTTTAAGGATAAATAAGTATTTTTGAATAT
TTATGGATTAGTTTAATTAAGATTGTGTAAAAAAAA
AAGAAAATTTAATTGAAAGAAAGTTATTAGTTGTTA
TTGTTTTTGAATTTATGATTTATTTTATATGAAATT
ATTTATAACGTTATTGTTTTTTACGGTTAAATTGTT
TAACGTTTGGTTTATGTATAATTGTAATGATAACGG
GTTTATTATAAATATATGATAATTTTTGTAATTTAA
TAGTTTTACGATTTAATTATTTAATAGTTGAATACA
AATTAGGGGTGTATTAAAGTTGGTTAAAAAATAATA
GTTTTGTTTAATAGAAATTAAAAGTTTAAGGGAAAG
ATTTTTTTATTAAGTACGTTCGTATTTTGGATGCGT
TATTGTTATCGTTAGTGTTTTGTTTTTTATCGTTAT
TAAAGATGTTTTGAGATTTTGTTGAAGTGAAATAGA
GAATTTTTATTATTTTTATGAATCTTTTTATTATGT
AGAGTTTTTGTTTAGGTAGAGATATCGGGAATGTTG
TTTTTAGTTTTATATTTATAGTTTGGTTATTGTATT
CTTTTTTTGTTTTTTTTTATTTTTAAGAAATATTTA
ATTAAAGATGAGGATTTTTTTGTTTTTTTTTTTAAT
TGAGGATGCTTTTAATGTTATTTAATTATGATCGGT
GTTATTATGTTTTCGACGTTGTTATGTTTTTTTAAT
TTTTGTAGAATTAATAGATAATAATCGATAATGAAA
AGTAAGTAGAGAGATATGATTAAGTTAGTGTATGAT
GTTAAAATAATTGGTTTTGAGGTAATTGGTGATTTG
TTGATTTATTTTTTAATGATTTAATATTTGTCAGAG
TATAAATTTAAAATTTGTTTAAGAGTATGGTTGATT
GTTTTAAGATTTAATGAATATTGTAGGTGAGATAAA
GATTTGGTGTTGATGTGATTAATATTAGTAGTAATT
TTCGTTGAGAAATTATTAAAATAAAAAAGTTTTTTT
AATTTAGAAGTCGATTGTTAATAATAGTTTAAATAT
AATAAAAAAAAAGTGTTGTTAATTTATTTTATCGGG
TTTATATTGGTAGTATTAGTTGGAAGACATATTTTG
ATTAAAATTTTATTTTTGATAAAAGATTTGTGTTAA
ATATTAAAAGATTAATATTATAATGTTTTAGTTTAT
TGGAGATAAATAAAACGTAGATTATAGTTGTGGAAA
TTTAGTGATTTGTATTAGTATGGTTATTTTGTTATA
ATTCGGAAGTTATAATATTGTTTAATTTATTTATGA
TGGTTTTAATGTTATTTGTTTTTAAGAATATTAATT
GTATTTTTGTTTTTTTTGTAGTAAAGAGTTTTCGTT
GTGTTTGAGAATAAGAGATTGGAGTTTGTTATTGTA
TATTTGGTTTGTAATATATGATAGATTAATAATGGG
TTTTTTTTATAATTTTGTTAAAATGGTAGGTTTTTT
TATTATTTATTTTTGATTATTATATTGTTTTAATTT
ATTTGTTTGTTTTAGTTTTTTTTTTTTATTACTTTT
AATAAATGTTTTGATCGAGTTTAATAAAAATATACA
GGTTTTTGTTGCGACGGATTTGTTATCGATTATAGA
GAGATAGAAGGTTTCGGATAAGTTTTTGTGGTTTTA
TTTTTTTGAATTTTAATTTTTAGACAAGTTTTATTA
ATTAAGAAAGAGTTTGTGAAGTTTTTTGTTAGAATA
AATTTTTGGAATATATTGTTTTTTTTTTATAGGAGT
TTAAATATAAGAAAAGTGTTATTTATTTTTTTAGTA
TAAAGAAGGATGTTGAAGAAGGGTGGGAGTTAGTTG
AAGGTATGAGATCGAATTATGAAATTAAGTTTGAAT
TGATTTTTTTTAAATTTTAATTGAAATTTATTAGTT
GATAAATGGGTTTTCGATAAAGTTTATATTTTGGTT
TATAAGTTTTAAAATATTGTTGATTTGGTAAACTGT
TTTTATATTTTTAATGTTGTTTATGATTATATTTTT
TTAGGGATGATTTTATTTTGAATGAAAATAATGAAA
GATGGGAGTTTTAAAAATTTTTAAATTAGGAATTAG
AATTTTATATTTTATTGATATTTTTTTTTTATAAGG
GTGAATATTGATGTTTGGTATTAATTTATTTTTTAT
TAGAGTTTAATACTTTGGTTTAATTTATTTTTAATT
TATTATGTGGTTTACGTTTTTTTTTAATTATTGTTG
AAAGTAGTGGTTGTTTTTTGTATTTGTTTAGATTGA
TATGAAATTGTGTAATTTTATTGTAGTTATTATTAT
TTGGTAAGGGTTGTATTGAAATAGACTTTGTTATAA
GTTATTCGGAGAGTATAATTGAAATTATTTGTTTAT
TTTAAAAAGAAATATTGAATAAATTTATACGAATTT
TTATAAAAAGGATATTAATTATTTTTGTAAGATTTT
ATAAACTGTAATTAAAATATATAATTTTAGTTTATG
TTTTTTAATGATATGTGTGTAAGAATAGATTAGAAA
TTTTATTGTTTAAGTTTTGATTATTTTTGTTAGTAT
GTTTTTTGTTTTTGTTTTTTTTTTATTTTGTTGATG
AAATAAATATTATATAGTATAAAATTAAAATAAATA
ATATAGTATTGTATAAATATTTTCGTAAAAATAGTT
TGTGAATGTTTGAATAGATTAAGGTAAGTTGTGAGG
TGATTAATTGATTCGGGCGTTGATTAATATTGACTA
GGAGTTGTAGATAAGAGTGTTTTTGATTTTAGTAGT
ATTGTCGAAATGTGTTTGTTTATATTTTTATAAAGG
TAAGATATGTTTTTTGGATTTGGATTTTGATTGTGA
AAGTTTATTTTTAGTAATAGTAAAATTAATTTAAAT
AATGGGTTGAAATGAAGATTGTGTGATATATTTTTG
GAGTACGGTAGAGGGTAGATTAATAATAAAGTCGCG
GGTAAAAAAATTATTGTTAATAAGTTTGATAATTTT
GAGAGATTCGTGTTATAATTATTATGAATGGTATTA
CGTATTAATTAAATTGAAATTAATTGTTGTAGGGTT
TCGATATTATTTTATAGTTTTATTTGACATTTAAAG
ATATGTAATAATTGAATTAAGAGTTTTAATTCGGGC
TTGATTTAGTATTTATATGAATAATTTTGTTATTGT
TAATTAAAATGTTAATTAAGTGTTTATTTTTAGTAA
AGTGAGATTAAGTTATTAAAATGGGTTTATATTTGT
ATTGTATCGTATTGTGTGGTTTTGTTATTATTCGAA
AAATTGTTATGAGTGAAAGTTTTAAGATATTTATTA
AGATTGTTTCGTACGTAAAGAAAGTATTTTATGATT
TGAGAGGATTAATAGTTTTGATATTTTGTTTGATTA
TGTGTGAGAAGTTCGGTAATAATGATGTTTAGATAG
GTTATAAGGGAAGTTTATGGTAGTTTTATTCGTAAA
TAGTTTAGTACGGTGGGTTTAAAATAGTAGACGATA
TATTTTAGTTTTTAGTTTTAGTTTTAGTTTTAGGGA
TTAAGAGATTAATTTTTTTGGTAATATGTAATAGTG
AGAAAAAGAGAGATAATAAGGATATGAGTATACGAA
TTGTTTTTGTGTGGTAATTATATATAGAAATTTTTG
GTGGTAGTTATTTGTTTTAGTTCGTTTGTTTTTGAT
GTGATTTGGATTAGAGAGATTTTGGATATGCGAAAT
AGAAAAAAAATTATGTATTTTTTTAAAATAATATCA
GTGATTTAAGAAGAAAAAGGTTTTAATTTTATACAT
TTTTTATAATTAATTAAGTTTTAGCATTTTTTTAGG
AAGGTTCGATTTATGAGTATAATAACGAAAAGTTTA
GGATATGATCGAAAAAGATTTTATTTTTGTAGGTGT
AGTATTAGGTTATATTAGGTTTGTAATAAGTAATGT
GTATTTTTGGTTTGTTTTTTTTTTGGAAGAAGGGGA
TGTTGATTTGGTTTAATAGGTTATTAAGTCGTGGTA
ATAATTTTAATTTTTGTTTTTTATTTATTTTTATTT
GATTTAAGAGTATATATAATGTAATATATTTTTTTT
GAGAAAGGTCGGAGGATTTTTTTGGAGTTTAAACGG
TAGTTTTAAATTTTAATATATTTGTTGTAATATACA
AATGGTTGATTTGTTATTATACGGAGCGTATTTAAT
TTTATTTAGGTTTTTTTGAATTTTTATGGACGAGCA
GTTTTTTAATATTGTTTGTTTTTATGGAGATGCGAA
AATGATAGGGAAGTGAGAAGAAATGAAATAGGAAAG
TAATTATTAATTTTAAAAGAAAAAGAATTTTAAATA
TATATTATGGTTATTATATTTTGAGAAGAAAAGAAT
ATTTAGTTTTAGTTAAAAACGTAACGATATTTAAAG
GATTAAGGAAGGAAAGAATATTTTATAATTAAATAA
TTTTATAAAGGGTTATAGTTGTTATATTTGTTTTTT
AAGTTAAAGTTGAATTTTTTTATAGGAAATGTGGTA
TTATAAAGATTGGTTATAGCGTTTCAGATTGTTATT
GTTATTAATAAAATTTAATTATAAAGAAAAAGGGTG
AATTGTAGAGTATTATTTGTTTTGGTGTTAAGTTTG
AGTGAACGAGGACGAGTATTAGTAAAGTTTTATGAG
ATTGAGAGGAAGGGAAGAGGAAAAGAGATAATTAAG
TGATGTTTATTTTTTTATTTTTGTAAAGTTTTAGTA
TTGGTTAAGTATTGGTATTTTTTGTTAATTAATTAT
GGAGCGTATGAATAGTTATATAGTTTTTTAGTTTTT
ATGTTTTAAAAAATTATAAATATTATAATTTTATTA
AATATATAATAAAGTATATGTTTTCGTGAATAAGTT
AAGTTTTTTTTGATGAAAAAATTTAATAAAGGATTA
TTTTAGTTCGTAGAACGGTTTTAGATTATGACGTTT
TTTTTTTAAGGTAGATTTGTTTTTGTGGGATTCGGT
GGAAGTGAAGGAAGAGTTAGATGGTGAGAGTTTAAT
AGTTGTTGGAGTAGTGAGGTTTGAAGATTGTTTTGG
GAAAAGGAGAAGAGAAAGTCGAGGAAGATTTACGAG
TTATGGAAGTAAATGATTTTTATTAGATAAGATTAA
GTTTTTAGTTGTTAAGGTATAATATATATATATGTT
AATTAAAGAAGTTGAACGAGAGTGACGATTATTGTT
TTGTAATCGTATTCGTTACGTTTAAATAAGTTAGGT
GATAGTTATTTTTGATTTAATTAAATAGTTTTTGAA
TGTTGATAAGGGAATGTATGGGTTTGATTATGATTT
TTTTGTCGTTATTTTTTTTATTATAAATTTTAAATG
ATGATAAATTTGTGTTTAATTTTATGGGATGGGGTT
ATTATTAGTTTATTGTATTTGAAGAGGAAGAAATTT
TTAAATAGTGTAAGATTAAATAATTTTTTAAAAAGA
TTTGTTAGGTTAGTTATGTATTTATGTGGTTAATTT
TTGTTAAAATGGTTATTTTTAAAGTTAATTTAAGTT
TTTTTTATTTTTAAAGTTGAATTTTTTTATCGTAGA
TTTGGTAGTTTTATTGGGTTTTAAAAGCGGGGATGG
TTGACGTGGTTAATGGTATTTCGTTGATGTATGGCG
AGAATAATTTTAATTTTTACATTTTTTAGTATGTGT
TTAATTGATTATTATTTATTGATATTTTTTGGTTTA
TTTTGGGTGTTTTGTTTAGAAAATTATGTATATATA
ATATATATAAATATATATAGAACGAAATAGTTTTCT
TCGATAATTATTGAAAATTTTATAAATATATATTAT
TGGTAGGGGAAAGAAATGATTTGGGGATTTAAAATG
ACGTAGAAATGTTTTTAATATATAGTATTATATTCT
TATATATAAGTCGTTGGATTTTTATGAAATTTATTT
TGATGATGTTGATATGGAATATTGTAGTCGACGTCG
CGGTATTTTCGTTTTGATTTTTATGATTTTGTGTTA
AGAAGAGTTTCGGGGATTCGATTTGTAGATAGGATC
ATTATTTTATTTGATTTTTTTTAATTTTTTATATTT
TTAATAAATATGTATTTCGTAATATTAAATTTAATG
TAGTATTGATTTAGGATATATAGTTTATTTTTTTTT
TAGTTATCGTTATTAATTTTTTGTAGTTGGATTATG
GTTTTAATTTTTTTGGTGGAAAATGTATTTTCGATT
TGGAAATAAAAGATGGTGATTGAAATTAAATTTTGT
GTTTTGTAGTTTTATTAAAATTAATGGAGTTAGTGA
AATATGGGTTTAGAGTATAAGTATATATTGAAGAGT
TATAAATTAAGGGAGGTATTGTGTTTTTGATGTTGA
TTAAATGGTTGATTTTTTTTTTTTTTTAGTAAAGAT
GGTTGAGGATCGTTTGTAGAGGATGCGATAAGATTA
TTTAATTATAGTTTAAATTTTTGGGAAAATTGGTTT
TCGTGTTGTTGTTGTTGTTGTTGTAATTGTTGTTGT
TCGAGAATTGTATATTTGATTTGAGATTTTATTTGT
TTTAATAGATAAGGTTAGGATTGCGAAATGATTATT
ATAATTGTTGTTTAAATATTTTTTATTTATTTTTAA
TTTTGTTTTTTGTATTATTTTTGTAATTTATTGTTG
TTTTAAAAGTTATTATATTATAGTTTATATTATTAA
AGTTATATTTTATAAATTTTATCGGAAAGTGTATAA
TATTATTTGTTCGTTATTGTTCATATTTTGTTTATT
ATTTTTGGGTTAATTTATGATAATAGTAATATATAT
GTTTTTTTATAAGAGAGATGATGATTATGATGGTTA
TGTTTATTTAGTTTGAATTTTATTTTTAGGTGAGTA
GAGATTTTATATGGATTATTTGTATAAGATTAAGGG
TTGTGAATTTTTTATGGATGGAGATGTTTTAACGGT
TAATTATGTTTTTTATTACGGAAATTCTATATAGTT
GTGTTGGAGATTCGTTTCGTGTGTATGTGGAGTTAG
TGATTATTTTTTTTTGGAGTTTTTTAAGTGTTTTCT
TAGATATTAATGAGTGTATTGAATATAAGAATTTTT
ATTAATAGTTAAGATTTTTTTATTTAATTATTATGG
AGGTTTTTTTCGTTTTGGCGTTATGATTGAGTTAGA
GTTTTGTTTGTATTTGGTTTTATTATTTGAGTTTTC
TATTAGTAATGATTCGTTTTATTTAGTAAATACATT
TTTCGTTATTATATTTGTGGGTTTTTATGATTGAAT
ATATGGGAAAAAATTTTAATTATTTTTTTATAATGA
TAATGATTTTAGATTTTTATAATAGATTAATTGATG
TAGTTTTCGATTATGAGGAAATAATTATGTGTTAAT
AGAGGAAAAGTAATATTAATATACGTAATTTGAGAT
TTGTTTTAAATGTAATGTTTTAAGATGGAAGGTTAA
GTATGTTGTCTTGTGATAATTTGAATATAGTATATT
GATAAGAATGGATGTTATTTAATAAATATATGATAT
GGTTTATTTTTGTGTTTTTTTAATTATTATTTTTGT
TTGTTATAGATTTTGTTTCGGTGCGGGTATTAATTA
AGTAATTAATATTTGGTATGTTAAAAAGAGTTTATT
TTTTTTTTGAGTTGAATTAGAAGTTAATGTGATTGG
TATTTATTAAATTTTTATATATTTGTATGTGTTATT
AAATATTTCGTAGAAATAAATGTTAGTTATTAATTT
AAGTTTGGTATCGTTTATTTTTATAAAAGTTAAAAT
GTTTTATAATATAAGTATTTTTCGGTTTTATTTTTT
GTTTTTGTATAATTAAGTTTAGGTTGTTGATTATAT
TGATATGTGTAATTAATTAATTTTGTATTTATTGAT
GTAATAAAGTAGCGGTTTTTTTTTAGTAAAGGCGAG
GTATATAGTATGTTTAAGATGTTATATGTTTTGTGG
GTGTTTAATTTTTTTTATTATTGTAATTGAATTTGA
TATATTTTTAATTTTTGAAATAAAGTTTATGTTTGG
AATATATTGTAAAAGTTAAAGTTTAAAGAGTAAAGT
AATGACGAGAGTTTATAGTAATGAGAGTTTGTAATG
GTGAGATAATTTTGTTTAGTTTGTAGAATTTTAAGT
TTTTGTATTTTGTAAAACGTTTTTTTGTAGGAATAT
ATTTTTTTTTTTATTTTTATTTATAAAGTTTTTGGT
GATGATTTTGATTTCGATGTTGTTGATTATTTATTC
TTATTGCGGTGTATATTGTTTTATTTGGTTTATATT
TATTTGTGTATGAGTATATGTTTTAAGGGATATTGA
GTATTAAGTATAATTAAAGATGAAGAATTTTATAGA
ATTTTATAATTGATATATTTAAAATTAAATAATAAG
TATTTTAAAAAAAATGTGAATTTTTTATTGAAAAGT
TTAAGATTATGTTTATTGGAAGGGTTTTAATGGTTT
ATAATATTTTATAATGATAATTTAGGTTATTGATTT
GATTAAGTGAATTTTAAAATTATATTAATGTGATTT
ATTTTTAAGTTGATGAGGCGAGATTGATTGTGTAGG
ATTTGAGATTAATTGTGTTAAAACTCGGTTAAATTA
TATTTGATATAGGTTCGTGATTTTTTTTTTTTCGTT
TTTAATTAATATGGTAGTTTAAGAGGGTGAGGTAAA
TATGATATTAATTTTATATATGTAGATAGGTATTCT
TTGATTTATGTGAGAGAAAAAAAGAATAAATTTAAA
AATGATTATGTTGGAAAATTAAAAAATTTTTGTGAT
GTTTTGTTTATTAAAATATTAGTTTATTAAATTTTT
GTTTAAAAATTTTGTGATTTTTTTTTATTTTAGACG
TAATATGTAGTGTTTATCGTTTGAATTTATTTTATG
TAGATTTTGATAAATGAAATAGAATAGATATTGATT
AATTATTTATGTAGAATTTGTAAATTTTAAAAACAA
GTAAGAAGTTGAAGTAATTTTCGGATGGCTTTAAAT
TATTGGAATAGGTGAATATGGAGATAATTAGATAGA
CGTTTTTGGTGGAAAATGTTGAATTGTGTTTTTTGG
TTTTTGGTGGTAGAATTGAGTGGGTAATGTATGAGT
GTGGCGGCGGAGAATGGCGTTAGAATTTTTGTAGTT
TTTAGATTGAATATGTAGAGATATGGTTAATAAAGA
TTTTTTTATTAATGATCGTTTTTTTTAATTTTCTTG
ATGATTATTTTTGTAGTATTATTTGATTAAAAAAAA
TTTGAGTGTTTATTTGTATTTAAGATTTTGATGTTA
GAGTTGTCGGAGGTGAAGGGTAAGGAGGAGGAGGTT
AAAAATTATAATTATTTATATTTATTAAATTATGTA
TTTTTTCGGCGATATTAAAGGAAGATTTTAGATTAT
ATAAGAAATTTGTTTAAAATTATAGAAATATAATAA
ATTGTTTAGTTAAAAAGTAGAAATGATAGTTATATT
TGATTTACGAGTAATGGAGAAGAATGTATTAATGTT
TGTTAGCGAAATTTTTAGTTAGGTTTGTTTGTGTAT
AGGTGATAAAGATTTTGAGTTTTTATTTTGTAATTT
AAGAGTAAATCGGGTTAAATTTTGTTTTAATTTTTA
GAAGTAGTTTCGAATGGAGGTATAGTTGTAGTAGTC
TTTTTGTTGGTTATGGTAATTTTTTGTATATTTATT
GTGAGTGTTATATAAAAATTAAATGTGAATTTAATA
TTTTTGGAAGTTGTTGAAAAGCGAGAATATGAGAGA
GAATTTGTATATTATAAGGAATAAATTTAGATTAGA
AAGAATAATGTAGATTTTTAATATATATGCTTTTTA
AATCGTATATTTTAAATTTTAAAAATTAAATTTTAA
TATTTTATTATTTTGAATTTTATATTGATTATAATG
GTTGAGTTTAGAATATTAGAATTTTTTTTGGATTAG
TTTTTTTTTTTTTTTATATTTTTTTAGAGTTATTAG
GTTTAATTATTAATACGTGGTGTAATGTAAAATTTA
TTTAGAGTTTTATTTATACGTTTAGTTGGAAGGGTA
TGAATAAGAAATTGAAAAGTATTTTTAATATTGAGT
ATAGTGGTAATTAAATTTAAAGTCTTTGTTTCGGAT
TTTTTTTATTGTTATTAATTGTTTGATTGATATTTG
AATGTATTTTTGTTGTTCGAATTAATTTAGTTAGTT
TGTGTAATTATTGGAATTCGTTTTTATGATTTCGAA
AATTATTTTTTTATTTAAATAAAATAATAATCTAAT
AAGTTAAAAAAAGTGTGTATTAAAGATTTGATATTG
AAAATTTATATATTTTTATATATGTTTAAATTCGAT
ATATAGATTATAGAATGTAGAAGGGTTTTGGAATGG
AAGATTTTAGTTATTTATTCGATTTTTTATTCGATT
TTTTTTTTGTAATATTAGTAGTTTTTAGTAATTGTT
TGATGTTTTTGTGTTACGTATATGGTTGTTCGTTGG
ATTTATGATTTGGATTTTAGTGGAAACGGATTGATA
TGGGATGTGGTATATCGGGTATTTAATTTATTACAT
TATATATAGAAATTAGTAATTAAAAGAAAATGTTTT
GTTTTTAAAGCTATGGTTGAGAGAGGTTATTATGTT
TAAGGGAGAAATTTATATGTTTTGGTGTTATAGGTT
TGATTGGTAAAAAGTGGAGATAAATGTAATGAGTTG
TGAAAAAAAAAATAAATATTAATTTGATAAGTGATG
AATTTTGGGAATTCGGGGAAGATAATTTTTTTTTTA
GTGGTGGTTTAATTGCTTTATATTAATTTATGTTTC
ATAAGAAATAGTATAGTATTAAAGTAATTTTACAAT
GGCGTTTTGAAATTGAATTAATTATTTGTATTGTTA
GTTTAAAAAAGGGTAAGAATGTGATATAATTAGTAA
TTAAAAGGATAATTTAAGGTTTCGGTCGATTATTTT
TATGATTTTTTTGTTAGTGTTTTTGTTTTTTTTTTA
AAAAAAGAAAATTTTTATTTTTTTTTTAATAGATTT
TTTGTTTTAAATTAGAGGTATGAGTGGAGTGGATTA
ATTTTTTTAATTGATTAAAAATATAGATAAGTAAAT
AGTTATTAATTATGTTGTGATATATATTTCGATTTT
GTCTATTTGTTATGTGTTTTTTATATATGATTTGAA
TTTTATAGTATAGATAGTAGTTTTGGGTTATTATTA
TAATTTATAATAGATGTTAAAATTAAAGTACTGGAA
ATAATAATAATAACAAGGTGATAAATTTGTTATATA
TAGGTTTAAATTTTAGTTGATTAGAAAGCAATAGAT
TAGTTTGTTAATTATATTAATTGTATGATTATATGG
TATCGTCGTTTTTTGGTGTTTTTATAAAGGAAGTAT
TTTTAAGAAAATTAATATATGTTAAATTTACGTTAT
TATAAGTATATTTTTGAGGTTTAGAGTAGAAAGTAT
GTTTGTTTTTTTTGTTGTATTATTTTTTTTATTTTT
ATATTTTATAGTTATTGTAAGAAGAAATGGAATGTT
AATAGTTTTGATTTTTTCGTATTTATTTTCGTTGTA
TTGATGAGTTAAATGTAAGTAGTTTTTTAGTTTAGA
AATATAATTAAGTGTTAAGTGTTTTTTTTTAGTATA
ATAGTTGATAATTTTATAGTGATAGATATATTTATT
ACGGTTTGGCGATAAATTTCGTAAGAGAAATTAATA
TTTTTAGAAGAGAGAACGGTAAAAATGTGGTTATAA
TAATATGAGTTAATAGTAAATGAATGAATATAAATA
TATTTTGTGTTTATTTAATAGTTTTAGGTATATGAA
TTATTTCGAAAAGGTGTTTTTTAAAGTATTTTTGGT
ATTTAGTTTGGTATATTATGAAATAATAGTAGTTTA
TAATAGTCGTAAATATTTATACGATTATTATATGAT
GTTGAGGGAAAAAGTTGTAGTTTGGTAGATACGTAT
GGTTTATTGAATAATAAAATTTGAATGTTTTAATAT
TTAATTTTATGTGATCGAAGTGAAAAATTATAAATT
GGTTTAGGGTTTTAAAATTTGACGTGAATTTTTTGG
TTTTTAGAGATGATTTTAAATATTTTTTGGTTTATT
TTCGTGTGTTGTTTATTTTGTTATTTAAGTGTAATT
TGATGATTAATTAATTTTATATGTTAAAGTAAATTA
TGTTTTTGTTTTTATTTTTTAAGGTAGTGTTTTTTG
GTTTTCGATGGGTTTTGCGAAGGTTTATAATTTGAA
ACGTTTGGAGTTTGGTAATGGTTTTGTATTACTTTC
TTTAGTTTATTAGTTTTAAATATAGCATTGTTTTTG
TTATTAAGTTATATTTAGTTTTTTTGTTTTTAGATT
AAGGTTATCGAGATAGTTATTAATAATAGAATTTAA
GAAAAAAAATTGAAGGATTTTGAAATTATAATGTTT
GTTATATTTAGACGTAGTTTGATTTTTATCAATAAT
TTATGAAGAAGAATGAAAAGAAAAGTGAAAATATTT
AATTATATGAATTGAAATAATTTAGAGAAAGGTTTA
AGGAGAAGGGTTGAGTTTAAACGAGGAGAGATTATT
TTAAAAAAGGTTTTAGGATTTATTATATTTTTTAGG
ATGTTTGTGTGAATGATTGTTGTTTATTTAGAAAGA
GTTTTGTTAGTATCGGGAGGATTATATAATAGAAGA
ATGTTAATGGTTGTAGAGAGTATCGTAGGGTGAATG
ATTTCGGATAATTTGATTATATTAATCGGGTTTTAT
TTATTTTATTTGAAGAATATGTTATATATTATTAAT
TTGAATTATTATTTTTTAATTGGTTGTTAATTTATT
AGTAATATATTTAGTAAAAGGTGGACGTGTCGGAGT
AGTAATTAAAGTTTTTAGAAATTAAAAAGTTAAGGT
TTATTATTTTTAAATGTTATTTTGGGTTTATTTGGT
TAATTGTATAGGTTTAGATTGATATTTAGAATTTTT
TATTGAAATGTCGGCGGTTATGAAGATGTTTATTAT
TAATGTGTGTTAATTATTATTTTTTGTTATGGAGAT
TATATTATATTTTTCGATTTTGTGAGTTAGGGTTAT
ATTGGATTTGAACGAAAACGAAATTGTGAAGAAAAT
AAGAAGGGATAAAAAGATTAAGAATTATTAAAAGAA
AGTTTGATGTTTTTGTAGTTTTTTTTTTTTTTTTTT
AAGTAAAGTTGTTTAGGTTGTTTAGATTTATATTGT
ATTGAAAAATGGTTATAAGAAAGTTATAAAAATCGT
GATATATTTGATTTTGAGGATTAGTAACGTTGGTGT
TAAATATGTGAATAGGTTTAGTATCGTTTGGTCGAG
AAATTTTTATATTTTTTTTTATTTTTTTACGGATAA
TTAAAATTTTTAATTGAATGTATATATAAATTTGTA
ATTTTTTTTTTTTATTGGTAAGTTTTTTTTTTTATT
TTATGGTTATATTTATTGTTGAAGAGATTCGAATAA
TGGTTAAGGTTTGTGGAGGATGGTGAGTATGGGAAT
AATAATTAGGTGAAAAATAATGAAAATAAGTATATT
ATAGATCGTTTGATTAATTAAATAAGTTAAGATTTT
TTCGTAATATTTTGTAGTTGTTCTTAAAAATTTGAT
TGGCGGATTTTTGTCGTCGGAATTGTTTTTGTTTTT
TTTTTATATTTGTTTTTTAAAGTAGATATTATATAT
GATTAGGGTTTAAGAATAGAGATAAGTTGGGTTTTT
GTTTTTTTTGTAAATATTGGAAGTTGTTAGTTATTG
ATTAACGAGATGGTTTAAGATTTTTTGGAACTTTGA
TGTGATGTTTTATGGAGATTTATTTTATTTTTTTAA
TGGATTAATTTATTATTTAAATTTTTTTTAAGATTA
GAATGCGATTTTTGGTTATTTTGTTATATAGTAAAG
AATTTGTTTGTGTAGTTATTCGATTAATCGAGTTGC
TAGTAGTATTTGGATGAGATGGATCGGATGTGAGCT
TAAATTTTTTGATTAAATTTAAGAGTTAGAGATGGA
GAAAAAGTTTTGTTTTAAATTTGTTGTAATTGTATT
TTTTTAGTATTTAGCGATTATTAAGATATATTAGTA
AAATGGAAGATTATAAAAAAATGAAGTGGTTTTATG
TATTAGTAATAAATCGGCGTTGGGTTTTGTAATTAC
TGAATAAGAAAATTTATTGTATAGTTTTAGATTGAC
GTTTTATTTTTGATAATTGTGGTATTGAAAGATTTT
CGAGGGAGTAAATATTTGTATGGTTGTTTATTAATT
GTTTACGTAGAATTATGTTTGTTAATAATTTATAAT
TTTAATTTGTAACGGATTAGATGTTTGAAATATATT
AAGTTGTTTGTTTTTTTCGATTTTGTGATTCGATTT
ATTAAGTGTAATTAAAAATGAATGAAGAAGGTCGAG
ACGTATGAGAGAATTAAAATATATAAAAAAATATAC
TTGTATGTTTCGATTAAAAGTAAGATATTGATTTTT
GATTTTTTTTAGTTGTTGATTAGGATATATTTTTAG
TATTTGGTTTTGATACGGAATTGAGATATGAGTTGT
AGATTTAAGATTTATGAAGAAGTATTTGTAATATAT
ATACGTATTTTTATTATTATTTATGATTTTTATCGG
GATTAGTTATTATATTAGGTTTGTTAGATAGTGGAA
AAATTTTATAAAAAAAAAAAGTTGATATATTTGAAT
ATATAATAATATTATTATTAGGTTATGCATTTGAAA
TCGTGATTGATTAATATTTTTGGAGTATTGTAAAGA
ATATAGGAATTAAATTGTTAGTTTAAATTTATTTTA
TTATGATTTTTATTTTATTTAAAGTTTATTATGTTT
CGAGATTTATGTACGGAGGTGAATGGGAAATATGGA
ATTTTTATTTTTGAGGTTAAATATTATAATGATTGA
TTTTTATAGTTTATTTTGTTTTGATATTATTTTAAG
GAGAGTTTTGTTATTTTAGTTTTAGTACTATTGATA
TAGCGTAATGTTTTTTGATTTGTTTTTTTTATTATT
TGTTTGAAGAATTGTAAATGTTAAGTTTTTGTATTA
TTTTGGGGTAATTATTTTTGTTGTTTTTAAGATATA
TAAAAATTTAATAATTAAAATTGCAAATATTAAAAT
AAATTTTTTTTGGTGGAATGATTTGTAAAGTTTTTT
TTATTTGTATAAAATAATTTATTATAAAGATATTAA
TTAAATGAAATATGTAATATAATAGTTTTATAATTA
TTTATTTTATTTGTTTTTATTATTTTTAGAGGTTGA
AGAAGTTTATAAATTAGAAATAGTATGTATGTAAGA
GAGTTTTTTATATTTTTATTATAAGTGAAGTAGTCG
AGAGAAATTTTAGATGAGAAGGTATTATATGAATTA
GGTTGGTGTAGCGATTTTTTTTCGTGGTTTAGTCGT
AAGTGATAATATTTCGTATTAGAGATTATTTAATTT
TTTTTTTATAATTAATTTTTGGTTTTTGAGAGAAAT
GATTTATATTAAATATTAATATTTTTGTTTATTATA
GTAGAGAAAGTTAGAAAGTGTGTTAGGTTGTTTTTA
AAATTTTTCGTGGTTTATAATATAATGGCATAGTCG
AAGTTTAATTGTATATTTTTAATATTTTTTATATTG
AGTATAAATTTATTTATATTTAATAGTGATGTTCGT
AATTTATGTATTTAGTTTTTGTTTTATTTACGTGTT
GTTGGTAGTTGAATGTTATATGGTTGTTTTTTTTTT
TAAATATTTTTTATAAAGTTATATTAATTTTTTTTG
GTAAGAAGTTTTTGTGTTGGTAGAGGTTGAGATATA
TTTTTATTTTTAAAGTTTTGATGGTGAAGATAAAAT
TTTAGAGGGTTTGTTGTTTAATTTGTGTCTTATGAT
TTGTATTTGATTCGTATTATTGTTTTTTTTTATTTT
ATATTATTAATGTTTTATTATTTTTTTAGGAGATTT
TGTATAAAAGTTGGTTTTGTTTGGTTTTAATTGGCG
AGGAGTAAAATATGGGGTAATGAGATAAAGAAAAGA
GTATTGTTTTAGTTATTTGTTTATTTGTATTATTTT
TAGGTTTATCTATAAGGAATCGTTTATGTAGGTGTG
ATATATTTTTAAAATGTTTTAAAATGATTAAGTTAA
TATAATTCGAAGTAGCGTTGGAAATAAAGATAAGTT
ATTTTTATTAGTGAGATATTTTTTTGGTTTTTAAAA
TTTTATGAGAGTATGAAAAAAAATAGAGAATAGAGT
AATAGTTTTGATATTTAAGTTTTATTGGTTTGTGTA
AATTAATTTTTTTATTTTTTGTTTTGGGTGATTGTT
AAGGAGAATGTTAGAGAAGTTTTTAAAATTAGTTTG
TTATTGAATATGAGGTAATTTATATTGAATAATATA
ATGGTGGCGGTTGATGATCGATAAAATTTGAAAGTG
TTTGAAGAAATGGTTTTTTGTATCGTTATAGATTGT
ATTAATTATATTAAAATTTTATTAGTTAATTAATTT
TTTTATTTTGAATAATATTTTAATTGTTCTAAATTT
ATTGAGATTTGAGAGTTCGGTTAGATAGTTATTCGT
TTAATAAGTATTATAGTGTTATTTTAAAAATATAAA
GAAAAATGTTTGAAAAAAGTGTTAATTTTTAAATTT
TGTTTTTTTTTTTTTTTTGGTTGGGTTTTATTGATT
TGTTTTTACGAGTTTTAAGGGATTTTGTTATATATC
AGTTTTATTGATTTTTGGAAGAGTTTAGCGTTTTCG
ATTTTAAATTATTTATATTGAATATTTGTATGATTT
CGGTTATTTGTTTTTTTTATTAGAGATGTTTATTTT
AAGTAGAGGGATTTGATGTTGGTTGATATTAAAGAG
TTATATTATTGAGGTAGTAGAAGGTGAAGATGTTTT
TAAATTTGTTAAAATTATTATCGAGGATAATTTTTT
AGTTGATCGATTTGGGTAAAGTGGATGTGAAGGATG
TAAGGTTTGTCGTTGTATTTAAGTTTTTTTTGATAA
CGGTTGGTTAACGATATTTTTATGTTTAAAATGATC
TTTTTATTTTTAGATTTGTTTTTTTTTTTTTTCGAT
AAATATTTTATAGATTAGGAATTAGATTTTTTTGTT
TTGTATTTGTTTTTTTATATGATTAGTTTAGTTTTA
GATAGTTGAAATGGGGTGAATATATGTAAAAATTTG
AATTATTATTATGATTAAATTTTATTAGGTTTGTAA
ATTATTGTTATTTTGTGTTTAAAGTTCGGGTGTATG
ATAGATAGAGATTGAGTTTTGAGATATATTTTAGGA
GAAGTTTTTTTTTAATTGTATATATTTGATTGAGTG
AATAAGTCGTAATTAATATTTATATTAGGAAAGAAT
TTGAATATTTTTTATTTAATTAAAGGTCTTAAAACG
TTTATGAGATTAATAGTTAGTAGTAATAGAAGATTA
GTTATTTATGATTGTTGTTTTTAGGGGTTATTATAG
GAAAATTATTAGTTAATTTATTATATAACTATTTAA
GATATGTGGTTGTTATCGGATAAGATGATTAAAAAT
ATTTATGGTTGTTGGTTGTTTGGATTTTATATATGT
TTATTAAAAATATTATTGTCGAATGTTTTATTTTTG
GTTATCGCGTGGAGAAAAAGTTTGAGTTTTTAAAAT
TATATAAAAAATGAAAGTTAAAAACGTTTTATATTA
GGATTTTAATTTAATTTTATGGTTGGTTTTCGTGAA
CGAATTAGATTAAGAGTTGTTTTATTGTTTTTTCTA
TAAAGGGATATTGTAAGATAATTTTGTTGTTGTTGT
TTGTGGACGTTGTATTTGTTTCGTATTTGATATTGA
GAGTAGTTATAGATGTTAGGAATGGAAAAATTAATA
GTAGTAGAAAAACGATTTTGATTGTGGTTCGTTTGT
TTGTGGTGAAATTCGGTTATAATTATTTTATTTGTG
GTAGTTATTTTTTATTGTTTGATTTGTATATTTAGA
GTTTATTTGTGTTTTTTTAAATTTTAGTCGTTTAAT
AAAATTGAAAGTAATATGATTTGTTGACTTATTTAA
TATTATTTATTTGTGTTTATGTTTTTGAGTATGTTG
TAGGTATTATTGTTTTTATTATAAAAATTGTGTGAA
TATAAAATAAAATATATTTAATTGGTATTTTACTTA
GGTATATTTCGTAATTTTTTTTTTAGTTTTGTTATT
AAGAAAAATATTTTATATAATTTTATGATTACATTT
AGTAGGATATATAAATTGAGAGACGAAGAATTATAG
ATTTTTATTGAGTTTATTAAATTATGTTAAGATTTT
AGGATATTTATTATATTTGAATTATTATTATGTATT
GTATTTTGTTTTAACGTTTATTTGTGAAATAAAATA
ATGTATAGTGGAGATTATTTTCTTTAAGATCTTTGG
TTAAGGGATTTAGATCGAGATTTTTTGTGTGGAGTT
TAGTGTATGTCGGAGATGATGAAGGAGTTGATAAAG
TTTTTTTTTTATTTTTTTTTTATATTTATATTGAAT
ATTCGTTTTTATTGTTTTTGGGTAAGGAAAGGAAAT
GAAAAATATGTATTTATAATAATATAGTAAAATTGT
ATAGTTCGTATTGTTACGATTTTTAATTATAACGTA
AATTTAGTTTTAATATGAATTTTTTTTATTTTTTAA
AATTGAATTATCGTGTATTTTTTGTTTAGATTTTAG
ATGATTTAGGAGAAGAAATTTTAAAGATTATAGGTT
TTTGGTTTTTTTTATTTTAATAATATGGTTTTTTTT
AGTTATTATTTCGATAATTGAAGAGTCGTTTTATAT
TATTATCGAAATTGAATTAAAAATTTTTAATTTCGA
TAGTTATAATTTATAATGGTTAAAAATTTATTTGTG
AGTTATTTGTGTATAGATTTTATTTGTTTTGGTATT
TTAATTTTGTTTTTTCGTTAATTGAGTAACAGTTTT
AAATAATAGTATTTTTAGTAGAAATTGTATTATTGA
GTTTATTATTTGTGGGATAAATGTAGAGAATTTTAT
ATATAAGGTTTTTAATTTTATATTTTTGAATTAATG
TTATAATTAGTTAAATGTATTGGATTGTGATATATT
TGTTAAGTTTTTGGAAGTTGTGTTTTGTTGTAGTTA
TTTTTTTTTTGATAATGTGGGATTTTAGTTATTTTA
TTTGAAAAGGGTTGTAAGTTTGTTAATGGAGGGTTT
AATTTAGTATGAATAGGATTTTTAAAAAGTTGTTGA
ATAAATTAAGAAGTTTAATATATAATTAAGGGAAAA
GATAGAAGGATTTTTGAGTTAGAGTTTATTGGGGTG
TTTTTTTTAAATTTAAATTATATAGTTTATTGTGTG
AAAAAAGAAAGAATAAATTGTAGAAATATTATTTTT
TATTTTTTATTTTTTATGTTGTCGTTTTATTCGTAA
TAATATGAGTTATTGAATTTATATTTTAATATGTAT
TGATATATATGCGAATATAATAATATTATTATTAAA
TAAGAATATAAAGAGTTATTAATAAGTAAAATAAGA
TTTAGATTTATATTTAGATGAAGAATTATAAATATA
TGGGTTGATTTGAATACGAGACGGTATAATACGGAT
ATTAGTAGATATAGAAAATTTATAAGTTGTCGGATT
AAAAAAAAGAATTATGAATAATTTAGTTTTTGTTTT
GGTTTATCGAGTATGTTAGGAATTTGAGGGAAAGAA
AATTTAGATTTTAATTTATATATTTTAATGATTATA
AATATAAGTTAAAGAAGATTTAATAAATTTTGATTA
ATTATATTTTTTTTTTTAAATATATAATATAATATT
GTGGTTAGTTTTGAAATAAGTTTGTTTTAGTTTTTA
TTCGATATGGGTAATAACGAAGTTAATAATAGTGTT
AAATTTTTTTTGTGGATATTTATAATGATCGGTTAT
TGAGGTTAATTTATATTGTTTATTTTTTTTTATAGG
GTTAAAATATATTGTGTATTTAATATAATGAAGTTT
ATAATTAATTCGGGGGTAATTGTTGTTTGTATTCGT
AAGTAAAGAAAAAAATTTATTTTTCAGACGTTCTTT
GTATTATTTTCAAGAGGTATAGTTTTTTTTTCGTTT
GATAAAGATAAACGTTTTATTGTCGTTAAAAAATTT
TAGAGATTTATGAAGAGTTCGTCTTAGGTTAAATAT
TATGTTTGTTATAGTTTTTACGTTTATTGTAATTGT
TTAAAATTATATAATTTGATAAGTGATAATTATTAT
TATTTTGTTGATTTATTTATTTATATTTTTGAGTTT
TAATTATTATAAAAATATTTTATTAATTTGATTAAG
AGTATTATTTTATTTTTTGAGTTTGGTTGAGGTTTT
TATATTTGTAAGTATATAATATTGATTAATGTTCTT
ACGTTTTTTGGATTTTGGTAGTAAGATTAATATTTT
ATAGAAAAGATGAAGTTGAAATAGAATAGACAAATA
TGAGAAATGGTTAGAGTTTGTTGTAGATTATAAGAT
TTGGATTTAGTTTCGGGGTTTTTTTTACGTTTAAGT
AATTTTCGGAGATGTTGATTTTGATGGAGGAAATTT
TATTATAGTATTGTATTTTATTTTAAATATATTTTA
ATTTTTTATGTATAAATTATTTTAATTAATTAAAAA
AAATTAATAGTAGAATTTTTGAATCGTGTATTTTTG
AATATTTAGTGAGGTGATTTTTTTATTTACGAGTTC
GTATGTATATTTAGTTATTTAGATTGTAGTATAATA
TGTATATATTGTTATATATTATTAAAATTTAAAATG
TTTGTTATTCGATAATAGTGTGAATAATAATTATGT
CGACAATGTATTTTAACGATATAGAAATGTAAGAAA
TTTTGTATGATAGAAAGTTATAATTATAAAAAGGAG
GAGAGAATTGGTGAGTGATCGAAATATTATTAGGGT
GTTGGGATGTTATTCGAATTAGAAAATGTATATCGT
ATAAAATATATTTAAAAATTTATATAATAATTGTAA
ATTTTATTGGGGTGTGAAAGGTTTTTTATTTTTATA
TTAATAGGAGAATTTTAAAAGTATATATGTCGGATT
TGTTAGTTTTTTATTGGTTGATTTTAATGAGGGAAC
GTTAATATTAAGAATATAGATATTAAAGTGATATTG
TAGAGTTTAGATCGAGTAAATTAATAAGAGGAGTTG
TTTTTTTTTTTTTTTTTTTTTGAGTTTTATTGATTT
GTATTGATTATTATTGTAAATATTTAAATAATTATT
GAAAAAATTTATATTTTTTATATGTTAATTTTGATT
TATTAAGAAGTTTGTAAATTAATATAATATGATAAT
ACGTAATATTTTTTAAAGAGTTCGATTAGTTATTAA
AAAGAATAGTTTTGTTGTTGATAAATTATATATTTT
ATTTTGTTATTAAACGAGATTATATAAACGTTGGTT
GAGGTTATTATTATTATATTTTATTTTTGGAATGAT
TTTAATTTTATTTGAATATTTTTTTTATTGTGGTTT
TAGAATTTTTTTAAATTTCGGGTATGGTTTTAGATT
GTTGTTAATTTGTTTAGAAGATTTTCGAATTTATAT
TTTTGTTTATTTTATGGTTTATAAATTTGGAATAGT
AGTTTTTAGTAATTCGGAGTATATGTAATGTTTTTT
TATTTTTAAGGTTAAGTAGATTTTTATGTATATAGA
ATTTAGATGATTTTAGGTTTTTAATAATTAAATTTG
TTGGATATTGAAGACGAGTTGGAGTTCGTAGATGTA
GTGATGTATATTTGAATTACGTAAATCGGATTTAGT
AGTTTCGTAGAAATTTTTTTTTAAGTTTTTTAATAT
TTTAGTTATTTTTTTTGGTTTCGTTGGAATATTAAG
TGAATTTTATGTATAATATTTAGAATAATAATAAGA
ATAGTCGTTTTTTTTTTTTAATGTAATATTTTAAAA
AATTAAGTTATGGATGAATGGTCGTATTATATTATG
AGAGTTTTGATAAATTTTTTGTTTTAAATGTAAAGA
AGTAAGTATGTATTGATGTATATTATAGTAAATGTT
GTATTATTGATGAATTAATTTATACGAATGATTATT
GTTATTTTTATGGTTTATTTGATGACGTTTAACGAA
TGTTGTATTGTTTATTTAGGATTAAATTTTTTAGTA
ATATATTAGTATAATTGATGTAAGATGTTATGGATC
TATTGTTATTATTTATGTTTTTTGTAAATTTTATTA
TGATATTTAATATGTCGTTTGCGAAATTGGGGGGAA
AGTAGTAGAGAATTTAGAATTTAGAGTTAAGAAAGT
TTAAAATTTTGAATTTTTGTGGTTGTGTTGAAGTTG
TATAGATTTTGTTATTTTATTGATAGTGATTATTAA
TGTAAATTATATTGACGAAATAGAATAGTTAGAGAA
TGGTATATGCGAAAAAATTTTAATTATTTTTTTATA
TCGAATGTTTGATCGTAATGGTTTTGGTTTTTATAA
GTTAAGTGTTGATTTTTGTTAAAATAAAATTTTTTG
TTGTTGATGATAGTGAATTATTTTTTGGTTAATAAA
AGTATGAAATAAGTGTAATATATTATTTTTTGGATG
GGAATTAAAAATAAAATAAGTTTAGTTACGGAACTG
GTGGAAAATGGTTGAGAGTAGATTATATTAGATTAT
GAAATGAAAAATAAAAGTAGTTATTATTTTAAAATT
GTATGTATAAGTTTTTTTTTTTTTATTTTTTTTTTT
ATATTTGTTTTTTTTTTTTGGATTTTTGTTTTTAAG
TTATATATTTTATTATTTTTTATTTTTTTGTATTTG
GTTTTAGATTTTTAGTATTTAGTTTTTTTTTTTTTT
TTTAAAGGTATTTTTTCGATTTTTATTGTGATTAGG
TGTTGGATTTAAAGTTACGGTTAATAGTGTTGGTAG
TTTTTTTTAATTATTTTAAATATAATAATTGTTTTA
TTATATATATTTATGTACGTTTATGTATCAAGTTTT
TAATATTATTTTATAAATTTAGTTGAAAGTAAGTTT
GATTAGGTTTGTGTTTAGTTTTGTTTTGTTTTTTTT
TTTTTATTACGTAAGCGTATTTAAAGGTATTTTTAT
TGTAAAGTGATAAATTTATTTTATAGAAAATTTTTT
TAAATGTATAATGAAATTTATTTTTGAAGATTTTGA
TTGTTTTTTTGAGGTTTTTGTTTTTATTTTAAAAGT
GTTAGATTTGTTAAGAATATATAATTAATAGATAGT
TTTAATTTAAGTGACGGATATGAAATGATTAATATA
TTTAAAGGGTATAATGCGGAAAAGAATGGAGTTTTA
ATCTTTTAAATTAAAAATTTAAAATTTTAAAATTTA
TTTTTGTAAATATAAAATTATGTATAAGAGAATTGA
TTTAATTTAGAGTTTATTTTATTTATAAGTAATTGA
TTTATTAATTTCGTTTTTATATATAATTTAGTTGTT
AGTTGGATAGGATTTTTTTTAGTTATTAGAAGTATG
TTTAATCGGAGGTATATTATTATTTTTTTGAGTAGT
CGAAAATTTTTATTAAGATTATTTTTTTTTTTTTAT
AATATGATTTTAAGTATTTTGGATGAAAATGTGTGG
TATTTTTATAGGTTAAATATAAAGAAATAATTTAAG
TTAAAGGGTAAAGTTTTTTAGTAATTGTTTTATTAG
TTATTTTTATTTTTGGAGTTATAGAATTTAAAGTAC
TTGTTTGTAGATATGGTAAAAGATTTTTTGGTTCGA
GTATGATAATGTTATATATTTTTGGGATGATGTAAT
TATTTTTTAGAATGATTTAATAAATTTATGTTATTG
AATAATTGTAAAATAATGAAATAAAGTTGTAAAATG
AAGTGTTTTTTTGTTAGTTTATTATTGAAGAGTATT
TTTGAAATAAGAATTATTATTTTTTGTTTTTTATTT
TGAAAGTTTTAACGAATTTATTATTGTAAGAAAAAT
TTTTTTATTTAATGTTTATTTATTTTTATCGGTGGT
TGATTAGATATTTGTGTAAAATTTGTAGTTGTGGTT
TTTAAAAAGAGTTAATGTTTTAGGTTAAAATTATTA
AAATTTTTGTAAATTTTGAATATATAAAAAGATATA
GTTTAATTATTTTTAAATGATATTAGGATTGATGTT
TATAAATCGGTTGTTTGGAAAATAATAATTTAAAAA
TGATGTTAGGAATAATAGTATAGGAGGTAGAAGTAT
AATTATAAATTTAATGTATTTTGTTTATGAGTTATA
ATTCGGAGATTTTTAGAAAAGTTTTGAAGGAGTTGG
TTTGGGGGAGTCGTAAATTTTTGAGCGTTAGGAGAT
TTATATGATGTATTTTTAATAAAGTTATAGTATTAG
TTTTTTTATATTGTTTTTTTTATGGAAGAGAATAGT
TTATTATTATATGTATTATATGATAATTTAAAATAA
TTTTGTTACGGAATTTAGTGTGATAAAATTAAAATT
AGTATTTTGTTTAGAGAAACGATAATTAAATTTTTA
AATTATATATATGATATTTAGTCATATTTTATTTTG
TGGGTAATTATGTAAGGTTGGTTTAATTATTTAGAT
TTTGATTAAATAGATATGTTTTATTTAGTTTTTTCA
ATTTGATGGTAATTTGATTTCGTTTTTTGAAGTTTT
ATTGTTTAATTGGTAATTAAATTTATATAAATTTTA
TTTAGTTTATTGCGAGTTTGTTTTTGGGTTTTGTGG
TTTTTAAATAAAAGATTATAAGAGTGTATTTTTATA
TAGTTATAAATAGAATTTAATTATGAATTAATCATA
TTGTTTTTTAATTATTAAAGTTAAGTTTTTGTTTAG
TTAGTTAAAGTAGGTATTAATGTAGAAGACGTGTTT
AAAAAGGAATTAAAAAGTAGGAGAGTGAATTAGGAA
AAAAATAATTATTTTAATGTTATTTTTGTTTAAAAA
AATTTTTTTTGTTTATGAATTTATAAAGAAAAGAAA
TTTATTTTATTTTGGATTTTTTTTTTTTTTATTAAT
ATTTTTTTAAAAATTTATTATATATAGGGGCGATTG
TTTGTTAATAATGTTATGGAAAATAGAGTTTTATAG
TTAATTTGTTGTATGTAGTTTGACGTTTGTTTAAGT
GTGTTGTTTGTTTGGTGATTGATGGTTAATTATGTG
ATTAGAAAAAGATTTTTATAAGGGTAATTAAGTGAA
ACGTAGTGTAGATTGTTATAATTAATATTAATAAGA
ATTTAAATTTTGGATACGGTATAAGTAAGGGTATGT
ATTCGTTTGTTTGATTGGATAATTTATTATTATTTG
ATAAAAATTGTGTTTGGAGTATATGTTTTAGTTAGA
TTTGGAATAGAAATGTATAAATAAAGTTTATTGAAT
TATTTTTTTTGTTTAAATATTTTTTAAATGATATTA
GGTTTATTCGTTAAAAGGGTTTTCGTATTGTAAAGG
TTTGATTTTTGTAGTTGATTTGTACGATATAAAGTA
GATAATTTAATAAGTAAATAAAGTGAGTTATTGAAT
ATTAGATTTAGAAGTATTTTGATTTTATAAGAATGT
ATAAGGTATGTGAGAGTGTTTTAAGTTTTAAAGTAG
ATTTAATTTAAGATAAGAGAATTTACGTTGTGAGAT
ATTTATTTCGATTTTTTTTTTTTTAATTTTAATTAA
AGATTTATTTTAAGTTTAATTTAGAGTTGTTAAAAT
ATAGATAGAGATTTTCGATTTAGATAGAGATTTTCG
GTATTAGGAATATTGTATGCGTAAGTTTTGCGTACG
ATTTTCGTTGTATTATTTTTTTTGAAAGATAGTATT
TTATTTTGGAAATTTTATTTGGTGGAAATATGAGGT
TAATGAATTTGGGATTTTGATTTTTATTTTTTTTTT
TGATTGGTTGATTGGGTTTTTTTAAAATAAAAAAAA
GTTTTATTAATTTTGAGAATTATAGTTATAAGAGTG
TTGAAATAAGTGGGATTTTTATGAATGAGATTATTT
TTGTAAAAAGAATATATATAATAGAAAAAATGTTTA
GTCGGTAATTAAATAGTTTCGGTGGGTTGTTAATTT
TTTTTTTTTTGTTTTGTTATTAGAGTTTCGGTTTTT
TGATGAGTATAGGTTTATATTAGAGTATAAAATGAA
CGAGTTTTTGTATAGATTTTAGTTAAATAATCGAAT
GATAAGAATAGTTTTTTTTAATAAAGAAGTAATTTT
TAGTGTTGTGTGGTTAAAAAATTTTATAAATAAAAT
TGATTTAAAAAGTATAGTACGTGAATATGGAGAAGT
TAAAATAGTAGATAAATTTTATAATTTATTAAGTTT
GTAAATGTAAAGAAGGATATATGGTTATGTTATTGA
AGATTTTTTTATTTGTATTATTAGTTTTTGGATGTT
AGAGATTTTTTAATTTATGGTATTGGATTATATAAT
GTTTATAGTAGATGTATGATAAAGTATGTATGATAT
GGAAATTATGAAGAAGATATGGAAATTTATGAGGTT
GTGAGTGAGTGTGTGTGTGTATGGATTTAATAATTT
GATTATAATAAGAAAATTTAGTATTATTACTGGTAA
TAATTTTTTTGGTTTATAAGTAATGTGATTTTTTTT
GTATTTGTAATTTTTTATTAATATAAGCGAGATTAT
TTAAAAATACGTGTAACGTCGGTAATTTAAGTTATG
TGTTTTTAAGTAAACGGTGGATGGTGGTGTCGAAGA
TTGGTATTTAAGTTTTTTTATTAATTAAAAATAATT
AAAGGTTTTGTTTTGTTTTTTTTTTTTATTATATTG
TTTAATAATGTTTTTTAATTTTTATGATAAGTTTAT
AAGTATTTTGTATTGATATATGTTTTGAATTTTAAA
TTTTTTTATATAATTTATTTATTAAGATATTAAACG
TGGGATTGATTTTGTTTATTTTTGTAGTTTTGGATT
TAATTTGTAAAATTTTTATATATATTGATTTAAAGA
TGAATAAGGTATTTGGGTTTAGATTTCGATTAATTT
ATTATATATAATTTATAATTAGAAAAAAGATTTGTG
TTTAGAAGATTTTCGCGTAAAAGAGACGTTAAGTGT
CGATATAAGTTAATAACGTGTTTATGTTTTTTATTT
ATATGATATAGTTTTAATAATATTGATATAAAATGA
GTTTTTTTATTTTATTTATTTTATCGAAGATACGTT
TTTTGTAATAAGTTTTAATTTTAGTATTATTTTTTA
ATATTATGTATGAATGAGTTTTAACGAAGATTATAA
TTTATACGAAAATTTTTTAATTAAGTTATTAAAATG
AGGTTTGTTTAAAGTATGATTAAGGAGTTTGAGATG
GAGAGTATATATTTGTATATATTTAGGTTAAGTAGA
GTTTTTTTATTTTTTTAAGTTTTGATTTAGTAAATA
TTTATAATAAGTGTTATTAAGATGTTTTTAGGTTTA
TTTTCGGTGTTGGTTTATCGGTAGTGATTAGCGTGA
TATATTGTTTGAATTTATGTATTTATGTCTTTGAGG
AATAAGTTTTTTTTGTTTTTTTAGCGCGATAGTTTT
ATTATTTTTATTATTTTTAATTTACGTATTAGGTAT
TTGTGGTTGATTTGTTTGAAATAATTAAGAAAGATA
TAGTTTTTGTTTGGATTATGAAGAGTAGAAAAGTGT
ATTAGTCGAAGTTTTGATTTTTACGTTTGTTTTAAC
AGTTAATCGAATAGTGTTTGTAATTATAGTTATGAA
TTTGAGTTTATTTAATAAATTAGAGAATGAGGTTCT
AGTTTTTTGGGGAAGAAATAATTGAAAAAAATAGAG
AATAATATTTTGAAAATGTATTATATGAGTGATATA
TAAATTATAATTCGGTTTTTAATTGAATTTTTATAA
ATAGGATTTTAATGAAGATACGAGATGAGGAAGTAG
ATTGAATTAGTTGTATTAAAGATTGCCAGAAAAGTT
GTTGTATTGGATAAACGAGTATATTAAATTGTAAAT
TTGTTGTAGTTTAGATGATTTGTGATGTATTATTAT
TTAAGAATATGTATAAGGTTTTTTATTAAAAAAAAG
TTTAAGATATATTAAAGGTATAATAACGATGGGAGT
ATATAAAAATTAGATTTAATATCATTTTTTAATTAA
TATAATATTAGTTGAAAAATATTAATGTTTTATTGT
TTATATAAATTAAATAATATATATTAATAAATTAAA
ATTAATATAATTTATGAAGAATAAAATTTATTAATT
ATTATTTGTTTTATTTATTTTATATTCTTTCGAGAT
TAGAAAGGAAAATAAGTTTATTATTGAGGTTTATTA
GGGATTTTTTTAGTAAATTCGGATTTTGTTTAATAA
TTTAGATTTTGATTTTATTATGGATGTGGAATTTTT
GTGTGATTGACGTTTTTATTTTTAAGTTCGAATATT
GATTGAGGAGATACGAAGGTAGAGAAGTATTCGCTA
AGATTTAGTATTTAATTTAATTTGAATTTGGGTGTA
ATAGATATATTTTAGAATTATGTAAGTTATTTATAC
TTTTTTTTTTTTAAAATTTGGAATTTATATTAAATT
TATTATTAATTTTTTTTGAATTTTAAAGGATATGGG
TATTTTAATTTAATTTTTAAAATTATGGGATTTGTA
GATAAGGATAATGTGTTTTCGTTGGAGTATGGACGT
TTATTTGATTAGTTAGTATTAAAGTTTGTTGTAAAA
TATTTTTAATTGGTGTAAAATATTGATACGTATCGA
AAAAATATATTTTTTATTTTTTATTATGTTTAGTTA
TATATGTTGTCGTTTAGTTTTAAGTTTAGGATATAA
AAAATTTTAGATTTGTTTTGGTTTTGTGTTGGAGAT
AAATGTGGTTTTTTATGAAGATTTATTTTTTTTTAA
TTAATTTTTTTTTGTCGAAAAAAATTTTTAAAATGA
TTTTAGGTGATTAATGAAGATTATGATTAAGGATGA
AATGTGTGAAATTATAATATAAGTAATATAATAATA
TAGGAGAAAAATTATATAATTTGAGAGTAGGAACGA
TGTTATATTTTGTTATTGATGTGTTTTGTTGTATGA
ATACGATATAAGGAATATTTTTTAGTCGTTTGATTT
TTTACGATTAATTAAAAGTGTATAAAAAAAAGAATT
ATAGAAAGAAGAAATATAAAGTGAGATAGAATTTTT
GCGAGAGAAGGAATGAGTTGTTAGATATTTAATGTT
TAGTAAAGATAATTTTTTTTTTTAAAATTATAATAA
AAATAAGAAGTAGATTTTTTTAGATTAAAATTTTTA
TTTGGAAGAGATACGAAAGGGTGTTAAATGAAAGTA
AGTTATGAATTAGTATATGAAATGTGAAAGAGAGTT
GTTTAAATTTAATAAAATAATGGTAATTAATAAATT
ATAATTTAATTTAATTTAATTTATATATTAAATTAT
TGTAATTATTATTTATGTTTGGGATGGTTTTTTTTT
ATTAGTTATATAAGCGAATGTATAAGTATAAATTTG
TGGGTTTTTCGGCGACGGAGAATAGTTATTATTTTT
GTTGTTATGTTATATTAAATGTTTTTTTTATTTTTT
AATTATTAGATGGTAAGTTAAAAATCTGAAGATAAA
TTTTTTTTTTAGTGGTTTTGATATTAATTAGGATTA
GAAAATAGTGGAATATTTTTTTTATTAAGTTTGTTT
AAAAAAATTAAGAAATTAAATTATGATAAAGATATT
TTTTATAATATTTGTATTTTTTTTTCGATATTTTTT
GTATTCGTTTTTATAATTTATATGGTTATTTTTTGA
TTGCGTCGTAAGTATTTTAATTTTTTTTGTTTATTT
TATATTGAATTTTAGGGTTATTTTTTTTTTTAAGAA
AGTTTATTATTAAAAGAAATTAAAGATAATTGTTTT
GCGTTAACGGAGATTTTGGGGTTTTTTGGTTTGAAG
ATTATAAAAAAATGTTAAAAAGATTTAATAAGAATG
TACGTTAAACGTGAGGAGTATCGTTTGGGGATGATT
TATTTTTAGTAATAAAGATTGAATTAATAAAATGAG
GTTTTTTTGAAATTTAGATGTTTTATAAGAATAAAC
ATATATTTATAAAAAATTATTGAATTATAATTTTTA
AATTAATTTTAGTTATTTTATTTTTTATTAATAAGA
ATAAGAGATAGTTACATTTTGAAAGTGGGTAATTGA
TGATGTTATATTTTTATTTTTCGTAATTTTTTTGAA
TTGTATAAATGTTTATTTATTTTTTGAATATAATTT
ATGGATAGTGTAGTTAAAGAACGGAGTTTTGTAGGG
AAGAGTAATTTTAATTAAGTTGAGGTTAATGATCGG
AGATTAATTTTCGTTTTCGGTTGTATTATATATATT
TTCGTGTTTGAAGTAGAAATGAATTTATAGGAATTA
TATTAAGTGGAAGTGGGATTTATAGAGATGTTTATG
TCGTATTTTTTAATTTAGATTTTATTTCGATTTGGG
TGTAAGTTAATATTTAGATTATAGGGTTTATGGGAT
ATTGGGGTTGGTAAGATTTGAATTATTATTAGATTT
TGGTGTGTTTTAGTGTTTGATTTTTTTGTTTTTTTT
TTGTTTGGTAATAGGTTAATTGGTACGTTATTGTTT
AGTGAATGTTTATTTGATTTGGTTGGATATGAATTT
ATAGATTTTAATAGAAAATTTTTTTGTTTTTATCAG
TGTTAGTAAAAAGTGAATAAGTTTTTTAGAATACGC
TAGTTTTTATGTAGTTGTGGTATTTTATAAATGAAA
TGGCTTTTGTAGGAGTAGGATTATAATGAGAGTTTA
AATAAGTAAATAAAATTTTAGGATGGGAGTTAAGTT
ATATGTTAAATGGAATTTTTTATTTATGAAGATGTA
AATATTTTGTTATTAACGATATGTAGATTTCGGTTA
ATTGAGTATTGAATTTTAAATATTATGAATGTGATA
GTTTTAAGTTTTATTTTTATGTTTTTAAATTTGAAG
GTTTTAATTTCGTTTGATTGTTGATTATAAATTTGA
TAATATGATAAATGTGTTTTTATACAATAGAAAAAA
ATTTGTATATTAGAAATAATTTTATAGTAGAATTGT
TTTTAATTATGAAAATTGTATAAGATTGTTTTATTC
GATAATGTTTCGTATTGGCGAAAGTTTTTTAGGTTC
TATAAGTAGTTTTATTTTAATTAAATGAGTTTGTTT
TGTTAGAATAGGGAGTTTTTTTTTATTCGTTTTTTT
CGGAGAAGGGGTTGCGGTGGCGGTGGGTTTCGTAGT
ATATATAAGAAGTTAAGATGTAATTTTGAATATATT
AAAAAAAGATGGGTGAGAAGTTATGGTAGTTATTAT
TAATTAAGGGATATGAGATATATTATAGTTAAGATT
TTGTTTAAACTTGTAATTTATTTATATATTTTATTT
TAAAGAGATTATTTTTTAGTTTAATATGATTGATTT
TTTTTCGTAAATGATTATATTTTTTGATTTGTTTTT
TTTTAATTCGTACGTAGTACGAGAGAAGTTTAAGTT
AGTATATTTGAATGGGTTCTATTCGGGGATGAGATT
TTTAACGAAATTAAGAAATAAAAAATTTAGTTAAAT
AAATTGGGCGGTTAGTAATAATCGTAAGAGAGTACG
TTGTAAGGTTGTATTCGTTTATATACAGTTTCGAGG
AATAGGAAGTTATGGATGTTTATTTCTAGATTGAGT
TTTCGATGTAAGAGATTAAGGTGATTATGGTGGTGT
TGTTGGGAGATAGTTGGTAGGTTAGTTATTTGTTTT
AAAGTTTGTGATTTTTTTTTTTTTGTTGTAGTTATT
ATTGATTTTTTAGGAAAAATATAAAGATTATGAAAA
GGTAGTATTGGGTTGGGTTTGTTATAGATTTGAAAA
TATATGAGTTATCGTGTAAGATATGTTTGAGAAATA
TTGGTTAATTTTAAGTGTTAGTGTATTCGTGGTTAT
AGGAGTTGTGTAGTGGTAAAGTATATTAGATTATAA
TTAGTTTTTGTAGTTTTATTTTATTTGATGTTTTTT
TGAGAATTTTATTGAAGATTAGTTGGATGCTATGGT
TTTGTGAATTTTTTTTTTTTATTTTTTTTTTTTTTA
ATGTAAAAATAGATTTGTTATTTTATAATTGTTTTT
TAAGAAATATTATTTTTAAAGGTTTTTTTTATTAAA
TAAGTGTTTTTGGTTCAATTAGTTAATTAAAGAATA
TATTTTATGTATTTTTGGGTGTTTAATTTGAATAAA
TTGTATGTTTTTGATAGGAAAAGAAGAGGTTTTTAT
GTATAGTAAGAGTTCGTTTAATTTTTTTTTAGAGGT
TTTATTTTTTTATTTTTTAGATTTTCGTTTTTATTT
TCGGAAAATATAAATTAAATATTTAAGGATGAAGTT
TAGTTTAGTTTATTTGGTTTGATAAGTTAAGATAGT
AAAGAATCGGTATTATTTTTATATTGACGTTAAAAT
ATTAATTAGGTATTAGGAGCGAATGTGGTTGTGTAT
TATTTTGGACGATATATTTTTAATTAAGGTTTAGAA
TGTGGATTTTATGAATTATTTAATTGGTTTGAAAGA
CGTGACGTTTTATAATACGGTATGGGTGATTTTATA
GGGGATTGTTTTATTCGTAGAAAGGGTCGATTGATG
TTATGATTATTGTTATTAGTGTTTTTTGTTGGAGTT
TGAATAATATAACGATTTTGAATTATGTTTTAAATA
TTGTATTGGATTGTGATATATTATGATTATAGAAAA
TATGTAGTTTATAATTTATGAATTTATGTCATGTAT
TTGTGGTATGTTTTGTTATTTAATTTTTTTTGTTGA
TAAGGATTGATAGTTAAGTTGTTGATTGGTTTATTT
TTTTAAAGTTTTTAGTTGTGGGATGTATATTATTAG
GTAGACGGATATAGAGTTTTTTTAGTTGATGTGTTT
TTGTTATTTTTTTTTTTTTTTTAAGTGGAAGTTGTT
AAATAAGGATGATTGGTTAATTTGGTTTTTAATTGT
TATCGTTTAAGGTTTTTTAGTAAATATTTAAGTTAA
AATGTTTGGAAATAATCGGGATAAAAAGTGAGTATT
TCGAGAATTTATTTTTATTTATTTGTCGTTGATTAT
GTATTTTTATTTTTATGAGAGTTTAATATAATTTAT
TTTATTATGATAAGAATGATATATTAATGTAATTTT
TATTATTCGAATTGAATTCGAATCGAATTTAATATT
TATGAAGTATGAGAGAATAATAAAGAATAATGGAAA
TTATTGGAAATGATAATTTAAAAGATAAATTAGTTT
ATTATAAATATGTTAGGATTTAGTAAAGAAGGATAT
GTTAAGAAAAAAATAGAAAAGTGGTTTAAAAATTTT
AAATCGGGTTAATTTATTTTCGTGATAGAGATTTTT
TAAGTTTTTTTTGAGGTTGTTTTTTTTTTGTCGGTG
GTTATATATTATTGGGTGTTGTTGTTTAGGGAATGT
GGTTTCGGTTTTTTTTTTATTGGTAGTGGCGGAATT
TTAAATTTAAAAATTTTTATAAGAATAGAGGTTAAT
TGTTATAAAATGAATATTGTTGTATTTAAAATAGTT
TTGCTTTGTTTTTTGAAGAAGAAGAAATAGAGTGTT
TTAGCGTAGAGATATCGTTTTTAATTTCGATTTTTT
ATAATTGGTTATAGAAAGATAGAGTGTTAGGGGTTT
TTAGATATTATTGTAGAAATTATAAATGTTGAATAG
ATTTTTGATTCGTTATAGTATTTTTTTTATGTCTCG
TTAGTATATGAATATAAATTTATAAATAAAAGTAAT
ATAGTAGTAATAACGGGAAGTGTGGATCGAGTATTG
TATATTTATGTAAATTTGTGGTTATTATGATTATGA
AATGAGAGATTGATATGATTTTTAGATATTGTAGAG
AGATTTTGTTTGTTTTAGTTTTAATTTATAAAGTAA
TTTTATTTTATAAGTTTATATTTTTGGTAAATTTTT
TTATAATAAGATTAATAAATAATTTATTGAATAGAT
TTGTTTTTTAAAGTATTAAATATTTTTGTTTTTAAA
TTATTATATTTGTTAATTTATTTGTAATTTTGTTTA
TTTATATTTATTTTTTTTTCGATTTTCGGTAAATAT
TTGAAGATATTTGTTTTATATTTTTTGATTGTGGTT
GGAGTGTATGTTGTATGTATTTTTTTTATTTAAATG
CGATAATAATATAATCGAATAGGTAAAATTTATTAT
ATATTTGATTATATTTGCAGGTATATGTGTTATTAT
GATTTTTTTTTTTAGTTTAATTTTTTTGGGAGGATT
TATGGGTTAGTTATTTTAATATAGATTTTAATTTTG
ATTAGGTTTTATAATTGTTGTTAATTATTGTTATCA
TTAAAATAGTATTTAGTTTAATTTTTTATAGGAGTT
TTTTATTATAAGTTATATATAATGATTCGTATTTTG
TTTTTTTTTTTTTTTTATTGATGTTTCGTTTTAGTC
CGAAGAGGTTTAATTATTGTATTTTTAATATATTTA
TTCGTATTGTTGTTTCGATTATGTATAGGGACGTTT
AATGGAAGAAATTAAGTTATATTAGTTGCGTTTGTG
TTGTATAATGAGTATTTTATTGTAGTGTTAGTAAGT
GAGAGTCGGGTCGGGTTTCGGGTTGGATTGGGTATA
TAAGATTTTTATACGAATTTGATATTGTTTGAATTT
GGAAGTTGGTGGTGTTGTTGTTTTTATTGTTTAGTT
TTAATATAGCGAGAAAAGTTTGAAATATCGAAGTTT
GTTTTTTTGTTTTTATTATTAATTTAATTTATTTGT
TTAAGTAAATTTAAATGAGTTATTAATTAAAGTTTT
TTTTTGTTTTTGATGATGAGAATTTTGAAGATTTGG
TTATTGATTTAGTGATAATGTTTTTTGTTATGAAAT
ATTAATGGTGGTACGAAGTTCGAGTTTATATATATA
TATTTTGAATTTAAAAACGTTTATTTTATTTTTAAA
TTTTTATTTTAAGTTTTAAGTGAGATTAAGAATTTT
GGTTTATTTAATTTATAAGTAAATTTTGAAATGGCA
ATTAAATAAATTAATGTGTGTTTTAAAATATTAATT
ATTATAGTTTTGAATGTTGTTTGGATTTGTTTTGGA
AGATAATAACGATATTATATGAAAATGGAAATTTTG
TAGTGATTTTTTAAGGATAGTTGGGGATGGGTGTTT
TTTCGGTTGATGAGATGGATTGAATTGAGTGTAGAG
AGTATTGTTAGGAGAGTTAGTTTTGTTTAGTCGTTA
TAGTTTTATATTTTAAGAATATTAGAGTAAGAAATT
TTAAGTTATGAAATGAATTTTATGAATATTTTTAAG
TAAAATTACGTTTTTAATTGAATCGATTAGTTAATA
ATTTTAACGTTTTTTTATTTGTTTAAAGTTTTTTGA
ATAAAGAAATGTTTTAGGTTAATAAAGGTATAACGA
TTTTTTTTTAGTATTGTTTTTTTTAGTAAGTGAAGT
AGATCGAGGTGTTGTATTGTTGATAAGTGCGATTTT
TTATTAAAATTATTATAAAGTTTTTTAATATATATG
TTTGGAGAGTTTGTTTTTGCGGATTACATATTTTTA
TTTTTTTTTTTTAGGGTTGATTGTTAAATTATTGAA
AAATTGAGAAAAGTATTATATAAAGAAAATGGTTTT
AAATTTCAAATGCGTTTTTTTTAGAATAGAATGTTT
TTAGTTTGTGGGTTGATTTAATTATTAATTTTTTTG
GGATGTTAGTGAAAGATGTCGTTTAAGGATATATTT
TAAGTATTTGGTTTGGATAGTGATGAAATTATTTAT
GTGGTATTTTTTTTTGGATTGTGTTTATTTTTATGA
GTTTTAAATTTTTTAAAGGATCTTGGTATATATGAG
TTGTTTTAATTTGAATAATTTTATGTTTTATTATAG
TTTATTAGTTTTTGATTATTTTGATTTTTTTTGGTT
TAGTATAACATTTTTATATAATTATTTTTAGAGATT
TTTAAGTAAAATATTTTTTAGGAAAAATTAATTAAT
ATTAGTATGAGTTAGATGAAAGAGAATTAAATAATA
TTTTTAATAAAATAAAAAAATAGATTTGGATTGGGT
GGGTTTTGGATATTAATTATTTGGAGATTTTTGATA
CGACGTTGTTGTTAAATAGTCGAGAGAGTTTAATTT
TATTTTGAATTTTTGTTTTTTTGTCGTTGTTATTTT
TATTATTATTTTTTTATACGTAATTTTTTTTTAATA
TGTTGAGAAATGTCGAGAAAAAGGTGAGAGAGTTGT
TTTTTGTTGTATGGTTAATATTTATTAGTTGAGAGT
GAACGTCGTTTTTTTAGGCGGTGTATTTTTTTAATG
GTTATAATTTTCGGTTTTTGAGATGGTTACTTTGTA
TGTGTTAAGAAAATAGTTTTAGTGTACGAAGAAATT
TTTTTAATAGTTTTTGGTTTTGAATTGTATAATAAG
TGTGATGTATTATTTGAAGAGGAAGATTTGTAGGAA
TTTTAGTTATTTTATTTTTTTTTTGATTCGTATTTT
AGTTGTTTGGATTGAGTGAATGGATCGAGTAGAGTT
AGTTTTTTGTAGTTATTGAGGTAAAGTGTTATTAAT
TTGTAGTGTATTGTTAAGTAATTGTTTTGTGCGGGG
TAATTTTAGGTATTTTTTAAAATTGTAAGTTTTGTT
GGTTAATTAATTAGTAGATTAAATTAGAGATAAATA
TATCGCTTTTTGTAAATATATTCGTTAGGTTTAATT
TTTGGTTACGGTTTTAGTTTTTATGTTTAATGATAT
TTTTTTTTATTTTTAGTTTTTTATGTATTTTTTTTT
GTTGTTTATGGATTGTATGGTTATATATACGAAATA
GTTAATTGTTAATTTAATAATATTCGTTAGAAAATT
ATTTAGATTTTTAAAAAGTTAAATATTAATTAATGA
CGAGTGTTTTTGATTATTTTTGTAGTCTTTTTATAA
GTTTTAATAGTTATTTTGTATATAGTTGTGGCATTT
CGAGTTATTAAGATTTTTGAATTTGTTAATAGAGAT
TATTATTAATGAAAAGGAATTAGGAATATTATAACT
GAATAGTGAGTGAAATTGTAATTTTAGGGTTTTTAA
TTTTAGATTTAGTTGGATGAGTTTTTTCGTTGTTTT
ATATTTTTTGAATATTGTTTATATATTTTTTATAGT
ATATAGAAGAGATGTGAAAGTTTTTATTGGTATTAT
GAGTAATGTTGAGTTTTTATATTTTATTTAGTAAAT
AAATAAAATTATGTAAAAATGAAAGATATAAAAAAG
TTGTTGTATTTTTTTATATGATAGTATTTTAGAGAT
AATTTGTATAAGTTTTTTTGTTTAATTTTAAGATTG
CGTTTTAAGTTTATTTGAAGATAGTCGAATGTGTGA
TTTTTTCGTTTTTTTTTAATTAAAATAACGAAATAA
TTAAGGGTTATTGAAGAATTTAGTTAATTAGTTTTT
TTATGATTGTAATTGTATTAATTATTATTTGTAAAT
AAGTAATTGATAAAGAAGTAGGACGTTTTTTCGGAA
GGAGCCGAATTTGAGATTGTGAGGATGATCGGAGGA
TTTATCGAGTGCGTTTGAGAAGGTTTGAGTATATAT
AGTTTGAAGACGTAATTTATTGATGTTTTAAAGATT
GTATTTTAATAGTCGATACGAAGTTGTTGAATATGT
TTTAATAGTAAATCGTGTAAGATAGTTTTTAGTTAT
TATAATATTAATTATTAGAGTTGTTGGAATTTATTA
GAAGATAAATTAAAAGATTTTGGGGTTTTAAGGAGA
GTTAAGATTTGAATTTATAGTGAAATGTTTTTTGTT
ATTATTATTTGATTTTTTTACATGATGATGATTTTT
TTTAAGGTTATAATATTTATTATTGGTTTACGAGTT
AACGAATATATAGTTATAGGAATTTTGATTTTTATT
TGATTTTAAAGGGAGTTAAAGGTTGAGCGAGAAATT
AGGACGTTTATGTTTGGAGATGAAGAAATTATGAGT
ATATGTTTGTTTTTTGGGTATGTTTTTTTTTATGTT
TGAAATTATATTAATATAAATGATTTTTAAAAAATG
ATTATTTTTTTTTTTTCGTTTTTATTTTGAGATTTT
AGAAGATTTATAAAAGATTTTAGAAAAAGAAAATTA
GTTAAATGAGATGGATAAATTTTTAGGTTTTTTAAA
TATTGTTTGTGTTGGTTTAGTTGTTAGGTAAAATTT
GGTATTGTTTTTATTGATAATTAAATTTTTAGCGAT
GTAGTGTATTAGAGAATATAGTAAGTAGTGTTTTAG
TAGAGGATTAATAAAAAAAGATGATTAACGTAAAAA
GTATTTGGTGTAGGATTAATCGTTATGATATTTTTG
GTTTCATTGGTATAAGTAAGTAATTTTTGTTTGTTT
AATTTGGTTTTATTATCTAATATTATAAGAGAAAAA
TCGTTGGTCGAGTTAGTATATTTGGGTATTTAAATT
ATAGTTTAGATAAAAGGTACGTGAGTATATTTGGAA
AGTAGTTTTTTTGATTCGATATTAAATGGAATATTT
GTATAAATTTGGTATATATGGATTTTATTTTTTATT
GTGTTTATTGATTCGATAATATTAATTTTTTTATTT
ATTGTAGTTTTTTATGAGGTTGATGTTTAGTTAGTA
TTCAGAGATATTTGTTTTTATTTTAAGGGATTGGTT
AGGTATAGGAGGTGGTGGAGGGGGTGGTTTATTATT
TATGAATAATAATTATTAGTGTTATTTTAATTTGTA
TTTTTTGAAGATTAGTTGAAGATATAATATATTAAT
GGATTTGTATTGAGTGAATTTTAATTTTTTGGCGAT
AAGAAAGAAGATTGTTGAATAGTTAGGGAGAAGTAT
ATGTATATGTATATTAATTTTTTTTTTTTATTCGTG
TTATTTGGAAATGAAATAAATAATAAAGTTGTAAAA
TTTAGGTTTGGAAAGTTTATTTGTTTATTTTTTTAA
GTAATGTGGAAATTATTTAAAAGTGGGGTTCGTTAA
TATAATTAATTTTTGATTAGTTGATTAAATGATTGG
ATTTAGATAGGTTTGTATAAATGATAATATTTTGCA
GTTCGGGAGGTTTTGATTTTTGACGATCGGTATTGA
TTCGAAGTTTTTTCGTTGTTTTTTTTTTTGTTTTTA
TTAAGAATATTGAGGTTGTTTTTTTATTTTGGTTGA
TATGTGTTAGTGGATTTTAGTGAATGATTTCGATTT
ATAAAAAAAAAAATGTGTATTAAGATTATTAAGTTT
TATCGTAGAATTGTCGTTTTAGTTTCGTTTTAAGTT
TTTTTAATTTAAGAATAATTAATTATATATTTATTT
ATGAGATTATTTTATGTTATAGTTTTAGAAGGTTTT
TATAAGTTTAATAAAGAAGAGGAAATTGTAGATACA
ATGGTATAGTCGATGATTAAGTTGACGGTGAAGGAT
TTTTTAGGAGAAGAGTGTTTTAGTTGAATAATGTTG
AAACGTATTTGGTTGGGGATTTGGCGGTTGTAAAAG
TATTTTTGTTTGTTTGTTAATTGGTTTTTGTTTTTA
ATGGATTTGGATGTTTGAAAGATATTTTAGGTAGTA
AAAAATAATATTTGGTTTATAGAAATTAATTATAAA
TTGTTATTTAAGTTTTTTTGGATCGTTTTTTAAGGG
AGATTATTATAATTGTCGATTATTTAAATAATAATT
TAATATGTATGTAAAGTTATTTTAATTATGTATAGA
GTTTTTTTTTTTTTTTTTGTTTGATTTTGAAATTTT
ATATGGTAATATATTAAATATTGAAATAATATTTTC
GTGAGTGTGAATGGTTATAACGTTTTTTATTTTGTG
TTTGTATTATAATTGAATTAGGATGTTTATGTTTTT
ATTTTTGTTGTTGTAGATTTGTTGAATGAGTTTGCG
AATAATAGTAGAGGTAATAATAGTAATAATAATAAT
TATAATTTTATTTCGTTGGATAAGTTCGAATAAAAG
ATTTATAATATAAAAGTTAAATTTTTATTAATCTAT
AAATAAATATATATTTATGTAAATAAAAGAAAAAAT
TTGTATGATATTAATTTTGTTATGGTTAATGTAAAT
AAGACGGATTTGGAGGGATAGGTTTTTGAATTAATA
TGTGAAATGAATAATGAGATTCGTTGTTGGAGGAAT
AACGTAATGTAAAATGTATGGGAAATATTTTTTAAA
ATAGTTTTTATATGATATTTATTATTTCGGATATTT
TTTTTTTTTTTATAGATTGATGTTTAATTATTATAA
TATAATTTTTTTAAATTATGAAGATGAGAGGCGAAA
TATTAGAATTATCGGTTAAATGTAATTAGATTATTG
GAGAAATTATTGAAAGTTTTGTTTATTTTCGAAAGT
GAGGTAGAATTTGAATTTTTTGGTGTTGTGATTTTT
AAAAATATAATTGTTTTTTATTATGTGAAAAGTTGA
GTATCTTTGTTTTTGGTAAGGTTTATGATGTTGGAG
GAGTTTTGCGTGGATAATATATTATGAAAAGATGTA
ATAATATAAAATTTAGAGAAACGTTAGGAAAAGAAA
ATTAAATGTAAGTGTTGGGGATTTGTATTTTTGATG
TTTATTAATATTGTAAGTTACGTTATTTTGAGTTCG
ATTGGATTATAAGTTTATTATTTAGTTCATTTTATA
GAAGATGATTTATATATAGTTATTTTGAAAAGAATT
TTTAAATATTTTTAATTTATTTTTAATTTTTCTAAT
TTTATTAATATTGATGGGAAGTCGTTGTTGTATTAA
TAGAAAGAATTGTTTATTAGTTTTAAATTAGAATAT
TTAGAAATTAAATAAAAGAAAAGTAGAAAATGTAAA
ATTGAATTTTTTATTGAGAATTTGGTGTAGCAGTTT
TAAGGAAATTAAGCGTTGGTGATACGTCGTTGTTGA
AGATAAACGACGTTGTTTAAAGTATTTGATTGGGTA
ATTATATGAAGGTGGTTGATAAAAGGATTTTAGAGT
TTTTGAATTATAAAGTTTAATTTTTTTATATTTTAA
TAAATTTAGATTGTTAAGTTAATACTTGAGTGATTA
ATTTGAGATTTTAATTAGTAGTTTGAAAAAATGTTA
TAATAAGATTTAATAATATATTGATATATGGAGGAG
TTTGTGTGTTGTTTTCGATGGTGTCGATCGATATTT
ATTTTGATTAATGGTTTTTAGAGAATATTGGAAAGG
TTTTTAAATTATGTTTTGAGTATCGTATGTTTGATA
GTAAAAGTTAACGTTGAAAATTTAAGTAGTGGTTGT
ATTTTATTTAATTTTGAATTTTTAAAATTTTAATAA
GTAAATTAAAGAAAAATAATATTTGATTTTTAAATT
AATTAATAAATTTTGTTATTAAATTATGAAATATAT
AAAGAGTTGGTGTCGAAAGTGGAGAGATGGTAGTTT
ATTTATTATTATATTTATATATATATATATGTATAT
AGAATTTTATGAGTTGATTTAATTTAAAATATATAA
TTTAAATATAGAAGGAAATAAAGGTGGGAATTGTAT
ATAAGAGTAGGTTGGTGATGGTTTGGGGTGTATATA
ATTTTTTTGTGTAAAATTTTTTTTTTTTAAGTTTAA
AGTTTAATTTAGTTATTTTTTTTAGGATATAGAGAA
GATTTTGAAAAAAAAATTGTTTTGTTTAAAAGAATT
AATATTATACGAGTTTGGGATGGATTAAATTTTTAA
GGTTTGAATTTATTTGTATTTATAGGATTATAACAT
AATATTATGTGAATGAGAGTAAAATATATGAAAAGA
ATCGTGAGGTGAGGGTATAGGATATTATTTTGAGTA
AATTTTATAATTGATTTTTTAATTGTGTGTGTATTT
AGTTACGTTTTTCGGAAGTTTTTCGATTTTTAATCA
ATTATTATATTTTTAACGATAAATTATATAAGTAAC
TTGGTATTAAGGGATTAGTTTTTTAATTTTAAAGAG
TTTTATTAACGATTTATTTTTTGTAGTATTATATAC
TTGTAGTTTGTTATGTAATAATATTATAGGGAAACG
TATTTAATTAATAGTATTTTGTTTAATTAAGGATTT
TTTTTAGTGAATTAAAAACGTTAAGGAAAATATTAG
TTAATTTGATTTTTTAGTAATATGTGTTTGGTTTTT
GAGTAGAGGTTGATTTGTTTTTGTAAATTTTAATTT
ATTTTACGCAATAATAGTAGTATTAAGAATGTGTGG
TAATGTTTTATTAATTGTTATGTGCGAAATTAGGTT
ATTATGTTTTTGTTTTTTTAATACTGTTTTTTTTCG
TTATTTTTATTTAATTTTATTGAGTTAATTGATTAG
TATATTTTGTTTTTTTAGATGTGATAGATATTTTTT
TATAATTGTACGTTATTATATTTTTAATTAAAGTAA
CGTAAATCGAACGGTTACGATTTTTTATATGGAGAG
GAGATTTTTGTATTCGGATATTGTAGTACGCTATGA
TTGAATTTAAATATTATATTATATATGTTTTTGAGA
GTGTTATATTGTTTATAGATTTGGATGGTTTTGTAG
TAGAAGGATTATAATTTTTATTATAGAATAATTTTA
ATATATATTAATTAATTGGTAAAAAATGTGTGGGTT
TTTCGAAAATTTTGAGGTTTAGTTTTTAGATTATTT
TTTATAGAGAGGTTTTGGAGTTAGTTGAATAATTTT
GTTTTATGTAATATATAGTTTATTTTATAATTTTTC
GTTGTAATTTTTTTTTAGTTATGTTTTTTTGTAAAT
GGCGTTGATAAATGATTAATTAATTTTTTTATAATA
AATATTTTATAGTGTTGATTAAAAAAAATGAAAGTT
GTTTTGTTGTGTTTTTGAAAGGGTTTTTTATATTTG
GTTATTTCGTAGTATTATTAAATTTATTTATATTAT
TGAGTTTTTTTTTAGTTGTTTTTAATTGTAAATGTA
TAATATTTGGCGGATATTTTTATTTATACGTAAATG
TTTATGTTTGATTTTTTAAAATTAGATTTTTTGAGA
AATTTGAATTTGAATTTGAATTGGAATTTATAGAGT
ACAGTTGGATTTGTTTTTTATTTATTTATAAATGTA
GTGATTAATAGGTAGAAATTTGAAGTAGGAGATGTT
AAAAGTGTAATTAGTATAGTAATGTTTTGATCGTAT
TAAAATGTTATATTAGTAGAGGTTGTATTATTATTT
TAGGCGGTTGTGTTAGTACGTTATATTTATATTTAA
ATTTTAATTCGATAATGAAATGGTTTTTATTAATGA
TTGATATTTAGATTTGATTGATTTCGAGAAAAATTA
TTTTTTTATTTATTAATTTTTTTTATATAGGAGAAA
TACGATATTTATTTTTTTATTTTTTGTGTAATTTAA
TTGATATAAGTGTTTTTAGTGTGTTAATTTTTTAAC
TTGAGAGAATGGATATTTAGTATTAGAATGAAGAGT
AAGAAGGAAATATTTGGGTGATATGAGCAAAAGTTT
TTTATGTATTTGTACGTTAGTAATAGTTGAGCTTGT
GTTATTGGGTCGGAGGGTTTACGTTTAATTGTAACG
ATAGTTTTATGATGTTTTTATATATGTGTGATTTTA
GTTGTTTTTAGTTCGTTTTAATTGGATTGGGTAGAT
AAAAAGGAGTAATGTTTATATATCGAAATTTTATAG
TTTTTAAAATTGTTAGGATCGGTAAAATTATATTAA
GTTAATGTTCGTTTTTTTTTTATTTTTTTTTTATTT
GATTGTTATAGTTTGAGTATAATGTAGTTTTTTCTT
TTGTTTTTATTTTAGAAGTAAATTTATTATAGTTTT
AGTTATTTAGTGTTTTTAAGTAATATTTTGTTGGTT
ATATAGATAGTAAAAAAATTAAATCGAAGTTTTGTA
GTAAATTAAATGTTTTTGATTATTTTTTATTTTTTT
GACGGATTTTAAAGTTTAGTTATTTTTTTTGTTAAA
TTTATTAAATAGATTTAGTTTTTAAGATTTAGTAGC
TTTATTATAAAAATGAGGAAGAAGAGAAGGTAACGA
AGTTTTTTTTGATTATATATTTTTAATGGTGGATGT
TTATAATTATTTTAGGTGGTGATTGAGTTATGTGGT
TGAGTGATTGATTTATATTTCGTTTTTTTGTTTATA
AGAAATAAGAAAAGTTAATTTTTTTTTATAGTGAGT
AAAAAAATAAAGAGAATGATTTTAATTTTTTTTTAT
CGTGGAAAATGTTGTAGTTTTTATGAAATATCGGGG
AGAATGAGTTTGATTAGTATTATTCTAATGATTTTT
TAGATGGTAGTGGAAGTGACTTGTTATTTGTGTTAT
TTTAAGAATTATAAAGCGTAATGGAGAATAGTGACT
TTTATGATTGATTTGATTTTGTTTTGTAATTTAGAT
TGTTATAAAACGTAGGTCGAGCGAGTTGAATTTGTG
TATTTGTTTATATTTAAATTTAAAATTATTTTGGTT
TTTATATTCGGTGTAATTGGATCGTTTATTATGAAG
AAGTAATTTTTTTTTATGGTTTTTGTTTTTAAATTT
TCGTTTAAAAACGTTATTAATCGAGAAGTTGATACG
TTTTGTTTTTATTATAGAATAAAAAAATATTTTGAC
AATAATTAGAATATATCGTATTATTAATAATGGTTT
TTATTATTTATTTTATTGGGATTTGTTTTATAATTA
TAATAATACGATGATATTAATTATAATAATATTTTG
ATGTATGTTGTTATTTGATTATTTTTAGGAAAAAGA
AGGTTATAATAAATTTTTCGGGACGATTTTAAATTT
TTATCGATGTCGGAATTATAGAGATTTTTTCGATAT
TGAGTTTAAATTGATAGGATATGTAAATAATTTATT
AATAAATTTTAATAGTTTTAGTTATTATAGTTTTTT
ATTTATTATTCGATTTATTTATTTGATTAAGGGTGA
TTATGAGTTTATTTCGTTAAATTTTTTTTTTAAGGG
TGGTGGTTTTGGTGATTATATAGTTGTTATGTATTT
TTTTAGGTTTTTTTTTGTTATTTTGGTTTTTTTTCG
TTTTTTTATTATAAATTTAGTTTTTTTTTTTATTGT
GATAAATATAAATTTAAGTAAATAAGTATTAGAATT
AGAATTTTTATTAAATTAAATTTTAAATTTTTTATT
GTTTAATTTTGTTTTTAATTTAAATTTTTTAATATA
TAAATTTTGTTTTATGATGTTTTTTATTGTTTTTGA
TTTTGATGGGTTAAAAGAGTTTTATATATATGGTTG
AAAGTTTAGAAAAGGTTATAAATTTTAATTTTAAGG
TTTTTTTTTTTATAATTATTATACAGATATTATTAT
TTGTAATAATTAAATTATTTGTGGGTTAAGTTATAT
TAAAGGGGTTTAAGATGTCGATGTGTGGATTGTATT
TTTTGTGTTGGTGGAGAAAGGATCGTTATGAATTTT
TTATTTTTTTGTATTTTATAAAAGGTCGAAATATAC
CGAGAATATGATGAAGAAGTGAATTTAAGAGGAAGA
ACAATTATTTTTTATTAATGTATAAGATTAAAAAAA
GTAGGATTTATTGTTATTTTTATAATGTTGGAACGT
TTAGTTATAGTATTTAGGGATCGAATTTTATAAAGT
AATTAGTTAAATTAAAATTAAGAAAATGTTAAGATG
GTGTTATTGTATGATTTATATTAGTTTTATAGTTTT
TATATATATATATATATTATAAAAGAAGTATTTTAT
ATTTTTTTGAGAATGAATGTAGAAGGTTTTTTGAGA
TGAGAATTATTTTAAAGTTTTTTTTTTAAATTATCT
TGATTATTTATTTTGATAAATATTATAAAATTTATT
TAATGTATTTATTTGAGTTTTTTGCGGTTTGTTTGT
GGATATTAATATATAGCGATGTGAATTTATAGGATT
TAAGTGATTATGAGATTTTATAAATGGAAATTTAAG
TTTTTGTGTATAGGGGATTTATTTTTTTTCATTTAT
TAAATTAATAGTTATTTAGTTTAGTCGGGAAAGTAA
TTGAAGAAAGGTAGAGAAGTTTTAGGAGGGTAAGTT
AAAGTTTTAAAATGTATGAATCGAAATGATTTAAGT
ATAAGGAATTATAAGAAATATGTTTTTTTAGATGAG
TCGGTGTGGTTAGTGAATTTAGGTTTTTATTGATTT
GAGTAATGATAGGATAAGCGGATTAGTTAATTATCT
GAAAGGGTATATAATGATTATTAAATAAGTTATTAG
ATATAAATTGTAATATATATTATATATTATGATGAA
AAGGAAAGAGAGGTTTTTATATATGTTTTTAGTTTT
TGTAATGTTATTGATTAACGCGTAAATTTATGTGTA
TTTAGTGATTTTGGTATGGTATATTTTTTTTTTGTT
ATAATTTTTCGTGGTTTTTTTCGTAGGTTGCGATTT
TTAAATATAATTTGTTAAGTGTTTTGTTTTTAAGAC
TGTATGGAATTTTATGAAGTTTTAAATTATAATTAT
TTTGTTTAGTTTAGATGATAGGGTATTATAATTTTT
ATATTAAAATTATGAGGATAAAATTAATTTTTTACT
ATATTTACGTTATTTGATAAGTATGTTTAGGTGTAT
AATTCGATTTTTTTTTTTTTTATATTAAATAGGTAA
TTTAAATATTTAAAGTTAAAGAGAGAGAGTTATGAA
AAATTAAATTATTATTATTTAATTATTTTAGAATTA
TATATGAGTTTATAATTATTAGTGTATTATTGTTTT
AGTTTTGACGTTTTTATGTATTATTGGTGGTTTGTA
GTGGTGTAGTTTATATGGGATTTGGATGGTGAGGAT
TTTGTATTGAAGTGGTTATATTAGTTATGATGGTTG
TTTTTTTTAGAATTTTCGTTTTTTTTTTTATGATGG
AAATTTAAATTATTAATTTATATTGTTTTGTTAATT
TGAAAGAGGTTTATTAGGAAGATGAATCGAGATAAT
TCGATGTTGGTGATTTCGATGAACGGAAAATGAAAT
AAGGGTTATTATTGTTATTGTTATAGTTTGAGAAAG
AGGTAGAAATAGTAAATAATTATTTTTGTTATGTAA
TATTTGAGTTAGATTTATGTTTAATTTTAGGTTGTT
TAGGAAAATTCGGTTTTAAGGAGTTTAGATTTAAAT
TGAGTTAGGAACGGTGTTTTTTTGTGTGTTTATGAG
GTAAGATTGAGAATGGTTTTGTAGATCATAGTAAGA
TTTGATAATTATTATTTTTATCGTTAGTGTTTATAT
GTTATTTTTTTAGTGTTTAGTAATTAATAAGATTAA
ATAGTAAAATTGTTTTGTTTTATTTAACTTTTATTT
GATTTAGTTTTTTTCGTATTTTTTTTAGATATTTTT
ATATTATAATATAAATAGTAAAATATTCGATAAATA
TGGTCGGTTTTAAAATTTTGTTCGGATTATTTTAGA
TTGTGTTAGAAAGAGTTTAGAAGATGTAGTTTGGTA
TTTTTTTTAGTTATTAGATAAATTTTTGGTAGTATA
GAGTAATTTTGTGGTAGTGGTTTTTGAAGGAATTAT
TTTTTTTAAAATTTTTTGTAAATTTTTTAAAATTTT
TTAATTAATTATATTTTTTTGTTATATAATTATGAA
TATGTTGTTTTTTTATACGTAAATTAAATGAATATT
ATTAATTAATTTTTTTTTAATTAGTGTTGATATATA
TCGTTTTGTTTTTCGTTATGAGAAGATTGTTTATTA
TATAAATATAAATATTATTTAATTAGATTTTTAGTT
ATTTAAATTTTTTTAATATAATGTTTTTAAGAGTTA
TTGTTTTTTTGTTAAATTTTTTAAAAGAAAGTGTTT
TAATAAGTTTAATTAGTTTTTAAAGTGTCATTGTAC
GGGTGGTGATAGATTTGTTGAGTTTGTTTTGTATGA
ATTTGAATTTAAAATGTTTAGGAAGAATTTTTTTTT
ATATATATTTATTATTTTATTTTTTTTTATTACTAT
ATAATTTAAAGAAGATGTATTGGGAATATTTAATTA
ATAGAAACGGAAATAGTAAAATTTTTGGTGGATTTT
TATATTTATTTATAATTATAAAATGTTTTGAATTTT
TTAATTTTGTGATGATTTTGATAATGGTAATTAAAG
ATGGTATTGGTTTATTAGGGTTTGTTTTTAATTGTA
GTTTAAGTTAATTTTTTTAAAGAATTAATTCTAGTT
GGGATTTTAGTATTGTATGGTCGGATAAAGACGAGT
TTTATTTTTTTTTTCGAATTTATAGTTTGAATTTTA
GTTAATGATGTTAGTATGATTTAAGTTGTTTATGTT
TATGGCGTTGTATTTGTATTATTGTTTTATAATGGT
AGTAATATTTTGATATAGTTTATGTAATTTCGAAAT
GAAATAGAGAGACGTTTATTACGGCGGGGAAGTTTA
AAAGTATCGTTGATGAGGTTGTTTGTGGAATTGGAC
TTTTTAAGAAAGAAAAAAAAAAATTAATTTGATTTT
TTGTTTAATATTTATATTTAATTTTATAAATACGGG
TGATAAGAGATTAATATTTAAATATGTTTAGTAGGA
TAAAGATTAGGATAAAATTAAATTTTATATTTAAGA
TAGTTTTGGTTGGGGTTTTAGTTTTAAAATTTAATT
ATTGTAATTTGTAAATGAAAAAATTTAAAGAAGTAA
TGATTGTTGGTTGTATATTTGAAGGTATAAGGAATA
TACGGTTTAAGGTATTGTATGTAAAATTGTTAGTTA
TTAAAATGGGTAATTTAATTTAATTTATAATTAAAT
AGAATTTTAATGAATAGTGAGGATATGAGTGTTCAA
ATATTTTTAAAAGTAAATAATATGATGTTATCGTAA
AAGTTTGGTGGGATTAAATTTGATTGATAATGTGAT
GATTTTTTAGGATTTGGTGGCGGTGATGAGGGTTTG
TAAAAGAGTTTTTTACGAACGTATAATTATTTAAGT
TTTTGAAGAGAGAAAGAGAAAGAAGAAGAATTGTTA
GAAAGATTAAAAGAAATTTATTATTGAGAGTTTAAA
TGGGGTTAAATGTTTAGGGTTTAAGGTTTAGTGTGT
TTAACGTAAAATTTTAAATTAATATAAATGTTTTTG
ATGAGTAAATGGTTCGTTTGTCGTTTGATATATGAA
AGTTATTTTTTTTATTTTTGTAAAATATGGTAGATA
AGTGGGGTTTTTTTTAGGTGATTAATTATGGAGGTT
TTTGGATTTATTTTAATTTTGATTGATATAATAGAA
GTAAGTTTGAGGTATATATACGTTTTTTTTTTAGTT
TTATTAATTTAATTTGGTAATTTATTATTATATATT
CGTTAATTCGATTTTGTGAGTTTTTTTTTGAGGGAG
TTAGATATTTATGAATTTTTAGTTATGGAAAATTTT
TTTAATTAGATGAATGATGATATTAAAGATGGAGTA
AAAGTTTGTTGTTTTAGATGAGTTTTGGTAAAATAT
TTTCGTTTTTTTTGTAGAGGATTTAATTTAGTTTTA
TTAGATGTTTTTTTTTGTTGGGATATGTAAAGAAGA
TTAAAAAAATAGAAAAAAGAAATTGGGTTATAAAAT
GGAGTTTTTGTTTGTTTTATGTTATGGTTGAGTTTT
GTGTTTAGATAATATTTATATTTATTTTTTTTTAAA
TTTAATTAATTTTTATTAATGTAAAAGAATTGGCGA
AATAACGATGATTGGATTTAGATTAAGAGATAGAGA
AATAATGGTTTTATTAAGTTTTTTTACAATTGGATT
TAGAGAAAGATAGTGTTTGTGAGATTTTTATTTTTT
TAATAATGAGTTTTATTTATTATAAATTAGACGTGT
GATATGAATATTTAATATTTAGAAGAAAATTATTTG
TTAGATGAAGAGATGTATAGATGATTATTTAGAGAA
AATTTTAAATTTTAAATTTTTAATTTTAATTTTTAA
TATTTTGATGAAAGAAGTATAATGATAAGGTTTTAA
TATGTAAATAGTTTTTGATATGGTTATAAAATTGTA
GTTTTTGTTATTGTTTATTATAGATAGATGTTTTAA
AATTATAAAATTAAAAGTAAATTAAAATATCAAGAA
AATTATTGAAAAATGTTTAAAAAAGTTAAATAATTT
GTGATTTTAAGTTTAATGGTTGTGAATTGTATTAGT
TGTAATGTTAGAATTGTTTATTGGATGTAGATTATT
AAAATTTGAGGTTAGGTTTATTAGTGTTTTTTTAGG
TATTTTTAGTTTTTTTGGGTTTGGTTTATAATAATA
TATATAATTTTTATGGTAAATATGTTTATATGGCAA
TAGTCGGAGGTAGATTTTTGGATTTTTTTATAATTG
TAGTAGGGTAATTAAGTGAGAGTTTAGGTGAAATGG
ATGTAATATATTGTGATGGGTGTTGTTGTTATGTAT
TTATGAAGATTTGGTTAAAGAAAAGATGTAAATCGA
TTATTTTATTTTGGATGTGAGATTGTGGAGGATGTT
TACGTTTGTTAAATGGTAAATATATTTAAATAATTT
TTAATTTTTAAATTAATAAAGTGATTTAAAATATAA
ATGAAGTATTTGTTTAAGTATTATAAATATGGTAAT
TTTGTAGTGTTAAAATTGTAATTATAATTGTAATTA
TAGTTAAATAATTGAATAAGATTGAGTGGTAAGATT
TACGTTATAGAAGAGGTTGGTACGAGTAATAATATT
TTTATTAATTTATTTTATTTTTATAGTGTTTTTAAT
GTTAAGAAATAAATAAATGATGTATAGTTATTATAC
ATATAAAATATATTTTTTTAATATTTATTGTTTATT
TAAAATATTAAATTATATTTAAAAAGTGGGAAAGAG
AAGAGTAGAGTGTTTGAATTGGTGAGTTTTTTAATA
AGGTCGGTGGATTAAATTAAGAGGATTTTTTTAAAA
TTAATGAAGTAGTTGTATTATTTTTTTGTATTTGTG
ATAAAAGATATTGTTTAACGTGTATTTATAATCTTT
ATATATTTTTTTGTTTTTCGAAATTATTTAGAGTTT
TTTTATTGTTTATGTTTGAAAAAATTTGGTTTGTTT
TAAATTTATTTTTAGGAGTGGTTAAAATTTTGGTTT
TCGAGATGACGGATATTGGATTGATGTTTTATTATT
AATTTATTTTTAAATTAAGGATTAGTTTAAGAGAAT
GTTTGTTTCTTTTTTTTTGCGAAATTTTTTATTTTA
ATATTTTTATTGGATTTGAAATTTTTTTGTTTATAA
GGATATGTAAATTTCGTTGAAGAAAATAGAGAAAGA
TTTTTTTAGTAATTCGGTGAGATAATTTAGTTATGT
AAGAGTAAAGGGATAAAAGAAATTTTTTAGGATTCG
TGAGATTATTTGAAATAAAAATTAAAATTAAAATAT
GATGCGAGTGATTTTGTAGTTAGAGTTGTTCTAGGA
TATATTTTTTTTTAAGATCGGAACTATTTATTTTTA
ATAGAAATTTAGAATAATATAATGATATTAAGGAGT
TAGGGGTGGCGGAGAGTTAAAGAGCGTGATAAATAT
TGGATGTTACGGTAGAAAAGAGTTTATTTGACAGCG
ATTTAAGTTTTTTGTAATGATATTAAGTGTAGTTGA
AAGGATATTACGGTAGAAAAGTGGTAGTAATTGAGT
AAGACGAAGAGGATTTATGATTAGTGATTAGGTAAT
GTAGAGAGGAGAAGTAGAAATCGATAAAGGCGAAGA
AGAAAATTAAATTTTTAAAATATAATTTAAAGTTTA
GTAATAGGGGGATTAAAGTGATTATGAGGGGGGGGG
TTATTGTTTTATAAATATGGTTTTTTTATCTACTTT
TTGTAATTTTTTTGAATTTTTTGTGGGTATATTTTG
AAAGAAAATAAAAAATAAAAACGAAGAGGTAAAAGC
TTTTTTTTTTTATAATTTATTAATAAAGTTTGGTAT
TTTGGATATAAATTTTAGATCGAATTTAAAAATGAG
TAGGTTTAAATATGAGCGAGAGAGTTTTGAGAAGAT
ATTTTTGTTGCGTTTAATGTCGATAATAAATTTAAT
ATGGATTATTGATGATAATATTATGTATGGGTGTAT
GATTTATATTAAGATTTTTAAGGATTTGGATTTTTT
AAGGATTTTTTTATTATTATTGTTTTTTATAATCAT
GTTAAAAATAATATAAATATAAGTATAAAATTTTGA
TTATAAATACGTTTTTTTAATATTATTATATATGGT
AATTTTGTTTGTGAAGTGAGAGTATATTTTATTTAT
TTAACGTCGGAAGTTTATTATTATTAAGTTTTTTTT
TTGATTTGAAAAGATGATGATTTGTTAAAAGTTATT
TGATAATTTTTTTATTTATTATATTATTAAATATCT
GAATGAATTAAGAAATTTTGGAAGTTGGAAGATTTT
TTGTGAGTTTTTGTGATTTTTGTAGGTTGTTTCGTG
TATCGGAGTGAGAAGGTTTTTTTAATTTGTATATGG
AGTAGAGATTTTTAAAATTAGAACGACGATTAGATT
AGATATGTATTATTTATTTTGTGTATTATTATTTTT
GATTTTTGTAATATATTGTTATTAGTAGAGGAGTTG
GATATTTATATGAATTTAATATTAAATTTAGTTGAT
AGAGTATTTTTTTTAGTAAAGGAATAATTTTTGATG
TCTTGATGTTAGAAAATAAGAGTTTGTTAGGAATTT
ATTATGAATTGAAAGTTGGTTTTTGTTAATTTTTTT
AGAGGTTGATATATATAAGGTTAAAAAAGTCGATTT
AAAGTTATTAAAATTTTTAATATTTAAGTTATTTTA
AAGAAGATTTGTGAGTAGATTTTTGTTTAAAACGTA
AATAAGAATGAAGTAAGTAATATTATGTTTTAATTA
AGTTTTTTATTAGTTAATTGATTAAAAAGTTTTTTA
ATTTTTGTTCGGTTATTTGAAGAGAGAAACGGAAGA
TTTTTGATTATGTAATTTATAACGTGGTTGGTTAAA
AATGGAGAGACGTTATAATGGGAGTTGGTAATTTTA
TTTTTAGGAAAGTTTATATAGAATTCGAAGGAATAC
ATAAAAATAAGTAATGTAGGATTATTGGTAGAATTA
TTTTATTATTTAATCGTGGTTATTAGTGATTTGATA
CGGTAATGTAATAGTTTGTTTAATTTTTAAAATTTC
TGTTAAAAATTTTTATAAGTTTAAAAGATAATTTTT
ATGTATATTGCGGATTTGTAAATATATTTTATTATA
AATATATAAATTATTTATTAATTTATTTAAGATAAT
AGTGTTGTGGAATGGAGCGGTTCGCGGTTATTTTAT
GAGAAAATTACGGATTTATGTTTTTTGGTGGAAATA
ATTGGTTTAAAATTCGTAGAAGTAAAAGTTAAGGTG
TAATAAGGAAGAGGTTGTTATATTTGTTTTGTATGG
AGGTTTGTAGTAATTATTTTAAGTTGTTTTACGTGA
GATTTATTGATTAAGCGGTGTATTGAAATTGTTGAA
AGAAATAGCGAATTAATTTGAATAGGTAAAGAAAGA
TTTATTTCGGATAATAATTCGTTTAAGATTAGAAAA
TCGGTAAGGGAAGGTTGTTAAGGGAAATGCGTTTTA
ATTTTTAAATGATGATTCGTTGTTATTTATGCGAAA
TGTATTGATAAAGTTTATCGGGTTTTTTGGGGGTTT
TTTAATTTTATTTTTTTTGTTTTTGTTTTTTCGAAT
TTTAATTGGTTATGAGGGTGAATATAATTAATTTTA
TTTTTTTAGGAGTGGTGTGGATTTTTTAGGTTTTTT
TTTAATGTTTGAATTTTTTAAATTAATTAGGAGTGT
TTAAATTTTATTGTTAATTTTTTGAGTTTTATAATT
AATTTATGTATTGAAATATTATTTTTTAAAAGTTCG
TTGAAAAGTGAAGTTGGGATTGTTTTATGTAGTTTG
TTTTTATTTAAAAATAGATTAAAATAATGCGTGTAT
TAGAGGATGTAATTTTGATTATACGATCATAACGGT
TGTTATAAGGTTAATTTTTATTTGTATATTTTTATA
TGTGGAGAAAGATCGAATGTTTGTTTTCGTATGAAT
GTTTCGTATTGTCGAGATTTTTAATTGAGTTATTTT
GAATCGAATTAAATTATTTTTATTAATTGGAAAAAA
TATAATTATGTTATATAGATGAAACGTAATTGTATA
ATAAAGAAGGTAATGGGGTAAATTCGTAAATATTGC
GATTTAAATAAATTAGTAGGTAGTAGTTTGGTTAGA
TTTTATTTATTTTTTTTAATTTTTTTTTGTTTTAGT
TTTATTTTTTATATAAATTAATTAAGTAGTGATTTT
TTGATAAAATTCGTTTATATTTTTTTTCGTTTTTTT
TTGTATTCGAAAATTTAGTTTTATTATAAAATAAGT
TTTTATAGGTGGTAAATTTTGTGTTTAGGGTGTTTT
TATCGTATTTAGTTAGTTTTTTTTTTTTTTTTGGTT
GATTAGATATTTATTTTTAAAAGTTGAATAGAAAAT
TGGGAAGAAGATTTATTTAATAAAAAAAGGAGTATG
TAATTTTTTGTGTCGTTTGAATTTTGTTATGTCGGT
TGGAATTTGAGTTTAGATATTTTCGCGTTTAAAAGG
TTAAGATTTATTATAATATTAATAAGAAACGAAATT
TATGATAGTTGATATATATTATATAAGTGAGAATTT
GAGTTTGTTTTGTTTGATTTTAAAAGAGTTAAAAGG
GGAATTTTTTTTAAATAATAATTTTTTATTTTTTTA
AAGGTCGATGTATATTGTTTATTATATGTAATGAAA
AGTTGTGGGTTTTATTGTGATTGTCGTTGTTCTATG
TGATGATGTAGGTTTTTATAAAGAAGTTGTGGCGTT
TTGTTTTTGGATTGTTAATTAAAGGTGGCGTTATTT
ATATTTTAATAATTGTTTGGATATGAGTCGGTATTT
TAGTTTTATTAAAGATAATATAAAATTTTTTTTAAA
ATTTATCGATGGCGTAGGAGGTTTTTTTAGTAATTG
TTTTTAAAATAAAGATTTTATTATATGTATGGAAAA
GTTATGGTTATCGAGTGGTATTTTAATAATTTATAG
TATAGATATGTTATATTATTTGGTTTGATATTAGAA
TTAGTTTATATGTTGTAATAATCGTAGATAAATAAT
AATGTTCGTTTTAAATTAATTAAATAGCGAGTAATG
TAAATATTAAAGTGGGAAGAGAAGTATATTTTTTAA
TAGTTATTAAGTTTAGCGTGTTATTTAAGTTATATC
TATATATATAGGATTTTTGTTATTTTATAGGTAGTA
TTAATTTTATTTTAGTTATTTTTTTCGTAGTTTTTG
TTTTTCGATTTGAGAATGGTTTTGTTTAAAATATCT
TCGTAAATATGAGAAGAGATTAGGTTTTATCTACAT
GAAAAATATTGGTTGGTTTGACGAAAAGCATTATTG
TTTATTATTGGATCGTTTAGTTTTTTGGAGTTACTT
TAGATTAAGGTATCGGATGGTTTATTATTGACGGTG
AGTTAATTTTTTATTTGATGTATATTTCGGCGTTAG
AAATTATATATTATTTTAATTAAAAAATGTTAAGTT
TTTTTTGGTTTTTTTTTGTTGTTTACGGTGGTGATA
TTATATTTAGTTGTTTTGTAAAATTATTATATTTGT
TTATATAAATTTTTGATTTTAGTTTTAAGGTAGTTC
TATTGTAGTATAGAAGTTTTATTATTATGGTGCGTA
TATATATGTAATAATGTTTTGTTATTTAGTTTTAAT
TGTTGTAGATATGGATTAATATAAAGTTAGATTAAT
AGTTATGATAAGTGGGAAAGGAGGTTATGTAGCTTT
AGTTTTGTTGGCGGTTTTTGTTTGTTTGTCATTTGG
TTTTAATTTAGAAAATATTTTTTTTTATCGGAGGTT
TGTAAATTTTTTTGATTTTGGTGTGATATTATTTAT
ATGGATTGGTTAGAGCGATTGTTAGACGGATTGGAT
AGAATTTCGAGATTGTGAGGTATTATAAATTGATTA
TGATATTGTAGTTTTTTTACGGTGGTTGGTTAATAT
TAAATTTATGTTGATTTTTTAAATAAATATTTAATT
TATGTATTTTGTTATTTTTATTAGAATGGAAATTTG
TATTCGATTTAATGATCGAGTAGGGTTTTTAAGTTT
TATTAAATTATTTCGGAATAGTTTTTAAAGTTTTTG
ATTTGTATTTTTTTTTTAATACGTATTTTTAGTATA
TCGTAGATTTTTTGGTATTGTGATTTTTGGATTGAT
AGTTATCGATTCGTTTTTTTGTTTTGGAATGTAGTG
TCTAAATTTTTTGTAGAGTATGAAAGTGTGTATTTT
GGTTTGAATCGGAGTGTAGATTTCGAAATTGGATTG
AAGAAGATTATTATCGATATTGATTTTGGAATCGGT
TTTTGTAAGTAAGGATATTTTTATTTTTAAATGACG
AATTAAAGTATTAAATAAATTAATTATATTTTTTAG
TGATTGTAATAATAAAATGATGAATTAGAATTAGAT
TGATTAATTTTTAATATTGAAAATAAAATATATAAT
CGATATGGTTGGCGATTTTTATCGTTATAAATTCGA
ATTGTTAGTAATTATATTTATGTGGATTGATATTGT
CGGGGTAAATTATATTTGTTAAAATTTTAGTCGTAA
TTATATTTTATTGTTATAGTTTGTATTGATTAATAT
AGAGGACGAAGTAAATATCGAGATATTGATTTAGAT
TTGGTTTTTTTGGATGTAGTAGATTCGTATTAAAGT
CGGTTAGTATTTCGTTATTATTTTTTTTTTGGTTTT
TCGAATATATTAAGTTTAGTATTGGGAAAATGTTTA
TGTTTTTAAATTTTTAATAGAGATTTATTATGAGTA
GTTTTTTTTATAAGTTTAAATTTTTGTTAAAGTTAT
GGTTTTTGTTTTTTTGATTTGTAGTACGGAATTAAG
TTGTTTGTTTTGAGATACGCGTTTTGTTTTTTATGG
AGTGAGGAATGTGTTGTCGGTAGAAGAAGGTTTTGT
TGGATATTTATAGTTTGTTTAATTGTGTTAGTTTGG
GTTTTGTTTTGTAGATTTTTTTATTTTTTTTTTTTG
GTGAATTAATATGTTTTTTGATTTTAGTAAATGGGT
GATTAGCGGAATTTGTAAGTTAGTAGATAATTAATT
ATAAAAAGGAATGATATTTTATTTTTTTGGGTTTCT
TTTCAATTTTATAGGAAAATTTAAATTGAAAAGTTA
TTTTATTATGTTATTTAATATTATTTAAATTAGGTT
TTAGATAAGAAATGGAGTTGTTGGAGTTGGTCGTAG
TTAAATTTAGTTTTGTTAAGTTTTTTAGTAGATGAT
TTTTTTGGTGTATATTTTTATATTTTTTTTTTTTTT
ATGTAAAGAAATATAAGAAAGAATAAGATTTTATTA
ATTTTTAATTATTTATTTTTTTATTTAATAGTATTA
AATTTTTTTTTTTTTTTTGGATAAAAATTTTTGATT
GATGATTATGGGTTCGATATTTTCTAGTTTTATTTA
ATTAATTAGAAAAAGAATAGTATGAGTATTAAGGGT
TGGAGATATTATTATTATTAATAGTTGTTGGAGTAG
ATATGTTTATGTTTTTTTTTTTTTATTTTAATTTTA
AAAATAAATGAAAAAGAATAAATTTTAAGTTTAGAA
AAATTTGGATAGTTTTTTATTTGAGTTTTTTTTTAT
GTTGAAAATTTTGATTTTGATTTGTTGTTGTATTGT
TTTGTTTAAGGCGAATGAAAGGTATGGTTAGTATTG
AAGAAATTATTGAAATGTGACGTTTTAGTATATTGA
TATGATTTAAGTTTTCGTATTTTATAATTTGATGAT
GATTAGATAATGTTTTAGTGTATATTTATTTATTTA
TCGTTGAATAATTGGTGGGCGAGTGTTTTATGAGTT
TTTATGAATGATTTTGTTTATTAAAATTTGTTTTTA
TAAAATTTAAATTATGTGATATGTATATGTAGGTTT
TTTTTTTTTTTAATTATTTGTTAAATAATTCGTAAA
GTATTAATAATAGAATATTAAAGATGAATTTAATAA
GAATTTTTGATTGTAGGAATAAGATAGAGAACTTAG
TGATTGATTTATGGTTTAGCGCGTTTATAAGATTTA
TTGGGGGTTTAGGGTTTTTGTATCGACGTTATTTAT
AGAGTATGAGTGTTTTTGTTAAATTTGAGGATTTTA
ATTTATATGAAAATATAAGTGTATTCGGATCGATTG
ATATTTTTTTTTTTTTAGTTTTTTATTAAATTGTGT
AATAGAGATTTTATGTTTAAATTGGTTTGAGAATTG
ATGAGAATTGTGATTGATGATATTTTTTGTGGTATA
AATCGATTGTATATGATTAGAGTATAAGAATTAAGT
GATTAGAGTTTTTTTTTGTGTATGGAGAGTTTCGAG
TTTTTGATCGATTTTAAATAAAATTGTTTTTATTAT
TAGGATATATGAGAAATTTGTATAATTTAAATAGAA
TGATTTATTTTTTATATTTTTTTTTTTTTTTTTTTT
GATAGATTGTTTATTTTAATAAGTAATTTTGAAATT
TGGTGGATTTGCGGTCGATTAGTTTTTGTTCGGTTT
ATATTTTTTTTGTTTATTAAGTTTGAGTTTTTTCGG
AAGAGTGATTAGATTTTTAATTAAATAGTGGTTACG
GTTTTGGGTGAATTAAGTGTTATGTTTTTTTGCTTG
TTTTCGTTAAGATGATGAAGTTCGTAATAAGTAGGT
TTATTTTTTGGAAACGGGTTAAGTAATGATTATATA
ATGTTTCGTTTTGTGATGTATTATTTTATTGTAATA
TTAGTTTAAAGTGGTTTGGTGTTGCGATTATTGGTT
TATTTATTGTTAGATTTTGTTGGTGTAAAAATGATA
GAGGTTGTTTTTTAGGAGTTGTATGATTAAAGTGTT
TGATTGTTACGTGGTTGATTTTAAGTATGAGGATGA
TAATTTTTTTTTATAAATTTTAATAAGAGTTTTCGA
AGAGAGAGAAGGTAAGATTTAACTTTTATTTTTTGG
GTTTTTTTTTTTTATGTTTGGTTAATTGTAGGCGAA
AGATAATAGGTATTTGTATTTATAGATTAAAGTTTG
TATTTTGTTTTTTTTTTTTTAAATTAAGGTTATTTG
CGATTTTGTTGTGTATTTTTTTTTTGGGGGTAGATT
TAGATTTGTTGTTATTAATGTATAATTTGATATTAT
AAAAAAGTTGTGATGGAAGGAAATGATAATAGGTAT
ATGAAGTTTAATTTTAAAAATTAAAATTTTTATAAA
GGTCGGAAAAGTTTTAAATTTTAGTGAAGAATGATA
GGATATTAATTGGGAGAGTTTGAGAAGGATGTTTTT
GATAACGGAAATGAGTATTAATGGAATGATTTTTAT
TAAAAAAGCGATGTATATAGTTTTGGTGGTGTGTTG
AAGTAATTTAGAAAATAAATAAAAAAGAAGAAAAGT
TTAAAATATTTCGGTTTAGTATAAATTTGGTTTTGG
AGTTATAGATTTTGCGGATTAGAAAATTTATTTTTA
TTAAGTTTTTGATGCGTAAAGGAAATTATTATATTA
TGGGTATAAGTGTTGTTTAAATATTTTTAATTTATT
TTATTTTGTTGTAGGAGTGATAGTTAAAGGTGATAT
GTTTTCGAGTGTTTGGTTGAAAGTTTGGTTTTGATG
GATTATTATTTACGAGGGATTTATTAAAATTAGATC
TGTTGTATTGTTTTTTTTAGGAGGAAGTGTTTTTGG
GGCGTGAGGTTTGGAGAAGGTAGTTTTTTCGGTGTA
GGATAATGTTTTTTTTTTTTTTTTTTAAGTAAGGTT
TGGTAATTTGATATTAGCGGTTTTGTCGGAGAAAGT
TTAAAAATGTTTTTTTATGATTTTGTATTAATTGTT
GTAATGTATTTTGAAAGATTATATTTTTTTTATTTG
TTAATTTAGTATGATTAATAAGTTTAGGTTTAGGTA
GGAATTTCGTGAAGGGGAAAATAATAAATTGTGAAA
TGTAAATTTTATTGGTTAATTTTATTAAAATATTTT
AATGTTTTTTATATGGATGAGGTTAATAGTGTTTTT
TTATTATAGTGATTTATTATAGTATTTATTAGAACG
GGATAGTGAGTTTTATGTTATTTATTTTAGGATTAA
GATTGATTTAATTAATTTTGGAGAATTTTTCTAAGA
GTTGAGTGTTAAGTTGGAGTTTTTTTTTTTTTTTTG
ATATTTAAGTTTTTTTTTTGGTTTAAATATGTTGAT
TGAGTTTATTTAAATATATTAATTTAGAAATTTTTT
TGAAAATTGGTATAATAATTTCGTTTCTATATAAAA
GTTTATTTTTGTGGTGATTATTATATTAAATTTATC
TAGTAAATATATTAAGAATGAGGAATTGAAGAAGTA
GTATTTTTTAGAGTAAGATGTGTTGTTGTTTTTTTT
GTAAGATGATAGCGATTAAGTAAAAATTTGTTAAGG
TTGAATTTTTTTTGTTAATATTAATATATTATTTTC
TTTTGAGATTTTTTGAACGGTAGTCGGAATAATTAT
ATTCGAGTTTTTTTGTGGTTTTTTGTTAGTAAATGT
TGTAGTTTGGTTAAAGGATGTTTTAGTGTGTTTTTT
TTTAGTTGGTTTAGTGGTTATTTAGATTGAATAATG
TATTGTTATTATATTTTTAAATATTTGATTTATTTT
TTCGATTTATGTTTTTTTTGTTGATGTGGTAGTGAG
TTTTGAGTATTTTTATTATTATTAGTTTTTATTTAT
TTTTTTTTTATGTATTATTTTTAAGAAAAGTTTTTT
TAAAGTTAAAATTATTAAGGATAATATCGAAATTCT
GTCGATTAGTTATTTGTAGATAGTTTGAATTAGTAT
TATTTTAAAAAAGTTTTATAATATGATTTTTATAAA
AGTTTGTATTTAATTTTAGGTTGAGAAGATTAATAG
ATTTTTTTTTTAGGTATTCGTATATTTGAGTATATT
TTTAATCGTTGATATTAATTATTTTATTTTATTTAA
TGTTTATATATATTTGTAATCGTATTTTATTTTGAA
CGTATGTTAATTAATTCGGTTTTAATATAATTTATA
TTTACGTTAGGTTTTTGTTGTTTTTTTGTTATTTTA
AAGTGGAATAATGTTAATTAGTTTCGTAGCTAGTTA
GTTTAAATTGTATGAGATTTTATTATTATTAAAGAA
GGAGCGTGACGGGGACTTATATAGATTTGATGTGAA
TTATAAAATGATGTGTAGTCGAGGTTATTTGAGATT
TATAAATCGAATTAATATATATATATATATATAGAT
ATTTAATAAAAAAATATTTAAAATAGTTTCAGAAAA
TTTTTTAATTAAATGTGTATGTGAAATATATTTATA
TGGATTGAGTAAGTTTTTGGAAAGTAAAAATTTTTT
ATACGTTTTTTTAAAAATGTATATTGTATTTTTTAT
GTATTAGAATTATTTTTTTAATTATAGTATTAGTTA
TTTCGTTAATTTTTATTGTAATGTTATTTTTTTATT
AGATACGGCGTTTGGGGTGATGTAAAATGGCGTGGT
TTGATTTTTTATGGATTTATAATTTTGTATTTAGTA
CAAATTAATAATTAAATTATAAGTGTATAATTTATA
ATATACGTTAAAAGTTGTGGAATTGATTGGAAAATG
AGATATGTTTTTGAATGAGACGATTTTTTAGGGTTG
TTGAAATAAAATATTGTTTTACGTGTTTATAGTAAT
GAGTTGACGGTTAGTTTATTTAGTTGAGTTAGTTGG
TTTAAATTAAAAATTAAAATAATCGGAAAGGCGTAT
ATATTTAAAAATTTAAAAGGTTGTTGATAATTAATA
CGTTGTTGTTAATGTTTAATATTGTATTAATTATTA
ATTTTTTGATGTATGTTATATGCTTAAAATAAATTG
ATAATTAAGTTCGTTGAATATACGTATATTATTTTA
ATGATTTGTATTTTTTATAGTTTTTTTTTTGTTGGT
ATTTATTGTAGAAAATTAGTAATTAGAAGTAAATTA
ATTAAAATTTTATTTGAAGAATAAATTTAAATTATC
GTACGGTTGCGAGTATATTTGAATTTGGTGTTGTTA
TTTGAATTAAAATTGGTTGAGTTATTCGTAGTTTCG
TTTTTCGGTATTAATTTAAGTTATGTTTTTGAGAAG
TAAAAATAGTATTAGATTTGTGTAAGATATTAAGAT
CGAGTGAATATTTTTTTTTGTTTGTTTTTATAGATG
TTTTTTGTTTTTTTGTTTTGTTATTTAGATGGAGTT
TTGTTGAGTTTAAGATGGTTGAGTTTGCGAGAGTTT
ATAAATAAAAGTTTTATATAATTTTAAAATTTATAA
TTGATTTTTTTTATAATTTATAAAATGTAATTTATT
AAAGATTAAATTTCGTTTTGAGTTTATTATAGTTTA
TATAATATTAGAAAATTTTTTAGATCGGATTAGTTA
ATTAATGATATTATGGTAGTTAAGTAGAAGGAAATA
AGTTTAAATTTGTTTTAATAGATAAACGACGTTGTG
ATTTTTAAATTACGGTTGTTGATTTTTAATTTTAGG
ATATGGATCGAAGATATAAAATTATTACGGTTTAAT
AATTTTTTGTTATGTTTTTTTTTTAGTAAGTTAAGA
TGGTATAAGTAGTGGTATAAGTTGTTGGAAAATTTG
AAGAAGTTTAGGTGTAGTATGTTATGTTTTGTTCGA
GAAAAGATATTAGAGGTATGTATTTTAATAGATATT
TTGCGGTATATTGCGGGTTAATATTTAGTATTTTAT
ATAAGTGTATTTTTTATAGTTGAGTATGAGTTAGTT
AGGTTAATGGAGTTATTTATAAGGGTATTGTTTATA
TTGGTGTTTTTTTATATATGTAGGAGTTGAATTAGC
TGATGGTGATAGATTTTTAAGTAGAATATTTATGAA
TATATTTATATTATAAGAGAATGTTTCAGTTGTAGA
TTTTTAATAGTTTATAGATGGGAATAGATCGATATT
GGTTTTTTTTTGAAAATATTAGATCTGAGTTTTTTG
AAATTTGTTGAGGAAGAAAGATTAGAAATTGATGGA
TGTGATTGTTGAGATTAAGTTATTTTTAGGTGAGTA
TTGTTCGATTTGTAAAGATTTTAATTATTGTCGTAT
TTAAAATTGGTTTATATTTTTTGGATTTTTTTTATT
TTAATTTTTTCGGTTATTTTTTTGGATTGTAATTGA
TAAATAATAATATTTAAAAAAATTAATATTTTTGTT
TTGTATTATATGTTATATTTAAAAAAACGATTTTAA
TAATGATGATTTTAATGAGTTTAGTGAAGAAGATGA
TAGAGTTAATTGTTGAATTAATATTTTTATATAAAG
AAGTAGGGATGTAATGTATAATAAGTTAAAAATATA
GTTCGTTTTTTATAAGATTAGATTTTATGTTTTAAG
TATTTTTTTTTAATATATTTAATTATTTGTTTGGTA
ATTGTTTGATAAAGTCGGTATTGTTGTATAGTGATT
TAAATGTATTATTTGTTATGATTTTATATGATTATT
TAGTATGTGAACGTTTTTCGTTGGTATAATTATATC
TTTTTGGGTTTAAAAGAGATAGAATTATTGTAAAAG
ATTTGTTTTGGGATGTTTTTAAGAAAATGTAAATTT
TTAAAAGATTCGAAATTTATATGATTGGTTAATATA
GTTTTGTTATGGATTTTTAGTGTTTTTTTGAGTTAA
TTTTGGAAATTAAAAAAAAAGTGGGTCGAGAAATTT
TTTTATATATATTTTATTATTTTTAGATATTGATTT
TTTATTTATTCGTTTGATTTAAGTGGGAGTCGTGGT
ATTAAGATAATGAAGAAGAAGATTGTGTTGTGGGTA
TGTAGGAATATAAATATAAGGTGAGTGATCGACATG
TATGAATATGAGTGTTTATAGTATAAATAAGTTTTA
TTTTTAATTTATTTATAATTTTTATAATTAGTCGAA
TTTTTATAAGATGGAAATTATTTTTTATTGGTATAG
ATAATATTATTATTTTGTTATTACGTGTATATTACG
AATTGGTTTATTTTTTTTTTTGGTTTGCGTTAATAA
GTTTATTTTTGTAAGTATTATAGTTTTTAATATTAT
ATTAAATGTGTAGTGTTTAGGAAGGTTTTGTGTTTA
GTTAATATAGTTTTTTTTTATAAGTTATTTGGGTTT
GATATTATATTAAGTTGTGTTGTAGAATAGTTGATA
GTATTTTTGTATATGTACGTGGATGGGTTTTCGTGA
GATATGTAATTTAGTGAATTTATGATGTATTTTTAT
TGGATATAAATAAATATATATTTATATATAATGTAT
GTTTAGGTTTATTATTGTTGTTTTTTTTTTTTGTTT
ATAATTAATTTTATTTTAAATTTTTAATTTAAATTG
AATTCGAGTTGTTAATTTTTTTTCGACGTGATTAGA
TGGTCGATTTTGGATTTACGTAAGTGTAATATTTAT
ATTTAGTAATTTTTAATTGTTAATAAAAAAATTGAT
ATTAATGCGAATTAAGCGTATAGAAATTATGTAATA
TTTTAAAATTTTGGTTTTGTTTAGTTTTAAAAAGGA
TTTTTAATTTTATATTTATAATATATTATATATAAT
GTTAAGTGATTGTTTATTTTTTTTTGAGATATTTAG
TATTATAGATCGTATTGTTATGGTTGTATTATACAA
GGGATAGTGAATAGCGAGAATGACGATGTGTGGATA
ATAGAAAAAAAAGAATTTTAAATTTTTATATGAAAA
TTGATTTTTAATTTTGTGTTGTTATTTTTTTTTTTT
TTAAGTACGTCGATTTTTAAATTCGTTATTTTTGTT
TATTGTATTTTTTTAATTATAATGAGATGAATTATA
AAAGGGGAATTATTAAAATCGAATTTTGTTGAGGAG
TTTGGATTTTGATATTTAAATATAGATTTGATTGAT
GTGTATAAGATCGTTTTTAAAGGTTAAGAAGTTATT
TTGGTAGTAGGTAGTTTGTATTTTTTAAAACTAGGA
GGATTTAATAGGGTAAATTTAAAATATCGGTTTGGT
AAATAAAGTTATAAGTTTTAATTTAGTTTAGTTGTA
TTTAAATTATGAGTGTATAGTAGTTATGGATTAGTT
AATTCGTAATTTAAGTTTTTAAATTTAAATTTAAGA
TTTTTCGATTTATTTTAAATTAATGAATTTTATTTA
ATATAGGTAAGGAATAGAGTTATAGGTTTTTTGATA
GTTTATTTGGATGTTGTAGTTATTGTTGGTTTGAGG
ATTTTTGTTTGGTTGTGTAGATAGATAATTTATTTT
TTAGGATTAATTGTTTAGAGATTTTAATTGAATAGT
TTTAAATATGAAATTCGATTATTAGAAAATATAAAG
GTATTATGGTAGGAAAGAAAAAAGAAGAAGATAAGA
TGGTATATGTTGTAACGATAATTTTAATAATTTGAG
ATATACGTAATAAGTAAATATAAAAATATAATAAAG
AGAAGGTGTTGGATGAAAAGAAAATGGATTTGGAAA
AAAAAAATATGTAATTGAAATTAGATGATACTTTAT
GATGTTAGTTAAAAAGAGTAAGTATTAGGTGAGTAG
TGAGTTTACGTAGAGTAGGTCGTGGATTATGGAGAT
GAATTTTTTTGGAATAGAGTATTTGGAAATTTTATA
GGAAAGTATTTTTGAGAAGTTTTTTGATAGAGATGG
TTTGTTTGGAGGAGTTTGAAAAGGGAGAAATAGGGG
TAAATTGTTTTTGTTTAAGTTGATTTGTTGATTATT
TACGTTTAGATTAGTGTATATTTTTATTTAAGTATA
TTATTATTCGATATTAACGAGCGATATTCATTTAGT
TTTAGTATAAAAATTAAATAAATCGATTGTTTGTGG
ACAGATAATAGGTAAATGAATTATTATAAATTTTAT
TTTTATTATTAGGTGTAGAATCGCGAGTTTTTATTT
TTTTTAATGTTATTATTAATTTTTTTAATATATTTT
AGATGTGAATAAAAATAGAAATTTTTGTTTTTAATT
TATCGGTGACGAAGAAGAAAGTAAGTTGGTCGAGTT
AGATCGGAATTAATGGTGGTGGTTTTTATCGTTATT
AGTTTTTTTTAATTTTATATTTTATATTAGTAACTT
GGTTTTATATTTTTGGGAGAAGATGATATAAAAGTT
AAAAATATAATTTATTAGAAATAAGTTTTAGTTTAG
ATGGTCGTAGAAAGTTGGAGTAGATAGTGATTATGT
ATACGAAAGAGATGTTTTAGATTTATATGTTTAAAG
AGGATTTGTATTTGTAAATTAAAGGGAAAAGGATAT
TGGAATTTTGAAATGAATTAATATGTTTTAAGTAAA
GTTGAAGTATTTATTTTTGTATAAAAGTTTATAATT
AGAATAAGTAAATGTAGTTATATTAAATGTGGTTTA
TAGAATTTTAGGATGTGTAAGTTGTTTGAAGTGAAT
GTTTTGTTTATTTACGAAAAATATGGGAAAATTATA
TTTTTGTAGTGTATAATATTTATTAGTAATAATGTA
TTAAATTAAAGAGTATATTTTTTTTGGGATTAAAAT
AAGTAATTTTGAGTTGTATTGTAAATGAATATGTTA
ATGGTTTTTTTTGGTTGGTTATGATATTGATTTTTT
TCGATGGAAGATAAATTTTTATTTTTAATAGTACGT
GATTAGTGAAATATATTAATAGAAGTTTTAAATATA
ATGTTATTATTTTTTTTTTTTTTGTGGTAGATATTC
AAAATTTATTTGAATTATTCGATTGATTTTTAATTA
AATTTAAGATATTTTTGGTTTTAAAGTCGATGATAT
ATAGTAGTGATTAAGGAAATTTGTATGTATTAATAA
TTGTTGTTTGATGAGTGAGAGATTGTTGGGTAGGTA
ATTATTAAATTTATTAATTTATAAAGGTTAGTTAAC
AGAATAGGATGTATTATGGATGGATTTTTTTTTTAA
ATTCATTTGGCGTGTGATTTTTTTCGGATTATAAAT
TTTTTTTTGGTTGAAAATGGGTATAAGTGTTATATA
AATTTTGAATCGGGGGTGATTTTAATTATAAGGGTA
TGTAATTTATTTTTATATTTTTGGTAGGAAATTTTG
TTTTTATATTTTTAGAAATTTTTATTGTGTATGTAC
ATATTGTTTCAATTTGAGATAAGAATTAGTTAATAT
AGATTTTGATTTAAAGAAAAATTATTTTAATTTTTT
TTATTAGTAGCGAAATTAGGGTTTATTTTTTTGTTT
AAAATTGTTATTGAAAGTTATATTTTATCATGTTAG
ATAAGTATTATTTTGTGATTATTTTGTTTGGTGATT
TTTTATGAGGTAATCGAAAATTAATAAAATTTTATT
AAATTATAATATAAGTTTATAACATATTTAATGATG
ATGTTTTTTAATTATGGATATTATATTTTTTTTTTT
TGGGATTTTATTCGAAGGAATATTTTGTGGATATAT
AGTGTTAAAAAGAAGAAGTAGAGAGAGGATTTTTGA
AAGTTTGATTTATTTTGGGATTTGATTGATTTGTTT
AAGAGTGATATATATATTATAAATAGAGTTGAAATA
ATATAATAAGAATATAAAGAAGGTGAGATATGTGAG
AACTTTATTGTATTATTTTAAAATATTGGTAATTTT
TTAGTCGTTTTTAGGTTTTTATATGTTTGGGATTTA
TAATGGATTTTGTTTTATATTATAAGAAATTTGTGT
AACGTGGTGAAGGAAGGTTTCGTTTTATTTTAACGT
TTTTTTTTAAGTGGTATATTTTGAAGGATGTTTTTA
AGGTAAATTATGTAAATGATAAATTTTTCGAAAGAA
TATGTAAAGTGAATTTTATGGATTGTTTATTAACGA
GATTAAGATTTATTGAGAAATTTTGAGGTAAATTGG
TGAAAAATAAGAGAGTAGATATAATGATGATAGAAG
TGGTTGATTTTATTAAAATGTATGTGTCGTTTATTA
TAAAAATAATTTGAGAAATAGGTAGTTTTTTTAGAA
TTTTTGTGAGTTTTAGTGATTTTTGATGTTTTTTAT
AATATATTATTTTTTTTTTTTAATTTTTTTCTTTAA
TGAATAAGTTAAGTGTATAGTTTTTGTTTTTTTTTG
TTTAAGAAATAATTGTATAGTATATAAAGTTAAGTA
TATTATTTTGATGATTTTTTAAATCGGATTATTTTT
TTTTAGATTTATTTTTTTTAGATAGTAAATAAAGGG
ATATATTATTTATGTGCGTTATTTTTTTTTTTTTGA
GAGTTTGTTATTTTTAGGATATGTTATATCAGAAAT
TAGGTTAAGTGTATTATTTAGTTTAAATTGTATGCG
ATTTTATGGTACGATTTTTATATGGTTTTTATCGTC
ATTAATACGATAATATGTATATAAATTAAAAGTAAT
AAAATTTTTTAGGGTTTTTAAATTTAGTAAATATAG
ATAAGTATAAATTTAATTTAAATTTAGAAATAAGTA
TTTATTGTTATATGTTTTTATGGTTAGTTGATAAAT
TATTTAAAATATGTTATTATGTGTGTGGTTTATAGT
ATTGATAAAATTTAAAAAATTAAAAATTTTTAATTA
ATTATTATTTTTTATTATATAATTTAAATTTTACTA
ATATTTTGGTGTAAGATATTTATTGTACTGATATAA
TATTTTTAAATTATTTAGTAGTGTTTTGATATATAA
TTAATTTTTAAGAAATAAATTTGATTTTGGTTGTCG
ATGTTAATTTTTCGATTTTTTATATTATAATAATAA
TAAATAAATAAATTATTTGTTTGAATTTTTTAAAAT
GATATGTTAGAAAGTAGTTGTGAGCGATCGTATTGA
GATTTAGATGGAAAAAAATAAAATAAAATTAGTGTA
AGGTTTTTGTTTTTAATATTTTAAAATTAAGTGTTT
TGAGATTAAAATATTAAAAAAAAGGTAATTTTGTAA
TTTTGTTTTTTTGGATGTTTTTTTGTGTTTTAAGGT
TTATATAAATTAAGATTATTATTTATTTTTTTTTTT
TATTGAATTTTTGTTAAAAGGAAAATATTTAATTGA
GCGTATTTGTTTGTTGTTGTTTTTGGTTTGATTTGT
GATTTTAGAGTTTATGATAGGGTCAGTTGTCGTAGT
TTTATTTTTTTATTTATTTATTTAGTATAATTAATT
AAATTGTAGAAAAAAATTTTTGTGTGTAAAGTAATT
GAATTTTGACGGAGATGGAAAGAGTTTTGACGGAAT
TAAGTTTTTGTTATTGTTATACGATTAGTTTTTACG
TTAAGATCGATATTTGATTGGTTAAGTTGTAGAGAT
TTGTGATTGAATTTTTGAATTAGATCGAGAAATGGG
TTTTATAATATAAAAGTGGGGATTAAATTTTATTAT
TCGATAAGGGTAAGGATATCGGTAGTGATGAAGTTT
TTTTATTTCGATTTTTTTATCGTTTGTAGGGGTTTT
GTTTATTGTGTATGTATTTTAATAGGTAGATGGATA
TTGCGTTTTTTTTATTTTTATATTCGATTGTTTTAT
TGAAATAATGGAAATAAATTTATTTTTTTTATAATA
GATGTAAATAAGGGTAGATAAGTATTATATCTTTAG
TTGATAAATAAAGAGGATGAGGTTCGAATTATTGAT
ACGAAAATTAGATATAAAAATTTGTATTATGAAAAA
TGTGGGAAAAAAGATAAGAGATTTTAATTATTTTAA
TAGATGTTTTTCGAGTAGGGATTTGAAGATTGAATA
TATTGAATAATAAAAATTTTTTATTAAATAATACGT
CGTTTGTATATTTAAGAAATTTGGAAAAATATTTAA
TTATTTTAAAGTTTTAATTTTTTTCGTCGATAGATT
AGAATTTAGTAATAATTAAGGGAGATATTAATTTGA
TATAAGAAAATTAATTTAAGGTGGAAATAATATTTA
TTTGAGTTGTTGGCGAAGAAGAGATAAATTGTTAAA
GTGTATTAATTATTAATGTATATATATAGTATGTCA
GAGTATTAGAGAATTAAGAATATGAATGGAAATATA
GGTAAAAAATAAAATTGTAAAGTGAAGAAAAGTTAT
TTTTTAAAATGATATTTATGTTGGATTTGTTTTTAA
GGGAAATTGAGTAGGAATGTTTTTAAGAGTTTTTTT
TTTGAGTGAGAATTTTTTATTTTTGTGAGAATTTAT
GAATATTGAATAGGGAATGGACGAATTTTAGTTTAT
TTTTTTTTTTTTTTTTTTTATTTTTAATAGATGTAG
TTTATATTATTTTATATGTTTCGGAATTGTTAATAT
TTAAAGTAATTTTTATTTTTGTTTTTTTTTATTTTT
TTTTTAATGATATTTAATTTTCGTTATCGGAAGGAT
TTATAAGTAGTATATATAAATAGAGATAAGAGATAA
TTGGTATTGGAGTTAATGGTAATTGGTTATTAATTT
AAAATATTAGATTATGATTTTGTATAGTCAGTAATA
TGTTTTTTGATTAGAGATATGTTAATAATTTTGTTG
AGTATTGTTATTATAAATTGTAGAATCTATGTTATG
TAGGATAAATTAAAGGACGAATATTTTTGATATGCA
AATTATTTTTTTTTTTAGTTTTTTTTGTTATTTTGA
GAAATTGTTTTGATATTGTGAAGATTTTTTATTTGT
TTAGATCGGAATTTTTATTTGCGTTTCGGGTAGACA
AATTGTTGTTCATATGTTTATTTTTTTTATAATTAT
TAATATTAATAAAATATATTTTTTTTTATTTTTCGG
ATAGTTGCGGTCGTAAAATAATATTTTTTTGTAGTT
TTAGATTTTTTATTTTAAGGATATTTTAAATTTACG
TAGAAGTATTATATTGTTTAAGTTATAATAGAATTT
TTTATTTTAGTTATTTTTGAGTTTAGTTATTATTGA
TTTTTGTAAAGAAAAAAGGAATGTTAAAAGAAATTA
ATAAGGATTATAAATTAAAAAGTTTTAGTGTATTTT
ATTGATTATGTATGCGATTGTTAATATTTAAGGTGA
AAATTTTTTTGAAATTATATACGAATAATATTTTTT
ATGTTGGAGGTTTTTTTTTTCGTTGATCGGTATATA
ATATAGGAAGAAGTTTATGAGAAGTTTAGTAAGTAG
TATAGAAAAAATTTTAAGGTTTAATAAAAATTTTTA
AAATGTATTAATAAAGTTTTTTTATATGATTATATC
ATATGTTGTTTAATTGATTGACTATTATTTAAATGA
GAATTTTTTTGTTATAATTTTTTTGATTATTTAATA
TTTAATTATTTTTTTGAGTAAAATCGTCGTATTAAG
TGGTTTATGGAGTTTATGGTAATTTGATTTAGTTAA
ATTTTGGAGTTTTTGTTATATGTTAATGTTGTATTT
TTTAATAGTGTATATAAGGAGGAAGAGGCGTGAAGT
ATTTGTTTATTATATATTTTTATTTGTTTATTTTAT
GGAATGATATGTAGTTTATTTTAATATTATTTTTAT
TTTATTTGTAATTTATATAAAGAAAATGTTAAGTTT
TGTAAGTATTGTATTATTTATTTTTAGTCGATATGC
TTTGAGAGGTATAGGGAGATATTTAATGATGATTGG
TATAGTTTATTGGTTTTGAAGTAAATGTTGTTTGTA
TGTTTTTAATATAGTATATATATTTTTATTTTTAAT
GGAAGTTGTACGTTATGTTTTTATTGAGTAGATTGA
GTACGAAGAGATTTGCGAGAAACGTTGTTTTTTTAA
TTTAGGAGTAAAAGATTTAGTTTGTGATTTTTATAT
ATAAGTGTAGATTTATTTTTTGGTGTTAATATTATT
TTGGAAAGAGTTAATGTTTTTATAAAAGTTTTTTTA
ATTTTTAAATGTTCGTGAAGTTTTTTAATTGTTTTG
TTTAGTTTTTGAGATTTTAATTTCGATGTTTTTGAA
ATTAAATTTAATGAGATTGGGGGGTTAGGTTTTTGC
AATAATAATTATTTAAGGGAATATAGAGTAGTATTT
GAATTATTTTATGTTGTATATATAATTGGTAGGTTA
TTAATAAATGTTTAATATTAATTTTATTGATAATTT
TTGAATCGTTTTTTTTTTTTTTGATTTTTTTTTTTT
AGGAAATGTAAATGTTTATAAAATTTTGTGATTTAT
TTTTTGGATCGAGTTGTTTAACGGGATAATGAGTTT
TTGGATTTATTCGATGAGGATTTTTTATAGCGTAGA
TAGTCGTCGGAAACGGATATGGAAGCGGTGTAGATT
ATGGGTTTGGTAGGGGTTAATTAGTTTAATTTCGAT
TTGTGCTGGAGTAATTTGAAATATGGAGAGAATTGG
ATGTTAATTATTTTGATTTTTATTATATTTTTTTGA
AATTATATAATATTTTAGAATAAATAAATTAAAAAA
TTTTTTTTGTTTATTTTGTTTATTAGAAATTTTTTT
AAAATATATTTAAGTAATAGAGAGAATATATTATAG
ATAATTTTATTTATTAATTTTTGATTAATTTTGTAT
TAATAATTATCGAGGGGTTATTAAGTATTAAATTAT
TGTTTTTATTTTTATTTTTGGTTTTTAAGTTTTTTT
TTAATAGTTAAAATAAGAAAAATAATTTAATATGTT
TAAAAGGAGTTTTTTATGAGTTATTTTTTAGTTATA
GGATAATATATGGGAATATGTTTTTAAGTAAATGTG
ATTTGTAAAATAAAATGAGGTTAAAATTAAACGTCG
GTTTTAGTTATTTGGTTTTGTAGATTTAGTAGGAGA
TTTTAGTTTGTTTATTTTGTAGTGTTTTTAATTTAT
GGAGGGTAATAAAGGTAAGAAGGAATGGGGAAGGTT
TATTTGTAAAATTTGATTAGGAGTAGGTAAAAGTGG
TTGTTTTTAGAGAAATTTGACGTTTTTAGTTTAGGA
ATTTAGTTTTGGATTGGATATGAATAAGTAATTACC
TGTTTTTTTACGTTAAGTATTTTTTTTGGAGATAGT
TTGTTTTCGTTTTTTTTTTTTTATTTTTTTCTAGCT
TATAGTATTAAATTTAAGATTTTGTTTGAAAGAAAT
TTATGAGATAATAGTGGTTAGTAATCGAAAATCGTT
GTTTTTGTTTCGTATTATATATAAATATTGCTTTCA
AGTTTTGTCGTGGTATTTATTATTAGATCTTAACGT
TATAAAATTATTTATAGAAAATATTGTAATTTTTTG
TTTAATATATTTATTAATGTATTTTCGTGAAATTAT
TATGTAATTTTTTTTAAGATTTTAAATTAATGTTAT
TACGTGTTCGTATAGGTTTGTTGAATGATTGCGAAA
ATGTGTGTATGTGTTTTTATATTAGGTTGTTTTGTA
GTGGACGAGTAAATTCGGGTTGTCTTAAAAATTAAA
TATTTTTAAGGAGATATGAGATATGTTGAAATCGTG
ATGATTGAAGTTATTTTTAAAAAATTTTGATTTTTT
GATATTTTAATTTTGTTATAAATTATTTTATGTCAA
TTGTTTTAGTTTAGTATTGGATTTTTTTTTTGTTTT
TTTTAATACGAAGAAATGGTGGTTTTGGGGTTAATT
TTATTAGAGCTGGATTTTGGTAGTTGATAGTGAGAG
AATATATTAAATTTATAAATTAAGATTAAATATATG
TAAATTTTAAAATTTAAAATTTAAATTTTAAATTTT
TGGTTTTTTTTTTATTTTTTGAATATTTAAATTTAA
ATTTTGGAAAGGATTTTTTTTTGTTAATTATATGTT
AACGGTAAAATGTTTTTTTTATTTATAATTTATGAT
ATTTGTGATTATGCGTTTATTTATACAGAAATAATA
ATATTTATTCGAAGTTTTGTTAAAGAGAGAAGTATT
TGGATGGAGATGCGTTTGATAAATTTATTTAAAAGA
TAAATGGGTTGAATTTGGTTAGTTTTAATTGTAGTT
TAAGTAATTGATTGATTATTTTTATATTATTATTGA
GTGGTTTTGATTAATAGTATTATGATATAAAAATTT
GTTACGTAAGAAATTTTTAGTTTTATTATATATGGT
GATGAAATATATATTATAATGATTTGTGTTAATATT
TTTTTCGTTATTAAGTTTATGATTGTATAAATTGAT
ATTTGGATAATTTATGGAGATTATGATATAAATGAT
GTTGATTGTAATAAAGTAATTGGTGTTTTCGTGAGA
AAATTTTAATTAATTTAAAATGAGATTCGGTTTAAG
TACGTTTTAGTTTTTTTTTTTTTCGCTTTAAATTAA
TTATTTAAGGAGACGAATAAATAATGACGAATTTGG
AACGATAAAAGTAGGTAAGAAAATTATTGGATTGGT
AGGAGATTTTTGATTGTTGGAATTTTTTTGAGACGG
TGTTTTTTTATTATGATTTAATAGATAAATATAATG
TTAATATATAGACGTTTTCGTTTGTGTTTTGAAAAT
ATTTTATAAATATTATAATATTAGAAATTATTGTAT
TTGTTTATTTTTTTTTTTTTAATGTTGGGGTTTTGA
TTTATATTATTTTTAAATTTTTTTATGTATTTGTTT
AAATAGAGATTTTTTTTTTTATAAAAGTTTATTAAA
AATTTAAGAAAAGAAACGAGAATTTTATTTTTGTTT
AGATAAAAAATGAAAGATATGGTTTCGTTCGGGTTC
ATGGTGGTGAGTTTTGGTTTTTGTTTGTTTTTTTAA
TGAACGTAGGAAGTTAATTTGTAAATTTAATTTTGG
TTTATGATTTTCGTGGTAAATAATTGTAGGTTTAAT
GTATTGATATTTGGAGAGTTTGAGTATTTAGTTAAG
GAAAAGTTTATGGATGTTGATATTTTTTTATTATTT
GTTTTATTTTGAAAGTTTGTTATAAAATTAATTTTT
AAATTTTAAAGAAAATTGTTATTTTATTGTAAAAAA
TTTTTGTTTGTAAAATATGAGGTGTATAATGAGACA
GTAAGTTATATGTTTTTTTCGAAATGAAATATTTTG
TATTTATTTTAAAGTTTTTGTTTTTCGATAAATGTT
TTAGAAAATGTTTAGTGATATTATGGTTTTTTGTTC
TAATTTTTTTAAAATTTAGAAATTTTCGTATTTATA
TGGGTTTTAGTGATTAATCGGTTTATTTTAAGGAAT
GTTTAATTTGAAGATTGGTTTTTTATTTTATAGGTT
GAATTCGGTTTTTTTTTTTTTAAGAACAATTTGGAG
AAAAGGGAAATTTAATTATTTAATGGAGGATTATTA
TGCGATGATTTTTGTTTATGTAGAGAATGGTAAATT
TTTAATTAAATTTAAATAGATTATGATTAATTGGCT
GTTTTTATTATATTTAATGTTATTTTTTTGGTATTT
TATGTAGTTGACGAGTTTATATACGTGAATGGATAT
AATTCGGTTTAGTGTATTTTTTTTTTTGTTTTTTTG
GAAAATGATTTTGATGTATTTTTAGACTTTATTGGT
TGATTATATAATAATATTAATTAAATGTTAATTCGT
TGGATTGGATAAGAAACGATATTTCGGTTACATTAA
GAGATAATTAAACGATTTAATTAATAACGAAGTAAT
ATTGATTATGAATTTGATTTAAGATTAATGAGTAAA
ATAATTTTTGGTTTTTATTTTTTAATAAATATCGTT
GTTTTTTGCGAATTATTGTTTATAGTTTTAACGTTA
TGTTAATATATGATTTGTTAATTTATGTTTAGTTGT
GTTTATGATTTTATTTAGGTGAAAGAAAAAGAGCGT
ATATTTAATATATAAGTTTATATTATTTATATATTA
AAGAAGAAGGATAGTGTGAAGGAAAAGAAATTGTTT
TATATTATTTTTTTTGTTTATTTTTAAGGTATATGT
TAATATTGTTGGGCGTTATGGTTGGATTGATTATTT
ATATTTTTTTTTTATATGTTAGAAATCGAAAATTTA
AAAATAAAATAATAATTATGAAATAATAAAAAGAAA
TTGATTTGTAAAATTATTTGAAAATGTGATGTTATC
GAGTTTTTGTAGTTATTTGTTTTGATGTTTTTTGTT
TTTGAAATATTTTTGTTTTTTTTTTTTTTTTTTATA
AGTTAAAGGTTAATTAATTAGTAGATTAAATTAGAG
TTTATTTTATTGTTGTTTTCGTCGCGGATGAATATT
GAATTTGTTTAAATGGTATATATTTTAATGATTTGA
AGATTAAATTTATATAGAAATTTGTGTATAATATTT
TATGTATATTATTTTTTTTAGTAGATTTTGATAGAG
TGAGATGTTGTATTTTGAGGATTGTTTGATGGTTAT
GGTATTACGTAATTTTTTGTGTTTAGTTTTAAATTT
GATTTTCGATTGTTGGAGGTGGTTGTCAATTTGATG
GAAAATTGATATGTAAATATGTTATGTTATATTGAT
AATTAGTAATTTGGTTATAAATTTCAAAATAGTGAT
ATTAGTTTTAGTATCGGTTTTTATTAAGTATAAGAC
TAGAGGTTTGTTAGTTTTTTTTATATGTTTTTTTGA
TGTTTTATGATTTTGTATGTTTCGTTTGATATTATT
TTTTCGGTAGTTTTATTTTTGTTTTTTATTGAATAT
GAAAATAAAATAAATAAAAAGTATTGTTTAATAAAT
TTTAGTTTTTTATATTTATTTTTTGAAAATATTAAT
TTATAGTTTTTATTAAAATGTGTATAAATTATCGGT
ATATTTTTAAAATAATTTTTTTATATAATTAAATTT
ATGTTTTTTAATGGAGAAAATTATAACGAATAGGTA
TATTTGTTTAAAATATTGGATAGTTTGATGAAAGCG
GAGAGGGAAAGAGAAAAAAGTTTTTTTTTCAAAGAG
TATAAAGTAAGTTTGGTAGAATTGCGTTAGTGGATA
GGATATTTGTGGATTTTATGTATTAAGTTTGGGAGA
TAATATTTTTTTTTAAATTATAAAATTAGTTTGAAA
TGACGTTAAGATTACAAATAGGTAAGTGGGGGTAGA
TATTATAATCGAATATGTATAAATTAAGAGTTTTAT
TTAACGTTGAAAAATCGAAAAGAAATAGAATAAGAA
ATGGGACTGTAAATAGTTTTGAAGAAGTTTTTGAAG
AAAAGTAGGAAGTTTGATTTTTTTTTTATTAGAGAT
GTTCGTAGCGGGTTGTGGTGCGGGTTTTAAGAAACA
TTTAAATTTTAAATTAATATTTAAAATTTTAATTTT
AGTTTGAATGATTTGATGTGAGTTATTTTTAATTGT
ATATTTTTGTTGGGAAATTAATTATTTGGAAATGTT
TAAGATAATTAAAGGTTTTTCGGGGTATGAATATAG
GAGTTCGTTTTTTTTTAAAATTTTAATGTATGTTGT
ATTGTGTTATTATATTATTAATAGAATGATTTGAGA
AAGGGTTGGAATTGTTGGTAGTTGTTATAAGGTTTT
TCGTAATGATTTAGCGTTTTAAGTTGTTTTTGTTTT
GAATTTTATAAATAACGTGTCGTTTAATGTTTTTTT
TTTTTTTGGAGAAGATAATGGTTTTAGTGTTTTGAG
AGAAAGAAAAGGTTAGTTAATTTATAAGTAATATTT
AGTTTATGGGTTTTTTAATTTATTTAAATAATAATT
AGTTTTCGAATTTGTCGAGTTATGAGAAGAAGAAGT
AAAAGAATTTTTTATATAAGGTATAGAAATTCGTAG
TTGAAAATTATAATGTAGAAATTAAAATTGATGGAG
AGTTCGGTTATTAAAAAATTTGTGTTTTAGAGTAAA
ATTGTTTTTATTATTTTTTTTTGAAAATGTTTTAAT
TTTTTATTTTAATATAAATTTATAATTAAGTTTTTA
AAAAAGAGAAGTATATTAATAACGGAATATACCGTT
TTAGTGATGATGATGAAGTGGTTATTTTTATGGTTC
TTTTTAATTGAGGGTTTTATAAGTTTTTAGGATATA
GTTTTATAACGCGAAGGATTTAATTTTTGGTTTTGA
ATTATTATTAGTTAAATTATTAGGTTTATTTTTTAT
TAGAATAGTAAGAAGAGGAAATTTGTAAATATGCGA
ATTTATATATGGGCGAGATTGAAGTAAAGATTAAAC
ATTAATATGAGAGGGTTTTTTTTAAGTATTTTAATT
GGAGTGTAATATAGAAGGAAAAGGATTGTTTTTGGT
TAAGATTATATTAGATTATATAATTTATAGTACTTA
GTTGATGACTATTTTATTGTTTGTAGTTTTATTATT
TTTTTATTGAATTGTTAGTATGTTTGGTTTTATGAT
TTGGATTTAGTTTTAGAGTTAAGATTAGTGGTGAAT
AACTAATTGTTTTATTATATTAAAATTGATAATTAA
TTAAGATTTATGATGAGTTTAGAGTACGTATATAAT
TTTTTTTTGTTTTATTATTGAAGAGATAGAGATATT
TTGTTATTTTTTGTAAAAGAATCTTAAATGATATTA
TTTATGTAGTTTTTAGATGTATTGTTCGAAGTAATT
AATATAATGAGGGACGGTTCGGACTATTTTTTACGT
AATTTATTAGTTTTTAAAAGTTTGATTTGGATTTTA
AGTTTATTTGGGAGGAAATTTTATGATTACTTTTGT
TAAAATAAAAAAAGATAAAGGTATAAGTATAATTAG
TTTTATGTTTTAGTTTAGAGATTATGTAAATTTAAG
GGATAGTTAAAATGTGTTTTTAGAAATTTTGTATTA
ATTATTTTGGTTTTATTTTTATTTGTTATAAAGTCG
TTGTTTTTGTTATAGGTGATGTTTTGTATATTTTGA
TTTTTAATAGTTTTTTTTATATTATTAGTTTTTTTA
TGGAGTTGTTATTTTTTTAATAATAGTGTTAAATAT
ATTTAGTTTTTAGGAATTTTGTTGAATATGTTTGTT
ATACGTATCGTTGACGTTATATGGGTATGTATTATT
TTTTTTTTTTTTTTTTTCGTTGTAGTAGTTTTAATA
GGTTTTTTTTGTTAATTTTACGTATGTTTTGCGTAA
TTATTTATGTAAATAATTAATATATAAATAATGAAA
TGTTATATTATATAATTTTGTTTTGTGAAATTAAAT
TTTAGTAAATTATGGTTAGTAGTTTAATGAAAATTT
TGACGAATATGGTAACGATAAGTATTAGATTATTCA
ACGGTTAAATAAAATTATTATTATTTTGGGATGAAA
ATAGAGAAATATGTTATTTTTATTTTAAGTTATTTT
TTATTTTTTAATTTGATAAAAGAAAAGTTTATATTT
TAGGGTTATATATTCGTTATTAATTTATTATTTATA
GGATGGTTATTAGATATTTTGGTGTAATGGGAATAG
AATATATTTATAATTAAGAGATAAGTTAGTGTTTTG
GATCGATTATAAATAATATTTAATTGATAGTTATAG
TAAGTAATATAAATTTAATTTTTTTATTTTTTTTTA
AGTAGTAATATAAAATATAGTTTTAAAAATATTTTT
TATGAGGATTTAGGAATAGATTTTTTTTTATTTATC
TCGATAAAATTTGGTAGTGGTCGGAGGATGTTAGGG
TTTAAAATTTTATTATAGTTTGATGTTTTTTGATTT
TTTGATTAATATGTTTTGGGTTAAATAATGAGTTTT
ATATAATTAGAAGTAAATTAGAATTAAATTTAGAAT
TTATAATTTAATTTATTTAAATTAAAAAAAGAAATA
ATTTTTTGGTAATTTTATTGTTTGTTTTTAGTATTT
TAATTTTAATTAAATATGATAATATTTTTATTATTA
GATAGATTTATTTCGTTTTATAATTTTTTTATTGTT
ACGAAAGAGTCGGTTAGAGGTATTTTGGTTAGTAAT
TGGAAAATATATAAAAATATTTAATGACAAAACATT
TATTAATATAAAAATTAAGTAATTGAATGAGATTTT
TGTTTGTGAAATTGTGGTAATTATGTTAGTAATGAA
AATAATATATATTAGTAAAATGGTTGTTTGGATTAG
GAGTTATGGTTGTATTTTTAATATTTGTGAGTGTTT
AGGAAGAGTTTTCGTTGTACGGTTTTGTTTTTTTTT
TTAAATTTTTATTTATATATTTTTTAGAAGATAGTG
TTTATGTTGAGTATTTTTTATAATAGGTAGGTAATA
TTTAGGTTCGAGAATTGTTTTTATTTTTTTTTTTAA
GGAGTTGGTAGAATTATAATCGTAAGAGTTTAAAAA
TAATGATAATGTAGTATAGGATAAAAATAAAGAAGG
TAGATTTTTTTTTTATTTAATTTGGTGTAATTGCAT
ATTAGGAGGATATTTGTTGTTAATTTTTTTATGGTT
TATTATAGTGATTTACGAAAAATTGGTAGTAAATAA
TTTACGTGAGTGTTTTATTGGGTTTTTTTTTTATTC
TTTTTTTTATGGTAGATTTGAATAAAGAAGTTGTAG
TCGGGTTGGTTATAATAAGAATTTGAAAAAAAAAGG
TTTTTGTAGAATTTGGTGTGTTTTTTTGTTTTTACG
TTTTATTTGATTATAAATTCGTTAGTAAAGTTTTTT
TTTTAGATGTTTGTAACGTTATTCGCGACGGTATTG
GTTTATATGGTAGAATATTTCGTAGCGCGTTAGTTA
TTAGTTTATTAGAATTTAGATATGGAGTAAAAATTT
TTTAGGGAGTTTAATGTAAAGTTTGTTTTGTATTAA
ATTATAGAAGGATTTAATAATTTTAGTTGATTTTTT
TTTTAGTATTAGTTTATAGGTAAAAATATAAGAATG
TTGGATAGGAAATAAAATAGAGTTAATATTAATGAT
GTTTTTGTATTTGTGTTTTGTATTTTTTTTTTATGT
ATTTGAGGTTAGGGTTTAGTTTTTGTTCTGTAGTTT
TATTTAATTATATATATGATATTTATTTATATTTGA
TTTGCGTCGACGGAATTAGAAAATTTGTCTTTATTT
TGTAAAATTTATTTTATTAAGTATTTTGTGTAAGAA
GATTAGTTTTAGTATTTTAGAAGTTGAGTATACAGT
TCGATTAATTAGAATTGTTCGTTTTTTTATTAGTTT
AGATTTATAAGAGATTTTAAAATTTTTTAAAATTAT
TAAGATAATATTTTAGAAATGTTTAAAATTTATTCG
AGTTTTGTTATCGAGTTAAATGATATATATGTTTTG
AAAGAGAAAGAGAGAATAAATTTGTATGAGTTTTAA
GGGAAAAATTATTATTTTTTTTTTGTTTTACGTGAT
TAGTTGTTTTGAGTTAAGTTTTTTTTTATGTTTTTT
AATTCGTAAAATTAATTATGGTTAGAAAAAATTATG
TTTAGTTTTAGTGTTTTTGTAATAAATAGTTAATGT
AGATAGGGTGATTTTTTGTTTTCGTATTTGTTTGTT
ACTAAAAATATATTATAAAAATATAATATTATGTAT
CGTATTTTTTATCGGGTTATGGGCAGTGAATGTATT
GTTTTATGAATAAAATAATTATTTAAGAATTATAAA
ATTTTATTGATATTTATGAGATTTTATAAATTTTTT
TTTATGAGTTAATTTACGTGTTAAATTTTTTTAGGG
TTTGTTTGTAAGGAGTTTTAAAGTCGTAAACGTTCG
TTTAGTTGTTTTCGATTATAGAAGGTTTGACGTTTT
AATTGATGGAATTTATTTACGAGGATGATATGGCGG
ATAATGAATATATGAATTTATTAAGAAAGAAATTAA
ATCGTAGAGTTGTCGTTGATTTATTTTCGCGTTTTA
AATTGTTAATTTTTTAAATTATTTATATATTTTATT
AATTTATTATTAGAAATTATTTATTTGAGATTTTTA
AAAATTTTTTTTTGAATAATAAAAGAAAATTATAAA
TTTTAGTTGTTATGTTTTTTTATATTGGGGTTGTTT
TTTTAAAATAATATTTTTTAGTTTTTCTATGTATTG
GTTTAGAGGGTTATGGGAGGCGGATGCGTTTTATGT
TTCGTTAGTTTATAATACGTGTTTTGTTTATTTTCG
TGATTTGTATGTTTAGTTTTTTTTAACATTGATACG
AGTTAAATTTTTATTAAAATTATTAATAAATGAAAC
TTGTTAAAGTTGTTATATTAGAGTATTCGGTGATTT
TGGTTTGTGTATTAATTTAATTTTTTAATTAAATTA
TATAATAAAAATTTTGTATAATAAAGTATGTTATAA
GGGATTAGTATAATTATTTTGTATGGAGATTATTTT
ATATTTGTAATATATATTTATAAGAGATGAGATATA
TTTGATTTTTAATTTTTATTTTTATTTAGATTTTTT
ATTCGAATGAAACGTTTATAAAATTAATATGCGATA
GTCGATAATGTTTGATTATTGTTATACAAAGTGGTA
GAATTTTTAAGATTATGTGGTTTGAATAAAGTCGGA
TGAAAAGATATAGTATCGAATTGTTATGAATTTGTG
AAATTATTTTTTTGCGATTATATTGTCGGAATTGTG
GAGAATTTTTATAAGTAAGATGTTGTTAAAGTAATT
GGTATCGAATTTGATTTTGTTATTTTAATAGAAGTT
ATGATAATGTTTTTTTTAGATATTTCGTTGAATATT
TTTATATTTTTATTTTTTTATGTTGATTTTTTTTTT
TATGTATGCGTTGTGTTGTAAGAAATTATTAATATA
TTTTTAATTAATACGAATTTTAGTTTTGACGTATAT
GTTTTTAATAATATTGATATTTAAGTTTTTTAAATA
TTAATTCGATTGATATGTTTAGTATTATTTAGTTGG
AAAGTATGCGGGTTGGGGTTTTGTTGAGGTTGTTTT
GATTTTTTTTGGATTTTAAGTTTTTGATTTTTTTTT
GTTATGGAAGAGGAATAATTTTAGACAACGAGTATA
AGATTTATAGTAATATTTAGTTATTTAACGAAAATA
GAATTTAAATGTAGTTGGTATAGTAAAGTAAATAGT
TTTTTTTAATAAAAGTAGAAATATATAATATTGTAA
TTTTTTTTTTAATAATAAGAGGATATTGTCGTTAAA
AATTTGTTGGAGTTTTTGGTTTTTGTTATTATAATA
AAGAATGAGATTAGGTTTTGGTTTAATTTTTTGTTT
GAGTTATTTTTTATAGATATTTATATTTTAGTCTTT
AATATATGAAAAGTGATATAGTTAATAATCAATAAT
TATAAATTTTTGGAATTAGTGGTTTAGATATTTTAT
TTGAAGTATTTTTTAAATGATCGAGAATATTTTAGG
TTTTTTTATTTTTTATTTAATAAGGTTATTCATTTT
ATGGTTGTGGTTTTATTTTTTTTTTTTTTTTACGTT
TTTAAAGTGGGTTTCGTTTAATTTAATTTGAATTTT
AATTAAAGGTTTTTTTTAGGGTTGGATAAATGGTAG
CGGTGAGATTAAGATGTGAGATATTAACGGTTAGTA
TTAAGATTTTTTAAAGAAGTGTGGGGATATGTTATT
TTTGATATTTAATTATTATTTGTTTTTTTAATTATT
ATAGTTTTTGTTTTATAGTTTATTTTTATTAGTATA
GGTATTGTTGAAATAGGAATAAAAGGTTTTATTATA
TTTGTGGAATTAATTACGAATCAAGAATTTATTTTG
TATTTGTGATTGTTGTTTTATATTTATATATATAAA
TAGTAGTAGAGTTGATAAAGGTTTTTATAGATTTGT
TTTTTGAATCGGAGAAATTTTAATTTTTTTTTTTTT
GAGGAAGGAGTTGGTTTTGTTTTTGTTGTTGTTGGT
AAAGAATCGTTGGGATCGTATTGTTCGTGGATAGGA
TGTATTTGGAAAGATTAAAAATATAAGAGTTGTATT
ATTCGAAGGGAGTTAGTATGTTTGTATTTAAATGTA
TAAATTAAAGATATAATAATTAGATTTATAGTGGAG
TTAATTTTTATGATTTTGTGTATTAGATTTGTTTTT
ATCGTTTTAGTTTTTATTTTTTGTTTTTTGAATGTT
ACGTAGCGGCGTGTGATAATCGTTTTATTTTTGTTA
TTTTTTTCGAATGTTTTATTTGTAAGTTGGTGTATA
TAATATTATTAGGAAGAATAAATAGTTATTGATTTA
GAAGTTTGAATTTTGGTTTTAGTTTGAAATGTGAGA
TCGGAAATTTAATTAAAGATTAGAAAATGAATTATA
TGATATTAAAGTTATGTAGAATTTAATAAAGTCGCT
GGGTTTTTATTGTTTTATTAAGACAAGTAATGGAGA
TTTGTTTATAAGATAATATAAGTTTATCGATAATAC
TTATTTATTTTTTTTTTTTTAATTTTTATAAAATTA
ATTTTGTTTTTTTAATTTATATTGTTTTTTAAAAAT
GTAAAGGACGATGCGGTTTGTGTAATTTTGAATTTA
GTAGTATAAAGGTTGTGTTAGTGTTTTTGTTGGGTT
TAATAACGTTATAGATATTTATAAAAATAGAAAACA
TATTTATTTATATTATATAAGTGTTTAAAGTTTTCG
TTCGTGTTTAGGTTATTAGGTTATTTTAATATGACT
TTTTATTTTTTTAATTTGTTTGTTTTAAATTTTTTT
TTTTTTTAGGATAATTAGTTTATATAATGTTTTTTA
TTAGTTGGACGTGATACGTTATTAGTTGCGTTGAGT
TAATTAGTAATAAGGATATATAGTTTATTTAATAAA
GATTTTGTTATTGAAATTAGGATGAGTGGGTTTAAT
TTTTGTAATATTTATAGTTTTTTGTTTTGAAAAAGT
TGTATGTTATTTAAAATTTTATGTGTTTTTTTAGAA
TTTAATTTTATTTAGATTTTAAATTAACATTTTAGA
TTTTAAGAAATTTGTAGTTAATGTTAATGGCGAGTT
AAATATGATTAATTGTTTAAGAAAATAAATTTAAAT
TTAAATGAATTTTTAGGCGAATTAGGTATAATTTGA
ATTTAGAAGAAGAATTAAGAATATATAAGTAAAAAT
AAATAAAATTTTATATTTATTATATATATAAGATAG
ATTTTTATTGTGGGTTTGTATTATTGTATTAGTTTT
ATATTTTTTTGATAGATGTTTAAGAGTCTTTAATTC
ATAATTTTTTGGTTAAGATATTTTATTTTATATATA
ATACGGCGAATTTATTATAATAATGTTAAATTTAGG
TTTGGTTTTCGGTTTTGTTTTATTATTTTGTAGATT
GAAAGAATAAGTTTTTTTAAAAGAAAATTTGGTTTT
ATTTTTTTTTATTTTATGTCGTTTTTTTCGTAAGTT
TATATATAGATAAATATTTGGGGGTGTTTGGTGGTG
TTAATTTTTATTATTTTAGATTAAATTATATATTTT
AAAAGTAATATAGGTTTTTGAAAATAGTTAGAATAA
GGTTTTTTTGTGTTGGCGTGATTTTAATTATTTGTA
TTTTTTTATTTATTTTATTATGTGAAGTTTGTCGTC
TTTTTCGTGATGTCGTGTATTTTTTTTTTGTTAGAC
TATAAATATATTTTGATATATACGTTTATTATATAT
TTTAGTTGATTTTTTAAATAGTGTTAGGGTTTTTGG
GTTGTATTTTTGGAAAGGATTAAAATTTTATTGTAG
GTAAATTTGGATGTTTTAATTATATTTATATGTTTA
GTTGATAAATTTTTATCGGTTTTTCGAGAGGGAAGG
TGTAGAGGTTGAAAATTTTAATATTTTTAATTATTG
TGTTATGAAAAGTAAAATATGGTATTAGTTTGTAAG
GATTTTTTGTTTGAGTAGGTGTTATGATTGTTTTTG
TATTTGTTTGAGTTATAAGTTGTATGAATATAAGAG
AGTGGGTTTTTTTATTAAATAGATTTAGTATATTTT
AGATATGTATTTTTTTTATTGGATTACGTTTTTGTG
GTTATAATATATTAAATAAATTATGTATTTTTATTT
TGTATTATATGATTTATTGTTGGTTGAATAAATATA
TTGGTGTTTTTTTTGTTAAGATTTGAAGGTTTCGAA
ATTTTTTTATTCGTTATTATGTTTTTGAAGTAATTT
TTTCGATTTTTGTAAAATTTGTTTTCAGGAAATTAA
GCGTTCGGCGAAAGTTGAGTAAGAGTCGTCCTAAAC
TTGAGTTATGTTAAGAGTAATTTAAGTTTATTAGAT
ATTTGGTATATTTTAAAGATATGTATAGTTATTAAA
GTGATTTTTTGTAGAGAGAGGAAATAATTTATTAAA
TTTTTTAAGATAAAAATTACTAATTTATAAAAGTTT
ATTTTAATTGAAAATTTTAAATTTTGAATTTTATTT
AAGATTATGAGTGGTTAGGTTAAATTTTAAGTTTTA
ATGAAAATTGTTATATTGTTTTTGAGGATTTATAAG
TTATTTTTTTAATTAATTTTATAGTTTTTTTATGTT
AAATTAAGAATTAAGGAAAAAGAATTATAAGAGTTA
AGGTAATTTGTTTTTTTAAGAAGTTGTGGATTATTA
ATGTGTTTGATTATTTTAATAAGTTACGATCGTAGT
TGTTATTACGAAGAACGTTTTTTATACGAGTTTGAA
GGTTTTAGGTTTTTAAAGGATATGTTTTTGTTTAAG
ATATTTTTAATGATAGAGATTTGAGTATGTTGTAGT
AGGTTATGGTTTAAGATTTTTTGTTAAGTTTTTAAT
ATTTTGTTGTATATTAATAAATATTAGTTTTAGATA
TATAAGAGTTAGAGAAGGATAAGGAGCGTTTAGATA
GATAGTAATAAAATAAAGTTTTGTTTGTTATTGTAA
CTTTTTTTTTTTTTTTTTATTTTGTTTGTATGTTGT
TTTGTTTAAATTTTTGAAAGTAGTTAATAATTTAAA
AGTTAGGTTATTTTTTATTTTAATTTTTATAAGAAG
GTTAAAAAAGTTAATGAATGTTTTATTTAGTTTTTT
TGAATAATTTAGAAAGGGATAAAGAGTGTTATGATT
GGGTATTTTTGTTATTTAGAGTCGGGAATTTTATAT
TTAAAAAGTGGGTTATTATTATTATAATTTATGGAA
TTTTATAGAATGTTATATGTAATTTATAATAAATAT
TAAATTATTTTTTTTTGAAATAGGGTAAAATTAGAG
TTTTTACGATTCGGTTGCGTTTTAAGTTTTTATATT
ATCGTATTGTTTTATTATTTTGAAGAGTGTTTCGCG
ATGATATTTTTATTAATTTTATTTTTATAAGACATA
ATTATATGAAATTTAAATATAGTTTTATATAGTAAT
TTAGTTTGAGAATTTTAAAAATAAAGCGTTAAAATA
AGATTTTTTAGAGTAATTTGGTTTTAAGAATTTATT
TTTTTTTTTTTTTTAAAAATGGTGAAGGGGTTTTAG
ATTTTTCGATAGATTTGGTAATTGAATTTTGTGTTA
TATTTTAACGATTTTTGTTTTTTAAATTTATTAAAT
CGTTTAATTTGTTGTTTATTTGATTGATAAATGTTT
ATATATTGCGTGGTAATTATTGTAATTTATTTGTTA
TTTAAAAAAGTTTGAGTATTTAAAAGGATCGAAGAA
TGAAGTTTTGTTGTTGAATCGTATTATATTTCATTA
GAATATTTGTATTATTTATAATTGATGTAATAGAAT
ATATTTATAGAAATTTGAGAGTTAAGAATAAGTTTA
ATAAAAGTTTATTTTTTTAAATAAATAGAGAGATTT
AAAGTTTGTATTTATAGTGTTGTTTATTGTTATTAA
TTTGTTTTGTTTTGTTTTGTAGAGAGATAGAGAGAT
TATTGTTTTTTTCGATTTCGATTTAATGATGATGTT
AGATTAGGTATATATATAGATATTTGTTTTTTGGTT
TATATAGTTTGTTGTTAATTTCGTGTGTTAAAAGAT
AATATTTTCGAGTAGAATTTTGGTGGTTTTGATGGT
GTTTTGATAGTTGTAAATGTTATTTTATTGGTATAA
CGTATAATTTATTTTATTATGATGGATTTTTTGAGA
TTTTTTTTAGTTTTTTTAGATTGATTTTTTTATTTT
GAAATTTGAAAGTGATTGTGAGTGTGAAATTTAAAA
AATGGAGTAGAAAGGAATATAAAATTTTTAATATTA
TAGGTAGAGATGTTTATGTGAGTGTAAATAGATAGG
TATGATATTTTGTATTTGTTGATTAATTATTATTAT
TATTGGATTGTGATATATATTGATTATTGAAATTTT
TGAATTTTGAAGATTGTGTGAAAAAGATTAGAAAAG
TGTGAATGATTTCGAAGTGTTAGATTAGAATGTAAT
TATTAATTTTTATAGAATAGAAAGAAGAGTTTAAAT
TTTATTGTTTTTAAGTAATTTTTTGTAGGTATTAGT
ATTTATAATATTTTATTTATATAGATGTATGTTTTG
ATTTATTTTATAAAATGGTTGTAAAAATGTATATAT
TTGGTAGTGATGGTTATTTTATTTATAGAAGAGGAA
ATACGTAATTTCGTAGCGACGTCGATTTATTTATGA
GTTTTATGTTTTTTATTAATTGTGATTTTTATAATC
GGAAAATAGAGAGATTATATTTGAAAATAAAAGGTA
GACGACGGTGAAAGGGAATAAGATATTAATTTTGTT
AATATAAGTGAATAGAGAGAGATTAATTTAAGGTAT
ATACGTGATTTTAAGTCACGGATTGTTAGATAAAGA
GTTAATGTTTTAAATATGATAGATTTTTGGAGTTAA
GATTATATAATGTTGGACGGTTTTAATCGTTGATTG
TAGTTTAATAAGGAAGTATTATTTTATTTTTTTGGA
ATTTGAAATATATGATTACAGTTTTGAGATGAGGAT
TTTGAGATCGATTATATTTAAATTATGGATTTATAT
GGATTGTGTATAGTATGTGTGTTATATGGATTTATT
TTATTTTAATTTTTTGTTAGAAATTGTATATATATT
AGAATCGGATTTCGATAGTAGGAAAAATATTTCTGC
TTAGTTAAGTATTTGTGTAGTTTTGTTTGTAGCTTA
TGAATAAAGTTATGAAATTATAATGTATGTAATATG
TGGAAGATAAAGGCGTTATTTTTAGATACGAATTTT
TATATTGGAAAAAGAAATAATTTATTTTTTATGTGT
TTTGTGGTTGGTTTTATATAAGTAAATAACTGGAAA
TGTATATATAATTTATATAGTTAGATTAATTTTAAG
TTATTTTTTTATTATAGTTGATAGAGAGATAAAGTA
GGTTAGTTTGTGGTGTAATTTAGATAATTTTTTAGT
TTTTATCGATATTTTTAGAGGAATTTATTTTAATAA
AGTTTTAATTTGAAAGTTTATTGGTTAGTGAAATTG
TTTGTTTTTAATTTTTTGGGATTTTTTTTTTTTTAA
GGATATTTTTTGAGAGTATATGTTGATTATGATATG
GTGTTAGTTTAATTAAATTGATATAAATTTGTATTA
TCGATTTGAATTCGATTCGAAAAATTTAAATCGAAT
TTGGGATTTTTTTTTTTTTGGTATTTATGTGTTAAA
ATGTTGTTTATAAATTATGAGTTTAAATTTTATTTA
GGATGTAAGGATAGATTTGATTATTTGTTTATTTAA
TTAGTAATTTTATTTTGTGTTAGTTATTTTTTGTAT
TTTGGTTGTTTGTTGTTATTATTGATTATATTAGTA
GTTATTGAGTTATAGTAAGTATATTTGATCTAGAGT
TTATGTTTTATTTAAATAATAGTATTATATTATTTA
TGTTGGAATTAGCGGGTGGTTTTTTAATTCCGGGTA
TTAAATTTTTTAATATGTTTTATAGAAAACGAATTC
TAAGTATATAATTATTATTTTAATTAGAGTTATGTT
AAAGAGTTATGAATTATGGTACGGATATTGAATACG
TTTTTATATATAATAAATGTATTTTTTGTCGAGGAA
TTATGGGAATATTATTAATTGTTTTATTTTAATATA
TTTTGATGGTGAAGTTAAAGATTTTATGAATTTATG
TATTGTATATGTAATTATTATTAGATATGAGCGAGA
TGTAAATATGGATAGATTAGTAATTTTTATTTTGTT
TTATAATTGATGAGTATTTGAGTTTGTAAGTGCGTT
GTTGTATTAATTTTATTTTTTGATTATTTTTTTTGA
AAAAAAAAAAAAAATGGTTGTGTTATTTAATTATTG
TTTGTTATTTTATTTTTGTATAAATTTTATGTAGTT
ATGTGGGATATGAATTATAATAATATGATAAGAGTG
ATTTTTTGTAATTTGGATTTTTTTTTATTTATTTAG
TTTTTGTTGTTTTTTTATTATAATTAATGTATTTTT
ATAATATAATAAAAGAATTAATATTTTGAAGTATAA
TATATTTTTAGTAGTGAATTTTGGTTTTGTATGAAA
TTTATTATTTTTTCGTTTTTGTTTATAAGTTTATTG
AAATATAAAAGAGGATAGAGAGAAGAAAAGATATGG
TGGATTATATGACGTTATGTTTGTTATTAATTAATA
TATTAGAAATTAATTAAAATTAATATAAATTATATA
TATTTTAATATTAAATTTATGTTACAAATTTTTTTT
TTCGCGTAAGATATTTTTATGTTTTATTATTTATTA
GTCGAAAGTATGTTTTTGGATTTTGATTCGATTCGG
TGTAAATAAATATTGTTGAAGGATATTTGTTTTAGA
GGTTTTTTGTAGGTTTATTATGAGGGTAGTGACGTA
TTATTGTTTATTGTTTAATTGTTTTTTATGTATATG
TTTTTGTTATTTGGTAGTAATTAGTTTTAAGAACTT
GAGAGGTTTCGAGTTCGATTTTCAGAATGTTTTTTT
TTTTATTATTTAAGAAAATGATTTACGTAGTTTGAA
GTGTGTAAATTTGTTTATCGTTATATTATTGGTTTA
AATTTTATTTTATAGTGAGTTGTTAAGAATTTAATT
GAAAGAAGGTAAAATTATTTTTAAATGATTAGTTTT
GGGATGTTTGTTTTGGATATTAAGTAAGTTTTTGTG
TTTTTTTAAGGCAGTTATATTTCGATAATTGAGTCT
TTTTTTTTTTTGATTAGATTGAAGGGTTATAGGTTT
AGATTAAATTTTTACGTGGAATTAGAATTCGTTTAC
TATAATATTTAGTTATATTTAATTTTGAAACGTGAA
TGTTGTTTTAGATTTTGTCGGAGTTTTATTGTTTAA
GGTTTATGTTTTTAATTTAAGTAAAGTTTGGATTTT
TTTTTATTAAATTAAATAATTTTTTTTAATTAGATA
TAAAGTTATATTTTTTTTTTATTTTGTTATTTAAGT
TTAAGGTGTTATTTGTAAGGATGTTAAGTATGGAAT
TTAAAATTAATATTTGTGTGGTGTTTCGTGATTTAT
TAATGTGAAACGTATAATATGATTGAATAACGGATT
TATGGATTTATTTTTGTTTATGATTTAGGTTGGGAA
AAAGGTTTTTGTAGAGAATCGTTTTTTTGTGATTAA
TATACAGTTAAAGATTTATTTAGATTTTTGTTATAT
TTATGAAAGTTAGATTAGGTTTATTTATAAGTTAAT
GTTTTATAGAGTTGGTTGTTTATTTTATTATTTTTA
TAATTTTTTAGGGATTTGTTTAGAGGAGTTTTGGAT
TTTTTTTTTATAAAGTTAAAAATAAGTTTAATTCTT
AAAGTTGTGTTGAATTGTTTGATTGGTTAAGATATT
TTATTATATTGTTTAAAATATTAGTCGAAGTATTAG
TTTAAAATATTTATAAAAGATTTGTAAAGATTTTTA
TTATGTAATTATATTACGAAGTTATATTTGATAAGG
ATATTAATTTTAAAATTATTATAAATTGTATTTGAT
GGGGGTTTTGAAGAGTAAATGGTAGAAGATGAGGTC
ATATATATTAATTTATTATTTTTTTGTTTTATTATT
AAAATTTTTGTTGATTAATTTAAGTAATTTGAGAAA
TTATTTTGTTATATAATCGTGATTAATTTTTTATTT
TCGATGAAGAATATGTCGTAGAATATATTTACGGTT
TTTGGTTGGTTTGGTTACGTTATTGTGTTCGGTTTT
ATGATGTTTAGATATGTTATAATTGTTGTTTTTTAT
TAGATATTTTTTGGAATTTGGTTTAGTGATTTGTTC
TGATTGAGGAGGCGGTGTAGGTAGTGGTGGAGATAG
TATCGTTATAATTTTTCTTTTATGAGTGAATTTGGG
TTTTAAATCGTAGAGTTATAGGAGTAGAGAAGTCGA
GTAAATATTGTTTTTTATTGTGGTTAAATAGTAAAT
AAGTTTATATGTTTTATTTTTTAGGTTTTTGGTTGG
GAAGAAAAGTGTTTATATATAGAAAAAGTAAAGAGG
TTTTTTTATATTCGATAGTGTATATTATTATAAATT
TATAAGAAAAGAAGAAAGGAGAAAAAAAGTAAAATT
GTGTTTTTATTTAAGAGGTTTTATTAGATTAATATG
ATTTAAAATTTTAAAATTTAAATTTAAAATTTTAAA
GTTTGTTTTTGTTTTTTGGATTTTTGTTTAATTTTT
AAATATATATATGGTATATTTGGATGATATTTTTAT
TATTTTTTGGTTAGTTATTTTTTTTTTAATCTTTTT
TTTATTTTTATGTTATGATTTTTTGGAAAATGGGTT
GAAATAGAGTGAAAGGGATGTTAAGATTTTTAAAGG
AATTAATTTTTATTTTAAGATATTAGTTATTTTTAT
TAGTAATTAATGTTCGGGTATATCTGTTTTTAAAAA
ATTAAAAATAAATATTAAAATTTAGTGGTAGTTATT
TTAATCGAAGTTAGTATTATCGTTAGAATTAAAGTT
TTATTTTTAATTGAAAATAGTATAGAATTTAGAGGA
ATATGGAGATATATTTTTAGATTATGAGTTTTTTTT
GTTAATTGAATAAGTTTCGGCGAAAATTATTATAAG
TGTAATTTATTTAGTTATTTGTTTGTTTATAGGTTT
TTTTAAATTAATAATTAAATTATAAGTGTATAATTT
ATTTTGATTTTTAATTTTTATTTTTTTTTATATAGG
ATTTTTTAAGTTTTTGGATATTTTGGTTAATCGTTT
TATTTAGTGTGTTTATAATGAGCTATTATGAATGAC
ATAACGTGTTGAGTTTTTTATAATAATTTTTTGTGA
TGAGTTATGAATCGTTAAGATTTTGTTATTATAATT
TTATTATATTTGATTTTAATATTTATTATATTTACG
TATATCGTATTTGTTTTTATTAGTCGTTTATTTGGA
TGAATGTATATTTAATAGAGTTAAAGTTTTTGGTTT
GGTGCGGTGGTTATTAGAGACGATAAGTAAGAGAGG
GGTGTTTTGATGTAAGTAGATTTTGTATTTATTTTT
ATTGTTATTTTTAAATAGGTTTTTTTTGATGAATAA
TTAGATTTTGGGAAAATTGTTAAAATAAAATTTTTT
TCTGGTTAGGTTTATATATTGATAGTAAAGGTAAAG
ATATTTAAATATATTATAAATTTTAAATTAGAAATA
TTTTATAATGAGTTTTGAGTGGTATTTGTTTTGTAT
TAGATTAGAGGATTTATTGTTAATTTTTATATATAA
ATAATTTGGTAGTACGATGATTTTAAAAGGAGTTTA
ATAATTTTTTAATTATTTTGAATTTTAATTTGTAAT
TTTTGATTTAACGTTATGATTTGTTTAAATTTTTTT
AGAAGAAGAAGAAGTAATAAAAATTAGTGTTTTTTT
AGGTAAAGATTTTTATTTGATTATAGATTTTAAATT
GTTAATTTATTTTCGTGATAGAGATTTTTATAATTT
AGCGAAGTTTTTTGAGTTATTGTAAATAGAGTATAT
AAATTTAAAAGGATATAATATAAATTTAAATAATAA
TAGTTAAAGTTAAAGTCGGGATTCGGTTAGGGATAT
GATACGTGTTATGGAGTGATATAGGTGTTATACGTG
GTTTGTTTTTGTTTATTTAGATTTTAGTTTTTGTTT
TTTTAATATTTATTTATAAAATTAATGTATAGATTT
TATTCGGTGAGTTTTGTTTGGAAGGTATGATTTCGA
TGGAAGATTTGGAAATTTGTTGAAAAATTTAGTAAT
TGTTGGTAAGTTGTATATTGAGTTTATGGTTATTTT
TTGTGGAATTGATAGAGAAAGAAGAAACTAAGTGAA
TATTTTTTTTATTTTTATAATTTAAATTTTAAAATT
GGTGTTGGGGTTATACGAAGTTATGGAGTTGATGTT
TTTTAATAAAAAAAAAATTATGATTGTATGATGATT
TATTTTTTTTTTTATAAGATTAGTGATATGGATTAA
GAGATAATTTAGTTATTTTTTTTTAAGTTTTTATTT
AAAGTTAGAGATAATAGGATTAATTATTAAATAAGA
ATCGAGATATTGTTGAATAAGATGACGATATTTTTG
TAGTTAAATCGTTTTTTGTTATTTTTGTATTAGTGG
TAATTATAAAGTAACGGAAATTTTAAAATAACGATG
AAGTTTTGTTTTATTTGGTGGATGGTTATTATGGAA
AAGGGAAATAAAAAAAATTTATTAAGTAATAGAATA
TAATTAGATTTGGAAGAGAAAAAAATTTAAAGAGAG
TTATAATTTTTTTAATTTTTTTTGTTTTTTCGTGAG
TTATTGATGATATGATTTTGAGTAAGAAATTTGTTT
GGTTTTTTAAAGTTATTTGAGTTGAAGGTTATGATT
TTTGTTTGTCGTTTTATTGTTGAAAGAGGAGTGATG
TGATAGATATAAAAAAAATAATTTTAGTAATTTATG
AGTCGAATTTTTATGAGTTTTTGGTTTTGAATAGTT
TAAATAAGGGTTTTGTTGTAGATTTTGATTAAATAC
TAGGTCGTTTTTTTTTGTGGTAGAGTTATATGAAAC
GAGAGATTAAGAGAATAAATCGAAGAGTTTAAGAAA
GAGTTTTTTTTAGATTATTTTCGTTTTGTGGTAAAA
GAAGAAAAAATTTTTTATTAAAATATGAATATTCGT
AAGTATAATTAACAAAATTAAAAAAAAAAATATTTT
AGTTTTTTAATAAGATTTTATATTATTGGATATATT
TTGGGAATTATTTTGTTTTTTATTTTTTTTGTTTAT
AAGTTTTTTTGAAATTTAATATTGTTTTTATTTTAG
TAATGATGTTGAGAATAAAAGATATTTAGGAATAAA
AGAGATATGAGATGTAAAATTTATGAATTTTAAGGG
GTTTTTTTTGTATTTAAAATAGAAAGGAATTTTGTA
ATATAGGTTTAAGTAATTATAATTAATTTATGATTG
TTGATGTAGGTATTTGGAATATGGTATTTTAGGTAT
GTTGTATTATATTTTGATATTTTTATATATAATAAC
TTTTTATTCGTTTTATTAAGGATTATTGTGAGTGTC
ATAGTTTTTGATTTTATTTTAAGTTTTAAAATTCTT
GAAGATTGTAGAGTTTTAATATTGTTTTTTTTTAGA
GGAAAGATAGTGGGATTGATTTTTATGGTTGATGTG
TTGGTAAATATGTTAAATATATAATTTATGTTTTGT
TGTAGATAAGATTTTATAATAAATAAGTTTATTTTT
AATTTTAAAAGGGTCGAGAGTTTGCGTTGTTAGAGA
TGAATTTTGATGGATAATGTTTTTATTTTATGTATA
GATGATAGTTACGTTATATTTAGGTGGGTAAGGGTT
AAGGTTTTTTAGATAGAGTTTTAGAAATTTGAGAGA
AGTTTAAATTTTAGTTAACGTTTGTGAATATATTTA
CCTTAATATAGGTAATATAAAAAAATATATTAATTA
GGTTTTAGTTATTTAGTTTTTCGTTGTTGATTTAAT
TTTTTTATCGGTTTTCGTATTTTTTTTATTTAAAGT
TATTGTCGGTTTTGAATTAGTTAATGGGATTGTTTG
TAAATTATTATTATTATTATCGGATTTGTTAGGTTT
GAGAGTTATATAGATTTGGTAAATTTTTTTTCGTTT
TAAAAATAGTAAAAAGAAGAAGGTTAAATTTTGTTT
TGACGGTTAAAATAACGATTTGGGACGAAGTTATAG
TAGTTGATTTAGTTTTTGATTAATAATAAAATATAT
TATTTAGTTATTTTTTTGTGTGTTTTTGGTAGTACG
TAAATTATGAATTTTCGTTTTTCGATTGAGTTTTAA
TTGGGTGTTGGGATTTATATGTTATTTTATTTATTA
AATATAATTATTTTGTTGTTAAGAAGTTGATCGCGA
AAAATTGAAATATATTTTAGAAGTGGATCGGAGTTG
ACGAAGTAGAGATATAAGGTTTTTTTATGTTAATGT
TATTATAAATTTTTGTTTTTAAATTTATTATTTGTT
TATATATAGTTGAATGTTGAATATATAAAAATTAAT
AGGTTCGTATTTTCGGTGGACGCGGAGAATAAAGTA
GAGAGTATATATATAATTATTTTAAATTATTTAAAT
ACGTTTATATAGTTAAACGAGGTAATTGTGTATATA
TGTAAAATTTGATTTTTAGTTTTTTTTTTTGGGGAT
ACGAGTAATAGAGGTATGAATTAGATTTTGTTTATT
TGATATATAAAATAAAGTTATAATTATTTATTTAAT
CGGTGGTTTTTTTGATTATGATAATATAAGTAGTTT
ATGTATAAGTCGAGTTTTAGTTTTTGTTTAGAATTT
TAGAATGTATGGTTTTGTTGAGGTTTGTTTGGATTG
TTAAATTTGATTAAATTTATATTGAATAATATATGT
TATTGATATAATGAGATTTATGTGTGATTTTGTATT
AATATATAAAAATTTTATTTTATGATTTAAAAAACT
TTTTTTTTTTTATTTTTTTTATTTTTGTTTTATGGT
TTATTATTAGTATTATTATATTTAATTAATATTATT
TATAGTTTATTTTTTATTTTTATATGATTTTATTTT
TTAGGTAGTGTTTTATGAAGGAATAAAGGATTTAAT
TATTTTTTATTTAAGATTTTGTTAATGGTACTGTTT
TAAATATGATTTTAAATTAAAAATTATATATGTATA
ATGATTTGTTTGATAAGGAATTTTTTGCGATTATAG
TTTTTTTTTTAATCGTTTTTGATTTGGTTTATTTCG
TAGCGAATGAGATTGTGTAGATTAGGATATTATAAT
TATGTTTTTAGAAAGATAAGGTTTGTGTTTAGATAT
AAATTAGTTAAAGAATATAAATTAAAAAGGTATATT
AAGGGTTATTAGTTATAAGATTTTTTGAGTTGTTGA
GTTTTTTTTATTTTTGATTATGGTGGTTACGTAGAG
TGATTAATTATATTTGTTTTTTAAAGGAAGTTAGTA
TTTTTTTTTATTTAAAGTAAAATTTAATTTAAAAAA
TAAGGAATTAGGGGTTATATTTGGGGTTTTTTCTAA
TAAACGGTAAAGACGATATAACGATTAGTTTAGTTT
GGTTTTAGTTTTATATTTAATTATATATATTATATT
AATTTGAAGAGTGAAGATATGTTAAGAATCGGTCGT
TTAATTTTATAAATTTTGTTAATTTCGAGTTTAAAA
TGATAGAGAAAGTATAATTATAAAATAGGAAGTATT
GAATTCGGTAAATGAGGTAAAGAGAGGTTTTTTTTA
TGGAGTTTTTTTTTTGTGTTTTATATAGAAATGAGA
TTTTGGTATTTTGTGTATAGAGAATTGTGTTTATAA
TGATAGAGTTATTGGACGTATAAAAGGATAGGGGTT
ATTGTTTAGAGTTTTATGATGTATTATATAAATTTT
GAGAGAGTTTGGTAAGATGAGTGTTTTTTGTTTATG
ATATTTTATAGTTTAATTTTATATATAGTAATAGTA
AATCGGGTTTAAAATAATTCGTTTGTTTTGTTTATT
TTATTATTTGGGTTTAATGGATGATGTGATCATTTT
TAAAATTTTGTTAAGACGTTGGGCGGTAAAATAGTT
TTTGTTGTTTATAATATGTTGTATGAAGATTTAGGT
TTTTTTATAATTTATAAAAATTATTTATATATTAAT
TTTTTAAAGTTTTGATGGTGTAGTATAAGTTTGTAT
GAGGGGGTTTATTATTTTTATATAGAGCGATCTAAA
TTTTTAATATAAATCAACGATAATAATTAGTTTAAT
AGATATATATATATATATCGTTTAGTCGTTGTTGTT
TATAAATTTGAAATGTAAATTATATCGATTAACTAA
TTGAGTTTTAAATTTAGGAGAAAAATTATAATTATG
AGGTAAATTGTTATAAAATTACGTGTTTAGTATTAG
ATATTTGTTTGTAAGTGTAATTTAATTTAAATAATT
GGATAAAAGAATTATTGTAATATATATATTTGCAAG
TGTATATTGTATTAGATGTTTGTTAGATTATAGGTT
TTCGTTTAAATTAAAATCGATTATTATTTTATATAA
TAATATAAAAGTAATATAAATATAATTAATATTAAT
TTTGATTAAAGGGCGAGGAAGAAAAATTTATAATTT
TTTGAATTATTTGGTTTTGTTTAATAAATCGGTTTG
TATTTATTGGTGTAATGTATTTTTTTTGATGAGTCG
AGATATAATAGTAGTGAATTGTGTTTTGGATCGAAT
TTGATTTTGGTTGATTTATAAGTTTTTTTGTTTGTA
GGAGGAGATTGGTAGTGAGTGAAGACTCGTTAAGAG
TTTTTATACTATTATTTTTTAAGAAGAATGAGGATA
TTTATTTTTTTTAATTTTCGGTTTATGTTTTTTATG
TAGAGTTTATTCGGAAAATTAGTGGTTTAATTTAGT
AGTATTGTTAATGTTGTTGGGATTTAGATTTTGATT
TTTTGTTTTTTAAAATATTAGTATATTTGTTTTTAA
TGTTATTATTGATGAGATTTTGAAAAAGATAACCTG
TTATATTATTTATAAATAAATGTTTTAAGTTATCTT
AGATAAATTAATAGAATTTTATTATTTTAATATTGT
TTATTTTATTTTTGATTGGATTTTTGATTTGATTGA
ATAAGAAGGATAGAAAAATATATAAGCTTAATTAAT
AGTAAGAAGAGAAAATAATTTTTTATAGTTTATTGA
GTTTGAATAAGTGGATTAATATATTTTTCGGGTTTT
ATTTTATAAGTTCGGTGAAGTATGTTAGTTTAGAAG
AAGTTTGTTTGTTTTTTTAATTTCGGTTTTTTTTAT
TTATATTTTATTTTGAAATGTTAATTTAGATTTTTT
TATAATGATGGAAGAAATTAACGGTTATATCGGTGT
TACGGTATATTTGTTGGTGTCGAGAGGCGTCGTAGA
TTAATTTTTAGAGTGAAATCGACGTGATTCGGTGTA
TTAATATTTTTTGTGTATTTTTTTTTTAATTTCTAA
GGAGTTTAATATTTTTGTGATTAAGAGATAAATGGT
TAAAAAGATAGATAAATAGATGTTATTTGTGTATAC
TGAAGATTAAAAATAAGATTGAATATATTTGAAAGA
TATATAAAATGTATTTTATGGATAGTATTTATTAAA
GTTTTTTATTTTTATTATTTTAATGGGATTTGTGAT
TAGTTAAGTAAGAAATGAAATATGATTTAAAATTAA
GTGTTTTTATTTGTTTTGTAAATTTTTTAATATAAT
ATATATTATAGTTATAATAGTTATTATTATGATAAT
ATTATTATTTTGATGTAATGTAGTTTTGTGGTTTTA
GGACGTTTTTGATAATTATTTTTTTTTATTTATTAT
ATTTAATGTGATTTTTTAGGTGGGATTTAATTATTC
ATTATTTTTTTGAGAGAAATTATTAGTATTACGTGA
ATGAAAATTTAGAATTGAAAAATATTTAGATATGGA
TAGAAGGGATGAAAATTATAGTAGTGGTTTGCGAAA
AGATTAAATTAAGAAAGAAGAATGAAGATTATAGAG
TAAGTTTTAATTTGAATTAATATTTTTTTTTTTTTA
ATATGGAGTTAGACGTTGAGGTAACGAGAATAAGTT
CGGTTGGAGTAAGTTTCGTTATAAAATGGTTCAGAA
AAAAGTTAGTGATATAGAGGGCGTTTTTTATAAAAT
TTAATTTAGTATAATAAAAGCGAAATTTTTAATAAA
GAGGAATTGTAATAAAGATATATATGAGAGTTAAGA
TATTTTAATTATTTTTGTTAATTTAAGTAGTTAATT
TAATTATTATTTTTTTTATGAAAGGGAATTTTAAAA
TAAATATTGGTATGTGTTGTGTTTACGTGAGTTAAT
TAATTAAAATATATTAGGATTATTTTAAGTTTAAAA
TTTAGTTACGGTTACGTGGTATATGGGAATTTGGTT
ATTATGTAGGTTTTATTTCGAGGCTTATCTTAAATA
TAATAAAGTTTTTTAATAATTTTGTAAGGTTGGAAG
TCGTTTTGTTTATTATAGTATGAAATATATAGATTG
AAAGGAAAGAGAATTTATTAAAAATATAAATAAGGT
ATTAAGTTATTAATTATTTTATTTTTATACGTTGAA
GTAATTTTTTTTTAAAAGTTTTTATTACAATAAAAG
GATAATTCGGGATAGTGTAAAGATAATTGTGGAATA
TTTATATTTTTATTTTTGGTATTTTTTTTGTGAGAT
TTGTTTTGTGTTTTTTGTTTGTTTAGGTATATATTT
GTTCGTTGGATAAAGGTTGATAAGTTTTGTTTTAAT
GAGAGATTTATGGCGTTGTAGTTATTTGGTTAGTCG
TTCTTTTTTTTTTTTTTCGTTATTATTATTATGATA
TTAGTGATGATATTGAGTTTTTTTTTTAGTGGAAAA
TATTTTCGAAAAAGTAAATTTTTATTTTAGAAGATG
TCGGTTTTTTTGGTTTTTGTGTGTGTCGTTTTTATT
ATTATTCGATTTTTTGGTCGAGTAGAGGATATCATT
TGTATTCGGTGTTGTAGAGGATCGTTATTTGGTTTG
TTATATTTTTAGTATGTTTTGATAGTAGTTTTATAA
ATTTGTGAAAACGTAAAGTAAATTTTTATTAAATAT
TTAAAGTTATTATTGAGTAACATTAAGAAAGATTTT
TTTTGTTTTTTAGATTTAGATCGATTTTTTATTCGG
GTTTTATAAATTTTCAATTTTGAGAGTTAATTATTT
TAGTTTGTAGTTGTATTCGGGTTAGTAGATTTGGAA
TTTATAATTAAGTTTTTTTATATTTAGATAAATCTT
GTTAAATAATTCGTAAATTGTTGAAAAAATTATAAA
TTTGTTGATTTTACGTTGTGGATTTCGTTTTGTTTA
TTAGGTAGTTTTAACGTTGATGAAGGATTTCGTGGT
TTTATTTATTTTTGTGAAATTTTGTAGTATAAATTT
ATAAAGATGAACTATTTTTTAAATATTTTTGGAGTT
TGAGTGTTTGAATAAAGAGAATTTAAGATTTGGAAA
GAGGAATTGAAAGTTAGATTAGTTTTAGATATATGG
TTTTTAAGTGATTGGAACGAATTAAGGGTATTAAGA
TTTTGGCGTTTTGTAGGATATTAGAAGAGAATTAGG
TAGTTGAGGAGTAAAGGTATTGTTTTAGTTGTATTT
TGGTGGTATGTATTATTATTAGTAAATGTTTGTTGG
TAACGTAATTTTTTTTAGTAATTTGGAGAACGATTT
TTAGAAGTAAAAGTTATAAATTTGATTATGGTGAAG
AATAGTTATTATAATGAGATATATAATAATTAAGTA
TATATTGGTGAAGTGGAGATTTGTGTGGTTTGTATA
TATTATATTGATTTTTATTATTTGGGAAGTATGATA
TTTGATGATGTGAATTGTAAAGTTTATAATTGTTTA
TTATTATTTTTTTTTTTTTTTTTTAAATTTAAAATG
AAATATAGATAATATTTGATTATGTTTTTGTTTATT
TATATTTACGTTTATGTAATTAATAGTTGGTTGTTT
TTTTTCGTTTTTGTGTTATATGAAATTTATTTTAAA
ATTTAATTGAATCGTCGTTTTTGTTATGGTTTTTTA
TGAAAGGAATATATTATTTTTTTATAATAATTTTTA
TGAAAAGGGTGGTTTTTTTAATATTATTTATATTGT
TTTTAAATTTTAAAATTTAAAATTTAAATTTTAAAT
TGATTATATTGAAGATTTTATTTTGTTAATATATTA
AGAGAGAAGTTGGTTATGAGTAATGTGCGTTTGGTT
TGTTATTAGATTGTAAGAATTTTGGGATCGTTTTAT
TGTGATGTTAATGGTAAAATGGATTGATTTTTAGTA
ATTAATTAATGAATGGAGTAGGAGGATGACGTTATA
GTTTGATAAGGAAATATATGTATTTGTCGTTTTTTT
GAGATAGGGTGATTTTTTGTTTGCGTATTTGTTAGT
GGGAGAGAAATTGTAGAAGATGATAAAGAAGATATT
TTTATTAATTGTGTTTTTTAAGTAATAGAAAATGGA
TAAGGTTAATAAATTAAGTAGAGAATTAAAAGTATA
GATTTAAGATAGAAAAAAAAAGAGTTGAAAAAATAT
GTGAATTGTAGTTTTGAGATTTTACGTTTTTTACGA
TTAGTAATATTTGTTGGTTGGAGATAAATGTGGAAC
TTTAAGAAGTTTTTATAAAACGTGGTTTGATTCGGG
TGGAAGATGTTGTTGGATGGTTTAATGAGTATGTTT
ATTATAGGGGGTGAGGAAAGTAGTATTGGGGTAAAG
TAATTTTATCGTTTTTAAAATGATGTTGAAATAAGG
TTATGGGTTTTGATGTTGGTTTATTAAATTATTAAT
TAATCGTAAGTTGATTTTTATAATTTGAGATTTAGG
AATGTTGTGTTTATAGTTAATTCGAATGTTGTGTTG
GTTTTTTGTTTTCGTAATTTAATTATTTAATTAATA
TAAGGATATAAAGATATAAATATTTATAGATTGGTA
GTTTGGGTTGATTCGAGTATAAATTTTTGGGTTTGT
ATATGTTATTTGTTTTCGTTGGATTAGTATTTTTTT
AATTTTTGGAAAAATTTTTTTTTAAGATAAGGTTTA
AAGTGTAAGAATATTGTGATGTTTTAATGAAGTATT
TTAAGTTGGTGTTAGAGATTGATAATGATCGTATTA
TTTTAAGTTATTGATTTTGTATGGAAATATGGATGT
TTTTATTTATTTTTCGTTTATGTGGATTATGAATTG
ACGAAGGAGTATTTATGATATTAATTAGTTATGTAT
GTTTTTAATGGAGAATTTTAGATTTTTTAAAATTTG
ATTTGATATTTTAAATATTTTTTTATTGTATTTATG
AGGTAGTAATTAAATTAAGGTATTTTAGTTTAGATA
CGAATTTTTAAAGATTATGGATTTAAGAAGTTTGAG
TTACCGTTTTTGATAGGTATATATATTTTAAGAGAT
AGAGGTGGCGTCTGTTGTGACGGATAATAGGAATTA
GAAGAAGAATTAAGTTGAATAAAAAAAATTGAATTA
TAAATTAAAATTTGTATTATTTTTAAGGTTTGTGTG
AGTTTAGTGAAATGCGTTATATTCGTTGAAAATTCT
TTGTGAATTTTTTTTTATAGATATAATAATAATAAT
TGATAATAATTTTGAATTTAATGAATTTAGTTATAT
TTTAGATTTTTTGGGTTTTATTTTTCGGTTTATTTG
TTAAACGAATGAAATATTATTTAAGTAGATTTATAT
GTAAGGATTAGATTTTTATTTTAATATTAGTATATT
GTTAAATATTATTTTTTTTGAAGTATATCGTTATTA
AAATCGGTTAGGGTTTGTATTTAAATTGGTAGGTTT
TAATCGTTTAGTAAATAGTAATTTATATTTTAGAAT
TTTATATTAGTTTTGAATTATTAATTTTTAAAAGTA
TTATATTATAAATTTTAAAATTTAAAATTTAAAATT
ATGAATTTATTAAAGGAGATTATTATTAGTTTAGAA
TTGATTATGTATTGTTTTTTTTTATATATATTTTTA
TAACGAGAATTCTTTTTTTTATAAGATATGTTATGT
TTTGTAAGTTTTGATTGGGATAAAAATATTTGTGTA
GGTGTAATGAAAATTTAGTAGTTTTATATTAATTTT
TACGTTATCGTTAATTATTAAAATTGAATTGTTTGA
TTATAAATGAATTAATGTTGTATATATTATATATTA
CGGAGGTGTAAGTATGGTAAGAGAGAGTTAAAGTGT
AGGATTTTTGTAATTCGAAAAAATACGAATGGGAAT
GTAGAAATTGGTATATAGTTGTCGTTAAATTTAGTA
GAGATTATTAGTACGTGGTTTGGTAAAAAAATTTAG
TTTGTTTTTCCGTTGATTGAAAACGTGAGATTGAGA
TTAAGAAAATTTGAAAGTAATAATTGTAAAGTTATT
TATACGCGATAGTGTGTTAGTTAAGGTAAATTTCTT
TGTATGTATTTTGTATTTGTATCGTTGTATTAGTTT
TAATGATATGATAAGTATGTGTTATGTGGATTAGTT
TATTGTAGTTTAGTGTTTTTATTTTTATTTTTGAAA
GAGGAGTAAATTTGGTATTGGATTAGTTTTTAAGGT
TAGTTGAGTTTTGTTTCGTGAGAAATGATTAATGAA
AAAGATTATAAATTAAATGAAGAAAAGATTGAGAAT
AAAGTTTAAATATTTTTAAAAATTGTTAATAATTTA
TTCTGGGTGTTAGAGGTTTTGAGTAAGATTTTTATT
ATTATTGGAATGAGTTGAAAGAGATTTTATAGTATA
GAAGATTTTTAGATAAATTATTGTACGATATATTTT
TTTAAGGTTTATTTTTTTGGGTTGAATACGTTTTTT
TATTTTTAATTAAAAAAAAGTTGGAGAATGTATTGA
TTTTTTGAGGAATTTAATGGTATGGAATAATTAGTT
TTTTTGGTAAAAGTAGTCGATTTAAATTTTATACGG
AAAGGTAGAAATATTTTATATTAAATGGAATTGAGG
TTTTCTTTATATAGAGTTTTTATAATAGTATTGTTA
TTTGGTGGTATTTTTAATGGTTAATATTTGGTATTT
AAATGAGTTTGATTTTGGGAATAGGTTGTGGTTGTT
TTTAGTGTGTGATTCGTGGATGGTGGTTTGTTAGAT
TTTTAATTTATTTTGATTTAGGATATGTATTAAGAG
GATTTAGTTGGAAAAGAAGTTTGTGATAGTGAGCGT
GTTTGAGTAATTATATCGAGGTCGATTTTGGTGTAA
TTTTTATTGAAGATTTTCGAATGTTTAAAGAGTAAG
TGTTGATGTATAGAAGAGGGACGGTTTAGTTTTTTT
TATATATTTTAGATTATATGATGGTAACGCTCGATT
GAAAGTAAAAGGTATTATTATATAGTATTATTATAT
AGGTGTAGAGTTATTTGAGTTTTTATAGTGAATGGG
TTTTTTTTTGCGAATTTGTGTTGTGTTTTAAATACG
TAGTTTATTGATGTATTTGTTGTTATGTAGAAAATG
ATTATGGAAAATAGATTGGAGAACGAGTATTTGAAT
TTTTGTAACGATTTTAGTGTAGTTAATAGAGTTTTG
TTGTGGGTGTAGTTGTAGTTTTGTCAGTAGTTGTTG
TGATTTAGTAAGTAGGTGATGGAAGTCGTTGTTTTT
TTAGTGAGAAATTGTTTTAAATAAGATATGTTAATA
TTGTTAGTTATTAGATGGTTTGAGAAGTTTATGAAG
ATTATATATATGATATTTATTTAAATTTTATTTCGA
AGATGATGGTGGGTTTTGAGATTTTAGATTTGACGA
TATTTTTTTATTTTTTTGTAATTTTTAGATGTTTTG
TGATGGTTTGAGTTGGGTCGATTTGTTGGATAGGTC
TTTTGATTTATTTTGAATATAAATTAGAAAGTATAT
TTTGTTAAGAAAGTTATTAAAAATTTTTTGTTTAAA
TAAAATTATTAATTATTTTTTTAATAAAAATAGATT
TTTATATAGAATGAAATTAAGGAAAGAAAAGAGTTA
GATAGTTAATAAATAAAGAGAAAGTTTTTGGTGAGA
ATAAATAGCGAAGTAGAGTATGTGTTTTGTTTTTTT
AATTGAGAATGAATGTTTTTTTTTTTTTTTCTTATT
ATTTGGTGAAGGAGACGACGTTAGAGAATATTGGAG
ATATTATAAAGATTTGAGAAAGAAATAAATATTAAA
TTTTATAAGTTATTAGAATCGGTGTTATAACGTTAT
AAGTTTTGTAATGTATATTATATTTTTCGTTTATTG
TAAATGTTTTATTAAAATTTTTATTAGTTTTTATGT
GTCGATTTTTTTGTTATCGATTAGTCGATCGTTTAT
TTGAGCAGAGAGTTATTTTTATTATTAATATTAATT
TTATTACGGTTTGTTTAGTTTTATATTTTTGGATTG
TTTTTGGTGTGGTTGATTTGGTGTTGTGAATTAGTT
TTTCGTTGAATATATTATATGTAGATTTTTAATCGT
TTTGAAATTTTTTTTTTTTTGTTACGAAATTTTTGA
TTTTTTTCATATATTTCGGATTTGAATGTTATTGGG
TGTTATAATGTTAATTAGTTTAATATGGTTTTATTT
TTTATGGTTAATTTTATGAATAGTTAATGGATTATA
GTTTTTTTAGAGAGTATTGAATGTTTATATTTTATA
TTTATCGTTTTTGTTATAGTTGTGAGTTATCGGCAT
AAAAAAAATAGTTTTTTTTTTTATTGGGTAGAAAAA
TGTTAGAATTGGATGTAAGTAAATTTTGATGGATTG
TATTATATTTATTTGGTGGTAGATAGTGGAAGTACT
TAGTTATGTATTTTATGAATTTTTTATTTTTCATTA
TATTGAGAGGTATTTTTTTGTTGGTTTAGTTATTTT
TTTTTTATTATTTTAGGAAAATTTAGATTTTTTTTA
TTTTATTAGTTTTGTGTAAGTGTTTGTATTATAAAT
GATAGGACGATCGACGCGATGTTTTTAATTTTGGTT
TTTTAGATGAAATGTGGGTAACGGATTTTGTGTAGG
ACGATATTGAAGTTTAGAAGGAAGATTATAATTTGG
TTAGTCGTTGTTGATGTTTTTTGTTTAGTTGGGCTT
AAGAAGTGGAGAGGTTTTTAAAAGAGTATAGTTTGT
TTTTTAGGAAATGTAATGCGTTGAAATGAGAATTAT
TAAGAGTTTATTAGTTGGGTATGTTTATAATTTTAT
TTTAAATTATTTTCTATTAATAAAATAAAATAAAGT
ATAAATAAATAAATAAACGAAGAAAGAGAGGATTTT
TTTTTCGATAAATAAGAGGGTTTTGATTTCGAAATT
TATTTTTAATTTATTTTTAATTTTTATAATTAGTTA
TTTAATAATATAANNNNNNNNNNNNNNNNNNNNNNN
TTATTATTATTATTATTATTATTATTATGTTATTGA
AGTAGTAAGAAGATGAGAGAAGTTTTAGAAATAAAT
AGATTTTTTGTTTTTTTTTTCGTCGTATTAGTTATG
TAAAAGGAAATTGATTTGTTAGAAAGCAGGAAAAAA
TTTTATTTCGAATATAAATATACGAGTTTTTTATAA
TTAAAGTTGATGTTAAATGATATTATTAATGTATTT
TATATAAATATTATGTTGATGGAGATTAGTATTATA
AGAGATTAAATTTGGTATTAAATTATTGTTTTACTT
TGGGGTTAGTAGCGTGGTAAATAAAATAGAAGTATA
AATTAATTATATTTGTTAAATTAATTTGTGGATTAG
TTTATATTTTATACGAATTTTGTAAATTTATAATAT
AGATAGTTAGTTAGTTCGTTAAAGTGTAAGTCGGGT
ATTAAAAAGTTGTTATTTTGTTAAAAGTGTTTTTAA
ATAGGAATAGTGGATTTAGAAAGTTTAATATTAAGT
AGTATGTTTTTAATTTTTTTCGTTTTTGATAAATTA
TGTTATTTATAATTATAGAATTTTTTTATTTGATGG
TATAATAAAATATATAAGAATAATTTAAAATTTTAA
TAGAAATATTCGAGAAGTTTTATTTTTATGAGTTTT
TAATATGTGAGTTAATATATTTTATTAGAGTATTTT
ATGGTTATAGATTAAATTTGGTAAATAATAGTTAAG
ATTTATTAGTTCGTTTGTGTTTGAATTATGGAGATT
ATTTTGGTAAAAGGAATATTGAATTATTTGTATATT
TTAAAATTTAAAAGAATTGATGTTATAGATTTGAAA
TTTGGTATTAGTTTGTTGTGGTCGAGTGATTTTAGT
GGTGTATATCGGAAAGGTATTTATGGGAAAGGTTAT
GTTTTTATTGTTAGGATATTATAGATGTATTTTAGT
GTTTAAATGATTTTTTTGGTGAATAAATAAATATAA
AATTATAATAATATTGGATTTTTTTAGTTTAGTTTC
AGAAATAAGATTTTAATTGATTAAAGGTGTGATTGG
GTTTTTGTTTTTGAATTTTAGATGATAAGAAAGCGT
TGAATTATAATATAAATATTATAATATATTATCGTA
GGTTTGAAAATTGTTTTTAAGTTAATATTTTGGAAG
AATGTTTGGTTTTTTATATTTACGAGATTTTGGATA
CGGTTTTTGTGTTTTATTTTTTTTTTTTTTGGGTAT
ATTATATTTTATACGTTTATATTTTAAATATTTTTA
AAGTTAGAATTTATGAATAAATACGAAAATATAATA
AATTTTTTTTTTTTTTTTTGTTTTTTTAATGTTTTA
ACGAGGGTATTGAGTTTATTCGGTGGATTAAAATGT
TGGGGTGTTGGAGAGGAAGAAGAGGAGTAGAGAGGT
TGTTATAAGGGAATTCGTTTATATTTAAAATAATTT
TGTTGAGCGTGGTATTTTGTATGTTTTTGTTGGGTT
ATAGAGATAATGTATAAATATTTATTGCGGATAGTT
CGAGATATTTTGTTGTTAAGTGATTTATTTTTGTAT
AATTTTAAATATAATTATTGATTTTGGTATTTGATG
ATTAATGTTTTTTTTTAATTTTATTAATTTTTTGTA
TTGATTATTGATGGTTAATTATATTAATATGTTTTT
ATATAATTGTGTTTATATAATTTGTTGAATATGAGA
TTGTTTAAAATAGTTGATATTATATACATTATCTTA
TAGAGAATTACGAATTGGGGAAGATTAAAATTGAGG
AGGTAGTGAATAAATATTTTTATTTTTTTTTGAGTA
GTTTTAAAAATGATTTAATTAGATTAAATTGTGTTT
GATTTATAGTTTAAAATTTAAATATATTAATTTCAA
GTTATAATAAGAGTTGGAGAGAATTCGTGTGAATAT
GTTTAGAGTTTTTTTGAAAGATTGTTTGGTTGGTTA
AGGAGCGATTGGAAGAAGGATTGAGGATTGGGAGAT
ATTTTTTTATTTAGAATTGATATTATTTTTTATTGT
ATTTTTTTTTAGTTATTTTTTTTTTATTATATTTGT
AGTTAGATTTTGATCGTTTTCGTTTGGGTGTATAAT
ATAAATTAAATATATGAATAAATAAATTTAATTAAT
ATATAGAGATTATGAGTTATGGATTTATGATTTTTA
ATTTTTGTCGTTTTGATTTTTTTTATTATTAATTTT
ATATTTCGAAACGTGTTATTTTTTGAAAGTATTTGT
GAGATGGAGAGGAATAAAAATATTTTAGTGATGTTA
AAATATTTATATTTTATAGTTTATAATTGTTATTAA
TTTTTGCGTTATTTTATAAAAGTATTTTTAGTTAAC
TTAGAGTTTTAAGTTAATAAGAGGATTTTTGTGTTG
ATAAAGATTGTGATATATATATTATGATTTAAATTT
TAAGTAATTATTTCGTTTGATTTATTAATGATAATG
TTTTTAATTTGGGTATTGTAGGGGTTTTGTTTTTTA
TTTAGATGTAGTGAGTAATGGTAATTTTAATATATG
TATTGATTTAATATTAAGAAATGTATATATTATTAA
AATGTTATATATTTAATAAATTTTATTAGACTTTAT
AAGTTTAAGGTGTAGTTATGTGTGAATTTGAATTTT
TATATATTAATTTATGTTTGTAGATTTTCGTTAGAG
GTTTATTTTTAAGATTATGGGAGGGGGATTTTAATG
GTTGTTTTATAGGGGAAAAAAATGATGTGGAAAGGA
GTATATTTTAGTTTTGATTAAGCGTAATGAAATTAA
AATGGTGATTTTACGTATGTATTAAGAAAGTCGCGG
AGCGGTAAATACGAGAGAGTGGTTGTTGTGGTAGTA
TTTTTAATTTTAGAGAGTTTTTATATTAATGTGAAT
TTGTTTTTATATTTTGATAATTTGTTTTGTTTTATT
TTTGGGGGTCGAGTGGTTTTTTGAGACTTTGAAGTT
ATAATGTAATAATGAAATGATTTATATAAAAATATT
TTTTTTGTTTTTCGTAGTTTTTAGGTGATTTTGAAG
ATGAAATAAAAGGAGTTAAAATAAGGATATGTTATT
AAGAAAAGAAAGAGATTAATGAAAGTTATGTATTTT
TATTTTATGAGGTGTGTAATTTTTTTTTTTATTTTA
ATGGTATGGTGTATTGCGTTGTTTTTAGACGATTAT
TTTATTTTTTATATTAGATTTTAAATTAGTTAGTAT
AAGTATAATGAATAATTTTTTTTTTGGAGATATATG
TTTAATATTTTTTTTTTTTTTTTAATAGATTTTTAG
TGATATTGTAATTTTGTTTGTTATTTGTTTTTTGGT
AGTGTGTAAGTGAGACGGAGTTAATTTGTGTGAGAG
TAGGATTGTGAATTTTTTTAACGTTGCGAGTAATAT
ACGTTTTTTCGGTGATAATTGAAGGAGAATGCGAGT
TATATTAGAATATTTGAATTTGTTGATTTATGTTTT
ATATAGATATTCTCGTTATTTTTAAAAATATATTGT
TTTTTGAAATGTTTTTAGAGTAGATTTCGCGTTATT
TTGTTTTAAAATTGAATCGAATGGTGAGAGAGATAA
ATATGTATTTATGTGTTAATATTTTTTTTAAGTTTT
TATTTATTTGTTTTAATGATTTTTAGTTGTAGATTT
ATTAATGAATATTCGAGTTGTAGGTATGTTTTTAAA
TGTTTAACGTGAAAAGTGTTTTGTATGTTATTAATG
ATTTGTTAGGGTTTTTGTTTTTTGATTTTATTGGAA
TTTGGAAAAATTTATTATTTGTTTTGAGATCGTGTT
TTATATTTTTTTTTATAATATTTTTTATAATTTTAT
AATATTTATATGGTTGTAGGAGTTTAATAAATATGT
ATTGAAAATATTTTTTGTTTTTTGGTTGAAATTTTT
ATGTTGTTTATTTTTCGTTTTTGTTTTTTAGAAGAG
ATTGTGATGATAATAATTAAATAATTATTTTTATTT
TGTGATTATATAGTTGAGAGATTGTTTAAAATATTA
TTTTTTATTTATTGTTTTATTATTTTTTTTTTTTCT
TTGGATAGAGAAAATATCGGTGGGATTATGAGATAG
TGAGATTTAGCGATGATAGTTTAGTGGATATAGTTG
ATTATATTTTAATGATTTTAGTTTTTAATGATTTAA
ACGTAGAATTCGATTTTTTGTAAAAAAAATCGCGCG
TATATTGGGTTTAGTGAGTGTTGTTATGGTAATATA
TAAAAATAAGTATTTTGAGTGAATTTCGATATTTTT
ATTAGTTGTTATAGAGGATAAATAAAAAATATGTTT
GGGGAAGTAGGTTTTAAGTGTTTTATTTATATAAAG
AAATTTTAAAAAATAAATTGAATTGTGAAAAATATA
TTTTAAGTATTTTTAAAAGTACGAGGGTTAGTTTAT
ATATTAGTATTTAATTAAGTCGTTTTAATTATAAGT
AATTTTTTTATTAGTATAAGTTAAAATATTTGTTAA
AAATAAGATTATGAGAGTGAGAAAAGAATTTTGGAT
GTTATTTTATATGTTTGATGTATAAGTTGTATTGAA
ATAGTTATGTTGGGTGATGAACGGTATTTATTATTT
TTATGTTTGTATAATAGTTATTATGATGTAATCTTG
ATAAGTTAAAAATTAAATTATAATTATTAGAAGTAT
GGAATATTTTTATGATTAATTTTCGGTTATTTTGTA
TTTTAGGTATGTTGTTTATAAATTTTATGTTATTAT
TGTAGGATTTTATAGAAGGGATTTTTTTACGTTGAG
GTCGTTTTAAGAATAGTTTTTATATGATTAGAGTTA
AATTATTAGTAGAGTGTGTAGAGAATTGATGAAATT
TTGGGTTTTGTAGGAGAGAATGTATTGGAGTATTTT
TATTTTAAAGAAATAAAAAAGTATTAGTTTAAGATT
AAGAATTTTAATGTAGCGGTTTTTTGTTTTTAGAGT
TGATATAAGGAAGTGTTATTTTTATTTTTTGGTGAT
ATTAAGTTTTTAGTGGTTGTTAATTCGTTAATATTA
AATTTATATATAAATTATTATATTTTTTAAAGAGTT
AATATATTATAAATTTACTAACGTTATTTTGTTTGT
CGTAGAAATTAAAATCGAAATTTAAATAACGAATTG
GTAGAGAAAAGGTATAAGTTTATGGAAGAGTATTTT
ATATGATTATATTTATATGAGATAAAAGTGAAATTA
ATTTAGATTGAGATTGAGTTCGATATAGAAAATATT
AATTTTATGGAGGATTATTGTTATTTAATGATAATA
TAGTAATATTGAATTATATATTTTTATTTTTGGTTT
AATTTTAATTTTTTTTTAATTTTTTAATTCAGAGTA
CGAATTTGAGTTCGAGTGTTTAATATATTTTCGAGA
TTATTGAGTAAATATTTTTTTTTATTTCGTTATATA
TAGTATGTATTTTTCGTAGGAGTTGAACGTAAATAG
AAAGAGATATTAATTTAAGGTTAATTAAAAGGTATA
ATATTTGAATTTAGATTTTGTTTATATGAATTTGGT
TTAATTTTTGTTTTCGAGTTTTTATTTATGGTTTTT
GATAGATGTTTGTGTGAGTGGATTTATGTGTTTTGG
AAAAATTTGAATGTGATGGTTTAGGTTTAAGGTTAA
GTAAGATTTTATTGTTTTAATGAGAAAGTTTTTAGG
TAAAAATGAAAGAGAATAAAGTAAAAAGATAATAGA
TGTTTGTATGGTGTCTGTGAAATAATTTAATAAAAC
CGTTAGGTTGATGTTTGGTTTTTTTTTTGAATTGTT
TTGGCGTGAAGAATTAATATATTTTATATAAGTTCG
ATAAAAATTTAGGAAGAAATGATAAAAGTAAGAGGT
GTAATAAAAGTATGTATATCGTAGTAATAAGTGGTA
AGTAGGTACGGAGATTGTGGTTGTCGAAAGGTCGAT
TTTAAGGAGAAATTAATAGAGTTAATTTCAGATGTA
TGGAATATTTGCGTTTTTGTTAGATATTATGTTAGT
GGATTTAAAAAAATTCGTGAGTATTTATAATTTAAT
TAGTTTTTGGTATTAAATTTTTTTTTTTTTTTTTTG
TTTATTTGGGTGTTTTGTGAAAATAATATTTTAGCG
GTTCGTTTTTTGTTATATATTAAATGTTTATTATTA
TAAGGGATATAATGGATATAATAATTAATTTAAATA
TGATTAATTTTTGTAGAATGAGATTGTAAAGGAAGT
ATATATATATATATATATATATATATATATATTTTT
TCGTAATGTAATGAATAATTTTATTTAATATAATAA
TGTATTTTTATAAATATTACGTTGACTTTTTTATTA
AGAGTTTGGATTTCGGAAATATTGATTTTTTATATG
CGTGATGGGTAAATAAGATATTTGAGATTTTTAATT
AAATAATATATAATATAATTTTTATATATATTTTAA
AAGATATTGTTAAGATTTTTTAATAAGAATTGTATT
AAAGTATATTATTTTGGAGATTTTGTATGTGTGGTT
TGACGTTAATCGTTTGTTGTAGGTAAAATTAATGGG
TTTGGGTTTAAGTTGGGTTGGGTTTTTTTATTTATT
TTAAATTAGAGAGTCGTTAGGGAGAGTAAAATAAAG
TAAGAGATGGTTATATTTATTTTAATATTATTGAGA
TTTTTATTTTATATTTTTTTATCGTATTTTTTTATT
AGAGTTATAGAATTTTAAATTATTGTTTGTTTTTAG
GTTGATAGAATTTATTAAAAGTTATATATTTAAAGA
TAAATGTGGTACGTTATTATTTATAATTATAATATA
TATGATTTTTTTTTTGTTTTTATTTTTAATGGTTCG
ATAAGGATAGGATGTTTTTAAGGGAATTTAGCGTAT
TTTTTAATTATGTTTTTTATTTTTTTATTTTTGATA
TAAAAATATATGGTTAAAGTATAGTTGTTTTTTATA
ATTTCGTTTTTTATAATCGGTATAAGATTTTTTGTT
GTTGATTTGAAAGTTATTGCGTTTGCGATGAGCTGT
TTTAGTGGATGAATTTGAAAAAGGGTAATTAGTTGA
AATTATTTTATTTTATTTTTAGAAATATAGTTTATT
ATTATTTATTTTTATGTTATTTAATGGTAAATATAT
TTAATTTAGCAATTAAAAAGTTTATATTTTAAAGAT
TTATTTTGGTTATATATTTATTTTACGGTATTTTTT
TGTTTATATTTATTTTTTTTTATTTTTTTTTAGGTC
AATTCGTTAATAAAGTTATTTTTTGATTTATAAAGG
TATTTATTTTTTTTTTGATTTTATTTTTGTTAATTT
TTTTCGGTTTTTTTTAATGGTTTATTTTTTGCGATT
TTTAAAATAAAGAATTAGAGTATACAGGATATTGAT
AAAATATAAGTGATTAGTTTTGTATTAATATTAAAT
TTTTTAAGTATTATATTATGATTTAATTTTTTTTAA
ATTTTGGAAAGGTTATAGTTTTTGATGTTATTTTTC
TTATTAGTTGTTTTTTAGATTTATGAAGTTTTGATA
AATTTAAATATTAGTTAGTTTTATAAATTTATATTA
GTTTATTTTTTAAAGTATATTTGTTTTTTAATACTA
AGGAATTGATTAGTTTAATATAAGAGTTGAGAAGTT
ATAAAATATTTTAGATTTTGGATTATATATTTAAAT
ATATAGTAGTTTTATATAACATAATTGGTTATTATA
TAAGGAGGATTAAAATAATGTGTAATTTTTAATATA
ATTGAATTTTGTGTTAAATAAAATAAAAAAAAAATT
TTTTGAGACTAGGAGTTTTTTTGTTTGTTTTAGATG
TAAGATTATTGATTTAGTATTTGGGAAGGTTGGTTT
TGTTTAAAAAAAAAGTTTATAGTATGAGGAGTTTTC
TTTTGTGTCGATAGTGGTTAAAGGAATTTAAAGTGG
GTTGTTTAAAGGATACGGAGTGGTGGAAGGGAATGG
CGTGGGATAATTTTTTTTAGAGAGTTCGTTTCGATG
ATAAAGCGGTGGGAAGAGAGAAATTTTAAAAATTTA
ATTATATAGTTATATATATAATTATTATTAGTTATT
ATTAAAAGTGATATTTTTGTAGAAGAAGTAATATAT
AGTATGGGTTATTTTTGTTGTGTATTAGTTTTTTGT
GTTTTTTTTTAATTAAATTGTTTAAAATATATACGA
GTATATATAATAATGGAAAAATATGAAAACGATATT
TTTTGGGTTCGTTAAATATTTTTATTTGGGTTAATT
TGATAGATTAGTAAGGATTTTTTATGGTTTGTTTGA
AGTATCGATTAGTTTTTGGTTATAGTTCGAAGAATT
TATTTATGATTTAAGAATAGTAACGGTATTTTGTAT
TTGTTTTTATTTTTTATGATTGATGATGTTTCGAGA
TTTAAATTGAGATATAATAAGAGTGATAAAAGCTTA
AAATTAAGAGAAGTAATTAAAAGTTAGATTGTTTTT
TTAAAATAATATGAGTAGTTTTGTTGGAATATATTT
TAATTGTTTTCGATATTAAAAGTTAATATTTATGTT
TGAATATAAGGATTTTATTGATGGTTTATAAATTTT
TTAGATTGAGTTTTAGTGTGCGTTGATTAATACGAT
GTAAGTTTTTTTGGTTTGGTGTATGTATGTATGTGG
AGTAGTAATATAATATATTTAGAGGTAATATTTGTG
TGTTTTTATAATGTATATTAGTTGTGATTTAGAATA
GGTTTTAGAATTTATTAAGTTGTAATATTGAATAAA
TTTAGTTTATTATTGAATTGTGAAATAAAGAAGGTA
TTTTTTAGATTTTTTGTAATGGAATAATAATTTTTA
AGTATGGCGTTTGTTTATGAAGTCGGAGATAAAATT
GATGAATATTTTAATAAGTTTAAATGTTTATGTAAG
GTTTTTTATTTCGTTGGAAGTTTAATCGTTTTAGAG
TTTGGGTTTGTTTTTACGTTTATAATTGTTACGGGA
GAGAAAATGGTGTATGTTTTTAATGAGGATGGAGAG
TAATAAATTTATTGCGATATTAATTAGTATATGTAA
TAAAAGTATAAAATGGTATATCGGTATTATGTAATT
ATTTGTAGTTGTTTTTTAGTTTAAATGTTTTAATTA
GTTCGGTAAGTTAAATCGATCGGTTTTTTCGGTTTA
AAATTATATTTTTTTCGTTTTATTTTAGAAAATGTT
ATAATTTGAAGTTGAAAGTTTGTAATGTTTGTAGAT
GATTTAATGAATTAATATTTGTTTTTTTAAATTTTA
AATGATAGGTTTTATATATTTAAGAGATGGTGAAAT
ATTAGTTTATTATTAATAATTTGATTTTTATGTGTC
AGCGAGAAATAAAAGTTTTTGTTTTAAGACTATAAG
ATTTATGAAATTTTGAATTTTTTATTTATGTTGATT
TTAATTTTATTATTTGTGTTGTTTTTTTGTGTGTTT
AGAGGAATGGGGAGAGGATTGGATTGGTGGTAATAG
TTTTTAGTTTAATTTTTTTAAGAAATTTAAAGATTA
TTTTTTTTTATTGTATTTGTTTTTTTTTTAATATTT
AAGATTTTTCGAAGAACGAAGTGAGTCGTTTCGCGA
GTTTTTTATATTTGAAAATGGAATAAGAAGTTATAG
TTTGTTTATATTTTTTAGTATATATATTTTATTTTT
AATATATATTTGATATTGGTAATTCGTAGAAATTAT
TAGATTACAAGTTTACGAATCGAGTTAATAAGATAA
ATTGTAGTATATTGATTAAGAGGTTGAGGAGTTTAG
GAGTTTTCGTGATATGGTTAAATAATTTGGATTAAG
ATTTTTCAAAATAATAGTATTAATAAATAAAGATTT
CGTTAGTAAATTAATAATACGTTTAATTTAATTAAA
AAGTTACGTTGTAGTTTTAGATTTTAGAGGAAATAT
ATTTTTTTTTCGTATAATATAAAGGTTTGGGTAAAA
ATTTTTGTTAATTTATTTTTTGGTGAAATTTTAAAG
ATTGATTTTTTTGAGTTTATAAGAAAGGGGAGAAAT
GTGTTTGGACTTTTGGTTTGATCGAATTTGAAACGT
ATGTATGATTAAAGTGGATTTTTTCGAGATTTTTGG
ATTGAAATATTTAAAAATTATAATGAAAAGTAAGGT
TGTTATTGGTTATAGTTATATCGTTATATTTAAAGT
GTTGGTTTATATTGATTTTTAAATTAGTTGTACGTG
GGTTGTAATGGAGTTTTTATTTTGTTGATAGTATTT
TGTTGTTGGGGTAATTGTTTTAGGTTAAAATGTTTT
TATGTTAATAGTTTAGGTAGGTTTTTTGAAAATTTT
ATTAGGATGGATTATTTATGGTAAATTGTTTTGTTT
TGATTAAAATGATTTTGAATATAAAATAAGAAATTT
ATTTATTTATGTTTTTATTAGTTAGTATTTTCGTTT
TAGTAGGTATGGAATTTATTTTCGAATTGATTAAGG
TTTATAATTTTAATTTGTTGTGTGATTATAGGTTTT
TGGGACGGTTTTTATGGCGTGTAGTTATGGTTATTT
TATGGTGAGGGGATAATAAGAAGAAAAAAATTATAT
ATATGATTTTTGATGAGAATGAAGAAGATCGATGGA
TAATAATTTGTAATATTTTAATTATTTTAGTAAAAA
TGTTTTCGGGGATGGATATTTTAAAATATTAGTATT
GGTTAGGTATTATTGGGGACGTTTGTTTATTACGGA
GTTTGTTGTGGTTATAATTTATTTTTGTTTAAAATT
AAGCGAAAAATTTTTTGAAAAGAAATTAAGGTGTTA
TGAAATGAATATAATTTTTATGAAGTGTATGAAAAT
GTTGAATTAGATTATTTTAGTAGAAGAAGAGAGTTT
CGTTCGATTAGATTTATTTAATTTATCGAAATCGTT
TTAAATATGTATTTGTTTTATAAAAAGAATATTATT
ATGGATAAGAGAGAAAGTTTTATCGATAAGAGCATT
TATAAAATTAGGATTGTATGTATGAATAATTTATTA
TTTTATTTATTTTTTTTTAGTTTCGTTGTGGAAGTT
TTTTTTTTTTTTTATTTAATTTTTATTGATTTTTGT
ACGTGAGGATATTTTTGTTATTTTTAAATATTAACT
TATAAAAAGAATTGTATATATATGAAAATCGTGGAT
TTCCATGAATGAATTAATTTATTGTTTGTTTTTGAT
TATTAATAAAATATATTAATTATGCGTTAATAATAT
ATAAGTGTTGTCTAAATATTTTTAATTTAATTTTAA
ATATTTATTTTAATATTTTTTAGAGATTGTGTGAAA
TACGGTTTTAATAATTTGAATTTAAAAGTTATTAAG
GATTATTTTTTGTTTAAATTTGTAAAAATTTTTTGG
TTTATTTTGAGATATGAGAATTATAGGTTAAATTAT
AATAATATTTATTGTTAAGTATTTTATAATATAGTA
TAATTTATTGTTTTTTTTGTGTATTTTTTTTGCTTT
GTTTTATATTTAATTATATATATGATATTAAGTAAG
GTATTTGAGTTTTTGTAAAAAATTTAAGGTTTGGAG
GGAATTTAGAAGAAGAATGTGATTAGTTTTTGTGTT
TTGAATATGTCGTAAAAAATTTTATATAAAGTTTAG
GAATTATTTTTGGGGTTATTTTTCGTATGTTAATAT
AAGGTAAAAGAAGAGGTTAATAATAGAAAATTAATT
GTGTTTGACGTTGGAGGTAATATAGTTAAAATGGAA
AGGAGAGAGAATGGAATGAGTGTGGGTGGATAAAAA
TGTAAATAATTAATTTTGAATTTATTTAAAATGTTA
TGTATATTAATTTTAAAAAATAAATTGTTTTCGTAG
AAAGTATTTAAATTTTTTGGAAATTAAAATAGGAGT
ATAAAATATTGTTTTTTGTTATTTTGTTGAAATGTA
TTTTCGTTTTGATTTATTTTAAATTGTTGTTATTTG
TAATATTATTATTAGTTATTTATTTGTTAATGATTG
ATTTACGATTTTAAAATATTGAAAAAGAATAATATG
TTATTAATTATTTAAATGAATATTATATATTAATGA
GAACTGATGGTGTAAAGAAATTATTAGGGTTAAGAG
TAATTTTTATTTTCGAAATTTTTTATTGGTTATAAA
ATTTAATGTAAATTTTTGGTTTTGATTGATATTTCG
TTTATCGAGTTAAAGGTTTTTTTTAAGTTTATTTTA
TAATTGTGATCGTAGAGATTAAAAGATTCGTTTTAT
GTTTAGGTGAATGATAATGTTTTTGGATTTGTATTG
AGATGATGTTAAGTTTAAGGTTATCGATTTTGGTTT
TATATAAATATTAGGTTTAAGGATTTGGTTTTATTT
ATTTTATTGGGTTGAATATTTTTAAGGTTTATTAAA
AGAAAGATTAGGAGAGAATTAGGAATATTTGTGAAT
TAAATAATAATGTTTTTTTATATTTATTAGGATTTT
ATTATAGTTTTTTTAGCGTTTTGTTTTATGAAGTTC
TCGTTGTTATTGTAGTTTTCGAATTTATCGTAGTTA
GTTGAGTACGTCGTTTTATTTAAGTTTAACGATTAT
ATTAAGTTGAGTATTGAAGAAAGGTTTATTTTTTGA
TTTTTTGATTATTTTTTAGAAATTAATTAAAATTTT
TTTATGAGTTTTTGGTGTTTTGAATCGTTTAATAAG
GGATTTATTTTAATATTTAGATTTTTAATAAAAAAA
TAATGTCGCGTTGAAGAAGATTAAAGATGTATTAGA
TAGTATTTTAATATTTATTAGATTAGGGAAATTGTA
ATGACGTTATAGAGGAAATTTTTATAAGATTTTTAG
TAGGATTATTTAAAAGGAAGATATTGGGACAGTGAT
AGGGATAAAAAGATTAAGAATTATTAAAAGAAGTAG
TGGTTTTAATTTTTGAGTTATTTTTAGGTATGTTAT
GAAAAAGTAGTAAACGTTAAATTTATAAAGTGTTTA
TTATCGTTAACGAGGGATATATTAAAATTTGGATTT
AATAATGATAAATGATGTTATAAGAAGAAAGAAAGA
AGTTGATATTTTATTAATTGGAATTAAAATCAGGGA
ATTGGTTTGATTGTTTTTGTTATTAGAAATTTAAAA
ATATTTTTTAAAAATAAAATATATAAAGGGGATGAT
GGATCAAATGGTTTTAATTTTATATTGTTTATGTTT
ATTAGTGTTTAATATATTTTAGTTTTGTTACGAAAT
TATTTTATATTTTGTAATAATATTTTTATAAATAAA
TAGTATAAAATAGTAGTTTTGTTTTATTATTTTTGA
GAGAATTGTCGTAATTTTCGGTGGCGTAGTGATTAT
TAAAAGAAGTTAGAAGGGCGGTGGCTTATAGTATAT
AATTGCGTGGAGAGTAGGATTTTTCGTAAAAGAGTT
TGGATTAGTGAATATTTTATAGATTGTTTTAGGAGG
TTTAAGGAAGCGATTTTTATTTTTAAAGTTGATGTT
TGGTAAATTTAGTTGTTATAATACGAGTTAGTTTAT
GATTTTTTCGTTTTGTTTTCGATGTTTGTTTTAAAA
CGTTGTTTTGATTTTTGTGGTAATTTTGTGGTTTTG
GATAGATCGTGTAGATTGATAGAGATGTTAAATTTT
TAAGTATTTCGGGTTTTAAGTAGTATTTGGTTGAGT
TTGGATACATGTGTATGATTAGATTGATGATAGTTT
TTATATTATATATTATCGATAAAGGTTTTAAAAAAG
ATTTTATTGTAGATAAGAAAGTTTTGTCTTTGGAGG
AATTTTAGGAGTAGTTTTTTTCGTCGTTTTTAAGTA
AAGTTTAGTATTTTTTTAATTTATGGTTTCGAGAAT
TTTAATTTTTTTTTGTTTTAGTTGTTTTTGGTAAGG
GATGTAGGTTAAAATTCGTTATTATTTTTAGGTAGA
TATGATATTATTATTATTTATTTTTATGTTTTATTA
TATAAATGTTTAAGTAGAATTTAAAGAATAATATGT
TTGTTTTGTATAGTTTTAGTATTTTAATATATATTA
AGTTTATATTTTTAATTATTAGGTGTATATATGGTT
GTATTTATTATTTTATAGATTAAAAAAATTATTGAT
TTAGGTTTAATTATTAAAACGTATCGTTTTATTATA
TTGTTTGTTATTGTATAAGTATGTTAATAATTGATA
TTTTTGTTTTTTAGGTTATTATATTATTTGAGGTTA
AAAGAAAAAAAATGGATGATTTGTTATAAAAGTTAT
GTTTATTTTTTTTTTTGGATAACGAATATGTTTATG
GATTTATGGAAGTTTTATGGGTAGTAAATTAATTGA
AGATTAAAAAGCGAAATGTTATATTTATTGTAATGA
AACGATTATATTATTTTGTCGTGTTTTAGTTATTTT
TTTTGGGACGTATGTTTTGAGTCGGTGAATGAGAAG
AGTTAATGTTATAGTTTAAGTTTTGAAAGATAATGT
TTTTGGACGAGAAGTTTATTTGGGAAGGTAAAAGAT
GTATAATAATTTTGAGGAGGGATAATTAGGTGGAGG
CGAGAATGTATTAATTGTCGTTAAGTTTTTTTGTTT
TTATTATTTTTTATGGAATTATTGTTATTATTTATA
TCGATGATAGATTAAATGTATATATATTTACGTGAA
TTGTCGTTTTCGGAGTAGGTAGTGAAGGTTTGTGAT
TATATGTAGATATGTTTATTTTTGTTAAAATTTTTG
AGTTATTTGGTTTTTGAGTTTAACGTTATTTGGTAG
TATGTAAGTGAAGATATATTTTATAAGAAATGATAT
TATTAATATATAATAATTTTATTTTATATATGTATG
TTTTGAATAAATTGTTATTGTGTAGGGAAGAATATT
GTAAAATTTGGGAAATATATGTTTTATGAATAGTAT
ATTTAAAATTAAAAAAGTTAATTTAAATATTTAAAT
GGATTGGAGGTTTATGGTTTTTTTTGTTGGATTTTG
TTTATGTTTTAGAAGATGAGACGTTAGGATTATTAG
TTTTAAGAATTTGATTTATAAAATATTAAATAATAT
TTTAATAATTTAAAAAATTAGATTTATTTTAAGGCG
TTTTAGGTAAAATTTTAAATTTTATTTTTTTTATAA
AGTTTTGTGTTATTTTTTTTTTTATTTATTTGTTAT
TATTTTTAAAGTTTAGGGTTTTTTATTAAGCGGATT
AGTTTATTAAAGTTTTAGTTTTGGTTTTTAGAATAA
GATGGTATTTATATTATATTTTTTATCCTCGTTTTT
TGAATATAGAATAGAGGTAATAATATAATCGTAAAT
TTTATGAAAAATAATTATTATACTAAAAAAATTTCG
TGTTTGTAATTAGTGATGAAATTATGTTAAATTTAA
TTTTAAAATTGTTGATGTTGATGAAATTAGTAAACT
TTATATAAGTTTTTTTTTATTGAGTTTATATGTTTT
TTTTTTTTAAAGTTTTGATGGTGAGGTAGAAATTTT
TTGTTTTAAAAGGTTCGAATTGTAAATAAGAGAGAT
TTAAATTCGTTGATTAATGTTGGTAATGTGTTTTTT
TGATATCGTATATATTAATTTATTTTTAATTTTTTT
TGAATATTTATATAAAGTGTTCATATTAATTTACGA
AAAATGTTTTCGTTTTAGAAATAATGTTTTAAAGTT
TTACGTTTTTGGAGGGAAAATTACGGGTTTACGTTT
TTAAATTTTATTATTTTTTTTTTGTTTTTTTTGTGT
ATTTAATAAAATAATATTAAATTTTAAAATTTAATA
AGATTGGTGTTTGAAGTATTAATTTGATGTGTTTCG
TAAAGGGAAATAAGTTAAAGTTAATTATAAAGTGGT
AAATTGTGTTTTTTTTTTTATAAGTTGTTGTAAATA
AAGAAAAAGTTTTTAGTTTGGAGTTAGAGAATAAAG
TTTTTTAAGTTTAGTGTTTTTTTTTAAAGTAAGTTT
TTGTAGAATGTAGGTTTAAAAAATTGATTATTGCGG
GTTTATTAGTATGGAGTTATGGATTCGAATGGTTAA
GTTTTTTTTAGTGTGTTTTATGTGGGTTTGTTATGT
AAATTTGGTATTTATTTAAAAAATTAATAAAAATTG
ATGTGTTGGATTGTATTGATTGATTTGTTTTTATTT
TATTTTGTATTGGTGGCATATATCTGGTATTAGAAT
ATTAAGGATTTATATATATTATTGTTTTTGAGGTAA
AGTGGGTGAGTTTAAATTTTTTATTTTTTAAAATAA
ATTTTGTTTTAATTTATATATTTAAGATAAAATTGT
TTAGATATTTTTTGTTATAAATTTGATTAAAATAAA
TTTTTTTTACTTTTTTTATTTTTTTATAAAGTTTTA
TTATAAAAGATAATATTTCGTGTTTCGTAGTTGATT
ATTATTTATAATAAAAATTATAAAAAATAATTTAAG
ATAAATTATTATTGTAATACGTTACGTGTTTTAATT
TGAAATTTAATATAAATTAAATATGTTTTTTTCTTT
AGGTTATTAAAGTTTGTATGAGTAAGGGATTTATAG
AAAGTTAGAATCGTGAAATAGAAAAAGGGTTTTTGG
TTTTTAATTGTTATTTGTTATTTTATATTTGTTTTT
AATTGAAAAAAAGAAAAAGAAAATTAATTTTTGTTT
TGTATTATATCGGTTTACGATTATTTTTTATGAACA
GTTGGGTTTTTTTTTGACGGTAATAATTTTATTGGG
GGATTTTTATATGAACGACGTAAAGAAACGAATTGT
ATAGAGAAGTTATTTTTAGGTTTATGAATTTTGTTG
GATATAAATAATGAAAGAAAATAAAAGATAATGTCA
ATTTTTAGGTTATTGGTTTGAATTTGGTAGGTCGGA
ATTTCGTTTTTTTCGAGGTACGGTTTTTATGTTTTT
AATTGGAGATTATGGAAGTGATGAAGGAGAAATTTG
GTGGATAATTTTTTTTTATTTTTTATGGTGATAGTT
GAAAGGGAAAGGTTTTTATGTGATGGTTATGGTTGG
CGTTGTTAGAAATATATATAAATTAGTTTAAAGTTG
TTATTTATATTTTTATTTGAGAGAGAAAATTAATTT
TTATGTTTTTTTTTGTTGGTTTTTGGTTTATAAGTT
TATTAAATGTAAGTAAGGAATTTAAGATGTTTGTAG
AGATATATTTGTAGATTTAGAGAAGTATATGTAGTA
AAATATATTAAATTATTTTAATTTTTATATTATTTT
TTGAGTATTGTTTTTTTATTTTTTAAAAAAAAAGCG
TAGTTTAATAATTTATATATTAAAAATTTAATTTTA
GGAGGAATTAGTTTTAATGATAAAAATATGAGTTTA
AATGTTATATAGATTATTTAATAATTAGATTATTTT
GTTATATTAAAAGTTTACGTCGGTGAGTTATTAGTT
TTTGATTTTTAAAGTTTTGATGGTGAAGTTAAAGAT
GGTAATGAGGGAGATGGAGAAATTAGGGTTAATATT
TCGTAGGTAAAAGTAATTTATATGTTAAGACTAAAG
AAAAAAGTAGTTGATGGTTTGTATAGCTGAATAGTT
TTTTTTTATTTTTTTATTTGAATTTATAATATGTAA
ATTTTTGATTTTTTTTGGTTTTTGTTAAGGATTTTG
TGATTAAGGATGATGTCGTTGGATAGAGAGTATTAT
GAGTTGGAGGTGAAGAAATATTTATGGTAAATTGGA
GTAATCGTATGTGATGGTTAGTTTTTCGGATCGGTT
TATTTTAGAGATATAAAGCGTATTTTATTTTGGTGT
TTTAGTAAAATGATAAAAAATAATGTTTTATGTTTT
ATATCGGTGTTATATTTCGTTTTTATATATTGGTAA
GATAGAATTGTTGTTTAAATATTTTTAATTTATTTT
AAGATTTAAGAATTTTAGATTTGCTGATTAAATTTT
TAGTTTTAATTATGTTTGTGGTTTTTGTTATTTGTG
GGTATATTTTAATGATAATAATGAAATAGTTTTAAG
ATGTTATTTTATATTTTATTTATTATATTTAAGGTT
AATATTTTATGTTAAGTTATAGTTTATATGTAGATA
ATTTTATTTAATGTTATAAAATATTTTATATAATAT
TTTTTAGGTTTATTAGTTTATGAATATTTTTAGACT
ATTTATGTTTTTAAATTTATTATCGGATTATTTATT
TTTTTAGAGGAGGTTGTATTTGTGGAATAGTAGTGC
TTTTATCTTTGTTTTTTAGATTTTTAAATTGTTTTT
GTTAATATATATAAAATAAATTTAATAATAATTTAA
TTTTTTGATTTGTTTATATTTTTTTGTTTATATAAA
TTTAAATTATAAATGATGTGTTTTTAAATATTGTAG
TGTTGTATGTTTTGTTATATATATTTTTTTGTACTA
TTTTTTATTTAGAGATGATATAAAAATTGAAAAATA
TAATTTTTTTTAGTTTTAAAGTTTGTTATTTTATTT
ATATAAGTATGTTTTTTTATTAATTTTTTTTTTCGG
TGAATTATTTTGTTAAAAATTTTTTGTTTTTCGTTA
TATTTTTTCGTCGTTTTGTTTACATAAAATTATTGG
TATAAAATGGTATATTTATACGTTAAAAATGGAGTT
GTTAATAAAATTAATATTTATTCGATATTAAGTTTA
AAAAATATGAAGGATATAGGGAAAGAATTTTGAATT
GAAAGTTGATTCGTTATTTGGGTAAGTTATTAATTA
TTTTTTTTTTTATTTACGTTGATTTTTATATTGGTG
AAGTTTTTGTTAGTTTTAGTTTTTTTTGGGAGAAAA
AATATTGAATATGATGTAAAAAATAAAAGATGAAAG
TGTTATTTTTTTGAAGTTTTTTAATTTCTATAGAGA
GGAGAGTGAGATGTATAAATATAGTAAGAAAAGGGA
AGAAAGTTATTTTTTCGGAGATGGAATTCGATTTAT
GAGATGAGGATGAAGGAAGCGGGAATTGTATTTGAT
GTTGGTTTTATTTTGTTTTAGGAGAAAATAGGTATA
ATGAGATTTTAGAAAGTGTTTTTTTAAAGTAATTAG
AAAAAGGTTAGGGGATTGGTATTGTATAGAGTAAGA
AATTAATGGTGTTGTTAGGGTTTGATTTTTTTTGGT
GGTGGTAAAAATTGTGTTTTTTATTTTTAGGAACAG
ATGAATTGGAAAATTTTTATTTTAATTTTTGAGTAT
AAGAGAGTGATTATAGAATTTAGTTTTGTAAAGGTA
TGTGTTTAAGGTTTGGTTAGGTTGTGGATAGGGAGG
ATGATTTTAGTTTGTACGTGACGGGTGGTTAGTTTG
TCATTTTTTATGGAAATAATATGGAAGGTATTTTTT
TTGGATGTAATTTTAAAAGTGGATTTTTTAGTAGAA
GGAAAAGAGTTGACGTTTTAGAAAGAAGTTATCGAA
ATAGAAATTTTTAGCGAGATGTATAGTATTATATTA
TTGTAAGAAATGATAAAAAAAATAAAGGAATAGTGA
GTTTTTGAAGTTTTTGAGTTACGTGATTTTAGATTT
GAAGTAAATTCGTGTATTTATTTTTGTTGAAGTGGT
ATTTTGTGATTTGTATATTAATGCGAGATTATTGAC
TTATGGAGTTTTTTTTTGTGATGATTCTTATTGTGT
ATGGTTTGATAAGAATTATTATGGTTTGTTTTTTTA
TGGAGGTTGTTGATAAAAATAATTGTTTTTAGTCAT
TGAAAAGAGTAATAATCGGAGAAGTGAGGAGAGAAG
TACGTAATTCGGTAATAGATTTTTTATTATATGTGT
GTGTTTTCGTATTAAGTTTTTATGGTTTATGTATGT
ACGTGGGATTTTAATTATTTTTTGATTTAAAATTAA
TTGGTTTGTGATGAATAAGAAGATGTTTATTTGATT
TTTGGTTGTTGGATTTTTTGTTTTTTATAGTTTTTT
GAAAGTGGATATGAGAGTATTTATTGGTTTTTAGTT
ATGGGAGATGATTAAAATATATAAATTTATATTTAT
GTTGTTTGTCGATTAAAAAATAAGTTTTAAAATAAT
TGTATAATGTTTTTTTTTAATATTTTGATATCATGT
AATTTTAAATTTTAAATTTTTAAATTTAAATTTTTA
AAGATAAATAAATATGATGTGGTTTTACGTTTTTTC
TAAGTTTATATAATGGTGAAAGATTTGGTTTATTTA
CGAAAGTTTTTTTTGTTCGAGGGGGATACGGTTTTT
AACGAATTAGGTTTTCGAGATTTTTACGTGTTGTTC
TTATATTTTGTTATAGATAGAGTGTGGTGAGTGATT
TTAAAATAGAGAAATTAGTAGAATTGTTTTATATAT
GAATTATTTTTATAATATTAATAATTAGTTTTTTAG
TTTGTTTTATTTTAAATTTTTTGTTTATTTATTTTA
TGTGAGATTACGATTGATTTATTGATTTGTTATTCG
ATATATTTTGTTTTAATGATATTTGAATTTTAAATA
AAAATTGTTAAATTTTGTTTTTGTTGTTAATTATAG
TATGAAATATTAAAATAATTAAAGATATAAAAATGT
GTTGATTGTTAGTTTGTACGTTGATGATTTTATAAT
TTGTCGTATATAGTTACGTGTTGTATGATTAGTTCG
AATTAATTTGATTTTGGATTAAGGTATAAAATGATG
AATATAAGGTTTAGATATTTTTTTGTTTTAGTAAAT
GCGTCGTCGTCGTAAATGTTGTTTTTGAATTGAATT
GATGTAGACGTTACGTATTGTATGTTGTTTTTATTT
AAGTGTTTTTAGATGTGGGTCGAGTTTCTAATATGG
AGATCAGAAAGAATTTAATTTTCGTAGGTGTTTTAA
TTGAAAATAATAATGTAAATTTAAAAGTAAGAAAAT
ACGAACGAAGATTGATTAGTTTTTGGGAACGGCGTC
TTTTGATTATATTTTGGATAAATTTGTTTATAAGAA
TATTAATTTTGATTGTGAATTTTTTTTTTTATTAAC
AATTTTGAGGTAATTTTGTATAAAACGATTTTGAGT
TTAGATAGAGAGGTATAATTTGAGTTATGGATTTAA
AATATCGAATTTTTTAATTAATTTATAAATTTAGCA
ATAAGTTTAGTTTTTTTTTCGGTTATAAGTTTACGT
GTAATAATAAGTATATTGATTATATCGTTTGTATTT
ATTTTATATATTTTTATTATTGTGTTTTTTTGTTTT
AGAAGACGTTCGTTCGGGAAGAAAACGTGGAATATC
TTTATGATATTTATTAGTTATTATTTTGTAGTTTAT
TTGATTTAAAATTTAATATATTGATGTGGTGGAAGA
TGTTTTTGTTTTTGAATTTGAGTATATGTTTTTTTT
ATATTAGTTTATTATAGTTGTTTATTATATTTAGGG
GTTTTAGTTTTTATGTTTAATAATGTATTTTTTATG
AGAAAATTTTTGATAATATGTAGAAATTAGTTTTTG
TTTTTGTTTTTAGTATTAGAATTGAAGTTTGTTAGT
CGTATTTGTTGAACGTTAAATGGTTGGCGAATTTTT
TGTTATTTTGTTTTTGTTTGTTTATTTTAAGTATTT
TATATTTTAATTTTGTATTTGAGTTAAGAAATGTTT
TGTTATATGATTTAGGATTTTGGTATTTTAGTGGTA
TAAGAGAATATAAAAATATAATTTTGATAAGATTTT
ATTTTTTTTTTTTAGATTTAATTTTTTGTAGTTTAC
ATATATATATATATATTTTTTTTTGGTGAATTTTTT
GTGGTAATTAGTTTGAAAAATGGAATATAAATAGTT
TATTTTTAAGGTTATTTTTGAAATTAGTGTATGAAT
ATTTTTTTATTTTAATAGTTTAAATTTATTAAAGGA
TTTTTTGTCGTTGATTGCGTTTGAGATTCGTGTGAA
TAATAAAAATAAAATAAAAATAAAAGTAAAAGAATG
TAATTTAATATGTTATTTTTATTTATATTTTGTTTA
ATTTTTTATTAATTATTATAGTTTATTTTTTATTTT
AGTAAGAAAAGAATAGAATAGAATAGAGTATGGTTG
TATTATGATAAGAAGAATGATTTAACGGAACAAGAT
TAGTTTTAGTTTTTATGCGTTATGTATGTATTATGT
TTGTTGATGGTGGGTATAAGTAATTTTAAGGCGATA
GTTTTTAGAAGGTTTTGTTATGTCGTATTTTGATTA
TTGTTTATTGTTTTTAAGTAATTTTTTGTTGGTTTT
ATAGTAAGTTGATATATTTATATATTGATTAAATAT
GATGTGATAATATAAAAATAAAGTTAGGTTTAAATT
TTTTTACGAGTTTTTTTGGTGGATTGGTATGACGAT
GTAAATTATAATTTTTTTAATTTTGTTTTTTTTTGT
TTATTTTGATGAGGTTTTTGAGTTTGAATTAAAATT
GAGATAGTATTAGTTTGTATAGAAGAAATTTAAATT
ATTAGTGAAATAAAATGCGGTTGAGAAGATTGTGGG
TTTTTTTGGTATGTATATGTTTTGAATTATTTATTT
GTAATTATAAAATGAGGTTTATGTAGAAGAGATTAG
TGGCGAATAAGATTTGTAATAGATGTAAGATGGATT
TTGTAATGGATGAGGAATTGGTGATTTCGTTGATGA
TAGTAATTTTATTTTAGATAAAATAAGTATAGTATA
TGAATTTTTGGATTATATTATAAATTAATATATTTG
GGGTTAAGTTTTGAAAATTAGAGTTAATGTTAATTT
ATGTGGATGTTTTAGAAGAAATCGAAATTTGGATGA
TATTTTATTTTGAATTTGGTTTTTTTTTTTTATTGT
ATCGATTTCGTAATGTCGTCGTTATAGTTTTCGAAT
TTTTTCGTTTATATATTGTGTTGAGAAGTTGGTGAT
GTTTTATGTTTAGTTTAGAAATTTGAGATTTTAGAA
GTAGATGAGTTTTGTTATTTATTATAGCAATAGTTT
ATTTGAAATAAGAAAATAGAATTTAATGTTAAATAT
ATAGATTTTTTTTTGTATTTAAATATTGACAAGGAT
TTATGATGACGAGATTATAGATTCGAAATTTTATGA
GTAGTATCGTTAAATAAAATATATAATAAGTTGAAA
TAAATATTAAAAATGGTTTGATATGGTGTGTATAAG
GTAATGAGAAATTTATGTGTAAATAAATTATATATA
AAGGATGTTGGTTATGTATGTTTTTGGTAATATTAT
TTATTTTATAATTATATTTAAATATTTAATCGAAAT
TGTTTATGGAATTATTTTGATGTAAAGTTATTGTTA
GAGGTTTTTTTGAAAGGTTTATTGAATCGTTGATGA
TTATTTATATAGAATTTTTAAAATAAATAAGTTAGA
CGGTTTATTGTTTTTTTTTTAAATATTTATTTTTTT
TTTTATCGTTCGGTTGATTTTGGTTAATGGTCGTAA
GTGGTATCGGGGTTTGTTTGTAAATTTATATTTGTA
TATATTATTGAGATAAGATAAATACGAAAGAAGGTT
GTTGGGTAGTATAAATATTTTATTTAAAATAGTCGT
TTGTTTTGATTTGTAATGTAGTAGTGTTGGTTATAT
TAATATGTTAATAGTAGTAGTAAGGTTAATGTTTTT
ATATTTTGGCGTGTTTTTTTATTATAAATGATTTTT
GTTTCGCGATATAATAGAGAATATGTAAATTATAGT
TTTGTTTTAAATGTTTTTATTTTTTAAGGATTTTTG
AAATATTGTTTGATGATATCGAGGAGTTTTTGTTAG
TTTTACGTTAAGATTTAGTTTTTTTTTTTTTATATT
TAATTTTTTTAAGTTGTTTTTTGAGAAAATCGGTGT
TTTTAATAATGTTATGAATGAGTTTGTTTTTGTTAA
GGATTATTTTTATTATTTGATTGTCGTTTTGGGTGT
GAAGAAAATAAATTAATTATATTTTTTATAGATTTT
TTTTTATTTTTTTTGGGAAATTAATATCGTTATGAG
GATTTTTTTTATATTTATAGGAGTTATTTTTGTGGT
ATAATTTTAATTAAAATAAATAGTAAAAAATTGATT
ATGTGAAAAAGAATTGTATTTATTGAAAAATTGAAG
TATTATTATTTTTGATATATAATCGGTTTTATGTTT
TTATTATTATAGATTAGGGTTTAAGGATCGGTTTTT
TTTTGATGATGGAGTTGGTATTTGAGATGTTTTAGC
TATAAGGAATAAAATAAAATGAAATTAATGAGGAAG
AGATTAGTTTTACGTGTTAAGAAATCGGATAAAATT
TTTATTGTTTGATTTAAAGGATTTAGTTTTAATTTA
TTTTATATAATGTTATGTAACTGGTGTAGAATTTTA
TATATGTCGATGTTTTTCGTTTGTAAAGAAATTTAT
AAAGTTTTGTTGTTTGTTATGTTATTATTTTTAAAT
AATTGGTTTATTTTTTGTTTGTTTAATTAGTTTATA
TAGTGGAACGAGATGTTTTCGTTGGAGAAGTATTCG
ATTAGTAAATTTGAAAAATCGAAGGTAATTAAGGTT
GTTTATATTTAGTATGATTGATTAATAATTTTTATG
AATAATATTTATATAATTTGGAAGGATTAATATTTT
TTTTTAATTCGGTTTTGATTTTCGTTTTGTTATCGT
TAAATTGAGATTTTATTAGTGTTTTATGATATATTA
TTTTATATTCGATTAAAATGGAACGTAATAAATTTT
ATTTAGAATTTTGGATATTATTTTTAGTTTTTATTT
TTGTGGTTTTTAAGAGTTTGAGATAGTAGAAAATGT
GTTTCGATTTAGTTATTTTTGGTTTAATTGGGAAAT
TTATTCGGTCGTCGTGGAAAAGGAGTTAAACGTGGT
ATTGTTTCTTGGAGTTTATTTTTGTTGTAAATTATT
GTAAATGTTTGTAATGAGAATATTAATTTTAATATT
ATTGAGGATTATATGTTTTTTTTTTTTTTAAGTAAG
TTTTAATTTATGAGTTGTATTTATTATTATAGTTGG
AAAAAAGGGAATATAATTTTAACGGAATTAGGTAAT
TTTTTTTTGTTATAAAATTTCGAAAAATTATTTTTT
ATGAAGATTGGTATTTTTTTTTGGTAGAATATAGTG
TTATTTTTTTTTTTGTTGTTGTATTTTGTGGTAGTA
AAAATGTGGTTTTTTTTTAATATTTATTTTATTTTT
GAGTATGTTAAGGAAATAATTGTAAGTGTTACGGTA
TTGAATTTGTTTGATTTTATTAATTTGTTTTTTTGT
TGTTAGTTTTTTTTCGACGACGTTTTTTTGTTGACG
TAAGTATGTGATTTTAGTAAATTTAGAAAAGGGGAA
GATATGGTTGATTTGTGGGATGTAAAGATTGGTAAG
TTAGGTAAAGTAAGTAAGTTATTTTGAAGGTTTGAA
AATTGGAGATATTCGTGTAATATGTGAAATTAGTTA
TTTATTTTTAATTTAGATATTTAGTATTTGTAGTAT
TTTAATGATTTTGTGATAAATATATTAATTTTTTTT
AAAATAAAAATTTAAAAATAAGAGAAGGAGAGAAAA
AGTTTTTTTTTTAGGGGAAAAGAGATAATTTGTATT
ATTGATATCGTAGTTAGTTATATTTTATAGGGTATT
TAGGGCAGTTTAAGGAATGTTTTTATATATTTTAAG
GTAGTTTTTAGGGAAAATTTTTTTCGTAATGTTTTT
AAATTTTCGTATTGAAAGGTTTTGTATAGTAATTAG
TTTGATTTGTAGTAGTTTAATAATTAAAGGTTTAAC
TTGAATTTTTATGATAATTTTTTATAACTTTCTTAG
TAGTTCGATTTAAGAGTTTGTTGTTGCTATTAATTA
AAAAAAAGTAAAGAGAATATAATAAACGAAGATAAA
GTGTTATAATTACTTGTTTATTTTTTTTTTTGTTAA
TGAAATGTGATTTATAATTGTTGTTGGTGGTTGTTG
TTTTGGGTTTGTTTTTAGTTTTTTTGGCTTATATGA
GGATTAGGAAATGTTAAAATATTTATAAAAAAAATA
GTGTTTGTGGTGGATTGATTATATTTATGATGAGGG
TTTGTTTTTTGATTTAAGTGGTTTGAAGATTATTTT
AAAAAGAGTTTAAAAGTTTTTATTTTTAACGTTAAG
TGTTTGTGGTTTTTTTTTATAGAGATTTTGTGTTGA
ATAGTGTATGTTTTTTGGTTTTCGTAATTTAGAGGT
AATTGAAAAATATTGGCGGCGGTGATAGAGTTATTA
TTAAAATATTAAAAGGTGTGTTTTTAGTTGGTTTAT
GAGAGAAATTGTTTTATATAAATATTATTTTAATCG
GATAGGAGAAGATTTGGAATAGGATTCGTTTTAGTT
AGAATGTGATTTGTTTTTATGTTTTTTATAATTTTT
ATTTAAAAAAAAAAATAAAAAAAAATTATGATTTTA
TTTTTTAAAATTTTTTAAGTTAAATTTTTGTTGATA
AGGAATTTAAAATATTTGTTATAGGTATATTTAAAA
TGTGGAGGGATGAGGGAAGGTACGGGGTTGGTTATT
ATTTGAATTGAAATTTTAAGTTATAGTAATTATTAT
TGGGTAGTTTAGAGTTTTTTATTTTTTGTTTTTATG
TTTTAAGTTACGATTTATATTATTTGGCGAGAACGT
AAAAAAAAAAATAGAATTAAAAAATTATTTAGTAGA
GATAACGATGAGATGGTGAGTTTGATATTGTAGTTT
TTATTTTTATCGTTTTTATGGATATGAGATTTTTTG
GTTTTATATATTTAATTATATATATGATATTTAGTT
TTAATATTATTTTAAAGTTTATTTAATGTACTATTA
TTAATTTTTTAGTTATTATTTTAAAAACGGAAGTTT
TATGAAGTATTAATTAGTGGTAGTTAATGATTAAGA
CGTTTGATTAATTTTGAAATATATATAATTTAAATA
AGATTTTGGGAAAGATGTATTAATAATGGTGGTGGA
GTATTATTTTAAGAGATTATTAGTGTTGTAAAGTGT
AAAAGGATTGGGATGAGATTATTAAATTTTTTAATG
AATGAGGAAGAAGTTAGAAGAAGAAAGAGTAAGATA
AAGGTGAAAAAAGATAAAATTATTTTGGAATATTTT
ATTAAGAAATGTATGAAGATTAAATTTTATCATAAA
TAATTTTTAAGATTTGTAGAGTAAGCATGAGTAGGT
TATGAAAGAATAAATATATTTTTAGTGTGAATTTAA
GTAAATTTGTTATTTGTTCGGTTGAAATTTATGTAG
AAAATGTGTTATAATTTAATGTATTTGATTAATAAT
TTGTTGAAATAAAATATAAATTTATATATGAGAGTT
ATATCGGGGATGATCGTATTGACGAAGATGTGTTTA
TTAAATTAGATTTTGACGATTTTAATATTCGTGTGA
GAAATATTATAATTTGATTTGTTATAAATATATTTT
GTTAAGGTATAGGTTAGATTAAAGTTGACATTTTTA
TCGAATAATATTTTTTAATTTGAGTAAATTGAAATT
AGTCGTGATTAATAATTCGAGTTGTTAAAATTAAAT
ATTGGTTAAAAAATTTAAAAGATATGAAGAAATTAT
TTTTTTTATGTTATGATAAAATTAGTCGGTAAGTAT
TTTTTATTATTAATTGTTTTATTTTATTTTTTTTAT
TTGGTAATAATTTGAATTATAAGGTGAAATGGGAGA
AAAATATAAATAAGGTTTTTTTTTGATTTTTAAAGT
TTTTTTTTTGAAGTTATATATATTGTAAATTAATAA
AGAATGTAGTTAATTAAAACGTAGTATGTTGAATAA
TATAATTAGTTCGTGATCGTTAAAAATTGATTATAT
GTATATATGATATATAATTTTTGAGTAGTGATGTTC
ATGGATAGTAGTTTATGATTATGGTTATTTTCGTTA
GTTATAAGAGAAAGAGAGATTACGAGAAATTAATTA
TAATAATGTAATATAGAATAAGTTATAATTTATGAA
TCGTTTAAAATTATTTCTTTTAAGATATTTTTTCGT
AAAAATGATTTATATTATATAATAAATATTTTACGA
AATAGTTTTTAGAAAGAAATTATATTAAAAATTAGC
TATAGGTTATTGTAAAGATGAAGGTGTTTAAGAGTT
GAAAATTAAGAGAAGATATGATATATTATGTTTATT
TTTTGCGTTTTTGAGATTTGGTAGGTTTGGGAATTT
GGAATATTATTGTTATTAGTTTTGAGAAAAGGGAAG
AGATTTGCGATTTTACGAGTTTATAAAATTATTTTT
AATTATTTTTAATTTATATATATGTTTATTTATTTT
TTCGGTTTTGTTATATTTTTAATTTTTACGATAATA
TTTTTTTTTTTATGTCGTTAATGAAGTATAGACGAT
GATTAGGTTTTATTATTTTTTATTTTTTTTATTGGA
AGATTTTTTTATGATTATTATTTTTAATGTGTGTGT
TGATTTTTTAAAATAAAAAGGAAACGGAGGATTTGG
TATTTTAGAAATTATTTTTTAAAAAAGATTATAAAT
TAAATAAAATAAAATAGTTTATATATCGAAACGTAT
TGTTTTTTTGTTGGAAGTTAATTTTTGAGTTATTCG
TGTTTTTAGGTATATAGAAGTTAATTTCGATCTTAT
GTGTTTGTAATGTAGTAGTTATGTTAGATTATGTTT
GTTAAAAATTAAGAAGGAAGTTTTTTAGAGATATTA
AAGATATATATTTTGTATATTTGTTATTTTTTATTG
GGTTTTAGGTTTGTGTATTATAGATGTAAATGTTTT
AAAGGGGAAAATTTTAATAATGATAATGTAAGAATG
AATAAAAGTAGAACGATGATTTTTAAGTGTAGTTTT
GTTAAATAAAGACGAATTGATAATTTTACGTATGGT
GATTTATTATAATGATTTTGGAAAATAATGATTTAA
GTTGTTTTCGGTTTAGTTCGGGTTAAAATCGAAATA
TTTTATTGGAGAATATTTATGTACGTTTTAATTATA
AAATTTTTATGTATAATGGAGTTAGTGTTTAATTAT
TTATTTTTGTTTTTTGTATACGTTTATGTTATATTA
GTGGTTGATTTTAAAGAAGTTATTGTTTTAATTGAT
CGATGGTCGTTTTGATTGTATTAGAAAAATATATAT
TATATATTTTTTTTAGTAGTATATATTGAATGAACG
GAAATGGTTAGTTAATGAAAATATTGTTATATTTTT
TTATAGTTTTACGTGTGAATAAATATGTTACGATTA
AATGATTAGAAATTTATTCGCGGTACATTGTGGGGT
TGAATTTAATATAAGTTATAATAAATTCATTATTAT
ATACGTTTTTGCGATGTTTATTTTCGTTTGTTATGT
ATTGATGAAGAAGTTGATATTTTTTTTTTTTAAGGT
AGATGATAAGTAGTTTAGGAGTTGGAGATTTTAATA
GTGAAGTCGTGTGGTAGTTTTATATAAGAGTTCTTA
TGGTTTTATAAATTTTTTATATTTTAATTTATTATG
TATTTATTTATAATAAAAGATGTTTTATATTTTGGA
TAAAATATGGGAAGTAGAATTTGAATAAGATAATTA
GTATATGGTAATGATGTGTAAATTTTTTAATTTATG
GTTGTTAAGTATAGTTTTGTTGGCGGTTGTTGTTTG
TGTTATATTATATGTTATGTCGTCGTATCATATTGT
GGTAATAATTTTATTTTTTTATTATTAGGGACTTTT
AGTAGATTTAATTGTATTGTATATTTATAAGGAGTT
TCGAGAAAAGTTGGATGGTTAAAGGAAAAATCGTAG
TTTATTTATTTGTTGTGTTTCGTTTTTATTTTAATT
GTAAACGAGTTGGATAGTTAAAATTATGTTAATTTG
TTAATAAATTCGAATTTTATTATATATATTTTTTAG
TGATGTGATTTGTTTAAATATATGAAATTATATATT
GTTATTTTATGTTTATTATAAGTTAAAGAAGAGATT
GAAATATACGTTGTTTTTTTTTTTTTATGTGAAGAA
GATTTATTAGTTTTTTTTATTTTTTTTAATAAGTTG
TTCGTTTTTTTTTTTAATTATATAGCGTTTTTTTTT
ATAATTTTTAAATTTTAAAGAAAATAGTGAAAATTA
TAAGATATTTATTTTTATTTTATGTATGTGAAAATT
TTCGATTAGCGTTGGTGGCGATCGTGATTTATGAAG
AATTTTATCGTAAATTTTTTTAATAATTTTTTATAG
GAATTTAACGGAGATTTTTTAATTAATTATGAGATT
TGAATGATAAAGAGAAATTAGAAATTTCGATTTGAG
AGTGTATCGGTGACGGAAAGATCGAGATAATAGTAG
ATGATTTAAAAAAAAATTAATCGTATATAAGTTTTT
TTTAGTTATTGTAGGGTTTATTTTAGGATCGGGACG
ATTATATTTTATAATTGTTTCGATTATTTGTTGGAT
ATAAAAATAGATATATTAATATGTGAAATAAAAATA
TTGGTAAATTTCGGTAGTTTTTTGAAAAGATAGAGG
GAATTTTTTTATATTTTATATTAAAGTTTTTTAAAA
AGTTTATAGGTGATTGATATGTTTAATAAATTATTT
ATTTGTTATTTTATGGGTGTGATTTATCGCGATTTT
TTTTTTTTAGATATTTTAAATTTTAGGATTCGTAAT
GTATAAAAAATATATAATTTTTTTTTTTGGATTGAT
TAATGAAATAGTATAAAATTTTGTATGTTGGTTATT
TTTGTTGATTAAATGAAGGGTGGAGATTTAGAGTGT
AAGTTTTTAATTAATTATAAGAGTTAGAGATGGATT
GATAATTTTTGGGATTTGTTAGATAAATATTACTTT
AAAAGTTTTTTTTTGATATTATAAGAGATATTATGA
GTATTAAATTTATTAGTAAATTGTTTGAGTTCGTAA
GTTGTGTATTCGTTTATTGATAGGTTGGGTATTATA
TATTTTTATTATTTTGAGGAATAATATAAATATATA
TGTTTTATTAATGGCGAGGAATTTTTTATCGTTTTT
AGGTAGTAGGTTTGAGGAAGTTTGGTTATTATTTAA
TGGATTTGATAGTTTGATGAAAAGAGATGTTCGGAG
GTTTTTTAATTTGATGATTTTTGGTTATGAAATATA
CGGAAATTATTTGTTTAGAATTTGAAATTATAGTGT
TGGTTAAAAATTTTTAAGTTATTGGTAATGGTGTTG
TGTTTATTGTACGGATGTTTGTAATATTAGTTTGAG
TATTTGATAATTAATAGATTTAGTATGTTGTATAGG
AACGCGATTTATAAAATTGATTAAAGTTAAAATGAT
ATTAAGTTATTTTATTATGAAATGGAAAGTGAAATT
TTAATCGTATTTGAGAGTGTGTTTTGTAATAAAGGG
TTTGAATTTTTATATATTTTTTGGGGTTTTTTGGAA
AAATTATGTTTTTAAATGGAGTAATTTTAGAAGATA
AGTTATGATAAATATTTTTAAAAAAATAAAGTTTTT
[truncated: 3,300,031 more chars]
