# Supplementary material for: BS Seeker: precise mapping for bisulfite sequencing
Source: BMC Bioinformatics. 2010 Apr 23;11:203. doi: 10.1186/1471-2105-11-203 (PMC2871274; doi:10.1186/1471-2105-11-203)
Supplement: Additional file 3 — Examples for running BS Seeker. This compressed file includes two example datasets (reads and the reference genome) for testing BS Seeker. A step by step instruction is included in Readme and can be also viewed from the project webpage at http://pellegrini.mcdb.ucla.edu/BS_Seeker/EXAMPLES.html. [file 1471-2105-11-203-S3.TGZ › ./examples/tag/BS_reads_100k_tag.txt]

TCTGTATTTTTTGGAGATAAGAGAGGATTTGTTTTT
TCTGTTTTAGTAAATTTTTTTTTATTAGTTGAATTT
TCTGTTTTATTTTTTCGTCGATCGTGATGTTTAGGT
TCTGTTATAGTAATTTAATAAATTTTTTTATTTTTT
TCTGTATATTATTTTTTTTTTTATTTTATTATATAT
TCTGTTGTTGTGATGTGTTTTAATTTTATTTGATTT
TCTGTTAAGTTTTTATTTATGTTGATGAAAGATTGG
TCTGTAATTTTTTTTAATGAAATTTGATGAATATAT
TCTGTGGATATTGCGATTAATTTTTTGGATGAGGAC
TCTGTGATTAAAAAATTTTAATTATGTGATAAAAGG
TCTGTATTTTAAGTATATGTAAAATCGTTTAAAAGA
TCTGTTTTTTATTAGTTTTTTCCTGGTTTTCGGATG
TCTGTAGTAAAGGTTTTAAGGTTTGTAGATTATTTA
TCTGTAATATTATGATGGATTTGTATGTTAAAGAGA
TCTGTTTATGGGAGGTTTAATTGTTTGTCGTGATTT
TCTGTAATCGATTATTTACGTAATATTAGATAATAA
TCTGTAGGTATAAAATTAATATTGAGTTTAAGTAAG
TCTGTTTTTTTTTTAAATATAGTAGAGACTATTATG
TCTGTTAATAAATAAATTAAAGTAAATTAAGGTTTG
TCTGTTTTTGGTTTTATTTTTAGTGTTTTTTTTTGT
TCTGTAATATAAGTCTGATGAATGTGGTGGGAAGTT
TCTGTATTAAAAATATATTTGTTAGGTTAAATGTTT
TCTGTAACGATGTTGATTTTAGATTGGTTAGTTTTT
TCTGTTGTTGGTAGAGTTGATTAAGTTTATGTTAAT
TCTGTAAAAGTGAGGAAAAAATTTTTTGGTTTTTTT
TCTGTGGTATAGATATAAAAATTAAAAAATATTAAA
TCTGTATATACGTATTTGAAATTTTTTAATTAGTTG
TCTGTATATTTTATAATGGTTTTATTTTGGTTTATT
TCTGTTGTTTTTCGTTTTTATGTTATATTAAGAGTG
TCTGTATTAGTTGTTATATTGTTATATACATTATAT
TCTGTTAGTTGTGTTATGATTTACGTTATTAGGTTT
TCTGTATTTCGAGATTAGTTTTGTTGATTTTAAATT
TCTGTAAGCGAAGGAGGATGAGTAAATTAATATATA
TCTGTTTGAATTTTTTGAGTTTGACGTTATTAATTT
TCTGTTTTGTTTTTGTTAAATTTGGTTTTGTTGTAT
TCTGTAGAAAAGGGGTAAATTTTTTTAAAGGTATTT
TCTGTGATTTATTATTTTGTTTTGCGGGATTTTTAG
TCTGTTGAAATTAATTGTTACGGGTTCGAAAACGAG
TCTGTAAAAGTTGGTAAGACAATAAAACGTGATTAA
TCTGTTTTAATATTTATTTTAATTTTTTAAATTGAA
TCTGTTTAAAGATTTATAGAATAATATAGTATTTTA
TCTGTAAGTTTTATTAATTTGTTAATGTTAATCGGT
TCTGTTCTATGTTGTGGAATTAAAATGAATTTTTTT
TCTGTTTTAATATTTGGATAGTTAATTTTTTAATTG
TCTGTAGATATTAAACGTAAGTAATGGGTTAAGTTA
TCTGTAGTATTGTTTATATTATTACTGTTTTTTTTT
TCTGTTAAAGTTTTTGGTATTTTTTGATTTTTGTTG
TCTGTGTAAGGTTTACGTATTGGGTTAAGAGAAAAA
TCTGTGGGATTTTTTTTTTTTGGATTTATTTGAGAT
TCTGTATATATATTATTGTTAATTATTAGTTTTTAA
TCTGTTAAATTTTAAATTTTAAATTTAAATATTAAG
TCTGTTTTGTAGATATAGTTGTAGTAGTCGTCATTA
TCTGTTTTTGTGTTTACGTTAGGTTTTTGTTGTTTT
TCTGTACGAAGATGAAATTGGGATTGATTTGATAGT
TCTGTTGTGGGGTAAGGTTTAGTTTATTTAATAAAA
TCTGTTAAAATTATATATATTGTATTAGATAAAAAA
TCTGTAAAGTTATTAAAATTTTAGAAGGTTTTTTTC
TCTGTTTTTTCGTTTTGGGTTATTTTGAGTTTTGGC
TCTGTACGGGTACGGTTTAATTGTATTATAGCATAT
TCTGTAGGTATAATCGAAAAATTGTTTGGTGTTTCT
TCTGTTTTTTTATATGAAATTTTGACGTTAATTTTT
TCTGTTACGTTAGGATATGTTGTCGATTTTTATAAA
TCTGTAGGTAGGTATGCAGGATTTTGTGGTTTTTCT
TCTGTATAAATTTTTTGTATTGTTGGTAGAAAATCG
TCTGTATTTTTTATAATTTATATTTTGTTTGTTGAA
TCTGTTATATGTGTAAGAATTTTTATTTTTTGTTTA
TCTGTAATTATTTAATTTTGGATTTGTTTAGTTTTT
TCTGTGTATTTGAGTATATGGAGTATGATTTTTTAG
TCTGTTGTAATTTTAGACGGTTATTTAGACGCTAAT
TCTGTAGAATGTTTTATGGTATATATTGAATAATTT
TCTGTATTTTAGATTAATTATGATTGTATAAGTATT
TCTGTAATATTGGCGTCGATAGCGGCGTCGGAGTAA
TCTGTATTGTTATAAGTTTTTTGTCGTTTTATTTTG
TCTGTAGAAATTTAATACGAGATTGAATTGTTTTGT
TCTGTATTTTTTTGTTATATGGTTTTTTAAATAGAA
TCTGTGATTTTAATTAAGTGTGATTGGTGATTAGGT
TCTGTTGATGATTTGGATGTGTTTAATTGTGTTTTT
TCTGTAATGTGTTTTTAATGAAGTTATTTTTAATTG
TCTGTTGAATTAAGAAATTTGGTTAATTTCGTTATG
TCTGTGTGTAATGGGATATATAAGAGTTTGGTTTAT
TCTGTAGAATAAAGTTTTATAGTATATATGAAATAT
TCTGTATATTATTTTTGTTATTTGTTTGAATTTTCG
TCTGTAAATATGTGGCGAAGATATTTTAGATTATGT
TCTGTTTGTTGTAAATGTAATATATTGTATAAGTTT
TCTGTGAGGAATTTAGAATTATAAGTTTAGATAAGT
TCTGTTTTTAATTTTTAATTTTTTATTTTATCAAAA
TCTGTTAAAAAAATGGTTTTATTAATTTTTATATAT
TCTGTTATAAATTTAGTGAATATATTTGTTTTTGTT
TCTGTAATAGTTTAAAAATTAAAATTATTGTTATTA
TCTGTATTTGTGGAGGAATTTCGATTTCGTTTTTAT
TCTGTTTAATGTTTATTGTTTTTTGATTAATTGGAA
TCTGTTATATATATATATATATATATATATATATAT
TCTGTGTTGTAGTTTTTTTTGTAATATTTGGATTTT
TCTGTGTATTGATGTAGTGATTACTGAATAAATTAA
TCTGTAAAAATTTGATTTTATTTGTTCTGATTTCGG
TCTGTTTATATTATATTAAACGTATTAGATGTAATG
TCTGTATTCGAATTTATGGTGGTTTTTATTGCGGTG
TCTGTAATATATTTAATATAGTTTTGATCGAGATTT
TCTGTGTATTTAGATTAAATTAAGGTTTTAAAATTT
TCTGTATGAATATTTTTATTATTTTCGTAAATGAAT
TCTGTCGATTAATGTGGTTTAGTTTTATAGACGAAG
TCTGTGGATATTTTATTTTATGTTCGTATTTGGTTC
TCTGTTATGTAGTTAATAGAATGAGCATGATTTGAA
TCTGTGGGATTGTGTTTAAAATTATTTTTAGCGTAA
TCTGTATTGTTGTGTTGTAATAGGTTTGATAGTTAT
TCTGTAAATAATAATATATAAAAATGTATTAACTAC
TCTGTATTAGAAAGGTAGTTTTATTGGAGTTAAATT
TCTGTGATATTTGTAAATTTTTGAGGTTTTAAATGT
TCTGTTGTTTTTGATTTTTGCGAGGAGAGATTTTAA
TCTGTTCGAAATAATTTTATTAAGTGTTTTATAATT
TCTGTGAAGAGAAATTCGATTTTGAGGATTATTGTG
TCTGTTTATTTTATTAGTGTAAGTATCGTATTTAAA
TCTGTTTATCGGTATGGATAATTAAATATTAAAAAG
TCTGTTTGAGGTTAGCGATGATTAAAATATTATAGA
TCTGTGGATGTGTATTGATTAAAGTTAATAATTAGT
TCTGTGGAGGTAAATAATTTAAATCGAAAGTTTTGG
TCTGTTAAAAAGATATTAATTAAACGTAAGTAGATT
TCTGTGCGATAATAATGGTTTATCGAATAAGAAGAT
TCTGTTATTAGAGTTGTTTTGTTTGTTTACGGAATA
TCTGTTTTTTTGGTTTTTAAAATAATTTAATCTTTT
TCTGTGATATATAGAAAATTAAGATATTTGTGTATA
TCTGTGTTGATTTAGGAATTTTAAAAATTTTGTTTT
TCTGTTTTAGTCGAAAAATTGTTTTTTAAATTTTAT
TCTGTGAAAGAGAATTGAGTTTTATAGTATTGTATA
TCTGTATAGATATCGTGTGTATGATAGATATACGGA
TCTGTTATTGTAATTTTGATTATAATATATTAAGTT
TCTGTATTGGAATGAGTTTGGATTTTTTTTAGATAA
TCTGTTTGGGTTTAGGTTAGTTTGGATAAAAAGTTT
TCTGTATTTTAGTTATTTAGATTAAAAAGTAGAAGA
TCTGTAATTTTAAAATTTAAATTTTAAATGTAAAAT
TCTGTTTTTTGCAGTAAATGATGAATGATATGGTCT
TCTGTTTGAATATATTTGAGGAGAAGTTTATGTTTA
TCTGTGAGAGTATAGTTAAAGAATTATATATTAGAT
TCTGTATTAATTAAAGAAATTTTATAATTTTATTAT
TCTGTTGCGTGGGAATAAATGAGTTCGATTTGGGTT
TCTGTTTTGTTATGTTTTTATTTTTTTTTAAGGTAA
TCTGTAAAAGTTAAAAATTTTTTAGGTAAGTATGAA
TCTGTTTTTTATTTTAAATTTCTAGGTTTTTATTAT
TCTGTTATAATTTTAGATAATTAATTATTTTTTTTG
TCTGTAGAGTATGGTAAAAGTTTATTTTATTTAGTT
TCTGTGTGTTGTTATGTTAAATATATTTGTTATTTT
TCTGTAATTTTTTTTTTATTTCGTAGTTTTTAAATT
TCTGTAAGTAGATTTAGTTATTGTTATTATTGAATT
TCTGTTAATTTATTTATTTAATGTCGAGGTCTTTAT
TCTGTTTAATTCGGTGTAAAGTTGTAGCTTATAAGT
TCTGTTTTTATGTAAAGATGTTATGAGTTCGTATGT
TCTGTTAGTATTTTTTTTTTGTTTTTTTGGTATTAT
TCTGTTTTTTTTATAGTTTTTTTTGATTTTTTTTAT
TCTGTATTTGAGACGTTATCGTTGGATAGAGGTAGG
TCTGTATTGTAGTTTGGTAGATTCGATTAATTTAGT
TCTGTTTTTATGTCGTAGTAGGGTATTTTTATGGGT
TCTGTTCGTTATAAATATTAAATATTGAATTTTTTT
TCTGTAATTGTTAGTATTAGTAAGATTTTCTGACGT
TCTGTAATTTAAAATTTAAATTTAAATCGAAATAAA
TCTGTATAAAGTTTTTAATAATTTTGGTTTGGAGTT
TCTGTTTAGTTAGGTTGTTTGTTACAGATTATAATA
TCTGTTAGTTTATATTTAAAATATATTTAGTGGTTG
TCTGTATTTAATTATTTGATTTTTTTTTTTTTTTTA
TCTGTTGGTTGATCGGAGACGGTGGTGTTTAGTAAT
TCTGTTATGGGTAGATAATAAATAGAAATAGGAATG
TCTGTGAATAGAATTTAGAGTTTTGTTAGATTGTGT
TCTGTTGTATTTTTTTTAGTTAGTGGTTTTTATTTC
TCTGTTATAGGAAGAGTAGTTTTAGTTTTTAATATG
TCTGTTAATTAGAATAATTTTTCGAATTTGAACGTA
TCTGTTAGTGGATATTTATAGTTTTAAGAGATAAGG
TCTGTTTTTTTTTATTTTGTTTGTTTTGTAAACGTT
TCTGTATATTTTGATTTGATTTCGTTATTTGAGTTT
TCTGTTAAATTTTTTTAGAAATTATAAGTGGGTTTT
TCTGTTATTAGAATTTAATTATGAGAATGTAAATTT
TCTGTGGAGTTTGATTTAATTGTAAATCGTTTTTTT
TCTGTAGGTTTTGTTGAAAATAGAAAGAGAGGTTAA
TCTGTAGTTTTTTGTTTTAAATTTTGGATGTGTTAT
TCTGTAAAGAGTAAATTTGGTGTTTTAATTATGTAG
TCTGTTGAATAAAGTTGTGAATAATTTTATTTTTTT
TCTGTGACGAGTGGCGAAATCGAGTTTTAAAGTTTG
TCTGTTGTTATTTTTCGTATTAAAGAGTTTTTCGGA
TCTGTTATTATATGTAATTTTGTTATTTGTTTATTA
TCTGTGTTATTATCGAGTGAGATTTTCGATTTATAG
TCTGTTTTATTTTGTTATTTGTATAATTTTTATTCG
TCTGTTTAGAAATTAAAATATAAGGAGATTGTTAAA
TCTGTGAAATTTTTTAATTATTATTATTTTTTAAAT
TCTGTGGAGATATTGTGTATATAATTACGGGATTAT
TCTGTTGAATGAAAAACGATTTTGTTTGGTCGTTAA
TCTGTAAGAATTTATTTAAGGATAATATAAGTAAGG
TCTGTTGTGATGTATTATATGTTGTTTCGTAAGCAA
TCTGTATTATTATTTTTTGTATTTTTTTTAGAATAT
TCTGTATTATGTTTGTGTATTTAAATATATAATTAA
TCTGTTGAAGGATAAGTAATATTTAGTTAGTATTAT
TCTGTGGAGTTGGTAAGTGTAATAATTGTTAGTTTT
TCTGTAAGTATTTTATTTTAAATTTTCGTTTTGATA
TCTGTTAAAGTATGAAGGGGTGTTTTTTTTATTTAT
TCTGTAATAAGGAAAAAAAAAAGTTATCGTAGACGG
TCTGTTAAAAAAATAAAATAATAATTATATAAAAAT
TCTGTTTGTATATATTTTTGTATATATAAATAAAAT
TCTGTAAAAGATTAAAAATTAATTTGGGTGGGTATT
TCTGTATTTTTATAGAGATTAAATCGATTTGAGGAA
TCTGTTATTTAGATATTAAAATAAAAATTAAATAAA
TCTGTTTATATATTATAAGTTTATAATAATGAGGTA
TCTGTTTGAGTTTATTTTAATGATTTTTTTTTTAAG
TCTGTATTATTTTATATAATTATTTGTATATTGATA
TCTGTTATTTCGAAACGTTAATTAAGAGTTTTTTTG
TCTGTTGGATTATAGAAGGAGTTATTTTTTAATTCG
TCTGTATAAAATATCGTATTTGTATTTGAGATTTTT
TCTGTTAATGGTGGAGATAGATTAAAATTTTTTGGG
TCTGTTTAAAGTTAATTGAGGATTAGTAAGGTTTGT
TCTGTATTTATTATTGAAGATGTTTTAAAATATAGT
TCTGTGGAATTTATGATAAAAAAAATTTTAAAAAAT
TCTGTTGGAACGTTATGTTTGTAAATGATGTTTTTT
TCTGTAGTTTGGAGAATAAAGTTTTGTAGATTTAAT
TCTGTTTAAATTAAATTTTTAATTATAATTTAAAAT
TCTGTGAGTTTGTTTTTTAACGTTCTGGTGGAATTC
TCTGTGGATTTTTTTTTTGTTTTTATGTATTTTGAT
TCTGTTTAATTATATTGATTCGATATTTTTTTATAA
TCTGTGAAATAAGAGATGGTTTGTTTTTTGCGTTTA
TCTGTTTGTGAGTTTTTGGAAGTTGAAAGAATAATC
TCTGTTTTTCGTTAAGATTTGTTAAAATTTGAATTG
TCTGTAAAATATTTAGATAATGATTAATAAATATAT
TCTGTTTTTTTTAATTTAAAATATTTTTTTTTTATG
TCTGTTAGGAAAATCGAAAAGTAAAATTATAAATAG
TCTGTGTAATAATGCTATATAACGTTTGATTTTTAT
TCTGTATAGTATATATAATTATATATGTATTTATAT
TCTGTTAAAGAGAGAAATAAAGTAAAAGTGTAAGGA
TCTGTGAAGAGATAATATATGTTTTTAGAATCGTTT
TCTGTAGAGGTAATGGGTAGAATTGTAAATGGAAGA
TCTGTTTTTGAGGATTAAGAAATGGATTATGAAGAT
TCTGTTATCTTAGTAAATATTTTGTAACGAAAATTA
TCTGTGAGGTTTGTATTTTTGGTAAATATTGTAAAA
TCTGTTTTTAAGTGATATTCGTATTAATTTATAAAG
TCTGTTTTTATATTGAATGATAAATAGAATATTAAG
TCTGTATGGATGAAGTTTTTATTTTTATATGGATGA
TCTGTTAATGTTAAAAGTTATTTTTTATTGTTTATA
TCTGTTAATGGTATATAATATATGTTAATGTTTAAA
TCTGTGGTTGGATTTTATATATTAATAGGTGTATTA
TCTGTGTTTTATTGGTTATTGTAATATTTTAAGGAT
TCTGTGGTTTTAATTAAATAAATATTGGGTTCAATA
TCTGTATTTTAAGAGAATATAAGTTGGAAGTGATTT
TCTGTTTTTTTTGTTTTTTTTTTGTTTTGGAAATTT
TCTGTTTTAGTATTAATTTTATTTGTTGGAAGTGTT
TCTGTTGATTCGATTTATGAACGTTAGTAACGATTG
TCTGTGTTAAGTTAGAGATTTAAAATAAGTTTATTT
TCTGTTGGGGTGATGTTTTTGGAGTGTTGTTTTTTT
TCTGTTTTAGTAGGTGGTTTGAAGTTTGAAGGAAGA
TCTGTAGATTTTAGGTTTTAATCTTTTTTATTATTA
TCTGTAATGGTTAAAGAATGAAAGGATTTAGTATTT
TCTGTAATTTTATTTTTTTGTATGTTATAAAGTTGT
TCTGTGGTCGATAGATTATGATGTGTATTAGTGACG
TCTGTTTTTATTTATTATTTTTTTTTTTAATAAAAA
TCTGTATTTTATTAAATTTTAATGGAAAGAAGAATA
TCTGTATTTATAATAGTTGTTTATATGAGATATGAT
TCTGTGTTGTGATTTTGATATATTAAAAAAGGAAGT
TCTGTATTATTGGTTATTAGATTTTTAGAGTTTTTT
TCTGTAGAAGTACGAATATTATATATCGTTTTTCTT
TCTGTGGATATTGAAGGATTTGTTTAGTTGGTATTT
TCTGTATAATTAAATTGTTAAGTATTTTATTTATAT
TCTGTAATAAGTTAAGGAAATAAGAAGTTAGTGAGG
TCTGTTATTGTATTATTATTTTAAATTTTTATAAAT
TCTGTCGTTTTTATTTAATTTGTTTTTTTTATAGTA
TCTGTGTTTGTTTTTTTGTAGTTAGCGTGATGTACT
TCTGTTTTTAATTTTTTTAATATAATGTCGTATTAT
TCTGTTTATTTAATAATAGTTGTAAATAATAAAATG
TCTGTTTAAAAGGAATATAAATCATATATCTTAACC
TCTGTTTTGGATTTTTAGTTTATTGAATAAGTTGGT
TCTGTGTCGTATTTTAAATGTTTTAGGTAAAAATGG
TCTGTATTTTTTTATGTTTTTGAGGTAAATATTTTT
TCTGTTATAATTAGAATTAAATTTCGATGGTTTTTT
TCTGTAAATTTTTTAAAATGATGTAAAAAATGTTAA
TCTGTTATTATAATAGTTTATTTAAGTTATAGTGAT
TCTGTATTTGTTTTTTGTTTTGTGTAGGTTTGAAGT
TCTGTGAAAGAATAATATAGGTATGATTTGTGTCTA
TCTGTGTAGTAGAGAAGAAATGTTATTATTGGTTTT
TCTGTAGAGGAGGGAATAAGAAAAATAAATTTTGAT
TCTGTGTGGTTTTGGTAGTGTTTGTTTTTTGGTGTG
TCTGTTAGTTAAGAATAATTCGGTGAAATTTTGATT
TCTGTATAAGATTGGTTTTTTTTTTATTTTTTGTAT
TCTGTTTTTTTTTTTCGAATATATTTTTTTTTTTTT
TCTGTTGATTTTCGTGATTTAATAATTTAGATTATA
TCTGTATCTTGTGTAGAGTTGATATGGAGTTAGGGG
TCTGTTATGCGAAAAAATTAATTATAGTTATATATG
TCTGTTGGTGTATTGAAAAAGAAAATAAAAACGAGT
TCTGTGGGTTTTATTATTTTTGATTTTTGTTATTGA
TCTGTTTGGGTTAAATTTTGGATGTTGATTAGGTTC
TCTGTAATATTTAAAAAATGTATATAATTTTCGGTT
TCTGTTATTTTTAGATAAAGTATTAGTTAATTTGGT
TCTGTAGGTTGGGAGTAGAAGAGTGGATTAGATATT
TCTGTTTTATTATTAATATTAATGCGATATATTTTT
TCTGTATTCGATGGTTTGTTTGATATGTTTTAGTTT
TCTGTTATTTATTATTTTTATTATATGTAGTTTCGA
TCTGTTAAAGGTATAAGGATTATTTATGTTTTTGAA
TCTGTTGTGATTTTGTTTGAGTGGGATATATTTGAT
TCTGTTAGATAAATAAATATAAATGTAAATTAATAA
TCTGTTTGTTAAAGGGTTTTGGTTTTTTTTTGTTAC
TCTGTTTTTTTTATTTGGTTATATTGTTTAGAGGTT
TCTGTTTTTTTTTGGTTATTAATTTTTTTTAAATTA
TCTGTTAAGTTTTAGTATAGAACGGAAATGGATGTT
TCTGTGTTTTAAAGGTTTTTTAAAAGTTTTTAATGG
TCTGTTGAATGTTAGTTTGTTTTATGAGATTTAATG
TCTGTATAGTATTTATTAATTGTTGAAAATTAAATC
TCTGTGATATTATTTATAAAAGTAAGACAAAAAAAT
TCTGTGTGTTAAGGATTGGATTTGGATGTGTGTTGA
TCTGTGTCGATAAGTATTTTGAGAGTAGTACGTTCT
TCTGTTTTTTAGATTTATTTATTAGTTTTAATGGTT
TCTGTTATTGTTTTTAAGTGATATATTTTTTTTTTT
TCTGTAGAAATTATTTTATATTAATATTGTGTTATT
TCTGTATGGAGAGATATGTGTAAAGAGATTGTTTAA
TCTGTTATAAATTATACGAAAAATGTAGAATTATTT
TCTGTTGGTGTTTTGGAGATGATAGAAAGAGCGTGT
TCTGTGAATATTATAAGAAAGAAATAAAAGGGAAAA
TCTGTTTGGTAAGAACGAGAATTATTTTATGATATT
TCTGTATTTTTTTAATTGAATGATAAATTTGTAAAT
TCTGTGGAAATTTTAATGGTAATTTTTTTAATTATG
TCTGTATGTAATTTTTTTTTATTTGTTGGAAATTTT
TCTGTTTTTGATTATAAATTTAAATTATTTCTATTT
TCTGTTATAGTAGATTTGTATTAAGAAAAATATAAG
TCTGTAATTTGATTGAAATTTATTATAAAGTTAGAT
TCTGTAGTTTTGATAGTTTTTTAAAGAGATAGAGGA
TCTGTGTCGAATATAAGTAATAAGAGAAGTTAGACT
TCTGTCTTTGTAATTTGTATGAGTGAAGATTTTTGG
TCTGTTTTTTATTATTTATATTAATTTTAGTAATAT
TCTGTTTTTGGGGTATAAAGTATTGTTTTTTTAAAT
TCTGTTAGTTCGAATGGATGGAAGAAAAATTGGTTG
TCTGTTTGAGATAGATTTGTTCGGATTTCGTAATAT
TCTGTTTTTTTGTTTTGATATTTTGTGTGTTGTTAA
TCTGTTTAAAAATTTAAATTTTTATTTTTATTATAA
TCTGTTGAATAGTTTATATTTGTTTTTAAAAATTTA
TCTGTGATAAATAGTATATTTTAGTAGGGTAAAAGT
TCTGTTTATAGATAAGAAAAAGTGATCGGTATATTA
TCTGTATGAAACGATTGTTGTTGTTTGTTTGTTGAT
TCTGTATTTTTATATTTGTTGGGTTTTTGTTTTTTA
TCTGTAGTAATTTTATATTTGATGTGAAATTTTTAG
TCTGTTTATAGTTTTGTTGTTGATGTTGTTGTTGTT
TCTGTTATTTTTTTAGTTAGATTTAATATTTTTTTT
TCTGTGTTTTTTTTAGTAGGATATAGGAAATAGTGA
TCTGTAGTGTCGTAAATTTTGGATGAATAGTGTTTC
TCTGTTAGTAAGAAGAAGGAAATTTATTATCTTCGT
TCTGTAAGTTTTTAGTTGTAATTTTGGTGAAATTTG
TCTGTTTATTTCGTTATTTGGTTAAGTTAAGTATTG
TCTGTTAAAAAATATATTTAATTTATGGTTTTAATA
TCTGTTTTATTGGTTTGTATGTTTTGTAGTTTTTGT
TCTGTTATATTTTTAGAAATTAAATGTAGTAGAAGT
TCTGTGAAGAAGATCGTGGAATTTATTATTGATTTA
TCTGTATTTTTTGTGTAAAATTTTTTTCGAATTTTT
TCTGTAATCGATGTTTTTTGAGGAGGATTAGAGTTT
TCTGTTTAAAGTATCGTTTGTATATTTAGGTTAGGA
TCTGTATATTATTATATTATAAATTGTGTTATAAAA
TCTGTTTGTTTTTTTGGGGTTAAGTTTCGGTTTAGA
TCTGTTTTTTTTTTTTGAAGGTAAGTAAAAATTTTT
TCTGTTTTTGGTAATTTAAATTGTAAAGTTGATTAT
TCTGTTAAGTTAAAACTTGTGTTTGATTGAATTTTT
TCTGTAAGAAACGTTTTAGAAGAGTAGTAAAGGATT
TCTGTGGGATATGGGAGATATTAGTAATGGTAATAA
TCTGTCGAGTTTTTTTTTTTTGTTTTTTTTTTTTAT
TCTGTTTTCGGTTTTATTAGGTAAAGTTTTTTTTAA
TCTGTTATTTTTTGTTTTGTTATTTTTGTGATTAAA
TCTGTTGTTTTTTGTGAAGGAATGATATTATAGGAT
TCTGTAAATATTTTTAATTTATGGATTTAATTATGT
TCTGTACGTTATGGAATATTTTTTTATTAGTCGAGT
TCTGTATATTTTGTAAAGTGTAAAAGAAAAGAAATG
TCTGTTTTTTTTGATTTTAATATATTAATTTATTTA
TCTGTATAAATTTTATAAAATAATTCGATTTTTTTT
TCTGTTTCGTTTTGTGTTTGGATGTATTCTCGAAGA
TCTGTGGTTTTAAATTGAGACGATGAGAAAAAAGAA
TCTGTTATTGATTAAATTTTGTTTTGTTATTTTAAA
TCTGTTTATGAAATTATGTGTATTTTATAGATTATG
TCTGTTAATAATATCGAGATAGTTAATATATTTGTT
TCTGTTTTTGTTATAATGTGTGATTTAATATTTTAA
TCTGTAATTTAGAATACGAATACATATAAATTTTTA
TCTGTAGGGTTTATTTTATTTTAATGTAAAGGTTTG
TCTGTGAGTATTGTTTATTTATGAATATAAGAGAAG
TCTGTAAAAAAATTAAATAAGATTTTTGTGATATTT
TCTGTAAAGAAGTTATATTGAAGTAGAATGAGAAAA
TCTGTTTATTGTTGGTGTTTAAATGTATAAATTTTT
TCTGTGTTGGTGACGAATATTAAATAGTTTGGGTTT
TCTGTGCGATTTAGTTTTTTTGGTTAGTTGTTTTGA
TCTGTGTTTCGTTTTTTTAGTTTATAGGTGATCGAT
TCTGTAGTAGTATTGATTATAGATATGGTATGTGTT
TCTGTAAAGAATTATACGATGTAAAATTTTCGAAAT
TCTGTTTTTGGAATTGATTTGGTGGTGAGATTGGAG
TCTGTAGTTTTCGATGAATTTAATTATTTATGCGTA
TCTGTGAAGATTTCGATGGTTGTTTTATTTAAAAGA
TCTGTAATAAGTTAATTATCGGTCGGTTAGTTATAA
TCTGTAATATTTTATTTTATTATCTTTATTTTATAT
TCTGTTTTTAAAATAATTAAAATTAATATTATTTTT
TCTGTTCGAAGTTTTTAATTTTTTAGGTTTAAAATT
TCTGTAGAGTTTGAGGTTTTGTTTTTAGATTTAGTA
TCTGTGAGAGAGATTATGTTTTTCGGTTAGATTTGA
TCTGTGATAATTTGACGAATTCGTTGGAGTTTGAAA
TCTGTAAAATTTTTAGAGACGGTAGTGATACGAATC
TCTGTTTATATAATAAAATTTTGTATATTAACGTTA
TCTGTTGCGTTGATGTGTTAGGTATAATTTCGAGTA
TCTGTGGAGTAAAAAGGTAGTTTTAATTTTTAAGTC
TCTGTATATTTTTATAAAATATATGGTAATATTAAG
TCTGTTAGTAGTGATTTAGGTTTGATTTAATTATTA
TCTGTTTTAATTAGATTTATTTAAAATCGATTTAAG
TCTGTAGGTTTTTGATATAATTATTATTTAGTGTTT
TCTGTTTAATTAGTTTAATTATGGTTATATTTTTGT
TCTGTTTCGGTAGTGGAAACGTGGGATGAAACGTTG
TCTGTAGGGTTTGATTGGTGAAATTTGTATTTAAAA
TCTGTGTTTTATATTTAATTATATATATGATTTTTA
TCTGTGGTTTATGGATTGGATATTCGAGTAATGTAG
TCTGTAGAAAAAATATAATGTTGGAATAAAAATTTA
TCTGTATATGAAGTTAGTAATTTTGTAATAAAAGAA
TCTGTTGATTATTATATTTTTTAGATTTAATAAAGT
TCTGTGGGTTATTTTATATATTTTGGGTAGATGGAG
TCTGTGATATGTAAGTATAGAGTTATTTAAGTTTGT
TCTGTTTAGATATTTTGAATAATTTTTTGTAAATAT
TCTGTTGTTTTATTATGTATTATTTTTTTTTATGTA
TCTGTTTACGTAAATGGGTTACGTGTAGAGGTATGA
TCTGTGTGAGAGAATTTAAAAGAGAAGTTGAAATTT
TCTGTGAAAGGATTTTAATTTTGTTTAAGATAATTG
TCTGTTATTAGGTTTTTTTGTGTAATGTGTTGTGTG
TCTGTTATATATTTTTATTTGGATTTGTATGACATT
TCTGTTTTGTTTTAAATGTGATTATTTATTTTTTAT
TCTGTCGATTTTAATAGTTATTTTGAGGTTTTTTTT
TCTGTAGAGGTATTTTTTTAGATGTGAATTTGAGAG
TCTGTGGAGAGATTTCGGTGGTTGATGGTTGTGGTG
TCTGTTTCGCGTATGCGATAGTGTTAGGTATTTGTA
TCTGTTTATTGATTGGTTAGTGATTAATAATTTATA
TCTGTTAATTTGTTAGTAAAAAAATAATAAAAATGT
TCTGTTATTTGTTCGATTTAAGTAATCGATATAGTA
TCTGTATGTTTAAATTTAGTTATTATTCTTGAATCT
TCTGTTAAATTTTTTTTTTGTTTTTAGTAAAAGAAA
TCTGTATTTATATTTGTTTTTAATTGGTTTTTATTA
TCTGTGAGATTGGTAGTTGTTATTAAAATTAAATGC
TCTGTTTTGAGTTATATTTCGAAAGATTTGTCAATT
TCTGTTTGTATGATCGATGATTTTTGGATTTGTGGT
TCTGTGTTTTATATATGTTCGATTTTTTGATAAAAT
TCTGTTAGTTAAAATATTATTTTTTAATATACGTTT
TCTGTATTTTATAGTTTAATTAAAATTGGAATTTTT
TCTGTATGGAGTTGGTATAATTTAAATTTGAATTAT
TCTGTTGAGTAAGGAAATGGATTTTAATTAAATTTA
TCTGTTTAAAATACGTTTATTTTTTTTGTAATCCGT
TCTGTTTTTAGAGAATGAAGAGTATTAGTTTTAATA
TCTGTTAAATATTATTTAATATATTATTAGTTAGGT
TCTGTATCGTTTTTAATTATTTTATTTTGGTTTAAT
TCTGTTAATTTAATAGTGTGGAATTTCTAATCTGTT
TCTGTATGGAATTGTATTGTTTGTCGTAGATGTGTG
TCTGTGGTATTATGTTTCGTTATTGTTAATGAAGGT
TCTGTATTTGTTATTGAAAATATTGAGATTAATTAA
TCTGTGATGGGGTAATTGAGTAGTTTTGTTTTTTTA
TCTGTTGATGAATTTTTTTTTATGAGAATTTTTTTA
TCTGTTAATGATTTTTTGAGTGAAGGTATGTTAATT
TCTGTTTTTTTTTTTTTTTGTTTGTGATTTTGTTTT
TCTGTAATTTTAGTTATCGATTTGTTTATTCTTAGT
TCTGTTTAGTTTTACGATTACGAAAGTCGTTAAAAA
TCTGTGATTAGTTGTTGTTTTTGGTCGTTGGATTTA
TCTGTGGGATAAGTTTTTAAGTTTTATTTGATAATT
TCTGTTTAATGATGATGTTGGTTATTTTGGATTAAT
TCTGTTTTGGATTATATGTATTGGAAGTGGAAAAAT
TCTGTAAAATAAAATTAATATAAAATTTTTTAAGAA
TCTGTTATTGTTAGATATTTTAATTAATCATTTTTT
TCTGTTCGGAAAAGTAGAAATTGGTAGTTTTATGGG
TCTGTAGTTAGGAAAATATTTATGCGCGTGATTTTC
TCTGTTTTAAATATTTGTTTTAATTCGCTTTAATTT
TCTGTATTTTATATAACGTATAAAATAATTATGTAT
TCTGTTTGTTAGTTAAAATTCGACATTTTAACGTTG
TCTGTTGTAAGTTTTTGTGTAGGAATTATAATAAGA
TCTGTTGAAGAGATAAGATATTGGATGAACGGTAAT
TCTGTTTTGTTTTATTTCGTAATATTTATGGTTGAA
TCTGTTTGGTTTTTTTAATGGAAAGGGAATTAAATT
TCTGTTTCGTATAAGAATGTTTATGTGAAATTATAA
TCTGTATGTTTTTATTTAATTTTGATGAGGATTTAG
TCTGTATGTGTTTTTGGTTTTTTTGGTGGTTAAGTA
TCTGTTTTTTAATGTTTTTGGGGTTTTATGTATAAT
TCTGTAAGTTCTGTTCGGAGCGTTTAAAAGTTGTTA
TCTGTTTTTTAGAAAAATTATTTTGTAATGTGTTTT
TCTGTGTATTGGATTTTTATATATTTTGATTATAAA
TCTGTTGAAATGTGGGGATAGATATAGAGATGAAGA
TCTGTATTTTAGTTTGATTTAGTATGTTTTTAATTT
TCTGTAATAATTTTTAGTTTTTTTTGTAAGTTTTTT
TCTGTGAGTTAGTGGAGAGTGTACGTAAAGTGTTCG
TCTGTGTGATATATAATCGACGTATATTTTTAATTT
TCTGTAATTGTATGTGCGGATGTTGTTTTTGTATTT
TCTGTGAGGTTTTTTGAAGTTTGTTTCTAGTATTAT
TCTGTTTGAATAATATTTAAATTTGTAAATAATAAA
TCTGTAAAAGGAATTTTTAATATTTTTTAGTTTACT
TCTGTAGAGCGTTTTTTAAAATTATATAATTTGATA
TCTGTGTAGAGAGGTAATAAAAATAGAATGGATATT
TCTGTTCGTACGTATATATTAGGAATTATTTTTTTT
TCTGTGTTGTTGATGTGTTGTCGTTTTCGTCGTAGT
TCTGTAAGAATTTGTTTGTTGACGTTTTTTTTTTTG
TCTGTTTTGGGTTTGTTTTGAAATATGATTTATTTG
TCTGTGTATGGAAAAAATAGAGAGATTGGTTTTGTT
TCTGTATATATATTTTTTTGTAGTGAAAAAGTTAAA
TCTGTTAGGGTAAATTTTGTATTTTGGAGTCGCGTT
TCTGTTGTATTAAATATTGATAAATTAATTAAGGTA
TCTGTTTTTATAAAAAGATGAATCGTTTAATTGAAG
TCTGTTTGTCGAATTTTGAATTTTTCGATTTTTTCG
TCTGTTGTGACGTATGTGTTTGGGTTTGTGAGAGTA
TCTGTTTAAAAAATTGAAAAATTTTAGAAAATGATT
TCTGTGATTATATTATCGTTAGAAAATTGTAATTTT
TCTGTTTAAGAAATTTTTGTATTTTATTGATATCGT
TCTGTTGTTTTTTTTCGTCGGTTATATTAAGTAAAT
TCTGTAAATTTTAGAAAAAAGGTAAAAGAGGAATGT
TCTGTTAAAATAATAGTTTTATTAACGATGATAAAT
TCTGTGATTTTTAATGGGTTTTGTGTTATAATTTAA
TCTGTAGATATTAAAATATGAGAGGTAAGTATATTA
TCTGTAGAGAGATAGAATAAGAAAGTAGCGTTTTGT
TCTGTTTTTAGTTTTGGTTGTTGTTGGTATGGTTGT
TCTGTTAAATTTGTTTGTATTGTTGTAGATTGCGAT
TCTGTGTGATCGAGTGTTGGGTTTTTTATTTTGTGT
TCTGTTTGTTATGGGAATAGTTTTTTTTTTTGTGGA
TCTGTTGGTTAAATGTTAAGTATATGTGAATTTTAA
TCTGTAATTTGTGTGTTTTAGGTGATGAGGTTTAGG
TCTGTTTAAGTTTTTTGCGTTTTATGTTGGATTAAG
TCTGTTATTTATAAAGAAAATTAAAAGCTGTATTTT
TCTGTATAAAATTAAAAATTTTTATTGTTTTTTTTA
TCTGTTTTGAGAGGTAGTACGATGAGTTTTATATGC
TCTGTATGTAATTTTTTAGGATAAATATGTTGGTTT
TCTGTTTATCGTTTTATAATTGTTTACGTTAATTAT
TCTGTTGGGTTAAATCGATAGTTAATTTTCGTAGTT
TCTGTACGTCGATCGAATTCGATATAAGGTGTGCTT
TCTGTACGATTTTTTGGTTTATGGTTTTTTTTTTTT
TCTGTAATTTTAGTTATTATGGTGTGATTTGGATAG
TCTGTAATATTAAAAAGTAGGAATAAAGGAAAAGAT
TCTGTATTTAAAATTATATAATTTGTGTTTTAATTC
TCTGTCGAATTAAGTTTTTATGTTGTAGTTTTGAGA
TCTGTGATTATTAATATATTTAGGAGGAATTTCGTC
TCTGTAATAAGAATATTATTAAGGATCGATTGGTTT
TCTGTTTATTTTTAATTTTTCTAATTAGATAAAGGT
TCTGTAAAATGGTGTTAAAAGGCAGTTTGATGTCGA
TCTGTGGAGGGGTTGAAGTTTAAGTTTTAGAGGTGG
TCTGTAAATATTGGGAGTGTTTTTGAATAAAATAAG
TCTGTTGCGATTAGTTAGGAAATGTTAGTTAAAAGA
TCTGTATTGTAGTTTTCGAATTTATCGTAGTTATTG
TCTGTAGAAATAACTTTTATTTTCGTATTAGAAATG
TCTGTGTAATAAAATAATTGAAATAATTTAATTTTT
TCTGTGTTTGTAGATATAAATTAAATATGATTGATG
TCTGTTTTTTTTAGTATTTGATTAATGAAGGGTAAT
TCTGTAGATAATTCCGGATAGTGTAAAGATAATCGT
TCTGTGAATTTTTTAGCGTTTTTAAAACGGTTGATT
TCTGTATGGATGGTGAGATTTTATTTTTTTATTTTT
TCTGTTTTTTTTTAATTGTTTATTATTAATAATTTA
TCTGTAAAAAAGATTTTTGTAAGTTTAAATTTTTTA
TCTGTTTTTTTATTGAGATAAGAGTAAATAAGAAAA
TCTGTAGGAATGGAGATTTAAGATAAGGACGAGGAC
TCTGTTGAGATATTATTTTGAGTTTTGAAGTAGATG
TCTGTAGTGTAATAATATAATAGATTTAAAGTTATA
TCTGTAATAGAGAATTAGAGATATAAAAATAATTAA
TCTGTAAGATGAAGAGAATTTGAAAATTTGCAAGGA
TCTGTGTGTTTTTTTTTTTAGATCGATAAAAACATT
TCTGTTTTTTATTATAAATTTTTTTTTTATTATTGT
TCTGTGGATTTTTGATTATAAGAAGAAAGTAATAGA
TCTGTCGGATTAAGTTATCGGCGGTTGAGAGAAAAT
TCTGTTATAAATTAGAATTTAAATGAGTTAATTTCG
TCTGTTGTGTTTTTATTATGGTTACGTTAAGATCGA
TCTGTTTTTAATGAATTAATATAATCTTTTAAGGAT
TCTGTATTTTTTTAAATTTATTTTTTATTCGTTATA
TCTGTTTATATTGTTAAGAGAGTATTTTTGATGGGA
TCTGTTAATTTTTAAAATTATTAGTTATTTTTATTT
TCTGTTTTGATTTATAGGTATTATTTATTTGTTAAA
TCTGTATTTTTAGTTGGAGTAATATTTGGATTATTT
TCTGTTTATTGAGAAGAGTGGGTATTAGGTATATTT
TCTGTTAGTGATGTTATTATAGTTGATTGTAAAGTA
TCTGTTTATTTTGTATTTTTTTTAAATTTTGGTATT
TCTGTAAATGGGTGTTTAGATTTTTTCTAAGTTGAA
TCTGTGATATGGAGTTATAATGTTTGTTTTGGAAGA
TCTGTAGAGTGAGATAGAGAAAAAGATAGATTGTTT
TCTGTAAATTGGATTATAGAGATTTATATTCGTTAA
TCTGTGTATTTTCTAGTTTATTAATTTTAAATTACG
TCTGTTTTTTGGTTTGGTTTTAAGGTGTTTTCTGTT
TCTGTAGATTTGCGGTTTATATATCGAATGTAATAA
TCTGTAAATACATTACGATAAGAGAGATGAAGTAGA
TCTGTGATAGAAGAGGATGATTAAGAATCGTGAATT
TCTGTTTGTTTTGTTTAATAATTTATTATTTAATTA
TCTGTAAACGTTATGTTTTTTTTTTTTTTTTATAAT
TCTGTGTAATATTAAGTGCGTTTGATAAAGTAGTTA
TCTGTATTATTTTCGAGAAATTCGGTGATTTAGGGA
TCTGTTAATATTTAGTATATAAATTATTTTTATTAA
TCTGTGATAATTGTTTTTTTTTTAAAATAATATCGT
TCTGTGTTTAATAGTATTGATTTTAATTTTTTTGTA
TCTGTTTTCGATTATAATATTTATAAAAAATTTTTA
TCTGTTTTAGAGTTGTATATATTTAAAGTTAAAAAG
TCTGTGTTTTTATATAGTTTATTCGGTTAGATTATA
TCTGTTATTAAAATATAAAAATTTTTTAAGTTATGT
TCTGTGAGAAGGAGAAGTAATGAATTTTATATGGAT
TCTGTAAATTTTATTTTTTTGTAATTAAATTCGAAT
TCTGTATTTTATTATAATTATTAAATAAAAAGATTT
TCTGTGGTTGAAGATAATAATAATAAAAGGAAATGT
TCTGTGATAAATTTAAAAAGCGTATTATTGTTTTAT
TCTGTAAATAAAGGAGTATTGATAAGTTTTTGAATC
TCTGTTATATTTTGGGTTAAATGAATAATAAAATTT
TCTGTGTATTTGAATTGAAATGTTATATGAAACTGG
TCTGTATATTAATGATTATATATGTAAATAATATTT
TCTGTTTGTTTTGTTTGTATATTAAAATTGGTGACT
TCTGTATTGTAAAGTAAAAGAGTGAAGTTTAAAAGA
TCTGTATTAGAGATTGATAGGTTTTTTATAATTATA
TCTGTAATGAATGGGGTTAAATTTTTTGGAAATTTT
TCTGTTAATTCGTTTATTAATATTTTAAATTATGAA
TCTGTAGATGGTAGAATATTAAATATATTTACGAAA
TCTGTTTTTATAAATATACGTATATTATTTAATTTT
TCTGTGAAGAATTATAGAATTATTGATAGATTTAGG
TCTGTTGTTAAAAAGTAAAAATATATGTTTTTCAAT
TCTGTTTAATCGTTTTTTTATGTTATAATTTAGAGG
TCTGTATAAGTAGTTTAGAAAATTAATATCAAGAGG
TCTGTTTTGGTTGGAGAAAAAAATATAAGTAAAATT
TCTGTGTTAATATGTTCGTTTTGAGTTTGGTTTGAA
TCTGTCGTTTTTTTGGTAATGGCGGAAAGAATTAAA
TCTGTTTTAAATTAAGTTGAAATTTAGTTATTAAAA
TCTGTATTTATTTGTATTGTTTAATTATTATTGTTT
TCTGTATGGTTTTGGATCGGTTAGTTAAAGTTATTT
TCTGTAGGAATATATAAAATTTTATTTATTAATTAG
TCTGTATATATATAAGAATGTATGTTTAAATAGAGA
TCTGTAAAAATAGTTGTTGTAAAATGTTATATTCAA
TCTGTTCGATGTTATAGCGTTTTCGATTATTATTAT
TCTGTGATTTTTTGAATTGTTTTGAAATTATATTTT
TCTGTTTTTTGTTTATTTTATAGATATAGTAAATTG
TCTGTTGGTTTTTTGTTATTTTTTATGATTACGAAA
TCTGTGAAAGAAAAAATAATATTAGAGTTATATTTT
TCTGTTTTTATGTTAAATATTATAAGTGAAATTAAT
TCTGTGATAATTTTGGGATTATTATTTATATGTTGA
TCTGTTTTTTCGTTAATTTTAAGATAAAGAAAAATT
TCTGTATGTCGAAGTCGGTTGTTTTGATAGTTATGG
TCTGTGTTAAGAAGTGTATATTCGATTGGGTAAAAT
TCTGTTAGAGGTATTAAAAGATTGGTGAGATATGGT
TCTGTGGTGAGAGACGGAAAGTAAAAATAATAGTTA
TCTGTTATTTCGACGGGAAATTTTTGTAAAGATCGA
TCTGTAAAAGATTTTTGGTTATTTGAAAAGTTTTTC
TCTGTAATGATATATAAATTATTTTGTTATATTTTA
TCTGTAGTCGTTTCGTTTTTTAATTTGTGTAGATTG
TCTGTGTTATATTTTAGTAAATTAAAATTAAATTCG
TCTGTAGGATTGAGGGATTTATGTTGATTATGATCA
TCTGTATAGTGTGTTGTTAGTAATGAATTAAAATAA
TCTGTTATTTTGTTTGTTGTTTTTTTGGTTAAGTCC
TCTGTTAAATAAATATTTAATTGGTAATGGTGTTAA
TCTGTTAGTATTTAATTTTTGATAAAATTAGTTATT
TCTGTGGATTGATGAATTTGTTTGATTTTTTTGATT
TCTGTATATTAAAGTTATTTATTGTACAGAGTTATT
TCTGTATAAAGTGGTTAGATTTATAAAATTTTAAAA
TCTGTTATATTTTTTTTGTAATAATAGAGTGAAAGT
TCTGTATGGTGGCGAGATATCGAGGTTAAATTTGGA
TCTGTCGGAGAATCGTTTGGTATCGAGTGAGGTAGG
TCTGTTTTTAAATTTAATTAGTTTATTCGGATATTG
TCTGTTTGGGATTTATAATTATTGGTTAGGTTAGTA
TCTGTATTATTTAGAATTTGTTTGGTGATGTCAATA
TCTGTGGTAAATGGTAAATGGTTGATAAGTATTTAT
TCTGTAAGAGTAATTTTAATTTAGAAGTTAAGTAAA
TCTGTGATATTTTTGTGGAGTTTTTTATGAAGATTT
TCTGTTATTTTAGTTGGTTTGTTAATTTGATTTTTA
TCTGTATAAGAAATATTAATTTGATTAAGATTTGCT
TCTGTAATTATAATTGAAATTGAATTTGTAAAAATA
TCTGTTTGAAAGACGATTTGATTTAAACTCGCGAAG
TCTGTTTGATATAATATTTTAATTAATAACGAAAGA
TCTGTTGAAAGAAAGATTGGAGATTTGTTATAGTGG
TCTGTTTATATTGTATGTTTGATAATATTGGTTTTA
TCTGTGGCGTTTAAATTTTTTTGGTTTATGTTTGCA
TCTGTATTTGACGTGGTAGGAGTATTTATTATTTAT
TCTGTTGAAATGAGAAAATAATTAATATTCGTTATG
TCTGTTTAGTGTTTTTGGTTTCTTTGGTTTTTTATT
TCTGTATGAATATTATATATTTAGTATTTTAATTTA
TCTGTGTTTTTATTTTTTTATATTGGTTATTATAAT
TCTGTGTTGAGTTATTTTAATTTTATATTTAACGTT
TCTGTTTTATGCGGTTTTGTGATTTTAATGTTATAG
TCTGTTTGGTGGTTAAGTAAAATTTTGGTTTTATAA
TCTGTGTAATTTTGCGTTTAGTGATCGTCTCTTTGC
TCTGTGTTTTTTTATTTTTATTGTTGTTTTAGTGTA
TCTGTATTTTAAGACGGGAACGAATTTAATGAATAG
TCTGTGATATTGTTGTTATTTAATTTAATCGTGGTT
TCTGTTTATTTTTTTTTTTGTGTGGTTTTTTTTGTT
TCTGTGTAAATAGGAATAAAAACGTAAGTTATTTTT
TCTGTTTATTTTGAGACGATTATATTTTGTGTCTGG
TCTGTAATAAATGAAATTAAATTAGTGTTAATTTAG
TCTGTAATTAAATATTATTAAAGAAAAATTAAAATT
TCTGTAAATTAATTTAGAAAATATGAAATTTTATAA
TCTGTTATTAAGGGTAACGGAGAATTATATTTTATT
TCTGTTTTTTTTATTTTTTTGATAAAAATAGAGTAT
TCTGTTATAATTTTGGTTTATTTTTGTTATTATATA
TCTGTTTTAGAAAAGTTATCGTTTTTATGGATTATA
TCTGTTTGATATTTATTGTGTATTTTATTATATTAA
TCTGTTTTTTTATTTGTTTTTAAGAAGTAGTTTTGT
TCTGTTATTTTGATTTATATAAGTTTATTAATAAGT
TCTGTTAAAGGAAAGTTATAAAGAGTTGTTTAAAGA
TCTGTGATTTAATTTTTTAGGTTTATGTTGTAGGAT
TCTGTTATGGTTTTTTATTTTTTTTTTTTATTATTA
TCTGTAGTTTTTTTTTGGAATGATTGTATACGATTT
TCTGTGGATTATTTTTGAATTCGTAAAATGTGTTAT
TCTGTAAGAATTAATGGAGATGATTAAAGAAGTTGA
TCTGTATTTTTGTAAGGGTTTAATTATATTTTTATG
TCTGTTAGTGGTTAATATTGTTTATTATAAATATTG
TCTGTATATGGTGAATTATCGTTGTAAGAGATTTTG
TCTGTGAGGTAAACGGTTATTTATGGGACGTGTGAC
TCTGTTTATTTAATTAATGGTTTATTTATTTTATAT
TCTGTATTATTGAATATTAAAAATATATAGAGAGTA
TCTGTGGGTTTTATTATATTATTGGGTTTTGATTTA
TCTGTGTGGTTTAAGTTTTTAATTGTAAAATGTATA
TCTGTGAGGAGAATGAATATTTGATTGGTGGTTATA
TCTGTTTTTTGGATGAGATAATGATTATTTACTGGT
TCTGTATAGGTTTTTTAATATTTAGAAAGTAGGTGT
TCTGTTAGTTTAATTTTTATTGATTTTGTGATTAGA
TCTGTTTTATAAAAAAATATAATTTAGTTACGAAGT
TCTGTTTATGTTTATATGGGTTTTTTATTTTGTAAT
TCTGTAGAGGAGACGGTGATTGAATGGAAATTATTG
TCTGTCGTTATGATAAGATACGTATCAGTTTACTCG
TCTGTATTTTATTAATTTTACGTAATTAATTTTATA
TCTGTTATGTAATTAGTTGAATTTTTACATTATTTT
TCTGTTTAAAATTGAATTAAATTAGAATTTAAAAGT
TCTGTACATATTTGTTTAATTTAATTTTTATTTAGT
TCTGTTAGTTCGAGTAAAAGGGGTAATAAAAATCGT
TCTGTTGTTAGAGGAAAATGTAGTTTGTATAATGGA
TCTGTGTTAGTATAATAAATGAATACTTTTATGTTT
TCTGTTTAGATGGTAAAAATCGTTGCAAGTATTAAT
TCTGTATTTATATATTGATTAGATTTTAAGTTTTTT
TCTGTTTGGAATTGAAACGGATTTTAGAGTAAGAAA
TCTGTGTTATAATGGAGATTTAGAATTTTTTTAGTT
TCTGTACGATGTCGTTTTGGTTTGTTTTATGGATGT
TCTGTTTTATATTTTTTTTTTGGTTATTGTTAAATA
TCTGTTGTTATTTTTTAATTTAAAAAGTTGAATTAA
TCTGTAATTTATTGTTTTAATAATTTTGTTAGGTGT
TCTGTGTTTTTAGTTTTTGTTTTGTAAATTCGAAAT
TCTGTTTGGAAAGGGAAAGAGAATAGGTATTGAAGT
TCTGTTTTTTCGGATTTATGGATGAGAGAGTATAAT
TCTGTGGAGGATGGATAGTAATTATTGTTGTTTCGA
TCTGTAATGTATTGAAGGTGTAAAGGAAAGAAAATG
TCTGTTTATATTAAAGTAGATGAAATTTGTTTTGTT
TCTGTATGTTTGACGTTAAAATCGAATTTTTGATTT
TCTGTTTTTTATAAGTAAATAATTGTTTAAGTTATA
TCTGTTTTTGTTTTTTAAAGTTTTGATGGTTTAGCG
TCTGTAAATGAGTTAAAGTTTGGTTTGTGATAATAA
TCTGTGAGATTATAAATTATTGATTTATAATTATAT
TCTGTTATTAGATTATTACGCGTTTGGTATAAAGAG
TCTGTTGTTGTTTAGATTGATATTCTAAATGGGTTT
TCTGTGATATGTTACGTGCGGTTTAATATTTTGATT
TCTGTTTAAAAAAAATTTTTATAAAATTTTTTTTGA
TCTGTGATTTTGATTATGATTTTTATTTTGATTTTT
TCTGTTTTAGATGTTTAAGTATTTTAAATAAGTTAA
TCTGTAAATAAAGTTGGGAATAATTATTAATTAGTT
TCTGTAAACGAATTTTTGTTACGAGGTAAATTTTAT
TCTGTATATTGAATATTATTTTTAGTGGGAAAACGT
TCTGTTTGTTTTTTGTTAATGAATAGGGTCGATATT
TCTGTGTGTGTTTTATTATGTTTTATGAAATTTATG
TCTGTTAAGAGTTATTTTTGATGGTTGAAATAGTTT
TCTGTATAAGTAAAAATTGTAAATAACGAAAAAGAA
TCTGTTTTTTATACGAATGAATATTTTTGATGTTAT
TCTGTGTAAAGATATATGATGAGGAAGGTAGGTTTA
TCTGTGTTTGTTTTAGTATATGATTTTTTTGTTTTT
TCTGTGGATAGTGCGGTAAAGTTTAATTAAGATTAA
TCTGTATTATATATGTATGAATGTTAAAAATTATTA
TCTGTGTTGTGATGTATAAGTAATAATTTTTTTACG
TCTGTTTTTTAAAATAAAATTTTAATTATATGTAAT
TCTGTTTTAATTTGGGATTTAATTATTAGTTTATCA
TCTGTGAAAATTTTCATTTATATTTTTAAATTAATA
TCTGTTATGTAGAGTATTGGGTGAGTTCGAATGATA
TCTGTTTTTTTTAATTTTTGATAAATAATATTATGA
TCTGTGAGATTTAGTTTTTTTTGTTTTGTTATTTTT
TCTGTTAGGTATTATGTATGGCTTTTAAGTTCGATA
TCTGTTGGCGTGATTGAATTAATTTTCGTTGTATTA
TCTGTAAATTAAATTTTATAGTAGTTGGTTTTGGTT
TCTGTTAGGTAATAAGTTGGTAATTTTAATATTTTG
TCTGTTGAAATTGAAGTGGAGTAGTTTTATGGTTTG
TCTGTAGAATGTTTTTGATCGTTATTATTGTTTTTT
TCTGTTTTTTTATTGCTTATTTATAATTTTATAATA
TCTGTGAGTAAATAAATATTTTTTTTAATATTTTAT
TCTGTTAGAAAAATTAGTTAAGAAGGATAAGATGGG
TCTGTTTAAAGAGGATTATATGGTTCGTTTATGTTT
TCTGTTTTGAATTAATATTAATAAAAAAGTAAAAGA
TCTGTTATTGTATTTATTAGTTTGGTTTTATATAAT
TCTGTATTTAAATTTATCGGTTGTTTTTATTTTTGA
TCTGTGAGATATAGAGTTTTTGTTTTTTTTTGTTTT
TCTGTACGAATTTTTATCGTAGTTTTTTTTTGTTGT
TCTGTTTTTTTTTTTTTTATTTATTTTATAGTTTAT
TCTGTTATTAAAATTTTATTATAGTTTTAAATAGGT
TCTGTATATTTATTTAAAAATAAATAAAAAGATTTC
TCTGTAAATTTTATATAATTGTAGTAGGTTATATTA
TCTGTGGTTTTGGCGGTTTTTTTTTTCGTGTTTAAG
TCTGTGAGAAGATGGAGTATTGTTAGTGATATGAGT
TCTGTTTGGAACGATTTTTTTTTTTATGTTGGTTTT
TCTGTTTTAATTTAATAAAAAGTGAGGATTATAGAG
TCTGTGATTATATGGTTTGGTTAGGTTGGGGGCAAT
TCTGTAAAGAGATATATTTTTTTAGGTAGTTGAAAG
TCTGTGATTTTTAATGATTATAGTAGTTTAAGAATT
TCTGTTAATATAAATTTGTAATTGTGATTTTTATAT
TCTGTTTTTATTTATTTTTAAAATTTTTTTAAGTTT
TCTGTGTAAAATTAGGATATTTTAAATAAGAATAAG
TCTGTGAAAAAGATATTATTTGTAATTTATTGTTTT
TCTGTTATTTGTTTTATTTACGAAGATCGAAATATA
TCTGTAGGGTTATTTTTAAGTTTTATTATTGTTTTT
TCTGTAAATAGAGTGTTTTTTGAAATGTTTAGTTAA
TCTGTTTGTTGGTTTTGTTTTTTTTGGGAAAAAATG
TCTGTATATATGTTGATATAGAGGTATTATATACAT
TCTGTGGTAATTTTTTAAAGTATTTATAGTTATTGA
TCTGTGTTAAGGATGACGAAGTGGGTTTTTGGGACG
TCTGTTATATTTTATTTATTTTTAAGTTTTTTTGAT
TCTGTAGAGTATTATAAGGTTTATGTATATATTTTT
TCTGTGATATATTAAAAGTTGAGGTAGCAAAACGTA
TCTGTGTGAAATCGGTATGAAGTAATTGTATAGTAT
TCTGTAAGTAAAAGAGGTATAAGAATTTGTAGACAA
TCTGTTTTGGTTTAGTAAATAGAGTATATGTAGACT
TCTGTAAGTAATTTTTATTATAATTTAAATCGTTTA
TCTGTAATTTTTTTGAATATATATATATATATTTTT
TCTGTAGTATAGATTGATGGTTTGATTTTTTTTTGG
TCTGTTAAAGGGTTTGTTTGGATCGAGTAATTTATA
TCTGTTCGAATGATATAATTTAATATTTTTTGGTTT
TCTGTTTTTTTTAAGAATTTTTATTAAAACAAATGA
TCTGTTAAAGTAGATATTATTGTAGTTAGGTTTTTA
TCTGTTAGATTTATAATGGTGTGTTTTTATTTTTGA
TCTGTGTATTTATTAATTTTGGAAATTTAGTTTTTT
TCTGTATAAAGTTTAGGCGTAATGGTAAGAGGTATT
TCTGTTATTATTAAGAATAAGTTTTTTATTTCGGAA
TCTGTATTATTGTATGTTTTTGTCTATATTTTATAG
TCTGTTAGGGTTTTAATTATTGTGAATTGATAGAAG
TCTGTGTAAAGGTAGGGTTGGTGTGGAGGTGAGTAG
TCTGTATTTTTAGGAAAGAAAAAGTTTTGGTTGTAA
TCTGTTTTTTGTTTTGTGTTATGGATCGGAGAGAAG
TCTGTTTAGGTTTAGTTTTGTTGGGATATTTTCGAG
TCTGTTTGATATAAAGAAATTGTGTGATTCGTAGAA
TCTGTTGGCGAGAGAGAAGGTATTTCAATTTTTTGA
TCTGTTTTTTATTAAATTAAATATAGTTAAATATCT
TCTGTATTTTTTATTGGTTATATATATAATTTATTT
TCTGTTTATATAAAATAATTAATATATGGTTTTTGG
TCTGTATTTGTTTATATAAAAGTTATTAAGAAGTAA
TCTGTAATATTGAGTTGTAAAAAAAATTTTTAGAAT
TCTGTAGGTGGATAAATTATTTGAGATTAGATATTA
TCTGTAGATCGTTATTTATAAGATTATTCGTTTTTT
TCTGTATGGTAAGATTAAAATATTTTTGGAAATTTT
TCTGTTGTAAGAAATGTAGAATGAAAGATGAGGGAT
TCTGTTATTTTTTTTTATTGTTGTGAATGTAGTTGT
TCTGTTTTGAGTTGAATTAAATTGTGATTTAATGTT
TCTGTTTTTATATTATGAATATTAATTTGAATATGT
TCTGTATATTAAAGGTCGTTTTTTTATTTTATGAAT
TCTGTGATATAAGGTATAAGAAAATAGTTTATTTAT
TCTGTTTAAGATTAGATGATAGTTTAAGATTTGTAT
TCTGTTGTAGTATTGAAAAGTAGTAATTATTGAGTT
TCTGTTATATTATTAATAATGTTACTTTTTGTTAGA
TCTGTATGGTATGAGTGGAGCGGGAGTTTTGCGTTG
TCTGTTGTTTTTTTTATTTTTTAATTTTTGTTTTAT
TCTGTTTTTTATATTTAAAGTATTATAATTTTTTAT
TCTGTTTATTTTTTTATATATTTATTAATTATTTTG
TCTGTTTTTTTAAATTTTGTTTTTCGGTTTGTTTTT
TCTGTGTTCGTTAGTATTATTTTTTTTTTTTTTTAT
TCTGTAAATTAATAAGATTATTAACGTATATATTGT
TCTGTAAATTAGGGTTTTGTAAGTGTTTATTTATTG
TCTGTATATATGGTTTGTGTTAGTATTTTATAGTTA
TCTGTTGAAAGAAGAAATAGCTAGAAGTTTGAGATT
TCTGTGGTTATATAAGCGAAATTAAATTTAATAAAT
TCTGTTATTTTTTAAGTTTTTTTATGATATTAGGAA
TCTGTAGAATTATTAGTTTTGAGTAAGAGGTTTTGA
TCTGTAGGTAATTTTGAGGTGTTTTTATTAAAAATA
TCTGTAGGGTCGATTATTTTAAGTTATGTATTATTA
TCTGTTCGATTAGTATTAAGTTTAGTTTATGGTTTA
TCTGTTTATTTTATTAAAGTTGTTAAAATATTTGGA
TCTGTTTATTTTGTAGTTAAGGATGAGATTATTGAG
TCTGTAGTTCGTTTTATTATCGTTTAATTACGATGA
TCTGTTTAAAATTAAGTTTTTAATTGATAAGCATTA
TCTGTTGAGGAAAGAGATTATTAAGGGATGTATTTG
TCTGTCGATATCGAGAACGTTTCGGAGTATTATTAT
TCTGTAAATTTTTGTAAATTTTTTTAATAATTTTGA
TCTGTTAATTAATTAAAAATTTAAATCGTAAAGAAA
TCTGTTAAAGGATAATATGGTTTTTGATATTTATGT
TCTGTAGAGATGAGAGTTTTATTGGAGTGGATTTAA
TCTGTATATAATTATAGTTAATTAATGAGATAGAGT
TCTGTTTTTGACGTTTTGAGGTTTTAATTTATTAAA
TCTGTGAAGATAAGTTTAGTTTTGTAGGTGAAGAAA
TCTGTTAGTTTAGCGAAAGGAGATCGAGAAAGGTAG
TCTGTTTTTAATAGTCGTTTTTTTGGTTTCAGTAAT
TCTGTAGATATAGAGATAATTATTAAGAAGATAATA
TCTGTTTTAAGATTGATTTATTAGTAAAAAATAATT
TCTGTAAGATATTGATTTTCGAAAGAATTTATGAAG
TCTGTTTATTATTTATTTTTATTATATTTTTTTTTT
TCTGTGGTTAAGTATTTTTTTAGTAATATCTTTAAA
TCTGTTGGAGAGAAAGGAAGATGTGTTGCGGGAGTT
TCTGTGTGTGGTTGTTAAAAAATAATGTTTTTTGTT
TCTGTAAAAATAGAGAAATTTTTATATGTACGTATG
TCTGTTGGAGTTTTATAAACGATAAGTTAAAAAGAT
TCTGTTAATTATATTGAAGAAAAATAGAAAAAAATA
TCTGTTTTGTTGTATTTGTTATTGTAAGAGAAATGA
TCTGTAACGTAAGTAATTTTTTGAAATTTTAAGTTT
TCTGTATTAATTGGATATTGTTCGAAGGGTGATTAT
TCTGTTAAATTTATTAGGTTATGGTTATGTTTTCGG
TCTGTATTATGTTATTGGTTTATGATTCATTATATT
TCTGTAATATTAGTATGAACGGAATTAAGTTTTAGA
TCTGTCGTCGTTTTGATGGTCGTTTTTTTTGTTTTG
TCTGTGATATTATTTAATTATTAGATTATTTTTTAT
TCTGTTTTTTTTTTAGTTTTCGAATGTATATTTTAA
TCTGTATGTTATAATATTGATTAAGATAGTGTTAGT
TCTGTTTTAAGAATTTTTAAGTGATTAGTTTGTTTT
TCTGTTTGGGTATTGGGATGGATAGTTATATTTTAT
TCTGTAAGAGAGGATAGGGAAATTAGTTTTGTATGT
TCTGTATTGTTGTATTTTGTGTTGGTTTATATTTTT
TCTGTTGTGGATATAAATGTGTTTTTTTTAAAATTT
TCTGTTATTTTAAAATAAATTTTTATTAGTAACAAA
TCTGTTTTTTTTGTTTTGTGATTTTTTTACGGTTTG
TCTGTAAGTTTTTAAGTTAATTATTATGATTTTTAA
TCTGTATTATAGAAAAATTTAATTTGTTTATACGTT
TCTGTAATATTTATTAATAATTATATTATAATTAAT
TCTGTTTATTTTTGTTTTATATTTGAATATTTTTTT
TCTGTTTAAATCGGTGAATTAGTAGTAGTAATAAAA
TCTGTATTTTAACGTTGTTATTTTGTTTTTATATCT
TCTGTGATTAATTTTGGTATATGGTTTTATTAGGTT
TCTGTATTTTGTGTTATTTAATTTAAATAATAGTTT
TCTGTGTATAAGTGTTATTTAAGTATTTTTAATTTA
TCTGTATTAGGGAAATTAAATAATTTTTTTAAGCGT
TCTGTATTATAATGAAGGTTTGAAAAGTATTGATGT
TCTGTGTAATTGGCGATGGTGTAAATGATGTTGGAA
TCTGTAATTTGTTAATTATATTTTAATTTATTGTTT
TCTGTTTTATATATTATTATTTTTTTATTTGTGGAA
TCTGTTTTTATTTTTATGTTTTTTTAATTTTTATGT
TCTGTTAATGTTTGAAAATAAGAAATTTTATTAAAA
TCTGTTGTTTAGGTGGGCGATGTATTAGATCGAGGT
TCTGTTTGTGGTTAAAGTTGAGGATGAAGTAATTAT
TCTGTATGTTGGTGGCGAGAGTAAGGATGTGAATGG
TCTGTATAGATATTTGAAAAAGAGGAAAAGTAGGTA
TCTGTATTTATTAAGTTTTATTATGTTTTTTTCGTT
TCTGTAGAAGATTTTTTAATGAAAGGAAGTTTTTTA
TCTGTGTTTTAGATGTGTTGATTTTGTATTGGTTAG
TCTGTTATAGTTTTTATATGTAATTGGATGGTTGGA
TCTGTTGTAGTTAAGAAGTAAAATTAATATTAGTAA
TCTGTTAATGTTATGTGGTGTAGAATTAAGTGGGGT
TCTGTATATTTTAGTAGTTGGGGAATTATTTTTTTT
TCTGTTAATTTCGTTAATGTATATTTTAATATTTTA
TCTGTTAATGTTTTTTAGATTTTTTGTTTTTAGTTG
TCTGTATGATTGCGTTAGTCGTAGCGAATTTTGTAC
TCTGTTTTAAAATTATAAGATATATATATATAAGCG
TCTGTTTTATTTTTATATTTTTTTTTTTTTTTAATT
TCTGTTTATGTTTGTTGTTTTTTGATATAAAAGGGG
TCTGTTGTTTGTTTTTTTTTTTTTTTTTTTATAAAT
TCTGTTTTTTATGGTATTTTGTTATGTAGATAATAG
TCTGTAAAAATAAATTAGTTGAAGTTATTATAGGTT
TCTGTATTTATGATTTAAAATAGTGTTTGTATGTTG
TCTGTAAGATTATAATATTTTGTTTGTAATGGATGT
TCTGTAATTATTAATATGGTTAGCGAAAATTATTTA
TCTGTATTTTATGAATTTAAATATCGTTAAAATAAA
TCTGTGTTAGATATATTTAATTATGTTTTAAGGTAG
TCTGTATGAGGAGTTTAATTTTTGGAAGAAGGAGAA
TCTGTATAAGAGTTAGTATGTTTATTTAATTTGTTT
TCTGTAAAATTGATTTAGTTTTGATAAGAAAAAGAA
TCTGTTGATTATTATATTATTTTAAAAAGATTATAT
TCTGTATTTTTTTTTAAGATGGTGAAGATTATATTT
TCTGTGTGTATTTTTGGTAAATTATTTATAAATATT
TCTGTAGAGGGCGATGTGTATAATTTTGGACTTATA
TCTGTATATTTTATTGTATTATTTTAAAAATTGAAA
TCTGTTTTTTAATTTATCGTTTATTATAAATTCTTT
TCTGTGAATGTTTAATATCGTAATTGTTGGTAAGAA
TCTGTTAGAGTGAGATGAATTTTTTATTGTTGGAAA
TCTGTATACGGATTTTATGTTTTTTTGTTTTAGTCG
TCTGTATTTAGTCGTTGTTGGTTTTTCGTGATTATT
TCTGTGGTATTTTGGGAATATGAAGATTTTTACGTT
TCTGTTTTTATGTGATTAATTTCGTTGATGGAATAT
TCTGTATTATTTATGAGTTGTTGTATTTGTTTGTTG
TCTGTTGATTGAAGTTGTGAGTTTAGTGGTGTATGA
TCTGTTGTGGTATATGCGGATGTATTTTTATTAGAT
TCTGTGTGTTTAGGTGAATAAATATATATTTGTTGG
TCTGTTATAGAAATTTGATTTTGTAAATCGATGAAT
TCTGTGCGTTTTTATAGTTTTTGTGATTTTATTTAT
TCTGTGAGGATGTACGGGTTTATGATTTAAGATTTT
TCTGTAGAATATAGTTAATTTATTAAAATTTAAGTT
TCTGTAAAGTTGTTAAGCGTTTTATTAGAGTTTTTG
TCTGTAAGGAATGAGTTTATTATTAATTATGTCTTT
TCTGTTTAAGAGTGAGGTAAGAGGTATGAAGTTTTA
TCTGTTATTAAAGTATTATAGAGAGAGTTATTAATT
TCTGTTATAATAAAATTTTTTTTATATATATTAGAA
TCTGTATTAGATGTGTTTATTGTGTGTATTGTATCG
TCTGTAAGAGATATTGAATATGTAGTAACGTGAAGA
TCTGTTAGAATACGGAAGAAGTTTGGTTTTCTATTA
TCTGTAGTTAATATAGGTTTTTTTACCATGCGGTGA
TCTGTTTATAATATTGTTTTAAGTGAAGGTTTATTA
TCTGTTTCGTGTATTTAGTTTTGGGGTTATTGATAG
TCTGTAATTATAAGTACGTCGGAGTTTGGATTTTTC
TCTGTATTTAATTTTAATAAATATATTTGTAGAAAT
TCTGTGTGTTATACGAGAAGTCGGATTTTGGAAGTA
TCTGTTTTGTTTAGAGAAAATATTTTTTTTTTGTTA
TCTGTAATAGTTTTTATTTTTGATATAATTTGAAGA
TCTGTTTAAAATATTTGGAGGTTAAAGTAATAATTA
TCTGTTTACGTTAAGGTGGTGTATTTTTTATTCGTT
TCTGTGATATTATTTAATTATGAGATTATATGTGAT
TCTGTTTTTAAAGGTAATTCTTGAATGATAGTATGA
TCTGTATATTTAGAAATGTATATTAGTATTATATGG
TCTGTTAACGAGTTATTTTTTTGTTATTTGTTAGGT
TCTGTAGTTAATATTTTTATTTTATTAAATTGTGAT
TCTGTAATTAAGAATTTAATGGAGGAGAAACGTGTA
TCTGTATTCGATATTATAATGATTGTATTATTGAAT
TCTGTATAATTGAGTTATTTTTTTTTTTTATGATCG
TCTGTTTGTATCGTTGAATGTTTTTAGGTTAAAGAG
TCTGTGTTAATTAAAGTAAAGTAGTTAGGTTTTAGT
TCTGTGTTTTCGAATGAACTTTTGTGGAAAATAACG
TCTGTTTTTTTTTTAATTTCGTAAATTGGTATTTTC
TCTGTATTTTTTTTTTTTTGGTGTTTTTTTTAAGTG
TCTGTTGTTGTTATGGTTATATTGGTTAATATTAAA
TCTGTCGTTTTAATTCGATTTATTAAAACTTTTATT
TCTGTAATTTTGTTATTTTTTTTTTTAGTGGTAATT
TCTGTTATATATATAAGTTGTGATTGATTTTAGTAA
TCTGTTTTTTCGGTTTTTTATATGGTTTTGTATTTT
TCTGTTTTTTTAATTTGGATTGTGAATTTTTTATAG
TCTGTATGGTTCGAGTTTGGTTTAAGGATTAGTTGA
TCTGTATATAGTATTTATATTTTATAAAATTTTAAT
TCTGTAGACGGAGATAGTTGTCGGAAAAAGTGTGAA
TCTGTATAATATACGAAAATTTTTTTAAGTATATAA
TCTGTAATTTAAATTATGGTTTATAGTTATAAATTA
TCTGTTGTTTTTTTTTTGTTTTTGTTTTTGGTTTAT
TCTGTTTATTTATTATTACGGTTTGTTTAGTTTTAT
TCTGTTTAGATTGTATTAAATATTATAATAATATAA
TCTGTGTTAAGGGTTATTGATTTTTAATGTATTTTA
TCTGTATGGAGTGATTGTGAGAATTGTTTTTGTAAT
TCTGTTATATATTTGGTGTTGGTTTTGTATACGTTA
TCTGTAAATTTTATTTTTTTTTTTATTAAATTGATG
TCTGTAAAATAGATTAATTTTATTTTATTTAATTAT
TCTGTGTATAATTAATATTTTAATGTTCGATTGATT
TCTGTTTTCGTCGTTGTTTTCGTTTTTTGGTGCGTT
TCTGTATATTTGTAGGAATGATATAAATATTATATA
TCTGTATTTTTGAAGATAAGTTTGAAGAGTTATTTG
TCTGTTTACGTAGTTATATGATGTGGACGATTGATT
TCTGTTCGGATATTGTGGATATGGAGATTCATGTAA
TCTGTGTATAAAAATGTAGGACGTATATGATCGTTA
TCTGTTTATGTTTGGTATGTAAGTAATAAAGAAAGT
TCTGTGGTTATTTATTTAAGTTTTTTTTTTTTTTAT
TCTGTTTGTTAAGATTAAATTATTTTTAATAATTTT
TCTGTAGTGTTGTAGAGGGTTTTGGGTTTATTGGGT
TCTGTTTAAAGTGTATAGAAGAGATTTATTTTTAGT
TCTGTAGATACGTTGGTTAAGGTGATTGAAGTTGTT
TCTGTTTTGAAGGGTTGTTATATATAGAAAATGAAC
TCTGTTTTTTTGTAATATATAGTTTAAACGTTTGTA
TCTGTGGAATTTAATTTATTATTTAATTATATTAAT
TCTGTATTTGTATATAAATTTTTATTATTATTTTAC
TCTGTGTTATTGGTTTATGATTTTTTATATTTTTTT
TCTGTAGTTATGGTATTTTATAATATTTATAATATT
TCTGTTTTTTATATATGTTTTTAGTTTTTGGGGTTT
TCTGTTATTGTATATTATTTTGGTTTGTATGATTCT
TCTGTTTTTGTAGTAATTATTAAATTTAATATTTTT
TCTGTAAAATTATATAGAGTTTTATATTTTAAAATG
TCTGTTCGGCGAAGATGATGTGCGTTTTAGCGAGGT
TCTGTGTTATTTTATAATTAGAGTTTGAGTTTAAGA
TCTGTTAAGTTTTTGTGGAGAAATTTTTGTTGGGTT
TCTGTAGAAATGTAAATTGAGTTTTGGTAATTAATG
TCTGTATTTTAATTGAAAATATTGAATAATTTTGGC
TCTGTAGTAATGTTTTTTAGATTAAGGCGTTTGGTT
TCTGTTTTTTTATTTAATTTTTTGGTTATTTTGTTT
TCTGTTAAAGTGGGAGGAGTGTTTGGATGGTAATGA
TCTGTTTGATAGTAATGAAATTATTTTATAATTGGG
TCTGTATAGGGTAGTTATTTGTTTTGAATGTAGTTG
TCTGTTTATGTAAGTTAGAATTGATTTGGAAGTTAA
TCTGTGATTTAATTTATATAATCGTAATATGTTTTA
TCTGTTTTAAGATTGTGAAGATAAGAATATGATAAA
TCTGTTGGGTTATTTTTACGATTTATCGTATAAATA
TCTGTTTTTAATTTTAAATTTTTAAATTTAAATTTT
TCTGTTTTAAGTTTTTTAGGAGAGCGTTGATTTGAG
TCTGTATAAAATGTTTTATTTTTTGTTTATATTTGT
TCTGTAATTTTAGGTTATTTTTTAAAGAAATAAACG
TCTGTATATAGTTTATTAGTTCGTTATAAGAGTTAT
TCTGTATGTTATTGGTTTAGAAATTATTTTCGCGAA
TCTGTTTTAGTGGAGTTCGGGAAGTTAATTTTTTTG
TCTGTAAGTGATTTAAAGGGAGATGTTTTAAAATTT
TCTGTACGTTTTAAGAGTTATTTTAGGTATTGATTT
TCTGTGTGAAGATGGGTTTTTGTATTTGGAAATATA
TCTGTTTTGAGGATTGTTTGATGGTTTTTGTATTTT
TCTGTGTAATTATGTAGTATATATGATGTGGTAAGT
TCTGTAATATTTTTGAAGGCGATATAGAGCGATATG
TCTGTTTTTATTATTTTTTTGATAAATATAGTTTAA
TCTGTTTTTTTTTTTTTATTATATAATTTAAGGAAT
TCTGTACGAAGATCGTTGAAATGACGGTGTTTTATA
TCTGTTTTTTTTTGAGTGTTTTTTTTTTCATTTGTA
TCTGTTTGGAGATTATTTTAGAAAGATGTTTTGGTT
TCTGTTGGAAGTAGAGAGAGAGAGGTAAGGGTATTG
TCTGTTTTTGATGAATTGAATTTAATTTCTGTATTT
TCTGTAAATAATATTTATGTTTTTTTTTTTTTTTTT
TCTGTAATAAAAGTAAGAATAAATACATCGAAAAAT
TCTGTATTTTAAATTTTAAAATTTAATTTTTAAACT
TCTGTTTTTTTTTTTTTTTTTTTGGTCGAGATTTAT
TCTGTAAAAATTAGTAAAATATTTTAATTTGTTATA
TCTGTTATTGGTGGTTTGGGTGTGTAAGTAGGAGTA
TCTGTATATTTATAGTATTGGTAATAAAATTTTTTA
TCTGTAGTAAATGAAAAGAGGTAGTTTGATGTTTGT
TCTGTGTTGAAATGGAATTGAAAATTAAATGTGGTT
TCTGTAGAAGATATTTTATGATATTGATGAGTTAAT
TCTGTGGAAGGAGAGTGAAATTTTTGAATGCGGTCG
TCTGTTTTGAGAGAGTAATATTCGTAGGAGAAGTTT
TCTGTTTCGATAATTTTTAATATTATTAACGTTAAA
TCTGTATTTTATATTTATGTATAAAAAGAAAGATAA
TCTGTGGTGAGAGAGAGGAGAAGGCGATGGGATTTG
TCTGTAATTTATAAATGATAAGGTTATTTTTTATTA
TCTGTAAAAAAGTAAGTATGAAATTGTAGAGAATTT
TCTGTATAAATTATTTTTAAATGATAACGTCGTTTG
TCTGTATTATAAAAATATAAATTAAGTTTTTTTATG
TCTGTAGAGTTACGATATAGAGAAATTTGAAATATA
TCTGTAAAATGTTAGTTATGAATATTTTATTATTAA
TCTGTTATTAAAAAGATATATTTAAAGTTATTGTTT
TCTGTTAGTTTGATATGGTGAAGAATATCAAAGGGT
TCTGTGCGGTGAGTTTTTTTGTTTTATGTATGATGT
TCTGTTTATAAATTTAATTAAATGTTTGATGATTTT
TCTGTAGGTTGTGTTGTAGTGGGGAAAAAATTTTTA
TCTGTGATAAAAAAAAAATATATTAAAAAAAAAAAT
TCTGTGAAAGAATTGGAGAATTTAAGAGGAAATGGT
TCTGTAGGCGTTTGTTTAGATGGTTCGTGTTTTTTG
TCTGTTTTTAGAAAGGGAAATTAAAATTTTTAGATA
TCTGTTGTTTAATATATTTATTATGTATGCGAGATG
TCTGTTTTATTAAATTTAAATGTATTAGTGTTTTAA
TCTGTATATATGTGTATATAATTTTTAAAATTTAAA
TCTGTTTTTAAAGTTTATTTTATTATTTTATTGGGT
TCTGTGTAATAATTAGAAATTATGGTGTGTGTATTT
TCTGTAGGTAAAGATTTTTTTGCGAAGTTCGATTAC
TCTGTAATGGAAAAAAGTTTAGGTAGTTTTATTATT
TCTGTTGTACGGAAGTAGATTGGTTGATATGTGACA
TCTGTAGAATATGATTATATTAAGGATTTTTGGTAA
TCTGTATTTATAAGTTTGAATTAATTTGAATTTGAG
TCTGTAGTCGAAGAGAATATATAGATTAAAATATTT
TCTGTATTTTTTTTTATTTTTTTATTCGATTTTATC
TCTGTTTTGTATGTTTAGTTTTAAAGTGCGTGATTT
TCTGTTCGGAAAGTAAAATTATATGATGTTGTTGGG
TCTGTTTTTTCGAGAAATTTAGGGTTTTTTTTGTTT
TCTGTTGGTTGTTGTAGTTTAAATGCGTTGTTAGGA
TCTGTGTCGAGATGAGTTTTTAAGTTTATTAGGTGG
TCTGTGTTTTGATGTTTTATTGGTTGAAGAACTTTT
TCTGTGAAATTTTTTTTAATTGTTGGAAAAAAATTC
TCTGTGAGTATCGAATTAAATTTTAACGTTATGAGT
TCTGTTTATCGATAAGAAATTTTTGGACGAATTATT
TCTGTAAAATATTGATTGTTTTAAAGATTTTTTAAG
TCTGTAATATATATTGTTTAGATTTGTTATCGAGTT
TCTGTTTTTTGATTTATTAATTTTATTGTAAAATTT
TCTGTATTATATAGTTTTATTTTAGAGATCAAATTA
TCTGTTTACGTATTATTTGAATTTATATAAGTAATA
TCTGTTTTTTTTTATTTTCGTAATTCGTTTCGGTTT
TCTGTTGGTAGTGGTATTTTTTGTAATTATGTTTTT
TCTGTTTTTTTTTTTAGAAAATGAATAGTTAATTGA
TCTGTTGAAAATTGTTATATTGTTTTTGAGGATTTA
TCTGTTTTCGAGTATTAATTCGAGTTTTAATTATAA
TCTGTTTTGTTTCGGATTTTGGTTAGTAATGTTTTA
TCTGTATCGGATTATGGAGTTTTTGGATTTTTTGTA
TCTGTAAAAGTTGATATTCGTGTTGGAGATGAGTAT
TCTGTTTTGGAGTTGGATAAGATTAGAGAAGAAGGT
TCTGTGATATAATTTTATTAGAATGAGTAAGTAATA
TCTGTTTTAAAGAATAATATTTTTTTTTTTATTTTA
TCTGTTTTTTTAGAAATAATTTATTTTTTGAATTGA
TCTGTATGATATTATTTTTCGTAAAAATAGAATTAT
TCTGTTTGTGTTTTTTTTTTTTTGATTAATTTTTTG
TCTGTAGTTTAGATGGAGATAAAATAGATTGTGTTT
TCTGTATATTTTTATTGGTTAAAATTTTTGTTATGA
TCTGTATGGGAAGGAAGAACGGTAATCTGAGGATGG
TCTGTGATGATATATATGTTATAATGGTTTGGAATA
TCTGTATTTTGTTTATAAGAAGTTGTTGTTATTTGA
TCTGTTGATTTATAAAAATTAATGTGATAATTATAA
TCTGTTGAGTGTTTTATTATTTTAATATTGTTAATA
TCTGTGGAATTATGAGTTTTATATCGATGAGGTAAA
TCTGTGGAATTGAAAGTAATTAAATTTTTTTTTAAT
TCTGTTTTTGATGTATTAATATCGATAGATATTTTA
TCTGTTAAAAGTAAATTATGAGATGATTATTTTTGT
TCTGTTATGTATTAATTATATTGTTTTAAAAAAGAT
TCTGTAAGAGTTTGATATGATTGGATCGTTTATTAA
TCTGTAGTTTGAAAAAATGTTATTTTAAGTAGTTTT
TCTGTAGAATAAGTGTTCGGAGACGTGGAAGAAGAG
TCTGTAGTAAAGTTGCGGATTTATGATTAGTGGATC
TCTGTTTATTAAATAGAGAAAAATTATTATAAGAGG
TCTGTAATGTTATTTCGAATTCGTATTTTTGATAAG
TCTGTGTATTTTTTTTGGTTTATATGGATTTAGGTT
TCTGTGTATAAAAGTATATTAAAAGAAAATGAAATT
TCTGTCGTTTTTATTAGGGAAGAAGAGAGGTAATTC
TCTGTAAATTTATTATTTTGGAATTTTGGGTTTAGG
TCTGTATTAATTATTTAGAATGCTAGACGAAGAATT
TCTGTTTAATGAATTAAAGAAAATTTAATGAGAGAA
TCTGTTTTGATGATTATATGTTTGTTATGTGGTAAA
TCTGTAATTTTTTATAATTTATATTTTTGTTTATGA
TCTGTCGAGTTCGATGAGGAAAAGGAAGAGAAGGAG
TCTGTGAAGTTGAGGTATTTTTTGAAAGGTTGAAAC
TCTGTTTTATGTGTTTTTATTTGGCAATAAGTTAGT
TCTGTATAAAAGTTTATATTTTATTTTTTTAAAGAT
TCTGTTTTGCGTTTATGTTGTTTGTTTTATTTTCTA
TCTGTAAATTTTTTATTTGTTTTTAATTTTTTTATA
TCTGTAGAATTAAGTTTATGTTTTATAGATTTAAAT
TCTGTGAATAAATATTTTGAAAAATAGAGTAAAACG
TCTGTTTCGATTTTTTTATTTGATTGGGTTTTATAT
TCTGTTAGAAGTTGTTTAAAAGTTTTTTTTTTTTAG
TCTGTTTTCGGTTATTTGGTTTGGTTTGATTGTGTT
TCTGTTTAAATTTTAATATAAAGTTAAATTATTATG
TCTGTTTGATTTTGATTTCGTTGTTGGATATGTTAT
TCTGTAAGGGAAGTTATTAAGAGAAGTAAGACAATT
TCTGTTATATTTGTAATTAAATTAGCAGGTGTAAAT
TCTGTGTATTTAAAATAAAAGGAATATATAATAATT
TCTGTAAGAAATACGAATTTATTTTGGCGTGTTTAA
TCTGTTTTTTTTGTTTTAATTTTATTAATGTTGATA
TCTGTTTGTTAAATTGTAAATTGTGTTGTTTAATGT
TCTGTATTTTTTTTTTTTTAAACGATAAAAAATAAA
TCTGTGAGAGTTTGCGTATATTTTTTTGATATAGGT
TCTGTCGGTTCGAATTATTTTTTTTGGGGATTTTAT
TCTGTTCGGATTTCGATGGAATTAATTTTGATAAAA
TCTGTTATTTGTTGTTGTTTATTTTGATGATATGTT
TCTGTTTTTTAATTTATAAAAGAAAAATAATATGTA
TCTGTGTTTTTATTATATTTGAGTCGGAGAATAATA
TCTGTGTTTAAAATTAATAAAATTCGTGGTTTAGTA
TCTGTTTTTTTTGGTATGTATGTATATAAATTAAAT
TCTGTGATTTTGATTTTAGAAATTTTTTTTTTTGTA
TCTGTATTTTATTGTTTATTTTAGTAATTAACGTAT
TCTGTTAAAGTGTCGACGGCGGAGATGAATGAGTAG
TCTGTATTATAGTTTTTTTTAGGTTTTTTTGTTAGA
TCTGTGCGCGTTTTGGTTATTATGATTATTTGTGGT
TCTGTGAATTGGAAAAAATTGTAGTTTTATTTGTTT
TCTGTTTAAGGAATGATATAGTTTGTGATATGTTTA
TCTGTTTAGAAGGAAAAATTTAGTTTAATATATTTT
TCTGTTTTTAAATTATAAATCGTATGATATTTTTTT
TCTGTAGGATAGAGGTATAGAGTTATTGCGTTATAA
TCTGTAATTATCGTGGATTTCGTTTTATAGTTGGAG
TCTGTTGGTATGAGATAATTAACGTAGGTTTTAAAT
TCTGTTCGAAATAAATTATAGTATTATAGTTGGTGG
TCTGTTAAGTGTAGTTGTTGATATTTGTTGATTTTA
TCTGTTTATGGTTATTTGAATAATTTATAGTTATTT
TCTGTCGGATAATATAATATTTTTTTTTATTATATA
TCTGTTTTTGTAATTATTAATTTAATTGATATTAAT
TCTGTATGGGTTTGATAATTAAGGTTTTCGTATGAT
TCTGTTTTGGGTTAAAGGATCGTTAAGGGTGTTTAA
TCTGTTTTTTTTTTATTCGCGAAGTTTATCGGAGTG
TCTGTTTAAGTTTTTTATAAATGTATTTTATTTAGT
TCTGTTTAATAGGTTTATCGATAAAGTTGTGTAATT
TCTGTAGTTTATTTGTTAAGAGAGATATGGATGTGA
TCTGTATAAGTTTATGGAATTAATAAATAAAATGGT
TCTGTTATATAAATATTATTATAATTAATTAATAAT
TCTGTCGAAATTAGAGTTTATTTTTTTGTTTGGGTT
TCTGTTGTTTCGTTTTTTATTTAAGTAGTTTATTTT
TCTGTGAATAGATTAAAGTGATTTTTTTTTTGAGAA
TCTGTTAAATAAAATATTAAGTTATATTTGATTATA
TCTGTTTTTTTTAAAAAAGACGAAATTAGAAAAGAA
TCTGTTTGTAGATTTCGTCGTTTGTTTTTAATTTAA
TCTGTTTTTTTTTTAGTTATTTTATAAAAGTTTGAT
TCTGTTTTTTTTTTAGTATAAGATTGATTTATGAAT
TCTGTTTTTGTTTATTTTTAGAAATTTTTATTTTAT
TCTGTGTAAGATAGAAGAAGTTTAGATAATTTTTCG
TCTGTTTTTTTTATTTTTTGAGTTTTTTTAATTTTT
TCTGTTCGGGTTATATAAGTTATTGGATATTGTTCG
TCTGTATGGTTATTATTGATTTGGTTAAGCGTAATT
TCTGTAATTGAAAATTTATTTTTAGATATAGAATAT
TCTGTAACGAATAAGAATTATTTTATATTATATTTT
TCTGTTTAGTTGGATAAATATTATGATGATGTTGAT
TCTGTATAAGGTAAGTTAATGCGAAGAAGATGATAA
TCTGTGTTTAATTGGTAGAGAGTGTTTAGATAGAGT
TCTGTTTGTTTTTTTTTTTAGGTTTGGTTTAGTTAG
TCTGTGAAAAATAGTAATGATTAGAGAATTTAAATT
TCTGTAGGAAGAAGATTGAGAGGAAGGAGAGAAAGA
TCTGTGGAAGGTTTCGTAGATTTTCGGCGTTAAAGT
TCTGTGATAGAAATATATTGAGAATTTGTGGTTGGT
TCTGTATAAAATTAATATCGTTGTGTTGTGATGATC
TCTGTTGTAGTATAATTATGAGTTAAATATTTAAGG
TCTGTTTATTAGATAGTATATGTTTATTTTTATGAT
TCTGTGGTTCGATATATTGGATGGTTACGATTTTGT
TCTGTGAAAATAGGTATAAGTGTTGCTTAAATATTT
TCTGTTATTTTTGTTGTTTTTTATTAATTGATTTTT
TCTGTGTGATGTGTATATTTAGGTGGTGGTTGTTGT
TCTGTAACGGTTATTGATTATGATATTAAGATAGAA
TCTGTTATTCGGAATATATTAAATGAAGTTTTAATG
TCTGTTTTTTTTTTGTATTATTTTTGAATTTATTCG
TCTGTTTATTAAAATATTTATTTTTGTTAAATTTAT
TCTGTTTTGCGTGTGTTTTAGAGAGATAGAGAAAGG
TCTGTTTTTATTTTTGGTTTAATTGAAAGATTTCAG
TCTGTTAAAATAATATATATTAAATTTATTAATATT
TCTGTATGAGGTGTGTATAATTTTGTTGTGATGTGT
TCTGTTATATGATTGTTATTAATATTAAGACGAAAT
TCTGTTAGTTTTTTTTGTTAATAGTTTAAGGTTTTG
TCTGTATTTGTTCGGGTTAAGGTGTTTTTTGATGTT
TCTGTGTTTTTTATTTTAAACGTTTTATATAGATTA
TCTGTTTTGTTTTTTAAAAATTTGGTTTCGTGTAAT
TCTGTTATGAGTAGAATTTTGTTTTGTTTGTTTTTT
TCTGTTGGATTTAGTTTTATATTTGTTTTTTTATTA
TCTGTTTTTTTCGATTTGTTGTTGTTTTTGGAATCG
TCTGTTGTGGTGATTTGAGAATGGTAAGTTATATGT
TCTGTTAGATGATAATAGAGTTGAGTTTGTTTTAGT
TCTGTTATTTATTTGATTTTGAATTTTTTTTAATTT
TCTGTTTTTAAAGGAGTGGTTTATTGTTATAGGGGG
TCTGTAATTAAAAATATAATTTTTTTAAATTGTAGG
TCTGTAGTTATGAACTATTAATAGGAAAAAGTTATA
TCTGTTTAAGTAATTTTAAAATTGTTAAATTTGTTA
TCTGTAAGGTTTATAAATAATTCACGTGTTTTGTTT
TCTGTTTTTCGGTCGTTTTAGGATAGGTTGTTATTG
TCTGTTAAAGAAAATAAAATTTTGATTTGAAATATT
TCTGTGAGGAAGATTATATGAGACGTTTATAATTAT
TCTGTATATAATGAATTAGTTTATTATTATTTTGAA
TCTGTGGTTTAGTTTTTTTACGAAATTTTAATTTTG
TCTGTAAATTTTAGAATTATAGTTTTTTTAATTATA
TCTGTTTGTTTGATTATGTATTATTGTGAATGTGGT
TCTGTTTTTATATTATTATTATTTATGTAATTTTTA
TCTGTTTAAATTTAATTTTATTATGGAAATAGATTA
TCTGTATTCGAGAAATTAGAAACGTATAGATTTTTT
TCTGTTTCGGATTAAGATTAAGGATGGTTTGTTTTG
TCTGTGTAATAAGAAATTGGAGTTATTAGAAAGATT
TCTGTATAAGAAAGGTGAAAAAATTTATATAGATGT
TCTGTTAATTTGAGGGTTAGTTTATTTCGGTTCGGA
TCTGTTTGTGTTTATTTATTTTGTTTATTACGAAGT
TCTGTTAAGGAGTTTTATATTTTTTTCGTATTTTTT
TCTGTGAGTTTGATGAAATAGAGGAGAAAGAGAGTT
TCTGTTTTTAAGTAAAGTGTAAAGATCGCGCGTTCG
TCTGTTAAGGAAATTGTGATTTGATTTTGATGAACG
TCTGTAAGATTTCGATAATTTAGGATGATGACGTTG
TCTGTTTTTAATTTTAAATTTGTTTATTTTACGACG
TCTGTAATAGTTAATAATTTTTTTTTGGTATAAAGG
TCTGTATTAATTATGGGATTGATTTTTATGCAATTT
TCTGTAGAGAATTTTTTTATTTACGAGATGTAGAGA
TCTGTTTTTTGAGGAGTCGAAAATAGAGAATTTGAG
TCTGTAATTATTAAATTAGTTATTATAATAGGTATA
TCTGTGGTATATTATTGGTTATTTTATATTAGAGAT
TCTGTTTTGTAGAAGGTGAAAAGTTGAGTTTTATAG
TCTGTTTTTGGTGGTGATATAATATTTTTATTTGTT
TCTGTATCGTTTGAGTTGTATTATTTTTTTTTGGTT
TCTGTTATTAAATTTTAAATAATAAATATATAGTCA
TCTGTATTAAATTATATCGTAGTAATAGTTTAGAAA
TCTGTTTTTTAATAATAAAAATATATTTTCTTATTA
TCTGTGGGTTTTTAGATGTGAGTAAATGAAATAGTT
TCTGTTTTAATTGGTTTGTTTTTTTAAGATATATAG
TCTGTAGTTGATTTTAATTTATATAAATAAGTATGT
TCTGTATTTATTTGTAGAGTAGTATAGATTTATTAG
TCTGTTATGGTTTTGTGTCGTCGGAAAAATAGAACA
TCTGTTTTTTTTTTATTTTAAGTTTATTTAATTCGG
TCTGTAGTTTAAGAGTGAGTGAATTAATTAGTTTAA
TCTGTGGTGAAGTTGTGGAAGTTATGTGAATTAATA
TCTGTGGTTGTATTCGATTTATATGCTTGTTACGAT
TCTGTTTTTGTTAAAAGATATGTTTATTTTTGGATT
TCTGTTAGATGATATAGGTTTTGATTTAAATAATAA
TCTGTTTTGAGAAAAATAAAGAGTGGTGTGAGATTT
TCTGTGATTTTATGGATATAATGAAAAGTAGGGATT
TCTGTGTTTTTAAGTTTTTTATGCGAGATTCGTATA
TCTGTTAAATTTTATTTTGAAATTTTTATAAATTGA
TCTGTGTTTTGTTTATTTGTTGGTGAGGTTATAAGT
TCTGTGTAAGTAGGAAGGTGAGTTTTAGTTGGAAGT
TCTGTAAGATAGAGAAAATAAAATTTAAAGTTTTTG
TCTGTGTTGTGAAATTGAGTGATTGAGAGTATTTTG
TCTGTAATTATTATTGATTATAAAATTTGAAATAGC
TCTGTTAAAGAGAAACGGTTAGAAAGCGATTGTTAA
TCTGTAAAAACATATTGTAATAGATTTTATAATATA
TCTGTTCGGTGAAATTTTGAATTTTTGGTTTATAAT
TCTGTATGTGAGTTATTATAATTGTTTTTTTATTTT
TCTGTAAGATTTTGATTTTGGAACGTCGGAGAGGAT
TCTGTTTATTTTTTTTAATGTTATAATTTTTTTATT
TCTGTGAAATTTTTGATGATTCGTTTTTAGATTTAA
TCTGTGGGGATTGAGTTTTGAATAAGTTGATGAAAT
TCTGTTTTGTATATTAAAAAAAAAAATTAAATTTAA
TCTGTGATTTTTTTGTCGATTTAATAATCGAGTTAA
TCTGTTTGTTGATTTTTAGGGGTTTAATTTGAGAAC
TCTGTATAAAAGAAATATAGATATTTAAAATATTTA
TCTGTATTATTTGAGATTGTATTTTGTTAGTGTTTT
TCTGTTAACGAATTATTTGTTAGTTGTTTGTATTAG
TCTGTTTATTAATGTTGATTTTATTTATGATATGTT
TCTGTTGATTTTGTTTTTTTGTTTTTTTGCGTGTTA
TCTGTTTTGGAAAGAATTAAAAGATTTTAAGTGGAA
TCTGTGTAGGTTGTTAAAGAGTTTTTTAATATATTT
TCTGTCGGTTTTTTAAATCGTTTTTTGTTTTTTGTT
TCTGTGTATTAGTGTAGGTATTGTTAATGAGTTGAG
TCTGTTATACGTAAAGTTTTTTTTATTTTAAGGGTG
TCTGTTTGTTTTTGTTGTTAATGAATTAAAGGAGTT
TCTGTTATTTTTTATTTTTTTATTTATGTAATCTTA
TCTGTAACGATTAGTTTAAGTTTATTGGGAGTGTGT
TCTGTAGATATTAGAATAAATTTTTAAGAAAGTGTA
TCTGTTAATAGTAAAAGAGGAAGTTTTTCGTATGGG
TCTGTGAAAATAATTAGACGTGAAATTAATTATTAA
TCTGTAATGGATTTTTATTTTTGGATAAAAAAGAAA
TCTGTAAAAGTAAGTAGTATGAGTTTAGAGGAAGAT
TCTGTATTTATAAGGATTTTTAAAAGTATTTTTTCG
TCTGTTAGATGGGTATAAGAGAGGTTTCGTTTTTTA
TCTGTAATTAACGATTTAGGTTTGAATATATTTGGT
TCTGTAGGGTTAAGGTAGGAGGGGTGGATTTTTGAG
TCTGTTGATTTTATTGAAAGATAGAAAATAGATTAG
TCTGTTTTTTGGTTTTGGGAAGTTGTTTATTTATTT
TCTGTTTGACGGTAATTTAAAGACGTAATTTATTGA
TCTGTTTATGTAAACGAATAATTTTTTCAAAGAATA
TCTGTTTTTTTTTTTAAGGAAAGTTTTTGAGTTTGT
TCTGTAAATTATTTTTTGTTTTATTTTTTTTATTAT
TCTGTTTTTTTTATTTTAGTAAGATTTTTAAACGAA
TCTGTATGTTTAATTTTTTTTTTGAGAGTTTTTTGT
TCTGTGGATGAATTTTGTTTTGAAGTTGTTTAGATT
TCTGTTTTGATTGATTTAAATTTTATTTTTTTTTTG
TCTGTTATTTTTTGAAGGTTTATATTTTTTTTGGAA
TCTGTATGTTATTTATTAAGGGGTAAAATGTTGAAA
TCTGTTAGAGGAGATTTTTTTACGAGTTGAGGTTCG
TCTGTGGAAATAATGGTAAGCGAACGGAGTTTTAAG
TCTGTAGGAGATAGATTTGAAATTTATTGGGTTTCG
TCTGTGCGTAAATAGTATTGTTTATAATATTAAATT
TCTGTGAGTTTGTGTTGGTGAAGTTTGTGGAGGATG
TCTGTGAGAGAGAAAATGGAGTGTGTATGTAGAGGT
TCTGTTATTATTTTTTGGTTTTATTATATAGTTATA
TCTGTTTGGTCTTTTTTATTTGTGTATTATATTGGT
TCTGTTATTATTAATTAGCGTAAAAAGAAAAGAAAA
TCTGTATTTAAGAAATATGATGGGATATAATTAATT
TCTGTTGAGAATGTGTGTGTATGTTTTTTGTTATAG
TCTGTATGGTAGAAGATTTAATTTTTAGTGAATTTC
TCTGTATAGGAGAAATGGATATGGTTTGATGTTGAA
TCTGTTTTGGAATTTTAAAGGAGAGAAAACTATGTA
TCTGTAATTGATTTTGTATGTTCGGTATTTTAGTTT
TCTGTTAATAAATAGTAAATTAATAGAATTTAATTT
TCTGTTTGCGTTTTTAGTTTTTATATTGAATGATAA
TCTGTTAAAATTTTTTTAATTTAGGTATTATCGTTG
TCTGTTGATATATTTAGTATTTTTGTTTATTTTTAA
TCTGTTGGCGGTGGAAATGGGTGGGAGATTTCGGTG
TCTGTTTTTTTAAAAGTTTTGATTAGAATAAAAGAG
TCTGTTATTTTATTTTTGGAATTGAGAATGGAGTTA
TCTGTAATAAAGATGTTATAAATGAATTTAATTGGA
TCTGTTAAGATTTTATTTAAAATTTTTGTTTTTGGA
TCTGTGATAAATTTTAGTTTTGAGGCGAATTTTATG
TCTGTTTTTTGGTTTTACGTATGTAGTTGTTTTTGG
TCTGTGTTTATTATTTTATATATTTGTTGTTGATTC
TCTGTGGAGTTATGTTTTGTTTTAATGTACGGCGTA
TCTGTAATATATGAACGGACGAGTTAAGGTAATTTA
TCTGTTTATAAAAATTATAACAAAATTTAATTTGTT
TCTGTTCGTGGTTATCGGGGATATTTTTAGAGATAT
TCTGTTTATGGATTGTTTTTGATGATTGGTATGTAG
TCTGTATATTTTTTTAAGATCGATATGTATGTTTAT
TCTGTAATTTAGATGTAATTTTTTTAATAATATAAA
TCTGTGTTATTTATGTAAAGAGGGTTACGATAATGT
TCTGTTGGTTAGATATTAAAAGAGGGAATTTAAAAA
TCTGTTTTAGATAAGTATATGAAAAAAAAAGTGAAA
TCTGTTGTTTTGTTTTATCGTCGGATTCGATTAGAT
TCTGTATGTTGTATATGTCGATTTTAGATCGCGATG
TCTGTGTTGGTTCGAATAATTTGTTTATACGTTTTT
TCTGTGTTAAAAATTAAATTAGGGTTAAGAGTTGTA
TCTGTTTTTAAATATTTATGAAAGATTTTATATTTA
TCTGTGTTAATATTGTGAGGTTTTAGGTATAATTTG
TCTGTTTAATAAATTATTGTAATTTTATAAGGTGTT
TCTGTGGTAGAAGGTATTTAATTAGCGGATTTATTA
TCTGTAATAATAGAATTTTATTTTTATTTTTGTTTT
TCTGTTTCGCGAAGAGATGAGTGATGTTAGTATATT
TCTGTTTTATTAATGGAAGGTTAAGAGTAAATTTGC
TCTGTTTTTAAGAATTATGAAAATGTATTTAAGAAG
TCTGTTGATTATGAGTATGTATGTGTGATGTATGAA
TCTGTAGTTAGTTTGGTAAGAATTAGTCTTGTTAAA
TCTGTGTTTTTGGTGGTTTTTTTTTTTGTTGTATCG
TCTGTAAAGTATGAGTTATGGTTTTGATATTTATAT
TCTGTTTAAGGATTTTTAATTTAAGTTCGTTGTTTT
TCTGTTATTGTTTTGAATATGAGGGATTAATTAAAA
TCTGTTGTAAGAGTATTGGAAAAATTAACGGTTTTT
TCTGTAATGGGTATTATTTTTGTTGATGATTTTTTT
TCTGTTTTATATTTAAAAATATAAGTAGGGATTAAT
TCTGTTAATTTTTGAAGAAAGAAAAGTTGTTGTTGA
TCTGTATTTTAGAATTTGGATTTGGTTATAATTAAT
TCTGTTTTTTTTTTTTAGATTATTTATTTGTTATTA
TCTGTAAGAAAAAAATTTTATAGTTTCGATAAGATC
TCTGTTTTGTATTTTTTTAAAATTAGATTAAAGAGG
TCTGTATTTTGTTGTATTTGAAAGATGATTTATTCT
TCTGTTAAATTAAAATATAATTGTAATTTTGTAATT
TCTGTATATTTATATATATATTTATTTATAATTTTT
TCTGTTTTACGATTTGTTTTAGAAATTATATATGTA
TCTGTATAATGTATGTAGAATTGTAGATGTATTATG
TCTGTAAAGGTGATAGAGGAATTAAGTTATGTTGTG
TCTGTATGTGAGTAATTTATTTTATAATTTTGTAAG
TCTGTATGATGATGGTTGGATTTAATTTAAAATTAA
TCTGTTGTTATTTATTAGAATTGGTTATTTTTGTAT
TCTGTATGAATTTTATTGCGGATTATTTGATGGTGA
TCTGTAGATTGGTTTGTTTATGTTAGAGTAAGGAGA
TCTGTGATTAGAAAAAGTATTAAAATTTGTAGTTAG
TCTGTGTAGTATTATATTTTTTTTGGTCGGCGATGT
TCTGTTTTTTTTTTTGTTTTTATTATTAAGATCGCG
TCTGTAGTTAAATATGGAGTAATTTGTGATTTTTGT
TCTGTCGTTATTGATTTTTTTAAGTTTTTAGTGGTT
TCTGTTTAGTATGTTGATTTTAAAAAGTTTAAAATG
TCTGTAGTAGATTTAATTTTGGATTATTTTTATTTT
TCTGTTGTAATCGTTTAGTTGATTTTTTATTTGGTT
TCTGTATACAAGGTTTTTATCGAAGTTAATCGATAT
TCTGTTTTTATAAATATTTTTCGTGTAGTTAATTTT
TCTGTAAATGGGTTTTATATTTTTAAATTTAAAATT
TCTGTTTTTTTGTGTTGTATTATGATATATTCATAA
TCTGTAATATTTGGATATTTTTTGGGATATTAGTGG
TCTGTATTTTTTTAGTATCGGGATTTGTGTGATTTG
TCTGTGGATTTATTGGATAATGGGTATTGTGAGATT
TCTGTAGTTAGTAGTAAGATTTTTTTATTGTTGAGA
TCTGTTTTTTTGGTTGTACGGTTTATTATTTTTATT
TCTGTTTTTATTGATTTTTTATACATATTGCTATAG
TCTGTTGGAGATGTTTGTGGTTGTTGCGCAGGAGTG
TCTGTAAGTTTATTATAAGAAGTTATGTTAAATTTT
TCTGTTAAATATGAGATGTTTGAAATAAATTGAAAT
TCTGTAAGAAGAAGTTTAATTATATTATAGATTAGT
TCTGTTTTAAATTTTATTATATTATTAGAAATAAAG
TCTGTTTTTTTAAGGAAAAAATATTAGTCGTTTGTT
TCTGTTATTTATACGATTCGATTTTGTTTTTTGAGT
TCTGTATGTTTGTATTTATTTTTTGTTTTATTATTT
TCTGTTGTATTATGAAATATTTTTTTAATTTTTGGT
TCTGTTAGAGGTTAAATGTGTGAAAGATATGATTAT
TCTGTTGATATTTTATGTTATAAGAAAAGTATTTTA
TCTGTTGTGATGAATATTGTTGTGATGAGTGGGATT
TCTGTGAAGAGATGGATATTTTATTTTTTTTATCGT
TCTGTTATTATGTATTAAAAATTTTATAGTTTAATA
TCTGTAAAGTTTGAATTTGAGGAGGTGTGGTTTGAT
TCTGTATGTTTTAAATTCGTAGGACGTGTTTATTGA
TCTGTTTTATACGTATTTTTATTGGGAATTGTAGTA
TCTGTTTATTTTTTTACGAAATTTTTTTCGTATTTT
TCTGTTTTTGTATTTTGAGTTTTAGATTTAATCTTT
TCTGTAGTTTTTTGTGTATATGTGTGTTTTTAGGCA
TCTGTGGATTTTGATTTTTATTAATAGTTTGTGAAT
TCTGTTATTAATATTTTAATTAAGTTTTATTTATTT
TCTGTGATTTAGATTAATTGAAAATTATTAGAATAA
TCTGTTATATTTATTTTTTTTAATCGTTGAAGAAGC
TCTGTTTTAAATTTTTTATTAATTACATGTTTTATA
TCTGTTTGTTAAAGTTTTTAAGGTTAAGTTATTTTA
TCTGTGTATAATAAAAATTAATTAATTGATTAAGAA
TCTGTTATATAAAATATAGTTATAAAAATGAAGTGT
TCTGTGCGGATATTAGGTAATGTGTTAGGTTTAATT
TCTGTATAGGGTTTGTATTGAATAAATTTTAGTTTC
TCTGTTTTAAGTTTATAATAGTGAAGTTAATGTAGA
TCTGTAAATAAAATAAAAAAATTTTTTAAATTTAGT
TCTGTTATTTTTTTTAAAAATTATACGTCATAAATT
TCTGTGTTTTCGAGTTGATAAATAATGGATCGATCG
TCTGTTTAGAAAGTATAATTATTAGAGTTAAATAAT
TCTGTTATATGTGGGATTATCGTACGATGGAGGTAT
TCTGTTATTGATTATAAAAATATTAATAAAGTTATT
TCTGTCGTGAAATTTTTGTTAAAATTGTAACGGCGT
TCTGTCGTGTTAAAAAAGGTTAATGAAGTTGTATAT
TCTGTTTTTCGATTATTATTTAGATGTTAGTTCGGT
TCTGTTTTTGTAATTTAATTGTTTTTTTTTTGTTAA
TCTGTATAAAAAATTGTTTAGAAGTAGTAAATAGTT
TCTGTAAAGGAGAGATTTGGGTGGTTTTTTTTTTTA
TCTGTATGTATTGTGGATGATTATAGTTTTAGTTTA
TCTGTATGGGGTGGATGAGGGAAATGTATAGTTATA
TCTGTTCGAAATAGAATTTTTTTTATTCGCGAGTTA
TCTGTTTATTTTTGAATTTCGTCGTCGTCGTTTTGA
TCTGTAAATAAAGGTTTTTATTGATTTTTTTTTTTA
TCTGTAAATCGGAATATTGATAAGAAATTTGATGGA
TCTGTTTTATAAGATTTTTAAGATTTTTAAGTTTTT
TCTGTTAATTGTAAAATTGATGAAAAGAATAATAAT
TCTGTATGATATATTTTGATTATGGAAATATTAATA
TCTGTTAGGTTTTTACGGGATGGATTTAGAGAATGA
TCTGTTAGAAATAAATTAGAGTTGGTTAAAGGAATA
TCTGTATTGAATATTGAATAGATAAAGAGAAATTTG
TCTGTATTATTAATAAAATAATAATTGTTTAATTGG
TCTGTTTGTATTTATAAAAAAATAAGATTATGTTTT
TCTGTAAAATTGTTTTTTTATATGTGGTTTTTGTTT
TCTGTGAAAGATTCGGGAGTTGTTTTAAATTTTTGG
TCTGTTTGATTAATTTTTGAAAAATAATTGATTAAT
TCTGTGAAGAATGAATACGAATTTATTGTTAAGAAG
TCTGTAGTTAATTTTATATATTGTAGATTGTGATTG
TCTGTTATGGCGTTGTTGGAGTGATAACGGAAAATA
TCTGTTTAAATTATAGGGTATATATTTAAAATAAAA
TCTGTTAGTATTTATTTAGGGTTTAAGTTATTAATT
TCTGTTGAGAAGAAGTGAAGAGGAGATTAGTGATGG
TCTGTTATTAGGTGCATTAATTAAGTATAATAATAA
TCTGTTGGTGGTAGGATTGGAGGAGTTTAAGGAGTG
TCTGTTTAAGATGAAGTTGATTATGATTTATATATT
TCTGTTGATTTTGTTTAAGTTTTTTTTTATTGAATG
TCTGTGGATTTAGTAGAGGGAGAAATTGAGTTTGTT
TCTGTAGATTTAGTAAATAAATGTATTATTAAATTA
TCTGTATGATAAAATTAATATAAAAAATTTGTTAAT
TCTGTTAGAGATTATTGATGATGTTAGGAGTACAAA
TCTGTGATGGTAAACTTATATATTTTTATTGTAAAT
TCTGTTTGAGGTGAGTTGTGTTGTGTTTTTTTTTTT
TCTGTAGTTTTTAGGATTTTTGATATTGTTGATATA
TCTGTATTAAAAATATGAAATTTTATATGTATGTGC
TCTGTTTAGTTTAAGAGTCGTTTTTAGAATAATTTA
TCTGTTTGTTATATTAGTATTATTTGACGTGGTTTT
TCTGTAACGAATGATAGGTTTCGTTATTTAGTTTAT
TCTGTTTTTTTGTTATTGTTATTTTTGTTTTTAGTT
TCTGTTATAAAAATTATTAAATTAAATATTAGAAAA
TCTGTTAATATTTATTTTATAGTTTGAAGTCGATGT
TCTGTCGGTTTAGCGAGGTTGAGAGATTTGTTTTAT
TCTGTATTTTTTTAAGTTTTATTAATTAGTTTTTTA
TCTGTAATTTGGAGATGGGGGAATTATTAAATTCGG
TCTGTTTTTGGTGGTTTTTTTGGATTAGTTTTTTTA
TCTGTTAAGTAAATATTAAGAAATTGTTTTTTTTTA
TCTGTTGGATTATTTATATTGTTTTTGATTTCGTTT
TCTGTGTATTTAATTTTATTTTGATTAAAACGTTGT
TCTGTTTGCGAAGACGAAGACGAAGTTTTTTTTTGT
TCTGTAATAAATTAGTCGATGTGGTTTATATTAAAA
TCTGTAGAAGAAAGAGTCGTGGAGGATTTTTTATTT
TCTGTATTATTAGAAAATAATAGTTATTACGAAATT
TCTGTTATGATTTATGTTGGGGTTGATTATTTTTTG
TCTGTATCTAAAATTAAATAGTGTTTATTATAAATT
TCTGTTTTTTTCGAGTATGTGGGGATGAAGTAAAAG
TCTGTGATTTAGGGTTTTTTTTATTGTTTTGTTCTG
TCTGTTATATATATATATATATATATATATATATAT
TCTGTTCGATGATGAAATTTTATTTGACGAAGTGAT
TCTGTATTTTGTAGATTTATTTTTTTTAGATATTAT
TCTGTTATAATTATTTTATTTTATTTTTAAGAATTT
TCTGTTTTTTTTATAAGGTTGAGTGATTTAAATGCT
TCTGTGTTTTATATTTTTTAAAATTTATATTGAACG
TCTGTATGATTTATGTTTTGTGGAGTGTGTTATTGA
TCTGTTTTTTTTAGTATTATTTTTATTTATTTTATT
TCTGTTTAAAATATAATTTGACTAGTATATAGTTGG
TCTGTTTGAATTTAGATTTTGGTATATAAAATAAAA
TCTGTTTATTTATTAGTTTGTAGAATATTCAATTGT
TCTGTTTTGTGAAAATTTATAGAGATTATGGTTGGA
TCTGTTATTTGTAGGAGTTTTATTTTTTTTATTTAA
TCTGTTAGTGTTTTCGTTTTTTTTATAAAAAAAATA
TCTGTGTATATTGTTGATTTTTGATTATTCGATAAG
TCTGTGATTATAAAAGATTTTTTAAGTTTTATTTTA
TCTGTTACGATTGTATATATGTATATTTTGGCGCGA
TCTGTGATTTTTAATTGTTTTTTAGGGTTGATATTA
TCTGTATAATTTTTATTTTAGTTAATATTAATTATA
TCTGTATAGAAAAGGTAGTTGTTATTTGATGTTGTT
TCTGTTTGGGAAAAGAGTTGTGATTATGTTTGGGAA
TCTGTTATATTTTTTATGTATTTAGTATTATTGTTT
TCTGTTAGAATAATATATGAAAATTAATATACATTT
TCTGTTTATGTTGTTTGTGTGTTATGATAAATAAAG
TCTGTAAATTTCGGAATTTAATACGTATAAATAGAG
TCTGTTGTAAGGTTTTTTTTGTGTGATTTTTAGTTG
TCTGTTGTTTGAAAATGTAGATAGATGTAAGCGTTA
TCTGTGGTTGAATTGTAGTACGAGTGTAGATCGATA
TCTGTAATATCGATTTTAGAAAACAGTTGATAATTT
TCTGTTTTGTTATAGTTTGGTTGATTTTATTATTTT
TCTGTTTTTTTTTTTTTTTACGAATTTTTATATATA
TCTGTTTGGTTTTTTAAAGTTTTGGATTTGGAAAGA
TCTGTTTAGTTATTTTGAGGAAGAAGAATTTAAAAG
TCTGTATTTTTAAAATAGAGTTGGATAAATTTGATT
TCTGTTAAATTTTTTTTCGTATTTTGATATATTTTT
TCTGTAGGAGGTCGAAGAAAATTTTGGTAATATGAT
TCTGTGATTGTGAAGATGGATAGAAGAGTTTTTTTA
TCTGTTGTTGTTGAATTTGTTTAAGGTATGAAATAG
TCTGTTTATTTTATGTATACGAAAGTTGTAAGAAAG
TCTGTTTAGAATTGATAATTTTGTTAACGTAATTAA
TCTGTTTTTTTTTTGTAGTAAGTATTAATATTATTT
TCTGTGCGATTTTCGAGTGTTTTATTCTTTATATAT
TCTGTGATATTGAGGATTTTGTTTAGTTTGGACGAG
TCTGTTAAGTATTTTTTATTGTTTATTTGTTTTTTT
TCTGTGTTATTATATTTTATGTATTGTATGATTTTG
TCTGTGGATTATGAATCGATAATGTTAATTGGGTAG
TCTGTTATAAGTTTATTGTATATTTTGTTAATAATG
TCTGTGTTTTAGTTTATTTAAGTAAAGATGTGGAGT
TCTGTAAAATATTAGTTTGAAATGGTAGATTTTTAA
TCTGTAGAAGTAAAGTATGTAGTTTTGAAGATTCTT
TCTGTTATATAAATATAGATTGGTTTTATTTGGTTT
TCTGTTGGATGAGTAAGGATTTGGAGGGAAAGGAGG
TCTGTATTTTAAATATTTATAATTTTAAAAATTTAA
TCTGTTTGAAAGTAAATTTTAATTTATTGATTTTGA
TCTGTGAGAATTATAATAATGGACGAAGATTATTGC
TCTGTTTATATTATATGGATGGGTTTTTAAATATTA
TCTGTAGAGAAGTTTATTTATAAATTTGTAGGTGAT
TCTGTAAATTAGTATTTTAATTAAATTGATTTTAAG
TCTGTAGAAAATTTTATTTTAGATGTATATATTGGA
TCTGTTTTTTTTAAAATTTAATGTGATGATTTTTTT
TCTGTGTTATAGAATAAGAAGTTAGGTTAATAATAA
TCTGTTATTATATATAATAAAGTGTTTGTATAAGTT
TCTGTGATGTTTATTATGTAAGAATTGGATTTGGAT
TCTGTTATTTTTATATTTTTTTTAATTTTTTTTAGG
TCTGTTTGTAGTTGTTAGTTTTTGAATGGTTGGATA
TCTGTTAAAAAAATTAAATAAAATTATTATAAGTTT
TCTGTTGGGATTTATGATGTTTATGGATTATTTTAT
TCTGTATTAATCGTTTATTTTTTAATAAAGAAAATA
TCTGTTATTTTTATTAGATTTTATAGTTATTAAGAT
TCTGTTTAGTTTGATATTAAATTTCGGATAATTATT
TCTGTAGTTTTTTTTTAATTGTATATATTTGATCGA
TCTGTAAGTTTTGGTTTTAATTTATTATTTAGAAAA
TCTGTTAGATTTTTAATTAAATTTATAGTAATTTAC
TCTGTTGTTAAATATAAATAATTTTTTATTATTATT
TCTGTAGACGTTTATTATGACGATTATAGTGAATAT
TCTGTTTAGTTATTAAATGAAATTTTTTAATTTTTG
TCTGTGATATGACGTGTTTAGTTTTTTGATATTTAA
TCTGTTTAAACGTTAATAATAATAATATAGAGAAAT
TCTGTTAAGAATTTTAAAGAAGAATTAGAGATTTAA
TCTGTATGAGTATTGGGGTATACGCGTTTTTCGTTA
TCTGTTAGAGTGTTTAAGTAAAGTTATTTGGAGTTA
TCTGTTTTATAAGTTAGTTTTTGGAATTAAGATAGA
TCTGTATGAAATATTATTTTATTGTTTATTTTGATT
TCTGTGATTAATGTTTTGATGTGTTGAGCGAAATGA
TCTGTGTAATTTTGGTGGTTTTGTTTATATGTGTTC
TCTGTTTGTTTATTTAAAAGTATTTTTTTAGGTGTA
TCTGTTAATTATTTTGATATAAGAAAGATGTAATAA
TCTGTGGTATATTTTTTCGATATATATTTATTTGTA
TCTGTTTAAAAGAATTATATATGTTGTTTTTGATCA
TCTGTTATTTGTGGCGAGGGTTAGATTAAAATTAAA
TCTGTTTCGTTATTTTTTTAGTCGTTAACGTAGGGG
TCTGTGTAGTAATTACGGTCGTTGGTTTATTATTAG
TCTGTTTATTATATTAATGGTGATGGATTTTAAATT
TCTGTATTAAGTGATAAATTTAATTACGTGAAAATG
TCTGTATAAAGAGGTATTTTTGATGATGGTTTTGAT
TCTGTTGATGTTTTTTTAGATTTTTTTATATTTGAT
TCTGTTTTCTAGTAAGTTACGATTTTTTTTTTATTT
TCTGTTTGTTTTATTGAAATTTAGTATAAGTAATAT
TCTGTATAAAATTTATTTTTTATATTATTTTTCGGT
TCTGTACGGTTTTTATTTTTTTTGATTTAAAATTTT
TCTGTAGCGAAGGTGATATTATTTTTTTTTGGAGTT
TCTGTGAGAAAGTAAATTAAAATATGTATTTAATTA
TCTGTTATTAGAATTATTATTTTTTTTTTTAATATT
TCTGTAATTAAAGGGAGATAATGATATATTAGTTTT
TCTGTGCGTGATTTTTACGTTTTTAGTAGATGTTGA
TCTGTGGATTTATTTTTAAAGGTTATGGATTGTTTT
TCTGTAATAATTAAAATTATTATATTTTAAAGAGTT
TCTGTTTTTATGAGATAGGTATAAGTTCAATTTTTT
TCTGTTTTGGGTTATATATTAATTTTGATTAAATAA
TCTGTGTGTTTTACGAGTGGTTGATTCGGTTAATTA
TCTGTATTGATTCAATATTAAGATTAATTTTTTTGA
TCTGTTGGTTTTGTGATTATTTGTTTTTGTTGTAAT
TCTGTTGAAATAAATTGGATATTTTTTGTTTTTAGT
TCTGTAAGTAAAATAAAATATTTTAAATTTATTTTC
TCTGTAAAAATTAATTTTTTGTGATGGTAAGTGGTA
TCTGTATAATAATAAGAACGTGGAGAGTTTAGAATA
TCTGTATAGAAATGGATATAAAAATGTAAGAAAAAT
TCTGTGTTAGGGACGACGTTATTATTTTTTCGATTT
TCTGTTAAAATTTTAAATTTTAAATATAAATTTTTA
TCTGTATATATATATATATGGTATTTTATGGTGTTA
TCTGTGCGATTAAATGTGTATTTATAAAAATAAAAA
TCTGTGTATGTAGAGTTTCGATTAAAATATTATTGT
TCTGTATATTATAATTTTTTTTAGTAATTTTTTGTG
TCTGTGAGTTTAAAAATTTTTTAATTATTGTTTACG
TCTGTTAGAATAGAATTTGCGAAATGTATATATATT
TCTGTAGATTATTGTTGATTTATATATAATTATTTA
TCTGTTTTTTTTATTGAATAATTTTTAGGTTATGAA
TCTGTAAGTTTTAAGGAATATAAAATATTTAGATAA
TCTGTATTAATTTTAATTTTAAATTCGAAAAATTTA
TCTGTTGAAATATATGGAAATTGTATTTTGTTGTAT
TCTGTAATAAAAAAAAAAATTAAAAATATAAGAAAA
TCTGTAAAAGTAAAGGAAATATTAATGTATATGGAA
TCTGTTTTATTATTGTAATGTGATTAATTTTTTATT
TCTGTTTAGGGAAGGTTGTTATTGTGTTTTTTATAT
TCTGTAAAGAGATAAAAGGGAAAAGATATCGAAATT
TCTGTAATTAAATATTAAAATTAGATATAAGAGAGT
TCTGTATTATTTTACGTGTAAGAATTAATTAATTAT
TCTGTTTTGTTTTTTAGGTAATTAAAAAATAAATTT
TCTGTGTTGATTTTGAAGAATTTGATAATTTGAAGT
TCTGTTTAGTTATTCGAAAAAGAATATTTTTAGTAA
TCTGTAGAATTTTAGATGGATGTGATGGGTTGTTTT
TCTGTTTTTTTTTATTTTTATGTTTTTTATAAGTAG
TCTGTTTGGTAGTAATTGTATATGTAGTGAGAATAA
TCTGTTATGGTTTTTTTTTCTTGTTTTTGTTATTGT
TCTGTTAAGTAGATGGTTTTTGATGATAATAGAGTC
TCTGTTTTTAAGGTTTAGATAATGTTAATATAATAA
TCTGTGAAGTGATGAGTTGATTCGTGGGTTAATATG
TCTGTTTTTAGAGATAATAGAAGAAAGTTTAGTTTA
TCTGTATTAAATTTTAAATATATTATATATGGATAA
TCTGTAGTTTTTTGAGGTTTGTGAGCTTAGTAAAAT
TCTGTTAATATTAGTTATGTAATAAAAGTAAACTTT
TCTGTTTTGGAAGAGGTAGAGGTAGAGGTATTGTTA
TCTGTAGTGGTAAAGTGTGAATGGAGTTGGTGGATG
TCTGTTTTGTTTAAGAGTATGGTTGATTTTTTTATT
TCTGTTGTATTTTTGGATTTGTTTTTAAAATTACGT
TCTGTATATATAGTAAGAGAGAGAGAGATAGATTTA
TCTGTAATATTATTAATTTATAGAGATTTTCTTGTA
TCTGTTTATTTAAATAAAGAGATTAAATAAATATAA
TCTGTTAATCGTTTATTCGTTTGGTTTATGGTGGTC
TCTGTGAATTGTATTTTGTTTGTGGTTTGTAGAAGT
TCTGTATGATTTTTTTAGTTTTTTTAGTAGAAAAAT
TCTGTTTTTGATTTTAGTTTTGAGTTTAATTTTGAT
TCTGTTTTTTATAGTATTTTTAAGGTTACGAATAAT
TCTGTATTGTATATTGTTTGTTAATTTTTATTTATA
TCTGTTTTAAATAGTATTGTAATAATAAAAGATTTG
TCTGTTTGTATGAAGTTTTTGTTTATGGTTTTTAAT
TCTGTATTAATCGGTTAATAAATAAAATTTTAGTCG
TCTGTATATTATTGTTGAATTTGGTAAGAAATTATG
TCTGTTTTTTTTTTTTGTTGGAATATTATTATTAGT
TCTGTATGTAGTTTTAAATAATTTTGATATATAATC
TCTGTATTGAAGAGGTATGGGTTGATGGATAAAAAG
TCTGTTGGTGATTATGTTGATGATGGGATAGGGTTT
TCTGTTTGATTTTTGGAGGAAATTTATTTAAAGGAA
TCTGTTTTTTGATTATTTTTAGGGTGAAGGTTTAAA
TCTGTATATGGTTTATTTTAAGATTATGACGTATGA
TCTGTTTTTTGGCGTTTTTAGGTGTATGATTCGTAG
TCTGTATTATAGATTTTTTTATTTTTATTTGTTTAT
TCTGTTATTATTTAGGCGTTTGAGTTTTTGTAATTA
TCTGTTGTTATTTTTTTTTAGTTTGTTTAATAATAA
TCTGTGAATGAGTTTTCGATTAATTGGGATTTTATA
TCTGTTAATAAAAAAATTTAGTTGATTTGTTGTTTT
TCTGTATTAAAGAAATTTAGTTTTTTTTTTGTATTT
TCTGTGTTTTGAAATTAGATTTAATTTTTTTCGATT
TCTGTTAGAAGAAAGTAAGTCGTGTGTAGTAATGGT
TCTGTAATATTTTTGGAGAAGATATTTATAAATAAA
TCTGTTTCGTGTTGTATTAGTACGGATTATAAGGTG
TCTGTAGATGAGGAATTTGTGTTGTTTAGAGATGTA
TCTGTTAACGTTGGATGTTTTTATAGTGTGAAATCG
TCTGTTGAAAGGGAGTTAGATGTGGACGACGAGTTT
TCTGTGTAGTTTTTATGGATTGGAGAAATTTTGTGG
TCTGTATATAAAAATTAGAAATTGTTGTTTTTGTTT
TCTGTAAAAGGCGTTAAGCGTTATTAGTATAGTTGT
TCTGTTATTATTTTATGTTTTTTGTTTGTTATTTTT
TCTGTGAGTGTATTGATATTATTTTTTTAATATATT
TCTGTTCGTTGTTTTTTTATAATTTATAGTGAAATT
TCTGTATTCGGTGGTGGATGTTATGATGGATAAAAA
TCTGTGAGAAAATTGGTTTAAAGTTTGGATTATTTT
TCTGTGGTGGATATTGTTAATTTTAATTTAGTATTA
TCTGTAATTAGAGAGTATGTATTGTTGATCGGTTTC
TCTGTTTAAGAAAGAGGTATTGTTATTTTTAATTAG
TCTGTTTTATTGATGGAAAATTAAAGGTATTTTTTT
TCTGTAAGGAAGAGACGTTTATTTTTTAATTATATT
TCTGTTTAATAGGTAAAGTAATTTTTTGTTATTCGT
TCTGTAAAGATTTTTTTTTTTTATTAAAATAAATTT
TCTGTTCGATAATAATGATATTTAGTTTATATTTTT
TCTGTGAGTAATAAATGGAAGAGAATTGGAGGAAGC
TCTGTAAAAATATTAAATAGTAGGTGAATTTGAGAA
TCTGTGTTTTTTTAATAAGTTTTGGGATATCGTTAT
TCTGTTTTAATCGTAATTTGTTGTGTGTTTATGATA
TCTGTTAAAAATAATTTTATTGTTTCGTTTTTATTA
TCTGTTTATTAATGTGTATTATGAATTAATTTATCT
TCTGTAGATTTTTGAGATGTTACGTGGTTTTCGTTG
TCTGTTGTTTTTTATAGTATTAAGTAGATTTAGAAA
TCTGTCGTTTCGTGTGTTTTGTGTTTTTAATGTGTT
TCTGTTCGTTTAAATTAAGTATTTTTTTAGTTAATA
TCTGTTTAAAAAATTAAGAAGTTTATTATGGAAATC
TCTGTTTGATATAAGTCGGTAGTTAGTATTTGGTTT
TCTGTTTTGGTTAGTTTCGTTTAATTAATTATTTAT
TCTGTTAAATTTATGTTTTTAAATTTTATAAAAAAA
TCTGTAATATTTTTTTTGATAATTTTTTTGATTTTA
TCTGTTAATTTATATAATTAATATAAAATTTAATTG
TCTGTTTGAAGTTTATAGAATTTTAGTATAATCTGG
TCTGTTGGGATTAGCGAATAAGAGTAAGTTTAGTAT
TCTGTAAAAAGTTTTAATTTTTATAATTTTTTTTTT
TCTGTTAATTATTATAATGATTTTGTGTAAATTTTT
TCTGTGAAGTGTGTGTTGTATTGTATATATTTTTGA
TCTGTTTTTTTTATTATTATTATTATGGGTTTTTGA
TCTGTTTCGTATATATTAATAATTATAATAAATATA
TCTGTTATAAATTATTTTAACACATTAGATATATTT
TCTGTTATTATTGCGATATTAAATTTTCGTGGGAGA
TCTGTAGTATTAGAGAATTATTTTATTAGGATTGTG
TCTGTATATTAAGATTTATATTAAGTAATTGTTTTG
TCTGTGATTAATATAAATTTTAATGATTTAATAAGG
TCTGTTGAGATTATTATTGATTTGAATTTATTTTGT
TCTGTTTAATTTTGGATTTATAGGTACGGTTATGTT
TCTGTTTAAATGTATTGGATTGTGATATATTTTGAT
TCTGTTAAAAATTTATTAAATATATTAAAAATTTGA
TCTGTGTTGGATAGATTTCGGAGAAGTTTTGGAAAC
TCTGTATGTAGAGTTTTTAAGTTATGGATGTTTGTT
TCTGTATGAGAAATTTTGAGAAGGTATGTTATTTGA
TCTGTGATATTGTGTTTTTGTTAAGATAAATAGAAA
TCTGTTTTATGTTTTAAGATATAAAGTTTGTAATAT
TCTGTTTATAAAATATTTATATTTTATAGTTTATAA
TCTGTTTAGGTTAATTAATTTGAAGTTTTAGCGTTA
TCTGTTGAGTATAAAAAATTTATATTAGTGATTAAA
TCTGTTAAATAATTAAATAAATAAATAATAAAGGAA
TCTGTTTAATTCGAATATATGATTTAAGAGAGTAAA
TCTGTAGTTAAGTTTATAAAATTAATTTTTATTGGT
TCTGTTAAAAATGATAGAAGAATATAATTATTTTAA
TCTGTTTTAATGTTTTAAAATAATATTGAAGTATTA
TCTGTATGTTTATTATTTTTTAAAATAGTTAGGATT
TCTGTGTAATAGAAAAATATATTGCGAAATAGTATT
TCTGTTAGTCGTTAATATATATTTAATACGATTTAT
TCTGTGGATTTAAGTTAGTCGTGTTTTTTTTTTTAT
TCTGTTAGAAATCGTGTTTTGTATTTGGTAATAGAG
TCTGTGAAAATAAAAATTTTTTGTTATTTCGGTTTT
TCTGTTTTTTGGTTTGAATATGGTAGGTAGAGTATA
TCTGTTTAGGTATTTTTATTTTTTTTTTTATTATAT
TCTGTAATTAAGATGTGTAAGTTTTATTTTTTTGTA
TCTGTAGTTTTTATTGGTTTTGGTTTTTTGTTTTGT
TCTGTGAATATATATAAGTATCGAAAGATATAGATG
TCTGTAATTTTAATAATGTATTTAATATGGTTTAAT
TCTGTTTTATTTTTTTTTTTAAATATATATTTAACG
TCTGTTTATTGTTATTAAATAAATTTTAGTTGGTTT
TCTGTTCTTCTGAGACGTTTATTTTTTTTTTTGACG
TCTGTGTTTGGTTTAGTTTGGATTTAGAGATGTTTC
TCTGTTTTTTATGTGAGGAGTACGTGTTAAGGCGGT
TCTGTTTAATTATCGAATAGTTTTTTTCTATAGTGG
TCTGTTTCGTCGTCGAAGTGTTAAATTATTTTTTCT
TCTGTTTTTATAATTTTTAAATTTTAGATTTAGAAA
TCTGTATTTTTTTTAAAGTTATTGAAATTGGTTTGG
TCTGTAATAAGAAAATGGCGAGTACGGAAGTTTTTT
TCTGTTTGTTTTATATTTTTTATTTGATTTAATTTA
TCTGTTGATTTTTTGTTTTTCGAGTAAGTTTAGGTT
TCTGTAAGGAAGATTTTTTAATTGAAGTAGAATTTG
TCTGTAATTTATGGAAATGGTAAATGTAGAAGTAAA
TCTGTTGGTATGTTACGTATAACGTATATTGGAGTA
TCTGTTAATTTTTTTTTAATTTTTTTTTTTTTTGAG
TCTGTCGATTTTTGTAAAAAGGTTTTTGATTTTTTA
TCTGTTTGTTATTGTTAAATTTTAAAATTTTGATAA
TCTGTGGAGGAAAGATGGTTTTTTTTGATGGTTGGC
TCTGTTTGTTTTTTGTGTATTTTTTAGTTGTGTTTG
TCTGTTTGTTAGTGGAAGTGTATGATTTATATATGA
TCTGTTTTTTGATTAGTTTTTATTATTGTTTTATTT
TCTGTGTGAATTTGGTTTGTATTATTTTTTTTATTT
TCTGTTTGTAGTGAGAGAATTGGATTTTTGATTTTT
TCTGTGTATGTATTGTTTTTAATGATTAATTTGGGT
TCTGTATTTTTTACGTTAAGATTATTTTCGTATTTT
TCTGTTTATTTTTCGGCGAAGGTTGAGAATTGTGAT
TCTGTGGCGGTTGTTGAAACGGCGATTTGAGAAGGT
TCTGTTTTGTTTCGGTTTTTAGTCGGTTATTTCGGT
TCTGTAATAATTGGGAATTTTTGAGTATAATTTAAA
TCTGTTAATTTTTGAAATTTATATATTTGTTTTTTA
TCTGTATTTATTAAGAATTGAGAGTGGAATGTGATT
TCTGTTTTTTAAATTTTATAATTAAAATTTTATTTT
TCTGTATTAGTAATTAAGAGAATTTTTTTTTTTTTT
TCTGTTTAAATAGATATGGTTTATATTATTTTGAAT
TCTGTTTTAGATGATGGTTTTTTATTTTTATTTTGT
TCTGTGTAGTTTAAATTTAGTCGTATTTTATTCGTT
TCTGTTTTAAGTTTTTTTTTTTAATGTTATTTTGGA
TCTGTTAAAAAGTAGATGGATTTTTTATTTGTGTAA
TCTGTAGATTTTAATTATTTTCGGTTTTAATGTGGA
TCTGTTTTTGAGTAAGATTATACGATTTTGGAGGGA
TCTGTATATTTATATAAAGTATTGTTTATTGAGTAA
TCTGTAAGTTATTAATAATTATATTTTAATGTGGTA
TCTGTATATAAAAAAGTAAAGAATTTTGTTTTTAGT
TCTGTTGATAAGTTAGTAATAAATTGTTATTTTTTT
TCTGTGATAAAAGATTTAAAAGATTAGATTGTAGGT
TCTGTATTTTAAAAAATTTGAATTATAAAATATGAT
TCTGTGAAATATTTAAATAGGATTATGGGTAAATTG
TCTGTTTTATTAAAAAAAAAAGAAAGATAATGAGTA
TCTGTGATGATTTGTAGTTTTTGTATTTTGGAATAT
TCTGTATAGATTTTTAGTAATAGGTTGGGAAAATCT
TCTGTTTATAGGAGTAAAGAAGTTGTTTTTATTAGT
TCTGTTTTTATAACGTTTGAAATTGTAATCGTTCGT
TCTGTAGAGGTATAGGGAGATATTTAATGATGATTG
TCTGTTTTGTTAATTGTATTAGGTAGTAATATTATT
TCTGTTTTTTTGAGTTTTGAGATTATTTAAAGTTAT
TCTGTTTAAATATTTAGTTTATTAAATAAATTTTTT
TCTGTATGTTTGTTTTGTTTTTTGGGGAAGAAGAAT
TCTGTTTTTTGAAATATTTTTTAGGGTTAGAAGTGA
TCTGTTTTCGTTATTTATAGATTTTTATGTTTTGCT
TCTGTATATTTCGTTTATTAAGTTTCGGGATATGGA
TCTGTATAGATTGATTTAATAATAGTATTTTAAATT
TCTGTTTTGGTTTGTTTGGTTTTATCTTTGGTTTTT
TCTGTAGAGATGTGGAGATGATCGGGAGATGAAGGA
TCTGTGCGTTGTTTTATGAGTATATTAAATTGGTTT
TCTGTTAAGGATGTTGAAGTGGGGATATTAGAGGAG
TCTGTAAATAAATGTACACGTTAATATTTTCAACGT
TCTGTGTAAGATTGATTTTGAGAGATTTGAGTTTGT
TCTGTTTAGAATGTTTTTGGATATCGTTGGTAATGA
TCTGTTGTGTAGTTGAGTTTATGTTTGGAGATTATA
TCTGTATTTTTTTTTTTTTATGAACGTTGATTTTTT
TCTGTAATGTTATTAAGATAAAGATGTATATATTTT
TCTGTAGGTTGGTTGTTTATTTGTTGTTAGTAGTTA
TCTGTACGTATTTTGATTTAACTGTAGTTTTATTAT
TCTGTACGAAATTAAAACGTCGATGGAATTTTGTTT
TCTGTATATGTAGGTTTATATATTTTTTGTGTTTTT
TCTGTTAATTTTTTGTTTTGTAGGTTAATGTGGATA
TCTGTGTTTTTTGCGATAGTTTAACGGGAAGTGTTT
TCTGTGGTTATATGTCGTAGTAGTTTTTTTGGTCGA
TCTGTGTTATAAGTAATTGTTGGTATTATTAAATTG
TCTGTTTGTTTAGGGTTTTATATAATGATTTATAAT
TCTGTTTTTATTGTTTTTAGTTTTATTTTTATGAAA
TCTGTTGTAGATTTTTTGTGAAGAAAGTTACGAGGA
TCTGTTTTAAGATATCGTTGATTTAAAATTAAGGAT
TCTGTTTTATTAGATTTGTTATGATTGGTTTTATTG
TCTGTAAATTAAAATAAAATTGATATAATAATATTA
TCTGTAAATTTGAAATATATGTTATATTTTAAAATG
TCTGTTTTGATGGAGAGTTAGTAATAATAATCATCG
TCTGTTTTTAATTTTTGGTGTTTTTGTATATATATA
TCTGTATTGTAAATTATAAAAAAAAATAGATATTTT
TCTGTTAGTGGATTTATTTTTTTGTATTTAAACAAA
TCTGTTAAGTTGTTATTAAGAAATTTTGGGAATGTA
TCTGTATATAAAAATATGAATATTTTTTATTTAAGA
TCTGTGATTAAAATAGTATTTTTTGGGATTATTTCT
TCTGTGTTTACGTTTTTGGGGAGAAAATTACGGGTT
TCTGTGTAAGTAGGATTTATGGTGGAGTGATATGAT
TCTGTATTTGGGAGGAAAATTGGAATTAGAATTGGT
TCTGTTAGATAATATTTGTAATAAATAGCAAATTAA
TCTGTGTGTCGTTTTATTAATTTATAAAGTATATCG
TCTGTTTTTTTTGGTTTAGGTTAAGTGAGATTATGT
TCTGTTTTTGGTTTTGTTGTTGGGTGGGTTTAAAAG
TCTGTGTTTTGGGTGCGAGAGGTTTTGAGTTCAATT
TCTGTTAGATGTTTTTTGTATAATATTCTTGAAGTT
TCTGTGTTTTATTAAAAGTAAAGAAAAACGTTTATA
TCTGTGTAAAAAAAAAAAAACGTTTATAATTTCTTT
TCTGTTGATTGATTTTAAAGTTGAGATAGGTATAAG
TCTGTTTTAAAATATTGTTTGAATTTAAATATAAAA
TCTGTTATAAATGAGGTAATAAGTTTGACGTTTTAT
TCTGTTAATTTTTACGGGTAGGTATGGAATTTATAG
TCTGTTATTAGTTTTTAGGTAATTTTTTTAAAAATT
TCTGTAGGTTTTCGCGTAGAGAGTGTTAAAGATTTC
TCTGTTTATATGGTGAATGTATTTGAATTAAAACTT
TCTGTCGGTTTATATATATAAGTAGTTTATATTTGT
TCTGTACGATTCGCGTGAAATTATAGTAATCGTAGA
TCTGTTTTTTCGGGAATTGTAGGGATTGAGTTTATA
TCTGTTTTAAATAAGGAAAAAAGAAATAAAATTAAG
TCTGTGTTTTTTTCAGTTTTTGATTGGTATGAGATT
TCTGTTATATAAGAAAAATATATTTGAAAGTGTAGA
TCTGTTTGAATAGTTGTTTGTGGTTTTGATTTAGCG
TCTGTTGTATATTTATTGGGATTTTGGTACGAAATA
TCTGTCGTTGATATTTGATTAGTGGTTTTTATTTTT
TCTGTGAATATGTTTGAGAAAAATTATTTTTATTTT
TCTGTGTTTTTATAGCGAGGAGGGAAGGTTTAGGGT
TCTGTTATTTGAATGTTTTGTGTAGTTGTAATGGTT
TCTGTTATTGCGTTAAAGTTTTTAATGTTTTAATAT
TCTGTTTATTTTTATTATTTTAATTATTGTTGGTTT
TCTGTTTTTTTAAGTTTTTTTTTTTCTCGTTCGACG
TCTGTGGATAATTATTGTAGATGATGTTTGTGAATA
TCTGTGTTTAGATTTAGGTTTAAATAACGTGGAAGG
TCTGTTATTATAATAGTTATAATAATAATAATATTT
TCTGTAGAAAATAGAGTTGTATAAATTGTTATTAAT
TCTGTAGATTTCGGCGTTTAGGTTAGCTATTTACTA
TCTGTTTTGAGATTTGTTTTCGTGTAATGATTTATT
TCTGTTTTTAATTTATTATTAATATTTTTAAGTTTA
TCTGTTTTTGTTGGGATATATATTTTCATTTATACG
TCTGTTTTGTTTTATTTGTTAGGGTAGGTGATGCTT
TCTGTGAAGTTGGAATGGAAAGAAGAAGTTATATCG
TCTGTTTTTAAGTTCGTGTTTGAATTTAGTTATTTT
TCTGTTATTAGTAAAGAAAAGATGTTTATAGAAAAT
TCTGTTTTATGTTTAATTTTTGTGATTGTGAAGATG
TCTGTTTTTTATTTTTTTTTTTAGTTTTTATTAGTT
TCTGTTAAGATTTTGTTAAATTTTTAATATTATAGA
TCTGTTAATAATTAATAATATATTAGATGTGATTTA
TCTGTAGAAGTAGAAGTATTAATTTTTTTTTTTGAA
TCTGTGTTGGTTTGAATCGTAGATTTAGTCGTTTTT
TCTGTTTGATTATTTTTATAAGAAGTTTGATCAAGT
TCTGTAAGATAGAGAGTGTGAAAAAGATTAATATTT
TCTGTTACGATATTTGAGTGGAGTTGTAGTAGTTGA
TCTGTTTGTGTTATTTTAAGAGCGAAAATGTGTTAT
TCTGTAAGTTGTGGAAATTTTAGGATTGTTTGTTGT
TCTGTTTTGAGGAAAGAATTTGGGAGGATTGAGGAG
TCTGTTATAGTGGTTGTTTAGTTTTTTGTTATTTTT
TCTGTTATTTTAGTAGAGTTAAGGTTTAAAAGTTTT
TCTGTTTATTTTAATTTCGACGTAAAATTTTTATAA
TCTGTTTTATGTGTTTGAATTTGTTGAGAGTGATTT
TCTGTAAGTATATAATGTAGGTTTTTCGTGTATTTT
TCTGTATATATATATGAAGGATGTATTAATATATGT
TCTGTTAAGTTTGAAGATAATTTTTTGAGTTTTTAT
TCTGTAAAAGTAAAGTAATGATAGAAGGTAAGGTAA
TCTGTTTAAAAAAGTTTATGTAATAATAATAAGTAA
TCTGTTTTTGGTAATTTATTTACGATTTTTTTATAG
TCTGTGAGTCGTTGTTGGTTTTTTTGATAATGTTTT
TCTGTTTTGATGGAATTTTTTGGAATTTTTTTATTA
TCTGTAGTATAGTAAGAAATGAATGTGTTTGGTTAA
TCTGTAAGAGTGGGGTTGTAAGAATCGATTTTGAGT
TCTGTTTTTAAGTAAATAATTAAGAATAAGTTGTAG
TCTGTAGTGATTATCGTTGATGAGATTGGTATAGAA
TCTGTTAAGAGATTGTTTGAAATATTGTAATTTTAT
TCTGTTGTTGTTTTGTTATAGTTATTAGGTTTTTTT
TCTGTAAAAAAAAAAAATGATTTTGTACGAAAAAAG
TCTGTTATTGTGAAAATTACGGTATGGATAGATAAA
TCTGTATTTTGTTGTTGAAGAAGCGAGTCGTCGCGT
TCTGTGTTTAAGAGGAAGTTTTTGTGATTTCTAAAA
TCTGTTATTAAATTTTTCGAGTTTTTTTTTATTTTT
TCTGTGTATTATGGATAAAGATATTGTTTTTTAAAG
TCTGTAATTTTAATAATTGGGAAAATTAAGATTAGT
TCTGTATATATTGGTGGTTATGTAGAGTGTTCTGAA
TCTGTAATTTATTAAATTATTATATATTGAGTAAAT
TCTGTGGTGTGTTTATTTTTTTCGTTAATAATTAAA
TCTGTTATGTTTTAATATGTTTTAAGAAGAATGTAG
TCTGTATGTGATGTAGGTAGTAGAGTCGCGGAGTAT
TCTGTTTTTATGTAGTGAACGATATCAGTTTGGAGA
TCTGTATTTAAATTTTGAAAGAAGAAAAAAAAAATC
TCTGTTTTTTGTATTTATAGTTTGTAATAAAAGAGA
TCTGTAATTTTATTTGTTTATGTGTGTATTGGATGT
TCTGTTGGTTTAGATGTGTTGGTTAAATTCAAATTG
TCTGTGTTGTTTGTGGTGTAGAATTTGTGAGTTTGA
TCTGTTTGTGGAAGAGAAAGAATTTTAATTAATATG
TCTGTAATTTATTTTAGTTGTTTTTTTTGAAATTCG
TCTGTTAGTGCGAATTTTTAAGTTTTTTGAGTTTTT
TCTGTAAATAGTTTTTTAATTTTGTATATAAATAAA
TCTGTGGTGATTGTCGATAAAGAAGAAAAGAGAGAG
TCTGTTTATGTATGGAATGTGATTTTATTTTTTATG
TCTGTATAGTAAGTAATAATTAATTTTTTTTAAATA
TCTGTGAAAGTATATGGGTTGGTTTGGTATATTAAT
TCTGTTTGGGGAGGAGGAGGAATTGAGATAAATTTG
TCTGTTATATTTAAGTAAGTTTTTATTATTTATGAA
TCTGTTATAGTTTAGTATTAATATTAGAAAATTTTG
TCTGTTATAATTATTTTATTATAATAAACGTGATAA
TCTGTATAATTTTTATATGTTATTTTATATTTTTTT
TCTGTATTTTATTTTTTTATATTAAATTTTATTAAT
TCTGTTATCGAATTGTAATAAATAAATATATTAATA
TCTGTTATTAATTTTATAGATTTTAATATTTAGAAG
TCTGTAGAAGTTTTTATATTTTTTTTTTATGTTATT
TCTGTAAATAAAAATAGTTGTATTAATGAATTTATT
TCTGTTAGTTTTGATGTTTAAAATAAGATTTTCGAA
TCTGTATTTTATTGGAGTTCGGGAATTTGAAATTGT
TCTGTAGGATTATTATTTGATCGAGACGGTTGTTAA
TCTGTGATTAATATTTGTTAATTGTAGTATAAGTTT
TCTGTTTTTTTCGGTTCGTTTAGATTGTGAAAATAG
TCTGTGTTTTTTTTATTTTTGAATTATTTTTAAATT
TCTGTGATTTTATTTTATTTTTAATTTTAATAAATG
TCTGTTTATAGTATCGTTTTTTCGTTCGTTATATTG
TCTGTATAAATTGATTATTTCGTTCGATTAATGTAA
TCTGTAAGATATTTTCGGTTTGTTTGAGAATTGTTA
TCTGTTAAAAAATATATTTAGATGAGTTATTGGTTT
TCTGTATTTTTTTTAGTTGATTTATGATTTTAGTTA
TCTGTATTATTATAAGAAAGTGGAGAGATTATAGAG
TCTGTAAATATTGGAAAAAAAAATTTAAAAACGTAA
TCTGTGTATAAATAGGTATAATATTATTTTATATAT
TCTGTATTTTATTGAACGTATTTAGTTAAAAAAAAT
TCTGTATTTTTTAAGAGGATTTTAAATTTAAAAAAA
TCTGTGTAATTAAATCGTAGTTTTTTGTTTTTCGAT
TCTGTTGTTTTAATTTAAACGTTATAATAATTAATT
TCTGTAGTTTATTATGTTTTTTGTTTTTTTTATATG
TCTGTTTTATATTGTGAATATTGAAAAAATTTTAAT
TCTGTAAAGATTTAAATTAGAATGATGGTCGAAGGT
TCTGTTTTATATTGGAAATTTTTTTTGTTTTTCGTT
TCTGTATTTTTTAATTTAATGGTGCGTTTTAAAAAT
TCTGTTGGTATGTTTTTATTATTGTGATTTAATTTT
TCTGTAAATTAAGAGATAAAGGTAAAATATACATAG
TCTGTTTATTTTTAAAGTAGTAGGTATTTTGATGAG
TCTGTTTTTCGATATTTATGATCGTCGTTGTTAAGC
TCTGTTTATTTTTTATTAATTTTAAAAAAGTTGGAT
TCTGTATATTGAGTTTTTGAGTTTTGTTAAATTGTA
TCTGTTTTGAAGTAATTAAGAGGTTGTTGGTTTTAG
TCTGTTTTTTTAGTTTTATGGTTTATGAAGATTTTT
TCTGTATGTGGAGATAGTATTTTACGCGTTAAAAAA
TCTGTTTGTGTGTTTTTTTTTGTCGTTTAGTGTTTA
TCTGTATTTAGTTATGGTTTGAGAGAGAATTTTAAA
TCTGTATAATAATAAAAAAATGCGAATAAAGTAAAA
TCTGTTGTGATAAGAGTAAATTAATAAATTTCTAGT
TCTGTATGATTGATGGGTTTTTGATTTTGATATTCG
TCTGTAGATTTTTAATTTTAAAAAAATTTGGATATA
TCTGTTTTTTATTATTGATATTTATTTTGTATTATT
TCTGTAAGGTTATAAATAAATTTTATGGGAGGGTTA
TCTGTTTATATTTAATAATATTTTAATTATTTATGT
TCTGTTGATATTATTGGTAAGGCGGTTTTTAATTAC
TCTGTTGGTAAATAAATGAATGGGATATATTTTTGT
TCTGTATTATGAGTTTAAGTTAAGAGGGATTATTAG
TCTGTTAGGTGAATAATTATATAGTTGTTAAAATAA
TCTGTGAGAGAAGAGAGAAAGAGAGAAAGAGATATA
TCTGTTTAAAGTAAAGAGATATTTAATAATTGGGTT
TCTGTCGAGAAAGAAATGAGGGACGTGGAAAAGCGT
TCTGTACGTTAATTATCGAGAAAGTTTTTAAATTTG
TCTGTAGTTGTTATTATTTATGATAATGAAGTTCGT
TCTGTGATTTTGTTTTGAGTATTAAGGTTAATGGAG
TCTGTTATCGTTTTCGTTGAATAAATGGTGGTCGGA
TCTGTGAAAATTGAGTTTAGGTAAAAAATATAGTAT
TCTGTTTGATTCGGTTTATAAGGTTTTGGTTGAGTT
TCTGTTTGGAAAAAATGTGGTATAAAATAAATTATT
TCTGTTAAATATTTAATTTAAAATTTCGATTTAGTA
TCTGTTGATATTAGTATGTTTTATGAGGGGAGTGAT
TCTGTTATTGTAAAGATACGAGAGAAATTGATTTGG
TCTGTAAAGAAATAGAAGTTTTAAAAAGAATATAAT
TCTGTTACGTTATGAAGTTTGTTTTTAAATAAATAT
TCTGTTATTGTTGTTTAATTTGGATTTTATGGGTTT
TCTGTAACGAGTTGATTATATTTTTTTATGAATTAT
TCTGTAAGTTTTGTTTTTGGTTAGACGTTTAGATTT
TCTGTTTTTGTTATTAAAATTTTAATTTTTATTTTT
TCTGTTATAGAGAAAATAGACGATATTTTTTTATAT
TCTGTAGAGTGTTTTATTTATATACTGTGTGATGCG
TCTGTAATTTGTATTTTGGAGAGATTGTGTTTTGAT
TCTGTTTAATTTTTTTATATTTTTTTTTTAAATCTA
TCTGTTAAGGATTAGAGAAAATATTAAATTTTAAGT
TCTGTTTATTATTTATTATAATGATAATTTTTGTCG
TCTGTGAAAGAATTAAGATTTTTTTAAATTTTATAT
TCTGTTGAAATTTTGAGTTTTGGTGTGTATTTTTTT
TCTGTAAGTATAATAAAATTTTATTATTTAAGAGGA
TCTGTAAGGGAAAGTTAAATTGGAGTAAGTTGATTT
TCTGTGGTTAGAGGAAGGTGATGGTGGTGAAGGTAA
TCTGTATTAAGAAGTATGATGGTTTAATTTGAGAAG
TCTGTGAGGGGTAAGTTAGGTAGAAAGTAAGTATGA
TCTGTTATTTGTTTTGTAAAGAGTATTTGATATTGT
TCTGTTTTATTTTTTAAATGATTAAGTAGTTAAAAA
TCTGTTATATTATAAATTTATTAATGTTATTTTTTT
TCTGTATTTTTTAGATGAATATTATTAATTATATTT
TCTGTATTGTTAATTTTAAAATTTTTTGAATTTTTT
TCTGTTTTGTGAAAGAAAGTTTTGATGGTTAATATT
TCTGTAAAGAATAAAGAAGATAGGGAATGGGGAATT
TCTGTTATTAAAGAGGGAGACGTTGAAGGAAGGTAT
TCTGTTACGTTTTTTGATTTGAGCTTCGAAGTTTGT
TCTGTATTAGATTAATTATTAATTAGATATATTTAT
TCTGTTTTAGATTCGTGAAAGAGTTTTTTATTACGT
TCTGTTTATTTGATATTGTAAATTTTATTGTTTTTG
TCTGTAAACGATTAGTAGCGTATATATTTTATTTAG
TCTGTTATTATTGTGAATAATTAAGTTTTTGCGGTT
TCTGTTTTTTTTTAGAGAAGATTTTAATTTTATAAT
TCTGTTTTTTTTATTAATAAAATTAAAATAAGAATG
TCTGTTATTATTTTTTTTTTTTTTATTGTTTGTATT
TCTGTTATATTCGATTGATATATTCGAGTGTAAGGT
TCTGTGGATTAATTATTAAGGATACGTGTGTTTGTG
TCTGTTTATGTTTTTTTTTTTTAAGAGAATAATAAA
TCTGTTTTGTGATGATAATGATTTTTGTTATGTTGA
TCTGTTTGAGGGTGGAGGGGGGGTTTGGTAAGGTGA
TCTGTATTGTTTTTAAGGATTTTATAATTTAATTTG
TCTGTAACGTTTTGTTATAAATGTGTGTAGAATTAA
TCTGTATAATAGTTTTTTTTTGTAAATATTATTATA
TCTGTATAAAGAATAAAAAATGTGTTTAAGTTTTAG
TCTGTATTAGGATGAATTATATTTATGTTTTTTGAG
TCTGTATAATTATAAAATTTTCGTTTAAATTAGATT
TCTGTTGATGAGCGTTGTTTATGGCGGTGGAGGAGG
TCTGTGTTGAAAATAATTTGGTGTTTATTATGTATG
TCTGTAGTAAAAAATATATATAAATATAATGATTTA
TCTGTGATTATAAAATAGAAAAGGATTATGTAAAAT
TCTGTATTTTATATTTGAAGTTTATTATATTTTTAT
TCTGTATTTTAATTTAAAGGTTTTTTTTTTATATAT
TCTGTTTAAATTGTTTTTTTTTATAATTAAATTGAG
TCTGTTGTTAGTATATTTTTAAATTTAAATTAAGTT
TCTGTGATTTTAAATTATTTTTATATATTAATTTAT
TCTGTTTTTTGTTATGTCGGGAGGAGAATTCGAGGA
TCTGTGAGAAATAGAGTATAATAAGTTAATTATATA
TCTGTATTTTTTTTTTTTTTTTTATGTGTTTGATGT
TCTGTTGAGGAAGTTTGGTATTTAATACGAGATGTT
TCTGTATAAGTTAAATCGAATTTTTTTAGTTTAAAA
TCTGTCGTATGTACGTCGATGTGTTTAAGTAGTTAA
TCTGTATATAGGTTGTATAATATGATTATATTAAGT
TCTGTATAAATATTGTTTTAAATAAAGTTATGTAAT
TCTGTTGGAGGTGATTTCGAATATGGCGGAATTATA
TCTGTTATATGAGATTAAAAGTGTATATTAATTGAG
TCTGTATTTTTAATTTTTATTTTTTTTTGTTTTATT
TCTGTTTGTTTTTTTTGTGTAATTTGTGGGTGGTAT
TCTGTATTGATGTTATATGCGAATGAAATTTTACGT
TCTGTGAGAAATTGATTTTGTAAAGAAAGATAAGAT
TCTGTTATGTTTTTATATTAAGTATCGAGGATAGTG
TCTGTGGTTAGAGGATTAAATTCGATTTTTTTTTTT
TCTGTATTTTTTTTTTATTTAGATAGATATTAACGT
TCTGTTTTTAGTTTTTATAATTTAAAAATATAAAAG
TCTGTTTAGTTTGATATATATTATAGATTTGGACGT
TCTGTATAATATATAATTTAATATTTAATTATATAT
TCTGTGTTATATGATGGAGATAATGGTTTGAGAAGA
TCTGTGTATTAATTAATTAGAGTTTTTGTTTGAGTT
TCTGTTTTTTTTTGAATAGGGTGAGAATGATATGTA
TCTGTGTATTTTTTAAATTATTAATTTGTTAAATAA
TCTGTAATTTATTAAAATAATGTTAATAATTGTTAG
TCTGTTTGTTTTTTTTTTTTTCTTTTCGATTTAGAG
TCTGTGAGGATTTTGTAAGATTTTAGATTATATGAT
TCTGTTTATTATTTTAAGATGAGAGATTTGATGTGA
TCTGTTTTGAGATTTATGATATTTTATTGCGAGTCG
TCTGTAGATTGGTAGATTTTTTGTAAGATTTAAGTA
TCTGTTTATTATATAGATTTTTTGTTTTAAGGTTTT
TCTGTTTTTTATAAAGATGTTATTGAAGGAAAAAGT
TCTGTGTTAATTAGTAGTTGTGTTTTTTTCGTGGGT
TCTGTTTGATATATATATATGGGGTTATGGGGATGT
TCTGTAGATTACGGGATTATTTATATCGATGGTTGT
TCTGTATTGTAGAAAATAAGAGATAAGGTTGAAGAG
TCTGTATCGTTATTGTAATATAAGTTATGAGTTTGA
TCTGTAATTGGTGTATATAAGGTGTTAGTGTTTGTT
TCTGTTTAGTAGGATATTTTTTATGAAATTTACGAA
TCTGTTTGTTTTGTAGAGAAATAGAGTTTTTAATGG
TCTGTTATATATTTTTTATTTTTTAGATTGATTTTT
TCTGTTTTTTTTTTAGGTTTTTCGAATTCGAGTTTG
TCTGTTTGATTATTTAAATAAATATTTAATTGATTT
TCTGTATTAATAAGGTTAAAGTATATATTTTATATT
TCTGTAGAGTTTGAGGAGTAGAAATAATTTTATTCG
TCTGTGGATTGTTATTTTATTTTGTTTAGTAAATGA
TCTGTTAGCGAGAGAGATTAGGAGTAAGAAATTTAT
TCTGTTTTATTTAATTTATTTTGAGTTATTAAATTA
TCTGTTTAATGATTTTATTTTATATATGAGTGTTGT
TCTGTTGTATTTTTAGTATGAAATAAAGGAAAAGAA
TCTGTTAAAAAATTATGATGTTTTATTTTTTTAGTT
TCTGTTGAATTTAATTATTGATTTTTTAGTATTGTT
TCTGTGAAGTTGTTGTTAGATTAATTGAAGACGTGG
TCTGTTGTAATAAGAAAATTAGAGACGAATTTTAAT
TCTGTTGATTACGTTGGGAGATGAGAGGATAGTTAC
TCTGTATAAAAAGTGTGATGTTTAGATTATTTTAAT
TCTGTTAGTTAGATTATAAGTAATTATGTGGTATAA
TCTGTAATAATTTAAATGATTTATATAAATTATAAT
TCTGTTTTATTATATTAGGATTATTAATTTGAGTTA
TCTGTAATTATATTAGTAAAGGATACGAGGTGAATA
TCTGTGTAATGATTTTAATTGTGTTTATTTTTGATT
TCTGTGTTTTAATTTTTATTTTAATTTTTTATATAT
TCTGTGTTTTTTATATATAGTTTAATTTTAATTGTG
TCTGTGTTTTATGTTTTTTTTTATATATTTTTAGTT
TCTGTAATATTTTTTATAAATAAATTTAAAATATAA
TCTGTTACGTTATGTGTGAATAGTATTTAAAATTTA
TCTGTGTTATTTTTTTGTAGAGATGCGGAATTTCGG
TCTGTTTTAAATATATAAGAATATTTTGAATATGTT
TCTGTTAACGAGAATTTTAAAAATTAAATGGGTTTT
TCTGTGGATATGATTTTTTTTTATGATTATATTATA
TCTGTGATCGTTGTATATGATTTTATTTGAGAAAGT
TCTGTGTTTTTGTAAAGATGATTTAATATGGAAGGA
TCTGTTGTATATATAAATATATTATATGTATTTATT
TCTGTTAATTGAAAAAAATTATTGGGTAAAATTTTT
TCTGTTAGAAGATTTTGAGTTAGTAGGATAAGAAGC
TCTGTATGTAAGTTGGAAATGATTTTTTTTTTAAAG
TCTGTAATTTTGATTAAATTTATAATATAATTTATA
TCTGTTTTTTTATAGAATTAATTGTGTTAGTTAATG
TCTGTAAGTTATGGGTTAGTTATGTTTACGTAGATG
TCTGTTTTTAAGTTTTTTAGTTTATTTTTTATAATT
TCTGTATACGATTAAATTGATACTAATATAAATTAT
TCTGTATCGTGGAAAGTGTTGATGATGAAAAGGTAA
TCTGTAGGTTAATGTATATATTTTGTTAATTATGAA
TCTGTGTTTTTGGGAAATTGATGATTAAGATTGTTT
TCTGTAGAATGTTAATGAAATGATGAATCGCGTTAT
TCTGTATTGAGGTTTAATTTGAATAATGGTTAAAAT
TCTGTATTTGGAAAACGTGATTGGTATTTTATTTAA
TCTGTATATATAAATATTTTGTATATTATTTTATAT
TCTGTGAAATTTTGTAATTATTTGTCGGAGTAAAGT
TCTGTTTTAATTTTTATTAGTTGGAGATGGATTCGT
TCTGTAAACGTTGTTAATATATAATGTATTTATATT
TCTGTCTAAATTATGGATAAGATTAATAAGTAAGGG
TCTGTGTTTTATTTATATGATTTTAATTTTTTAATG
TCTGTAGATTGTAACGTTGAATTTAGTATTTATTGA
TCTGTTATATTTAAGTGGTTTTTTTTGTAATATTTT
TCTGTTTTTTTTTTTTAATTTTGTTTTTTATTTATT
TCTGTATAACTAAAATATATATAGATTATTAATTTG
TCTGTATTTTTGTTATTTGTAAATATATAATGTAAT
TCTGTAAGAATAGTTAGTTAAATTGTATATATAGAG
TCTGTATTTTTTTTTTTAAATTTTTTTTTAACGAAA
TCTGTGTATTAGTAGTTATAACCGGGCTTATTTATT
TCTGTAAAGTTATTAGGCGATGGATTAGTGTAAGTT
TCTGTAAATAGTTAGTTTTTGAAATGATTTTGTATT
TCTGTTTTTTAGGTAATTTAAGTAAAATTTGTTATG
TCTGTAGGTTTGTTAATTTGTGAATTAGATTTCGAA
TCTGTTCGTGATATATTAGTTTATTTTTATGTTTAT
TCTGTATTATTTTTTTTTGTATTTGTAATATAGCTT
TCTGTTTAAGAATAAGGAAATTTTTAAAAAAAGTTA
TCTGTGATTATATTATTTTATATTATAGTTTTTGTT
TCTGTGTACGTATAAATATTTTTTATAAAGTTATAT
TCTGTGATAAGAAGATGATTGATGGTATGTATTTGT
TCTGTTGTAGGTAGATTAGTTTTATTGGGTAGTGGT
TCTGTTAAGTAAATTTAATTTTTTTTGGTAGTTTAA
TCTGTGGTTTATAAAGATTTTGTTATTTTGTATTAT
TCTGTAAATTTAAGTTTATATATATATGGATAATTT
TCTGTGTTGAGGTTAGTTTTTGGTTTTGTTTTGTGG
TCTGTATTATAATATAATTTAAATATTTTTTTTGAA
TCTGTATATATTTGAAATGTTAGTCGAAAAATATGT
TCTGTTTTTCGTTGTTTATTGGTTGGAAATAAAGAA
TCTGTTTTTTAATTGTGTTTGTAAATATAATATATA
TCTGTAAATAATTATTTGATATTATTTTTGGTTATC
TCTGTATAATATAAAATTTTTTTTTTTTAAGATATT
TCTGTTTAAAGATTTTTAATTGAAGTGGTATTTGGC
TCTGTTTTAGTGGAAATATTTTTTTTTATTTTAGTT
TCTGTGTATTTATTATTTAGTATATGTTTTATAGAT
TCTGTTTTGAAAATTAGGAATTTATTATTATGTTTA
TCTGTGGAATAGAGTATAATTAGTTAGGTTAAAGTG
TCTGTTGTTTTTAGTTTTGTTATAAGTTTTTTGAAT
TCTGTTTTATATTTGAATGTTTTAAATTGAAGTTTG
TCTGTAATTTTTTTAAGATTTTTTTGTTATATTTAA
TCTGTATGTTTTTTGTAGTATTAGATATTTATAAGT
TCTGTAAATTAAGAATTTTTTTATTAAAGATATATT
TCTGTGAGTTTAAAAATATGATTTTATACGATATTA
TCTGTTGTTAGTTGTCGTTTAATTTTTATAGTTTTT
TCTGTTTTATGTATATTTATTTTTTGTAGTTTTGTT
TCTGTTTGCGTCGATTTATATTATTTTATTTGTTTT
TCTGTATTTATATATTAATAGTTAGTAAATTTGTAT
TCTGTTGTATGTAGTGTTGATTAATTTGAAGATATT
TCTGTTTGTAAAGAATGGAGAATTTTTCCTTTATAT
TCTGTTTAGTTATTGTTAATTTTTGAGTTTTTCGGT
TCTGTTTTATTGAAATAATCGATGATTATATTTTAT
TCTGTGATTTTAAATTTGAATTCGAAGGTCGAGGAT
TCTGTTAAAGACAAAGGTTTATATAATTAATGGATT
TCTGTAGTTTAAGTTGGATTGATTTAATAGGTGTAT
TCTGTGAAAGAAAGAGTTTTTCTTTTATATTATGAT
TCTGTGGTTGATATTTTTTTATTTTTATGTTTTTTT
TCTGTTTTATTTTAGAATCGTTTTGGTTTCGTAAAA
TCTGTATTAAATTAAATTATTTATAAATATATCAAA
TCTGTGAAATTTTTTTTTTTTTTATATATTTTAGTA
TCTGTATATATATATATATCGAAATAATTAATATAG
TCTGTTATTTTGTTTTAAGAATTTTTTCGATAATTA
TCTGTAAATTTGAAATTTATATGTTTGTTATTGGTA
TCTGTTATATATATATATATATATATATTAAATTTC
TCTGTGTAGATGATAATTTATGTGTATGTCGATGAG
TCTGTGGATAAAAAAAGGAGAGGATTTTATTTTTTA
TCTGTTTATATTAGGTTTTATATATATTAGCGGTTT
TCTGTTTAGATGTGTGGATGGTTAGTAAGTCGATGG
TCTGTTTATTAAGTAGATGATAATTAATATATTGAT
TCTGTGCGGGTTAAAGAGTTGTTTTATTTAAAGTTA
TCTGTTTCGTGGTTTTAGAGTTATATTTAAAAGTTA
TCTGTTAAAAATAATAAAGTGAGTTTTTGGAATATA
TCTGTATAAAAAAAAAATACGTATATTAATAATTTA
TCTGTATATATAATTTTTTATTGTACGGTAATAGTT
TCTGTTGTGTTGATGAAGAGATATAGATAAAAACAA
TCTGTTTTTCGTTAGTCGGTTCGTTTTTAATAGTTT
TCTGTAATTTTAATTTTAAATTTTAAATCGTATATT
TCTGTGGTTGATAATATTTTAATTTTTTCTTGGGAA
TCTGTTAGATAAGAATTATTTAATTAGTAAGTTTAT
TCTGTGTTTTTGTATATTTGAAAAGAATATTTATAT
TCTGTTTAGTTGTTTTTTACGAGTTGTTTTTATATG
TCTGTATTTTTTTTATAAGATTTTTTTATATATATA
TCTGTGAGGAGGAGGATTTGGAGGTGGTGGTGGTGG
TCTGTTGTAAATTTATTGAGTTTATTTATATATTAA
TCTGTTAAAATTTTTTTTTTTTATTTATTTTTTTTT
TCTGTTAATTATTGTTTTTGGTGAAATGTAGAAAAT
TCTGTATAAAAATTAATATGATTATAAGATAAAGAC
TCTGTATTGATTATATATATGTATTTAAATATTTTG
TCTGTTATGTTATAAGAAATAAAATTTTAATATATA
TCTGTATGTATAATTTTTTAAAATATGAATCATGAG
TCTGTTATTTACGTATTATAATAATTGTATATTAAA
TCTGTGTTAAAGTTGTTTAAGATAATTATTTTTATT
TCTGTGAGTTTAAATAGGAATAATTTTAGATTTTTT
TCTGTTTTTTTTTTAAAAGTAAATTATTTAAAATTG
TCTGTTATAGGTAATTTTTATTTTAGTTTTTTTTTT
TCTGTTTTTTAATTTATTATGTATGTTAAATTGTGA
TCTGTTTATTTTTTTTGTGGTATACGTATATATATA
TCTGTGTTTTTGTTAGAATTGTAGATAGAGAGAAAA
TCTGTGAATAGTTCTAGTCGTTATGTTATTTTTTAT
TCTGTGTTATTTTAGTATTATTATATTAGTTTTTTA
TCTGTATGAAAAGGTTAGAGTTAGAGATAGATTTTT
TCTGTGATAATTAAATAATTTGTTGAGATGAGGAAT
TCTGTTTTTGTGGAGGTTGAAAAGAATTAATTATTA
TCTGTTTTTGTGTGATTTTTTTATTTTTTTCATTGT
TCTGTATCGATCGTATTGTACGTTAATTTAGAATAT
TCTGTTATATGAATTAGAGTTTATTTTGATGTGAAG
TCTGTGGTACGGAGAATGTGGATGATTTTTAATAAA
TCTGTTAGGTTTGAGAAATTTAATTATGTTAAGGTA
TCTGTAATATATGTGATATATTTTTATAAATTTTTG
TCTGTGGTGGGTTATGTATTGTATATTGAGTTAGTA
TCTGTTAATGAGATTATTTGTATTAAATACGAATGT
TCTGTTATGTTTAGAAAAAATTATTATAGGGGCAAG
TCTGTGTTAATTTTAGAAGAAGGCGAAAATAATAAT
TCTGTTATCGTGTTTTAAAATATGTTGATGGTGAAG
TCTGTATAGTAAAAGTAATATGATATTTGTTAATTT
TCTGTTGTTATTGTAGAGTGGAAGTTAGGGTTTTGG
TCTGTAATTTTAAATTTTAAATTCTATATTTTAAAT
TCTGTTTTTTTGTATTGGTAGTTTTAATTTTAAATA
TCTGTACGTAAAAAAGTATAAGGGTATAAACGTAGT
TCTGTGTTAAAGTTTGATATTTTTTTAAAATTTATT
TCTGTTGAATTTGTACGGGTTAATAGAGAAGTTTAT
TCTGTAAATATAAATTTTTGAATTAAATATTATTAA
TCTGTGAGTTTTATATGGTGTAAAGGTTAAGATTTT
TCTGTTTTATTTTTTTGGTTAGTTTTTGTTTTTTGA
TCTGTGTTTATTTATTATTTTTATATGAATTTTTTT
TCTGTTAGTGTTTAGTAATTATTTATTGTTTTTTAT
TCTGTTTGATTTAATTCGTTTAATAGTTTATTCGAG
TCTGTATGAGTTAAGTTTTTTTGAATTAGATATTTT
TCTGTTTAATGTCGGAAGGAGAAGTAAATTAAATTG
TCTGTTGAGAAGGATTATTATTTTTCGATTTACAAG
TCTGTGTTTGGAATATTATGAATAAAGATGTATTTG
TCTGTTTTAAATTATTTAGTGGTATTATTTAAATTT
TCTGTTTAAGAAAATTGATATATTAGAGATATAAAG
TCTGTTTTATTTTATTGTGTCGGTTTTGTTTTTGTA
TCTGTTAAATAATTATGTTATTTTTTAATTATAATT
TCTGTTGATGTTTTTGTTTGGTTTTAGAAATTTAGA
TCTGTGGTTTTTATGTTAGGTTTTTTTAAGGTGATT
TCTGTTGTTTAGTTAATATAATATATATATATATAT
TCTGTTTTTATGAATGTGATTCGGTTTATATAAGGT
TCTGTTAATTTTTAATATGAAATTTAAAAATATATG
TCTGTTTTTTGGTTTCGATTTGAGTTGTATTTTTCC
TCTGTTATTTTATTTTTTTTGGAAAGTTTAGTATTT
TCTGTTTTTAAAATTATATTTTTTATTTTATTTTTA
TCTGTAAGGAGAAAAATTGAAAAGTTTATGGTATTA
TCTGTGATTTTTGAATGTTATACGAATTTACATTTA
TCTGTCGATAGTCTTTGTTTGTTTAAACGAGAATGT
TCTGTTAGTAAAAGTAATATATATATGATATGTGTA
TCTGTGTGTTATTTATAATATAAAAGTTTAAATAGG
TCTGTGTGAAAGAGATTTGAGAGTTTATAAGTTATA
TCTGTTAGTTATTGTTTTATTTGGTGTTAAATATGA
TCTGTGGTATTTTTGTTTGTTTTGATGTTTAGCTGA
TCTGTATGTAAGGGTATTATATTTTTATTAAAGTTT
TCTGTAATTTAGAATATGTTTATTGCGGTTTTTTAT
TCTGTTAAATTTGAAATTTTTTTCGTTCGTTAAAGG
TCTGTTTATATGTTTATATGGAATTTTTGATTATAA
TCTGTTTAAATTGTTAGTTTTTAGAGTTTATTTTAT
TCTGTATGTATAATATAATTATATATATTATTTTTT
TCTGTTATAATTGTTGTATATTGTGGGATTTTTTAT
TCTGTGTTTAGTAATTTTCGTTTTTATTTTAATTTA
TCTGTATTAATTTTAATGGCGGTTTTAGGTTTTTGG
TCTGTATAATAATAAAACGAAAATTTTAAGTAGAAC
TCTGTAAAATGGTTAATTTTGAAGAAGTTAAATTAT
TCTGTAATATAATATGAATATGAAATATTTTATTTT
TCTGTTAGAGTATTTAATAGTAATTGTAATATGATT
TCTGTTATTGTGAATTTTAAATTTTTTATTGGTTTT
TCTGTTATTTATTATGTATATATATATATACGATTT
TCTGTATTTATGATTTTGATTTGAGTCGTAAAGTAT
TCTGTATTAGTATATATATTTTTTTTGTTAACGTTT
TCTGTTTTAAGAAGATAGTAATATAATAACGTATAT
TCTGTTTTTCGAGATCGTGGTGGATCGTTTTATTGT
TCTGTTAATATAGACTGAATGATTTGGTAGACAGGA
TCTGTATATGTTTTTAATGGAGAAGAGATGTATTTT
TCTGTTATGAAAAAAATAGAAGAATTGATATATATA
TCTGTGTTAAAGACGGATATTATGTTGTGGTGGTTG
TCTGTGTAACTTTTGTAGTTTAGAGTTTATGTGTTA
TCTGTTTTTGAGTTTATTTTTGTATTTATTAAAATA
TCTGTATTTATTTGTTTTGGGGTTAGTTATAAGTTG
TCTGTTTAAGAATGTGTAGTAGAAATTGAAGTTATG
TCTGTGTTAAAGATTTTATAAGTTTTTGGTTTTGGA
TCTGTTATATATATATATATATATAGTATTTATTTT
TCTGTAATATTTTGTTATATGCGTAGTGGTTTAGAG
TCTGTGATTTGGAGATAGAGTTTGGTATGGATGATT
TCTGTTGATAGTAAATGTGTTTTTAAGTAATATGTT
TCTGTAATTATAAAAGAAAGTCGTAATATTTTTTTT
TCTGTGTAGTTATGAATGAGAGTTAAATATAAAAGA
TCTGTTAGAGATTTTTTTTTTTTTTATTATGTTTTT
TCTGTTTATTATGTTTTATATTGTTTTAAGAGATTT
TCTGTTTTTTTTTAATTTGGGTTGAATTTTAACGTA
TCTGTGAGGAGGATGAAGTTATTAGAATCGAAGGAG
TCTGTCGTTAGGTTGTTTATTAGGAGTAAGAGTTTT
TCTGTTATATTTATTATTTATTTATATAAAAAAGGG
TCTGTTACGAATTATTCGTTATTTGGTTTTATAGAT
TCTGTAGTTTATGTTAACGAATTTTAGATGAATCGA
TCTGTATTGTTTTATGAATTTATTTGTTTATAATTT
TCTGTTTTTTATATTGAGTAGGAAAAAAATTTATAT
TCTGTGGTGAGTTAGGGATGGCGAATTTGATGAGTA
TCTGTTAAATAGGTATTTTTATTTTTTTAGATTCGT
TCTGTTGTTTAGTTTTTTTTTATTTGAAAGTAATGT
TCTGTTAATAGTATATTGTAAGGTTAATTTTGTGTT
TCTGTAGTTATTGTAAAGTAGTATTTAGGGTTTTGG
TCTGTTCGTTTTATATGTTAGAGGAATGAAATATGA
TCTGTAGATATATTTTAGTTATTAGATAAGGTTTGT
TCTGTTTTGGTTTGTTTTAAGTTCGATTATTGACTT
TCTGTATTGAATATATTTGTTTAATTACGAATTAAA
TCTGTGATTATTTTATATTATTTTTTTATTTGATTC
TCTGTGAGAAAAATTAAGTTAATTCGAGAAATTCTT
TCTGTACGTTTTTTTTTTTTGGTAAGTCGTGATTTA
TCTGTTATGTAGAAAAGAATAGGTGAAGAGGTAGTT
TCTGTAAGAGTTAAATTTTTAATTTTTGATAATATG
TCTGTATTAAATAATTAGTTTTTTTTAATGTATTGT
TCTGTGATGTGTTTTCGAATATATTTTTGGACAAAT
TCTGTTTCGATAATATTTGTAAATTAGTTTTTTATG
TCTGTTTATGGAGATGTTAGCGTATTGAAGGAGTTG
TCTGTATTTTTAATGTGAAATTTATGATATTTTTAT
TCTGTTGATTAAATTTTGTTAAATTTATGTATTAGT
TCTGTTATAGAATTAATGAATCGGTTGAAAAAATGT
TCTGTATATATAATTTTTATTTGTGGCGTTAGATTC
TCTGTTAAAAATTTATGTTGTTGTTGGTGAATGGTA
TCTGTATTAAGGTTATAGGTTTATAAGTTTTAAAAT
TCTGTTTGAAGGACGTTGTGTTTGTTGACGGTATTT
TCTGTATTGCGATTGATTTAAATATTATGTTATTTA
TCTGTAATGGTATATTATTTAGTAAAATTTTAAGTG
TCTGTATTATTGTTTATTTATAGAGGATTTTTGAGA
TCTGTTAATTTAATTTATTAAGTTTTTTTTTATTTC
TCTGTATATTTGTTAAGAGATTTGAATAATTGAATG
TCTGTTTGATTAAAATCGTGGGTTTTTAGATTAACG
TCTGTGTTATGTATTATTGTTGATGTTATTGTTTAT
TCTGTATGTTAAATTAGTTTTGGTTTTATTGTAAGG
TCTGTTATTTATTATATTAAATTAGTATTTAGATGG
TCTGTTAAGAAAGATGGTTTTAAAGTTAGAAAATAT
TCTGTTTAAGTTTGATTTTGATATAATATATCGTAT
TCTGTTTTTTTTTTTTATATTTGTTTTTTTTTATTA
TCTGTAATTTAAAGAGAAAAATTATTATAAGAATTT
TCTGTTAGTTATTTTTTTTGTTTAACGAAAATATTT
TCTGTAAGTGATTATGAGGAAGATGATTATAAGTTT
TCTGTTAAGTAAAAGTAATATAAATTTTATACTAGA
TCTGTTATTAGTATGAATTAGATGAAAGAGTATTAA
TCTGTATGGAAAAAGGGTTATTTAGGAAGAGTTTAA
TCTGTGAAGGTATTCGAGAAGAAGAGATGGAGACTG
TCTGTTTAATAAAATTAGAAATAAAAAAATTTTGGA
TCTGTATGTGTGAGAGTTTAATAAATTTGATGCGGT
TCTGTTTTTATATAGTAAAATTTTTTTTATGTATAA
TCTGTAATTGAATTTTTTGTTGTTGTTGTAATTGAA
TCTGTATATGGTATAATATTAATTTAATTTTTTGAT
TCTGTATTTTTATATGATTATTATGATATGTACTTA
TCTGTGGTATACGATTTTGAGTTTTTATGTTATTTT
TCTGTGGATTAGAGAGGTTATAAATTAGTTTTTTTA
TCTGTATTTGAATATTGTTTTCGTGGTGGTGGGATC
TCTGTTAGATTTTATTTCGATTTGGGGTATTTTTTT
TCTGTGTATGATAAAGTTTTAGTTGTATATATGATA
TCTGTTAAGATTTTTAATTTTAATTATAAATTAAAA
TCTGTTGTTTTTTGAGTTTTTGTTATAGATTTTGAT
TCTGTTAGTATAGTTTATTTAAACGTTTAATTATAA
TCTGTGTTTGATTATAAGATTAATATCGATATAGTT
TCTGTGAATGATATGAATTTATAATTTTATGTTTTT
TCTGTTTTATGTATTTAAGTAAATATATGAGAATAA
TCTGTAATGTATTATTTTTATAATGTTATGTATTTT
TCTGTTTTATTTTTGTAATAAAAAATGCTTTTTTTA
TCTGTAAATGATTAAATTAATTGAACGATGAAGAGA
TCTGTATAAATTAAAGAAAATGTTAGAGTATAAATA
TCTGTTTTATATTTGTTGTTGTTTTTTTTAATGGTA
TCTGTTTTGTACGTGTATAAATTTTGTTAGATATGG
TCTGTATTTAATAAAAGAGTGAATAAAGGTTTTAAA
TCTGTTGATTTTTTTGTTTGGGAAATTTAGAAGAAG
TCTGTCGTTAATTTAGATTGTGATATTAAATATGAA
TCTGTGTATAAAGTTATATATTTGAGTTTTATTTAT
TCTGTGGAATATAGAGTATTTTAGATATTTGTTTAA
TCTGTTTGTTAAAACGCGAATTTGATACGTAGAAAT
TCTGTATGTTTAAATTTTATTATTAAGAGAATATTA
TCTGTGTCGTCGAGATTATTTAGTTGTTTGATAAAA
TCTGTATTGTGTATTTTTACATTCGAGAATATTTTG
TCTGTTATGGTAACGATATGATTTTGTTTGATAATT
TCTGTGATGAGTAATATAAGAAGAAGAAGATGTGAT
TCTGTGATATTTAATAATATATAAGTATGAAATATT
TCTGTAAATTAAAGAGTTATATATTATTGAAATTTT
TCTGTGGAGATTTAGAAAAATATATAAAAAAGGATT
TCTGTTCGGAATGTTATGATTTGTTTATTTGATTTT
TCTGTTTAGTTAATATTATTATATGTGAAAGTAAGT
TCTGTTTTAAAATATTAGGTTTAAATTTTTTAGAAA
TCTGTATTAGCGAGGTTTTTTTATTTGTTTTCGTGG
TCTGTAGAGAAGATATGTTTTATTTGTTGTTGTAAG
TCTGTTTTTTTATTTTATTTTTATGTTTTTATTTAT
TCTGTTGAATTCGAGTTATTAATTTCGGATTATTAG
TCTGTGAAGATAATTGAACTTAAATAATAAGAAATT
TCTGTTTAATTTTAAAAAAATTTGGATATAAAGAAG
TCTGTATGAATGGAATGGGTATAATTTTTAGTTTAT
TCTGTATTTATAAAGTATTTAGTTATATTTGATTAC
TCTGTTAAAAATTATAACGATAAATAATTATATTTG
TCTGTTTATATTTTTAGTCGGATGGTAAGGTTCGGT
TCTGTAGTTGATGAATATTATATTATTGTGTATATA
TCTGTGGATATGGTAGTTTTGTTTTGTGGATTCAAT
TCTGTTTATATATATATATTATAGTAAAAGTTAATT
TCTGTTAAGTAGAAATAATAAAATATACGATTAATA
TCTGTATTGTTTTTTTAGATTTCGAGTTTGGTGGAT
TCTGTTGTAAATAAGTTTAGTTATTTTTAAAATATA
TCTGTAAAGTTTGATATTTTAGTTTTTGTTATTAAT
TCTGTGATCTTCGTAAATATTAAGAATAATTTTTTT
TCTGTTAGGACGAATATGATGAGAAATTATTTTTTG
TCTGTATTGGATTAAAGAATTAATTAAAAAGGAAGA
TCTGTTTAAGTTTTGTTTATTTTAGTTTATAAGTGT
TCTGTTATAATTAGATTTTAGGATTATGTATAGAAG
TCTGTATATAAATAGTAAAATTTAAAATTTTTTAAA
TCTGTTTGTAAGTGTTTTTATGGTTAAAATGTGTTA
TCTGTTATTTATTGCTTTTAAGTAAATTTTTGTTGG
TCTGTTAAAGATAGTAATATATAATTATTAATGGAT
TCTGTGTTTTATTTTGTTGATTTGAGAGATTTTAGT
TCTGTTTTTTTAGATTTTTATTCGTTGGAGTTATTT
TCTGTATATATGGAGAGAAATAAAAATGAAATTTTG
TCTGTGAAAAAAAAAGAGAGAGTTGAAAATTATTAA
TCTGTAGTTGTTTTATTAATTTGTTTTTTTTTTTAT
TCTGTTTTTTTTTGTTAAAATATATATATCTTGAAT
TCTGTGATTTTTTGTTTTATTTAAGTTTTATGTTTT
TCTGTATTTGGAGTAAGATTCTTTTTATTAGGTATA
TCTGTATGTGGTATTTTTCGAGTTTAACGTTGATAA
TCTGTTTTTTGATATTTTGGTATTTGTGAGTTTGTT
TCTGTATTAATTTATTATTGAAATTATATTTTATTT
TCTGTTTATATAGGAATTAAATTCGGTTAATAGGTA
TCTGTATACGAAGTTTATATTAGTTATCGGATAATT
TCTGTTGTTGTTAGTTTTGTTTGTTTTTAGGTTTGG
TCTGTTGTTTAATGATATATAAAGTATCTAGTTATA
TCTGTTTGTTAATTTATTTTTATTAATATAGTTTTA
TCTGTAGTTAGAGGAGTTATATGTTATATGTATCGA
TCTGTTAAGTATTTAGAAAATTTTAAATTTGAAATA
TCTGTGGTTTTTTTTGTAGGATTTAAATTAGAGATT
TCTGTTGTACGTATGTGTATATTTTTAAAGGTTTAG
TCTGTTAAGATAGGATAAGAATAGTCATTTTTATTA
TCTGTGGAAAATTTAATATTTAAAGGTAAGGAATAT
TCTGTTTATGAATATCGTTATTATTTTTATGAGGAT
TCTGTTATTAAAATAGTGGTATTTTGTTTGAGAAAA
TCTGTAGAGTTAGGATATGTTATGGTAAAGTTAGTC
TCTGTTTTGATTTATTGATTTTTGTCGTAGTATTTA
TCTGTATTTGAATTAATTTAACGTAGTTCTTATGGG
TCTGTATATTGAAGATATAAGTTTAATTAACGTAGG
TCTGTATAAATTATAATGTATATAATGCGATATATT
TCTGTAGTTAAAGTAATGGATTATTGGTTAATGTTT
TCTGTTGATTTATTTTGTTTTTTGTTAGGAGTTTGT
TCTGTATTTTGTAGGATATTTGACGGTGTTAGGTGT
TCTGTTTTTGATGAGTTTAGTTGATGTTGTTTTGTT
TCTGTATTTGGTAAATATAGTTTTTATAAATTTAAT
TCTGTTGGTTGTGGGAGTTTTGAGGTGAGTATTTTT
TCTGTAAAAAATATTTAAGAATTTATTACGTGACGT
TCTGTTTCGAGTTAAATCATACGGTTGTTGTTTTGT
TCTGTTTGAGAGAGTGGTTTTAAGGTAATTTGAGTT
TCTGTTGGATGATTGATGATGAGAAGCGTTATAAGT
TCTGTATATTTAGTAAACGTAAAATAATAAAAATTT
TCTGTAATGGTTTTTTTATTAAGTTTTCGTCGGAGA
TCTGTTTGATTGTTTTTTATTATATTTTTAATTATG
TCTGTTGAATTATTAATATGTATAAAGTGTTATAAT
TCTGTTTTTAAGATATTTTGATTTTTTTTATATATT
TCTGTATGTTTGAATTATTAATTTTAGAGATTTGTG
TCTGTGTTGATTTATTTGATAAATATAAGATTTGTT
TCTGTTTTGTAGGTGTATTTTATATAGATTTAAGAT
TCTGTAAGGAATAGTATAAGTGAAATATATTGAAAA
TCTGTTTAAAATTTTATTATAGAGTATATTTTTTGT
TCTGTTTGTTTTTTTTTCGAAAAGGGAAGTTTTTGT
TCTGTGTAGCGAAGATATGTTATAAAGAAAATAAGG
TCTGTACGGTAAGTAAAATTATAGGTTTTATAAATT
TCTGTTTATAATTGATTATTTTTTTGTTGCTAAAAT
TCTGTGTATAATTTATTAAAAGTAATTTGATAATAG
TCTGTAAGAAGTGTCGAGTATAAGAATTTTAAATTT
TCTGTGTTGAGTGCGGAATGGAGAAGATTTTGAAGT
TCTGTTTTAATAATTTTATTGTTGAATTGATAATAC
TCTGTATTATTTAATTAAAATTTAATTATTTTTTAT
TCTGTGTTTTTTAGTTTGATTAAACTTAATATTTTT
TCTGTTAATTGATTTTTTTTGATATAGTATTTATAA
TCTGTAATTTTTATTTTATTTGTGTTTGTTGCGTAT
TCTGTTAACGGGGTTTTTGATATGTGGGATAAGTAT
TCTGTTAGAATAATAAATAATAAAATTTATAGATTT
TCTGTGTTTTTAGCTTATTTTCGTGGTTTTGTAGCG
TCTGTAAATAGAAATAATTACGATATAGATAAAAGA
TCTGTTTTATGTTTAATGATATATAGAGTATTTAGT
TCTGTTTGAAAGTAAGTGATAGTAATTATGTAATTA
TCTGTAATATTGGTATAAAAATAAAATATATAGAAG
TCTGTGGTTTTGATAGGTATAAGATTAGTAAATATA
TCTGTGAGTAGATTTTTAATATTATTGTTTTTTGGT
TCTGTAAGATTTTTTGTATTTTAGTAAGAGCAGATG
TCTGTTATTAATATTTTAGATAGAAATGGTTTCAGA
TCTGTTTATATTTTCGTAGATTAGTTTTTATTTAGT
TCTGTTCGTATAATAAGGAAGTATTATTTTATTTTT
TCTGTAAATTTTTATATTTTGAATTTTTGTTTTTTT
TCTGTTTTTTGTTTTTGGTCATAAATGTAAATTGTG
TCTGTTAAATGTTCGTTTTGGTTATATATTTTTGAT
TCTGTTTTTAATTAGATTTTGTGTTATATTTGTTAT
TCTGTGAAAATTAATTTATTAAAAAGTATTAAAATT
TCTGTTAAATTAATTGTAAATGATAAATGTGGATAG
TCTGTGGTTTATATATAGTGTAGATGGATTGGTCGA
TCTGTTTATTGTTGGTTATAAGTATTTTATAAAGTT
TCTGTTAAATAGAGAAAATAGATGAAAATTTTATCT
TCTGTTTTATTTTATTTTTAAAAGATAAGATAAAAG
TCTGTGTTTTTCGCGTTTAAGTTAAGCTTTTTTTAC
TCTGTAATTTGTGTATATAAAATTATTAGATATATT
TCTGTTTTGTATTAGATAAAGTGATTGAATTTGAGA
TCTGTTTTGGGGTTTTTTTTGATTAAGAAAAATATG
TCTGTGTAAATTTGAATATTTTTTTTTGTATATTTT
TCTGTAAAGGTAGTTTTTATGTTTATTTAATTAGGT
TCTGTATATAAAGGTAAAATTAAAAATTTTTTTCGA
TCTGTATTTATATTTTTTTTAGATTTTAAAATTTTT
TCTGTTAAATATATATACGTAAGTAAATATATAGTT
TCTGTATAATGATTAGAATTTCTTTTTACGTAGGAA
TCTGTTAAATGAAAATTTAAAAAGAAGGAATTTTTT
TCTGTGTTTATTGCGACGTTTCGTATGGATTTTAGT
TCTGTTGTGGATATGGAAAGAGATTTTTATAACAAA
TCTGTAATTATGATATTCGGAGAAATTTTTAAAGAT
TCTGTGTTGAGTATTTTTGTTTTTTTGGTTTTTGAA
TCTGTTGATTTTTAGGATAATAGTTAAAATTATTTT
TCTGTAATGAAAGATTTATTTTTATAATATTTATAA
TCTGTATGAAATAATATATATTAGATATTTAGATAT
TCTGTTTTTTTTTTTAAGGTTTTGAATGGATATTTT
TCTGTATTTTAATATTTTAATAAATTATTTAAAATT
TCTGTTGATATTTTTAATTGTTTTTTTTTAGTTTTT
TCTGTTTATTTTGTTATAAGTAATATTAATTTTGTC
TCTGTATCGGCGGTATAAGTATTAGAAAATAGTTTT
TCTGTTGAAAAATTAGTGGTTAATGATGATATAAAT
TCTGTAGGGAGATGTTTTAAAATTTGATAATGTTGG
TCTGTTTGACGGTATTGAATGAATTTTTTTAAGATT
TCTGTTTTTTATTTAATGAATTTTGTGAATTTTTAA
TCTGTAGTGTTGACGTAATGGTTTAAATGTTTTTTT
TCTGTGTAATATTTTGAATATTTATATTGTAGAATC
TCTGTGTATGTTAATTTGACGTTGTTAGTTTTGTGA
TCTGTAGATATGTTTATTTTTGGATTAGTGGGATTG
TCTGTTACGATAAAAAACGGAAATAATTAAAAAAAG
TCTGTATCGATGAATAGTTTATGTTTTTTAGTAATA
TCTGTGAAAATTTTGTTGTGGTTTATAATTGGAGAA
TCTGTAAAAAGTGTTTTAGAGGATAAATATTTTAAA
TCTGTAGTTATATTTTTGATTTTAAGAATTTTTTTT
TCTGTTTGGAATATTTCGAGGTATTGGTTTACTTTA
TCTGTTATTTTGTGAGTCGTTATTGTATTAATTAGA
TCTGTTATAATAGTTTATATATATATAGATATATAT
TCTGTAAATGTTTTGGTAGTTGACGATGTATTTTAA
TCTGTTAATAGTGGTTGAGGATGTTTTATTATGTAG
TCTGTGTAAGTTTTTTAGTATTTTATGAGGTATTTT
TCTGTAATAAAATATAATAATAATGTTTAGAAAATC
TCTGTTATAAATAGAATTAAGAAGTAGTTTTTTTTT
TCTGTTTTAGTAGTTTAGTTTAAAAAAGATTTTTTT
TCTGTTAATGAAAAGATAGTTGTTTTTATTATTTTT
TCTGTAAATAATAAATGTATATGGGGTTTTTTTTTT
TCTGTGTTGATTTTATTAAGAGTCGAATAATATATA
TCTGTGGAGTTAATTTTTTTTATCGATGGTTTTGGG
TCTGTTTATTTTTGGTGTAGATTTTAGTGAGCGTTT
TCTGTTGTAAAGTATATTATAAATTGAGTTATAGTT
TCTGTGGTTATATTTTTAATAATTATAATTTTATTT
TCTGTAATTACGAGGAGGAAATGTAAATAAATAAAT
TCTGTGTTTTAGAGATTATATAATTATTTTTTTTTT
TCTGTTAAAAAATTTTTTAGGTAAATATATAAATTT
TCTGTAATTAATTTTGTTTTATGTTTTTTACATGTT
TCTGTTTAAAAAGAAAGTGTTATAATTTTTAGATTA
TCTGTATTTTTTTGGAAGAGTTGAGAGTTGATTGTA
TCTGTGGAAGATGAGAAGTAAGGAGATGTTATAGTA
TCTGTTTAATTGGTTTTGTTTGTAGGAGGTTGAGGT
TCTGTGGGATATTAGTCGAATTTGATTTATATTTTT
TCTGTAAATTTTTATTATTTTTAGAGAAGTGTAAAT
TCTGTTAAAGTTCGTGAAATGATGATTTTAAGTTGA
TCTGTGGATTCGAAATTGTTATAATAAGATTAGGTA
TCTGTATTTAATTAGTCGACGGAGAATTTATTTTTA
TCTGTCGAGTATATAGGTAAATTTGAGGGATTATAA
TCTGTTTGATTTTAGGGAATAAGAGAATATTTCGGT
TCTGTTTGGGATTTGATAAAGGAAGCATGAGTAGTT
TCTGTAGTCGATTAACGTTAAAGTGTAAGAATATAT
TCTGTATATTTGAGGAAGAGGCGGAAGTGCGTAATG
TCTGTATTTATTCGATTATTAGAATTATTCGATTTT
TCTGTTATTAAATATAAAGGTTTGTAGAGAATATAT
TCTGTATTTGTTTCGTTTGTATAAAGTGGATTTGTT
TCTGTTTTAATTATTTTTTCGAAATTTTTTTATATT
TCTGTATTTTTAATTTTAATAATTTTGTTAGATAAT
TCTGTTGGAAGTTGAATAAGTAGTTTTGTGGAGCTT
TCTGTAAAAATTTTTGTTGATTAAAAATATGTTGTT
TCTGTTGGTTAAGAAAACGAAGATATTGGAGGTTTT
TCTGTTTAGCGTTTATTAATAAGTAGTTAATTTAAT
TCTGTTTTAATTTGTTTTTAAAAATTGATTGATTAT
TCTGTGAATTAGAGAAATTGGTGTATGACGGTGATG
TCTGTGATTCGTAAGTTTTTGTTTTTTTTTTTTATA
TCTGTTTGGGATGTAAATGGGGGTTTCGATTTAAAA
TCTGTTATGTAATATTATTAGAAGTGTAGATGAGTT
TCTGTATTTGTAAGCGTAATTTAAAGTTAAATAAAA
TCTGTTATGTTTGTGTTTTTTATTTTCGTTATTTTT
TCTGTGTTGTTTTTAGAAGCGTATTAAATGGAGTTA
TCTGTTTAGAGAAAGTATTTCGAAATTTAGTGGGAT
TCTGTATTTATTATAGATAGAACGGTTAGAAATATA
TCTGTGATTATTTAAGATGTGAATCGGTTTTTTTAT
TCTGTATTTGGAAGTAGAGAAGAGGTAATAAAAAAA
TCTGTAACGTGGATTTTTGTTTTTGTTTTAATTATG
TCTGTGGAGATAGTGAAGTTTATGTGTAATGTTTTG
TCTGTTAGTGTTGGTAGGGTTATTTTGTTGATTTTG
TCTGTGGGTTTATAGTTAAGTTTTATTACTTTGTTA
TCTGTGAGAAATAGTAGTTGGGTTAGAGTGTGTATT
TCTGTTTATTTTATTTTGAAATAAATTTCGGTTTTT
TCTGTTGATTAAGTTTTTGAAGATTTAACGTTTAGA
TCTGTGGAATATAAAATATTTATATCGTTAAATAAT
TCTGTTTATATTTGTAGAAATTTTTTAAATAAATTA
TCTGTGGAGTGAGATTGGAGGAGGCGGAGAAGATAA
TCTGTTGGAATTGAAAATTGATAGAAGTAGAAAGTG
TCTGTAATATTTTTATTTTAATTTTAGTTGTAGTTG
TCTGTTTAAATAAAATTTAGTAAAAGTGTTGATCAG
TCTGTTTTTTTTTTTTTTATTTATTACGTTGGCGTC
TCTGTATTTAGGTGTGTTAAGATTTAAGAGATAAAG
TCTGTTGGGGAAGTTTTTGAAAGAAATGATAATGAA
TCTGTTTAGTGAGTGGTTATTGTTGGTTATTTTATG
TCTGTTTTTATTTTTTTTGAGGAGGTGTTGAATAGT
TCTGTAGATGAGTAAGGAGTAAAGAAATTTATATAA
TCTGTGTAATGCGAATTTTGTGAATGAAAATTTCAA
TCTGTTTAATGATTATTGATTAATTAAAATAGAATT
TCTGTTTAATGTGTGTTATTAATTTGTATTTATCGG
TCTGTAAAATTAAAGTGAGAAGAAATGTATTTTTTT
TCTGTGATTTTTTTTGTTTTTAGAATTTTCGATTAA
TCTGTGGAGATGCGAATATTAATAGTAGTGGGAGTT
TCTGTGATTATGATATTAAGCGAAATTATGAAAGGA
TCTGTAGATTGGGTTTTGAGATCGGTTTTTGTACGT
TCTGTTTTTGAAAGATTAGTAGTAAATAGAACTGGT
TCTGTTTGAGGTTTTAGTTTTATATTTAATTATATA
TCTGTATAATATTTTTCGTAAATGGTTTGGTTTTAA
TCTGTGGATTTAAATATAGGTAATAATAGATGATGT
TCTGTGTGAAGGTGGAAGAGAGTTATTAGTTGTTTT
TCTGTTAATTTTTTAACATCTTTTAGGTTAGGTAAA
TCTGTTAAGAGAAAAATTTGAGGTAGTTGAAAGTTT
TCTGTTTTTTATGGAAAATAAATAAGTAGGATATGG
TCTGTTATGGGGAAGAGTTATATGTATGGAGTATGT
TCTGTAACGAGCGAAAGAATAATAATAGCGTATTGT
TCTGTATTATTTTTTAATAAATTTTATATGGTTTTT
TCTGTATTATGAATTTTAAGTGATATTTAATTGAGT
TCTGTTATGGGGGTAGATAATTCGATGGAAATTAGT
TCTGTTATAATATTGTTTTTAAGGATTTTATTAATT
TCTGTGGTTTTTGTATTATATATGATTAATACTTAC
TCTGTTAATTTAAGAATTATTTTTTTTTTTTTAAGA
TCTGTTTTTTTAAGATTTTAAATTTATGGTTTTTCG
TCTGTAGAATTTGTGTGATTTTAGGAAGATTGGGTA
TCTGTTTGATTTAAGTGTAGAAATAAATTGTGTTAG
TCTGTTGGTAAAATTTGTTCGTTTTTATTTTTGGTA
TCTGTATTATATATTTTTATAATTAATAGTTATTAT
TCTGTATGTAAATTGTTTTTTTTTTTTTTTATTTTT
TCTGTATTTGTTATTGTAAGTTTATTTATAAATGTT
TCTGTTGATTTTAAAATTTTTAGTATTTATGTTTTT
TCTGTTTGGGGAAGAGAAGTATTATTTTTTATATGT
TCTGTTGTTAGGATTTGTGTAAATTTTAGAGAAAGT
TCTGTTATAATATTAGATTTGATTTTGGTTTATTTG
TCTGTTTTGTTTTTTTAAATATAATATTAGTTTCTA
TCTGTAATTTAATGATGATTATTATGTTAGTGTTTA
TCTGTATAGATTAGTTAAAAAATGTAAGATTGTAGA
TCTGTTATAATAAATTTTGATTAAATATATTTAAAG
TCTGTATCGAATTATTTATGGTTTTATTTGTAATCT
TCTGTTTTTTTAAATTTTTTATTATGATTATTATTA
TCTGTGTTAGTATATAAAAATTATTATAAAAGTTAA
TCTGTTGTTGTGAGGATAATAAATTTTTTTTTTTGT
TCTGTAAAAAATAGATTTTAGTAATTAATTTAAGTT
TCTGTTATTTTTTTTTTTATTTAATTTTTTGTTTTT
TCTGTTATTATTTAAGTTTATTATTTAGATGTTTTT
TCTGTTAGGATTTTGTAAGAAGAGTTTATTATTAAT
TCTGTATTAGAAGAAAAGTTTTAAGTTTGTTAAAGT
TCTGTAATTTTGTTTTGTTTTTTGTTTCTATATTGA
TCTGTTAATGTAATTGATTTGTTTTTGGAATTTTAT
TCTGTATATTAATAATATTTTTGTTTATTATTTACG
TCTGTTTATTAAATGAAGTAATTGATATAATTTATA
TCTGTAAATACGAGTGATTTAAATTTAAGTAGTTAA
TCTGTAGAGAGATTAGTTTTTATTGTTAAAAAATTG
TCTGTGATATAAGTGTTGTTTAAATATTTTTAATTT
TCTGTTTAATAATTTTTATAGGAATAATCTTTATTT
TCTGTGATAGAAATATGTCTTGTTTTGTGAAAAATA
TCTGTGGTTGATGAAAAGTAGAATGTTTATATGGAT
TCTGTGATTGAGTTTTGGTAAAGGGTTGTTTTTTGT
TCTGTTGTTTTTATTTATTATAATTTTATGTGTTGA
TCTGTTATATGGTTTTGATGAGTAAATTTGATATAT
TCTGTATTTATTGGAAGATTTAGATTATATGGTTTA
TCTGTAGATGTAGGTGTAGATGTAGATGTTGTGGAC
TCTGTAATTTAACGAATTTTAGGAGTTGAAGAAGGG
TCTGTAAATAAATATTTTTAATATTTGAAGTTAGGT
TCTGTTGAGAGTTGATGTTTTTGTTTTTATTTTTGT
TCTGTTTGATTAATTTGAATTGTTGTTATATCGATA
TCTGTAATTTTTTTGGAAAATATGATAGGGAAAGAG
TCTGTATGAGTTTTTATTTTGTGTTTATTTGGTCTT
TCTGTAAAGAGAATTTTCGTATATAAAATAGAATCG
TCTGTGTGTTATTGGTTGATTTAATGATATTGTTGG
TCTGTGTTTAGGGTTATTTATTTTTTTATTAATTAA
TCTGTGAATTAGGTTAAGTCGTAAGATTAATGTTTT
TCTGTTGAGATTGATAAGTATTTTATTTATTATTGG
TCTGTTTTTGGAGTGTAATAAGTTATTGTTGATGGT
TCTGTAATAAAATGGAGAAGTATTGAATGAGCGTTG
TCTGTGTTTATTATTAATAATTTTAGAAATTAAGGA
TCTGTGTATTGGATTAGAGATTTAGAGATATTGTTT
TCTGTTATTTTGTTTTATTGGGGGTTTAGAGTATTA
TCTGTTGATATCGCGGATAATTAAGAGTTTTTACGG
TCTGTAAATGTAGGAAGAAGGAAAAATAAATAAACG
TCTGTTTAGTATGTTAGTGAGTTGTTTATGATTTGT
TCTGTTTATTAGATGTTTATGTATTTTTATATAAGT
TCTGTTATAGATGGTTGGGTGAAATTTTTGCGGTTA
TCTGTTTATTTTTTATATTAATAAAATTAATAAGGT
TCTGTTTATAATTTTTTGTAATACGATTGATGGTTT
TCTGTATTTGTTTTTGGTATTTTTGTAGTTTTTTTT
TCTGTATTGTTTTTTTAAAACATTTTTGAAAATAAA
TCTGTAAAATTGTGAATGAAAAAAAGGGATATTATT
TCTGTTTTTATGGTAGAATTTTAATATTAAGTTTTT
TCTGTAATTTAGATATTTTTTAATTTTTATTAAACG
TCTGTGTTGGTTTAATTGAAATTTAATTAATTAGTT
TCTGTATTATTAGTGATGAAATTAAGATGTCGTAAT
TCTGTATGTATGTATGTTTTAATTTTATGTGGGTTA
TCTGTGATTTTAGAGAATTATGTGTGATTTGTATAG
TCTGTTTGAATTTTTTATGGTCGTTATAATGTTTTT
TCTGTGGAAGTTTTTTGTAGAGTTAAGTTTAAGTCT
TCTGTTGTTTGTGTATAGGGTTGGATTTAATAAGAA
TCTGTATGATTAAATATTGTAGATGTTTAGCAATTA
TCTGTTTTTTTATCGGTTTATTTTAAATGTTGTGAT
TCTGTTTTTTTTTTTTTTAGTTTTATTTTATAGATT
TCTGTATATATTTACGATATTGTAATGTATAAAGTA
TCTGTTATTATATTGTATATATATAGAGTTTAGTTA
TCTGTTATTCGATGAGAAGATCGATTATTGTCGGTT
TCTGTAAAAATTGGTTTAAGATATAGTATTGTGTTT
TCTGTTTTTTTTCGATATTTTTCGTAGTTTTGATTA
TCTGTTGAAGATGTTGGAATTTTATCGTGAAAATAA
TCTGTATTTTAAAATTTACGTGTTAGGTTTAACGTA
TCTGTTAACTATTTTTATTTTAATATTCTATATTTT
TCTGTTTTTTTTTTAGTTAAAAAAGTGTTTTTAGAA
TCTGTAGATTTATTTGAATTAGATGGGTTGGAAGAA
TCTGTCGGTTTTACGTTGAAATCGTAATGTGTTATT
TCTGTTTTTTAAAGATCGGAAAATTTTGTTTATTAA
TCTGTTTTGTGAGTATTTGTTTGAATTAGTTTTAGG
TCTGTAGGTGGTTGTTTAATATTTTGAGTAATTTGA
TCTGTTAAAATTAGTACGTGTATTTAGTTTGTTTTG
TCTGTATCGAAATTTGAGAAGTGATGATTTAATAGT
TCTGTAATGGTTATATTTTTCGGTTTGGTATGAATT
TCTGTGATTAATTTGAGATATTAGTTTTTTATTCGT
TCTGTTTAATTAATAATAAAATTTTGTATTAAAATT
TCTGTATTTTATAGATTTGAGATATTTTTTTTTGTT
TCTGTTAATATGGGAGGTAAAAAAATAAAGATTGAG
TCTGTAATGGTTTTATTTTAATTTTTATTGTATAGT
TCTGTGTTGATTGAGTTTTAAGGATTGAGGATTTTC
TCTGTTGTGATGTAGTTTTAAATTTATTGTTTGTGG
TCTGTTAAGGTTGGTATGTTATTGTATTATTCGAAG
TCTGTAGATTTGGTTAGAGAAAAATAAAATTTTTTG
TCTGTTTAAAAGATTTAAAAAATGTAGAAGATAGTG
TCTGTTTTCGAATGATGATTTATTGTGGGTTAAATG
TCTGTTTATTTTTATTTCGTTGTTGTATGTTATTAG
TCTGTGATAGAGTTTATATGTGTTAATAATAAAAAT
TCTGTTAGTAAGATGGTATTGTTAATGGTATCGAAG
TCTGTATTAGAAAGGATATAATTTTTAAGTGAGTAT
TCTGTTATAGAAACGAAGAAATTTATTTGGGAAGAA
TCTGTATTAGAATGTTTTTGATTGAGTGTAATGATT
TCTGTTTCGGTGTAAAATTAAGAGAGAAGAATTGTT
TCTGTTTTGTGAATTTTTCGTCGTTGTTGGTGTCGT
TCTGTAGTTTTTTTTTGATTTTTAAAGTTTTGATGG
TCTGTCGTTAGATATTTGAGAGATGTGAGGGAGAGT
TCTGTTAATGGATTTGTGATAATATTTTAAGATACT
TCTGTTTAAGTTTAATTGTAAGATTATTTATAGATT
TCTGTATGAATAGGAGTTCGTTTTTGTTAAGGAGTT
TCTGTAATATTTTTGAATATATTGAAATTTATATAT
TCTGTATTCGATTAAATTATATGGTTATATCGATGA
TCTGTGTTTATTTTTTTGGTGATGGACGGAGATTTT
TCTGTTTTTTTTTTGTGTTTGTTAATTTGAGAATGA
TCTGTTAAATATGTTATTTTGATTGGTTATAGAAGA
TCTGTGAGTTAAATATTATAATTTGCGTGAATATGA
TCTGTTTTAGTTATTGTGATGTGGTGTAGGTTAAAG
TCTGTTAAATAATGATAAATTTTGATAAGTTTTGTA
TCTGTTGATATTATCGGTATGTATATATATGTTGTT
TCTGTTAAGTTTTTGTTTTAATTTGATCGGTTTGTT
TCTGTGACGTAGTAGTTATTATGATTTTGTTAAAAT
TCTGTAGATTTATTTTGATGTTGTGGTTTGAGTTTT
TCTGTATTTATTAAATTTTTTTATTTGAAAATGTAA
TCTGTTTATTGATTATGAATCGTATATAATTTAATT
TCTGTTTGAAGGAATTTATAATAATTAAGTAAGTTT
TCTGTTCGTTTTAAGTTAAATTTTTTGTTTAAGTTT
TCTGTGGGTATTTTTGTGGTATACATATTTTTTTTA
TCTGTTTTTTAATATTTGGATTGAATAGTTTGTGTT
TCTGTTTGATTGTTTATTTAATTATTTTTTTAATTA
TCTGTTTTATTAATGAATTTATAATTATATTAGAAA
TCTGTTGATACGTCGTGTTGGATTTATTTTGATTTC
TCTGTGTGTATTGATTATTAGAGATTAGATTAAGAT
TCTGTGTATGATTTAGAAGTTTACGTAAAGGTTTGG
TCTGTCGATTTGGTGGGAATTGTTAAATTTTATATA
TCTGTTTTATTTTAGTTGTATTTAATATTTTTTTTT
TCTGTATTATAGTTTATATTTTCGGATTTGGAAAAT
TCTGTGAGTAGTTTTAAGTTTAATTTTTCTGGTTTG
TCTGTAATTTTCGATTTTTATTATTTTAGAAGTTAA
TCTGTGAAGTGATTTGGTTTTATTATACGGAATGAT
TCTGTTGTTTTAAGTATTGTTTGTTTGGGTTTAGTA
TCTGTGTTTGATTTTCGTTATAGGTTTTTTAACTTG
TCTGTTTTATAAATTGGATTATATAATATTAAAATT
TCTGTGTTATTTTAGTGTCGTCGGTGACGTTAATGT
TCTGTGTTTTTATTATTTCGTTTTGTTTTTATTTTA
TCTGTGGTTTGGTATTTTATTTAATTTGGTTTTATG
TCTGTTTAAAAATCGTTTATTTTATTGTAGTTGTTC
TCTGTTGATGTTAGGTAGGATTGTTATGTGTTTTAG
TCTGTACGTAATGATTTTTTAATCTTGAATGATAAA
TCTGTATTAAAATATTATGTAAAAATTGAATTTATT
TCTGTAATTAAATTTATTTTTAGTGAAATTTATAAT
TCTGTTATAATGTTTATGATTTATTGAATGATAATA
TCTGTTTAAGTATTGGTATTTTTTTTTGAGGATTAA
TCTGTATAATGCGTAATTTTGTTTTTTGGTTTTTTG
TCTGTGTTTTTATTTTTGTTTTTTGGTTTTTAAGTA
TCTGTTTAGTTTTTAGAAGAATTGAAGAAGGAGATT
TCTGTGTTTTTTTTTGGTTTATTTTATTTTGTTAAT
TCTGTTTATCATTTAATTAATTAATTAATAATTGAA
TCTGTGATTTATATGAAAAAATAACGATTAATATTT
TCTGTTATATAGAATTTTGTGGGGTTTTATATGATA
TCTGTTTGAGGAGTTTGTACGGTTTGTTATGAGTTG
TCTGTAAAAGGTTATTAAAATAAAAGTAATTATATT
TCTGTATGAGTGTAGAAAAAGAATTAGATTTTAAGA
TCTGTATGAATAGTCGAAATTTGTAATTTTTTAAAT
TCTGTATTAAATTTTATTAATTAATTTTTTATTGAG
TCTGTTTATGGACGTTAAGAAAGTTATGTTTTTTGA
TCTGTTAAATAGAAAATAAGAAATAGATATGTATGT
TCTGTTTAAAAAATATGGGAGTTGTTGGTTAAAGTG
TCTGTGTTATAATGTGTAGGATATATAAGGAGGTTT
TCTGTGGTTAACGGGGAGAGTGGTATATTCGTTTTA
TCTGTGTTTTATTTGTTTGTTTATTAAGATTTAAAA
TCTGTAAAAAGAGTTACGAATGTTTTAAAATATTTA
TCTGTTTATATTGGATTTTGTTGCGATAGAGAAAGT
TCTGTTTAAGATTTGCGCGTTGCGTGGAAAGAAAAT
TCTGTAATGTTGTTTTATTGTATGTAAAGGAAGATA
TCTGTTTTGTTTTATTTTTGGTAAAGTTAATGTTTG
TCTGTTTTTCGATTTTATATTTGTTTGATTTTAGTT
TCTGTGGGTTGACGAAAAAACGGATTCGATAATTAA
TCTGTTATAATGCGGAAAAGAATGGAGTTTTTTGAT
TCTGTTTAAATGTTATAAGAATAAAGTTTGGTTTTT
TCTGTGGTTTTAATTTTTTTTCTGTTGGATTTACAA
TCTGTCGTTTAAAATGTTGTATTTGTTGCGTTTGGA
TCTGTTTTAATTTTTTTGTTGCGTTTATTATTCTTT
TCTGTGTAAATAGTTTATTTGTAATGGGATTATTGT
TCTGTTTAATTTATTCGAAGAATTGGGGAGTTTATC
TCTGTTTTAATAAGAATAAATAAGTTAATATTAATT
TCTGTAAGATATTCGGTTGTTTATACGATAGGGATA
TCTGTAATTTTTAAGTTAGGATTATTTTTAGAAGTT
TCTGTATTAGATAAATATTTATTAGTTTGATTATTT
TCTGTGATTTTTATATTATGGGTTTTATTGTCGGTT
TCTGTTATTGTTTTTGTAATATTATTTTGTGATTTG
TCTGTATTGCGTTTGTATTGCGTGAGATGACGTTTA
TCTGTAGAATTAGGTAAAGAATTAAGGAATTAAGTA
TCTGTTTGCGGAAGATAATTATGAGCTTTTAGAAGG
TCTGTTAATGGGTTTTATTAAATATAGATTTAATTG
TCTGTTTTATATTACGTTTTGGATATATTTATATTT
TCTGTTGTAATTTTTAAATAATTTTTTTTTGTTAGT
TCTGTTTGATTGAAATATATAATAATGATCGAGAAA
TCTGTATATATTTGTTTGAGGGAGATTATTTTTTGG
TCTGTGATTAATTAATTTAGATGGGATAGGTTTGAA
TCTGTATTTTAATGTAAAAAAATTATAGGATAAAAA
TCTGTTTGTAATATGATAGGTGTTTTGTTTCATTTA
TCTGTTTATTTTTTTATGTTGAGAATATACGAGTGG
TCTGTATTAGTAAATATTTTGATGTTAAACTTTTTA
TCTGTTATTAGTATTGTTGGATCGGATGTTACTTTT
TCTGTTATAGGAGATTTGTTGGAATTTTTTGTTTTA
TCTGTGTGGTAGTTTTTAAGTAAATTTTAAATATAG
TCTGTAGTTATATAAATAGATAATTGAGATTTTTTT
TCTGTCGGGAAGAGGACGAATTTGGAGTTATGTGGA
TCTGTTAAATTGTATAGTATTATGAATCTTTATTTT
TCTGTGGAGTTTGTAATGGTGTTTGTTTAAAAATAA
TCTGTGATTTATTGGAGATGGTTATGTAATTGCGTT
TCTGTGAAGTAAAAGTATTTAAATGAGAAGAAATTA
TCTGTTGAAATTATAGAAAATTCGAATTTATATAAA
TCTGTTTTATTTGGTACGAATTATTTAGATGAGTAT
TCTGTTGGGAGAGAGGAAGAAAGAAGAGCGTGTTGG
TCTGTTTATAAGTAGTATGTATTTTAGATTTTCGTC
TCTGTGTTATAAATTGGTATAATAGTAGAAGATTTC
TCTGTTAGTTTTGTTTAAAATTTTTAAGAATATGAT
TCTGTGTTTGGATTTTAAAAAGGAGAAGAGAAGTTA
TCTGTGAGATATAGTATATAGTACGTTATTGTTTTA
TCTGTTTTTAATGTTATGTATTGTTTTTTTTTGATT
TCTGTAAGGATTTGTTTATTAGTTTTGATGTAATTG
TCTGTATTTTAAGAGTTGTAGTGAAGTTTATTTTTT
TCTGTATAGAGTTTAGAGGAGCGGAGGTTTAATAAC
TCTGTATATAAGTTTTTATTAAATCTTTTTACTTAT
TCTGTAAAAATTTTGTAAAATTATTATTAACGTTTA
TCTGTAAAGGGAAGGAGATTATTGATGATGTTTTTA
TCTGTTTTTGTCGTTGTTTTTTATTTATTTCCTTTT
TCTGTAATGTGGTTCGATTTTTGTCGAGGTTATTGT
TCTGTTTAATTTTTTTAAAAGTGTTATATTTTTTGA
TCTGTTTTTTTAGAGGAAAGTGCTTGAATAAGTTTA
TCTGTTTTAATGTACGGTGGTTATTAGTAATAAGTT
TCTGTATTTTAGTTTTTAGTAATAAGGAGATTTATT
TCTGTTTAATGGTTTATAAGTCTTTTGGATAGGAAT
TCTGTAAGTTACGAATTTGTTATTATTTTTATTTTA
TCTGTGGTTTTTCGACGATTGGTAATGGTTCGATTA
TCTGTTAGTAGATCGAAAATTTTTTAGGGTTATTTT
TCTGTATGATAGGATGCGTTTTTTTTATTTTTTTCG
TCTGTATTTTTTCGATATAGTATTTGATTCGTTTTT
TCTGTTAAGGTTTATTATAAGTTATTAGATGTAGTG
TCTGTCGTTAAAATTATAAATTTATGATTTTTTTGT
TCTGTAGGTTATGAGTTTATAGATTTAGAATTATGT
TCTGTTAAATTTAAATATTGATAATGTCTTATGAAG
TCTGTATATTTAAATGGTTATTTTCGATTTTTCTTT
TCTGTTTATGAAGTTTTTTAATTTTATGTAGGAGTT
TCTGTTGATATATGTGTTTGTTAAAGAAGTTTTAAA
TCTGTAATTTGAGTTTTGTGTAAGGTAAATAACGAT
TCTGTTTGGTTTGTTTTTTTTTTTTTGTCGTCGTTT
TCTGTAATTTTTTATTAAAATTTTTTTTGACTTTAC
TCTGTTTTTTATATTTTTTTTGTTTTAAAGACAAAT
TCTGTTGTAGTTTTTTTTGTTAAAATATTTATATTG
TCTGTTTAATTACGGTATATTGAAGATTAAAGAAAC
TCTGTATATAATTGGTATTAGTTAAAATTTTATGTT
TCTGTAGGAGAATTTTTAGGAGAATTTGCATAAGAA
TCTGTTTTATTTAAATAAAATAGAGATTGTATTAGT
TCTGTTTTGGTTAAATAAATATTTAGTTTTAGAGTT
TCTGTTTATTAGATTAATATTATAGTTGTTTTTAGA
TCTGTTATTTGATGAAACGGTAATAATTTTTTTTTT
TCTGTGACGAAGAGAAATAATAGTAAGTGTTTATAG
TCTGTTTAAAAAAAAAAAGAGATAATTAAAAAATTT
TCTGTTTTGTGGTTTTTGATAAGTATAAAAGGATGT
TCTGTATAATGTTTTTTTTTTAAGAGCATTGTTGAT
TCTGTGTTAATTAAGTTTAAATTTTTTAGTTATATG
TCTGTAATTTTTTTTAGTTAAATTATAATACATAAA
TCTGTGATATATAAGAGGTAAGTGTTTATATTTTTT
TCTGTAGTGTAGTTTTATTAATTTTAGTCGCGTTTT
TCTGTTTATAATTTATTTTTTTTGTTAAATTTTTAA
TCTGTAATTATGAGGATTTAGTTTTAATTATAATTT
TCTGTTTTTTGGAAAATTTAGTTGTTGATGTTGGTA
TCTGTGTGGTGATAATTTTATTAAGTTTGAGTTTGT
TCTGTTTTTTTTTTTTGTTTTTCGTCGGAGTTAAAT
TCTGTAATTTTATTTGTTTAAAGAGTTGATTTTGTT
TCTGTGTAATTTTTTTATTTTTATATAGTATTTTTG
TCTGTGAGGATGGGATTTTTGGATTAGGGTTTGGAC
TCTGTTTTTTTTTTATAAATATATATTAAATTAAAT
TCTGTGTTTTTAGATTGAGATCGGTTACGATTGTTA
TCTGTTTAAAGTAATACGGTGTTTTAATAAATTTAA
TCTGTGAAATTATATTTAAAATATTTCGTGGAGGAT
TCTGTAAGCGGATTGTGTTTTTTTCGGTAAGAGATT
TCTGTTGATTGGTGGTTAGGATTTTGTATATGAGGA
TCTGTTTTGATATTATATTCGTGAAATTTATAAATT
TCTGTGTTTAATATGAAAATATAGATATAGTATTTG
TCTGTAAATTAATGGTATTTTATTAGTCGGAGTTTG
TCTGTTTTCGTAATTTTAATTTTGTAGTCGTCTGTT
TCTGTTGTTGAGTATTGGATATTGAATAGATGTAGA
TCTGTTTGTTTTATGAAATGAATTTTAACAGTATGT
TCTGTTTTTTTTTGTATAAATAAATTTGAAGTAAGT
TCTGTTTGTTATAATAATTATGATTTGATAAGAAAA
TCTGTTGTTGTCGTTTCGTTTCGTTTTAAGATAAGT
TCTGTAATTTATCGATCGTTTTTTGTTTTTTGTTAG
TCTGTTATTGTGTTCGGTTTATATAAAGTAAGATTT
TCTGTTTTTTTAAATTATTAATTAAATTTTTCTTTC
TCTGTTATTGAGATTTGGAATTGATGGTCGGAGGAT
TCTGTTTAATTCGATTAAAATTTATTATAGGAAGGT
TCTGTAGAAAGAGTTATTGGTTATAATTTGTAATTG
TCTGTTGTTATTGAATGATTTGAAATGTGTATATAT
TCTGTTAATTGGTGAAGAGTTGTAGTTATGAAAGTT
TCTGTTTTGATGGATATTTTATTGTATAAGTGTTTG
TCTGTATTTTTATTTATTATATAAATTTTTATTTTA
TCTGTATTGATTATATAATAATGTTTATAATTATTA
TCTGTTTTTTAAGTTTTATTATTTTTGTTTTTATGT
TCTGTTTTTTCGTGTTTTTTTTTTTTTGATTTAAAT
TCTGTAATATATATTAAAAAGAGAAAAAGTCGAAGA
TCTGTAAGTTTTATATTTTAATTAAATTAGAGTTAA
TCTGTTTTTTGGTAGTTAGAGTTTTATAATAATTTT
TCTGTTTAAATTGATATTAAATAAATTAATTAATAA
TCTGTCGAAAAATTATTGAAAATATTAAATTGTATT
TCTGTTTTTAATTAAATAAATTTGAATATATCTATT
TCTGTTTAATATAAATATTAATTGTAAAAATTAAAT
TCTGTTTATGATTTTTTTTATACGTAATAATGTTTT
TCTGTTTTTTTTGATATTAATGATGTATGATTTGTA
TCTGTTTAGTTTAAGTAATTATTAATGAAGATATTT
TCTGTATTTTTAATTTTTATAATTAGTTAAATGTAT
TCTGTTTGTTTATTGTGTTTGTATTTTTTAAGTTTA
TCTGTAAAGTGGATTTGTTTTTGTTGAAATTAAGTT
TCTGTTTAGTTTATTTATATATATTAATATTTTATA
TCTGTATTAAAAGTTCGTTAATTTTTATTTTAAATT
TCTGTAATTTTATAAGTTGATATGTTGGTAGATGGT
TCTGTTTTTGTTTCGAATTGAATTAAGTAGAGTTTT
TCTGTTTTTATTGTATTTATGTTTATGTTGTGAGAT
TCTGTTGATTTATATATTTTTTAGTTCGGTTCGTAG
TCTGTAAGTAGATGTGTAATTAGTTATTATTGATCG
TCTGTAAGTTTACGTTATTTTTTAGATTAGTAAATA
TCTGTGAAAATAAGTAGTAATATTTTTTAAATTTTT
TCTGTTGTTCGGCGGTTTTTTTTCGAGGAAGTTTTT
TCTGTGAAGGACGTTTTTTTTTTTTCGAGAAATTTT
TCTGTGAAAAGAGATAATTATAAGATAATGCGAATG
TCTGTGTTATGTTTTGGTTTTATTGTTTGAAGTTTT
TCTGTATATTATTTGGAGTTTGAGGAGCTGTTTTAT
TCTGTTAGGATGGGCGTGATTATTTTTTTAGTATAT
TCTGTTTTATGTGGATTGGAAATGAGGTTCGCAATT
TCTGTTTTTTTATTTGTGGATATTTTTTAATTTTTG
TCTGTTTTTATTTATTGGATTTTTTTAAAATTTACG
TCTGTATTATTAAATGTAGATGAGGTAAATTTTTGC
TCTGTTTTTGATTATAGGGATTATTTAGCTTTATTT
TCTGTAAATGATATTTGTGAGTTTTAAAGTAAGATT
TCTGTAGGTAGGTAGAGATATAATGTTGGTTTTATT
TCTGTGTATTAAGATGTAATTATAATATTGGTGAAG
TCTGTTTTGTTATTTTTTTTAATTATTTATATTTAT
TCTGTAAGTTAGTGTTTTATATAAATTTTTTGATTA
TCTGTTTATTAGTGTATTATATATTATAAAATTAGG
TCTGTTTAGATGGTTGAAATATAGATGAGTTTTTTG
TCTGTAAAATTTTTTATATTTATTGGTAGATTATTA
TCTGTATTTTTGCGTTTATTATAAGAAATCGTTTGA
TCTGTGGAATTTTTGATTTAATTTAGTATACATTTT
TCTGTTTAAATTTATTTAGTTTAAAATGTATTTTAT
TCTGTGAAAGTTTATAGATGCTAAGCGTTTTGATTT
TCTGTATGAGTTCGAGAAGTATAATTTTAAGTGAAA
TCTGTTTTTAATTATTTGATATTTGTTTTTTGTAAG
TCTGTTAAATTTATTAAATGGTTTAGTGATATATGT
TCTGTTATTGTTTGTAGAGTCGTGTTAAATTAATTT
TCTGTTATTGTTAATTATTTTATATAATATATATTT
TCTGTAGTATGGAATTTTATATATGGATTTTTGTTG
TCTGTGAATTCGGATTTTATGAATTTGGATCTTTAA
TCTGTTTAGTATTTATAATAAGAAGAAATTTAGTTT
TCTGTTGGTGATATTTAGTTTTTTTACGCCAAGGAA
TCTGTTTTTTTTAAGATTAGATTTAGTAGTAGTAGA
TCTGTGGGTTTAAATTAAAATAAAATTTTAATTTTT
TCTGTTTTTTTAATGAGTGTAGGTTTGTTATTTTAT
TCTGTTTTTATATATAGAATTAAAGTTTTGATTAAA
TCTGTGGAGAGATATTTAAATGTTTTGTGGTTTTAA
TCTGTATTAAGTGTTTTTTTAATATAATGTTTTTAT
TCTGTTTTTAGGATTTTTAAGTTTTGATATTATCTT
TCTGTAGTCGTTTTTTGGAGAAAATGGGTATAAGTA
TCTGTGTGTGAAGTTGTCGTTGTTGTTGGAAATGTT
TCTGTTTTTAATTAATTTATAATTATTAAAAAAGTA
TCTGTAACGATTTTCGTTGATTTCGTTAGGGTTAAG
TCTGTTTTTATTTTTTTTAAAGTTTAATTTTTTAAA
TCTGTTGTTTTTTAAAGTAGTAATTAATTATATTAT
TCTGTCGAGAAAGAAGGTTTTAAAATCGTTGGGTTT
TCTGTGAGATCGTTAGGTAGATCGAATTTTTTTTTG
TCTGTAGATAGAGAGAATTAAAAAAAGTTTTTTATA
TCTGTATTATTATATTAAATATATAATTTTGGGATT
TCTGTTTTTTTGGTTTGATGATTTTTTTTTTTTCTT
TCTGTTTTTTTGTTTATTTTTATTAGATTAAGTTAT
TCTGTGGTAAGAATTAGAAGTTTGAAGGATTAAAGT
TCTGTGGAGTTTTATTTTATAGTTTTTTTTAATGAA
TCTGTTTAATAAGTTCGGTTTTGTTTTTTTTCGCGA
TCTGTAATTTTTAATAATGTGTTTTTTTTATGAAGA
TCTGTTATTATAAATTTTTAAATTATAAATTTTATT
TCTGTAAGAAATATTGAGTTTGATGTTATTATCGTA
TCTGTACGTGGTAAATTTATTAGTAGCGTAATTAAT
TCTGTGAAATTTGTAAGTTTTTTTTATTTTTTTTGT
TCTGTTTGAAGGTTTTGTATTTGGTTATATTGTTTA
TCTGTATTTTTAGGTTGTTTATGTTGATAAGTGTCT
TCTGTATTATGAAGATTTTTTAAGTTGTTATTTTTT
TCTGTAATATATTTTTTTGAACGTATATTAAGAATT
TCTGTTGTTTATTGTATTTTAATGAGTATTTTGATT
TCTGTGTTTATTGTAGATTTTTTTTATTGTCGTTAT
TCTGTTGTCGATATGTATATTATGTTAATAAATTTG
TCTGTGTGGATAATATTTTTAAGGTGTGGTTTTTGA
TCTGTAGCTTGAATATTTTTAATAAAAAATGATTAA
TCTGTTTTAAAATTTAAATTTAAAATTTAAAATTTT
TCTGTAAGCGTTTCGTGGGAGGTAATTTATAAGGTA
TCTGTAATGATTTTAGATTCGTCGAATTTTTTCGAT
TCTGTATTTGGAAAGTAAAATTAGTGGGTAGAAATT
TCTGTTTTATTTAAAAGTATGTAAATGGAGATTAGA
TCTGTTTTGGATATTTTGAATTTGTGGTTATGTTTT
TCTGTTTTGATTTTGAAGGTTTTGAAGTTTTTAATT
TCTGTTGGGTTTGTTTTGAAAATGATATCGGTAATA
TCTGTTTTTATAGGATATGGGTTGTTAGGTGCAATT
TCTGTTTATTTGTTTGATTTGTTCGATTTGTTTATT
TCTGTTTTTATAAATGAGAGTATTTTTGTATATATA
TCTGTTTTATAAGATAAAGTTCGAATTGTTTTAATT
TCTGTTTAGAGTTTAAGGTTTTTTGAAAAGATTTTT
TCTGTGTAGGTAATGTATTTAAAGTTTTTTAATAGT
TCTGTGTAGTTATTAATATTTTTATGTAAAAAAGAA
TCTGTATTAATAGTTTTTATTATATATTATGTTGGT
TCTGTTAAGGAAAAAAAATCGAATTATTATGAAAAA
TCTGTGAGTTTGAGTTATGAGATATTAATTATTTAA
TCTGTTTTTTGTAGTGAAATTTATTAATGGAATTGA
TCTGTAGTAAGATCGATGATGTTGAGGAGTTTGTTA
TCTGTTATTATTGTATATAAAGTTTATATAATTAAT
TCTGTGTTAGGTTTTTGATGGCGCGTGGATAGGATG
TCTGTTTGTAAGTGGAGATTTGATAGTAAAAGTTAC
TCTGTTATTTATATGATTTATATTATTTGTGGTTTT
TCTGTAGATATTGAAGGATTAGATTAAAGAAAACGA
TCTGTTTTACGATTATAATTTTAAGAATTTAAAGGA
TCTGTGAAATTAATGTTTTTTTTAATGGTTTGGAGG
TCTGTATAAGTATTTTTGTTATGTAATTGTGGTTTA
TCTGTTTAATTTATTTTTAATTTTTATAATTAGTTA
TCTGTTGAATTAGTTGTTTTTTTAAAGATATTATAT
TCTGTATATTGTAGTATATTTAAGATAGTAATAATA
TCTGTTTTGAATTTATTTTATATTTAGAAGAGGTTA
TCTGTTTTTTTTTTAATTATTTGAAATTAATTTGGT
TCTGTTATTATTTTTATTTTTTAATGAGTTTTCGAG
TCTGTTTTTTTTTGAGGATTAATGTTTAGGAATTTG
TCTGTTTAATTTATATGAAGTTTGATTTTTAATACG
TCTGTTGTGTTTTTGGAGTTTCGGGATAAGATCGTA
TCTGTAATTGGTTAGAGATTTTAAATTAATATAAAT
TCTGTTATAAAAATAGAAAAAAGAATTTATTTAAAA
TCTGTTAATCGTCGAATATTATAATTGATTACGTGG
TCTGTTGATAAGATTTTGATGATTAAAGTGTGTAGA
TCTGTATGTTTTTATAAATATTGTAATGATTTAGTA
TCTGTTGTTATATTAAATTTTTGGATTAGTTAACGG
TCTGTTGAAATAGTTATATTATAATATTATTCGGTC
TCTGTAATTAGAAGAGTTTTTTAAATTTTTGGTAGA
TCTGTGTTATTTTGTTTTTGTTTATTAATTTTTGAT
TCTGTAAGAAAGTTCGTTTAAAAGGAATTATTATTT
TCTGTATATTTGGAAAATGAAGAAATTATATGTATG
TCTGTATTATTTTGTAAATTTGTATTTATTAAAAGT
TCTGTGTTTTTGTATTATTTTTTGGAATTGTGTTAT
TCTGTATAAATTTATTAATGGTTTGATGAACGATTT
TCTGTTATAAAATGATTAAGTAAATAAAAATTTATT
TCTGTTTTATTTTTTTATATTTTAAAATTAAGGGTT
TCTGTTTTTGGTAGATTTTATTATTATTTTTTTGAT
TCTGTATAGAGATTTGATAATTTTTTAATTGTTGAA
TCTGTTTTTAGTAAAATTTAGTATTGATAAAAAAAT
TCTGTGGTATTTTAAGTGATAATTATAAGTTTATTT
TCTGTGAATATTTAATTCGCGATATTTTTTTTTTAA
TCTGTTTAAATTAGTAATAGAAATTATAAATTTTAT
TCTGTAAAGTAATATTTGAAGGCGATTGTAAGTTTT
TCTGTTTTTAGTATTATATAGTATTATTGTTATTTT
TCTGTGCGAGGAGTGTCGATTGATATTAGTTTTGGT
TCTGTAAGAAATCGATGTTATATGGATGGATTATGG
TCTGTGGGTTTGTGGTTTATGTTTTGGTTTGATGTA
TCTGTATTTTCGTTTTGGGTTGTTTCGATAGCGGTT
TCTGTATTTACGTTATGTATGATTTGTAAGATTAGC
TCTGTTTGTTATAATGGTTATTTTGAAAATAAGTTT
TCTGTGAAGGAGGTAAATTGGTTAATTTGCTTGTGT
TCTGTTTTTTTTGGGAGTTTATGGATGATATGTTTT
TCTGTTGTTTACGTTAGATTTTTATGTTGTATCGTT
TCTGTGAAATAATATGTAAGGAGTATGTTGGAATTT
TCTGTTTTGATGATTTAGATATGTTTATTAAAATTT
TCTGTATGTTTATGGTTCGATTTTTATAGTTAATTT
TCTGTTTAAAGAAATTATTTTTACGTCGATTGTTGA
TCTGTATTTATTATTATTATTATTATTATTATTTTG
TCTGTTATAAATTTATTATTGAGCTTTTGGAAAATA
TCTGTTTAGTTTTTTTAAGAAAAAAGTATCGGAATA
TCTGTATAATTGTAAACGAAGTTATAAGAAGAGTTT
TCTGTAGGTAGTTAGTTTGATTTCGAATAAAGATTT
TCTGTTCGATAATATTTTTCGTTGTTTTTATTATTA
TCTGTTTTTTTTAAAAATAATTTTTTTTTTTAGTTG
TCTGTATGTTGAGTTAATTAGTTTATTTAATTTTAA
TCTGTTAATATATTTTTTATGTAATTATTATTATTT
TCTGTATTTTTAAGAAGTAAATTTTATTGATTTTAA
TCTGTGGATTATTAGGTAAAGTTTTTTTAGTCCAAT
TCTGTATTAGTAAGGAGGTTGTAACGGTTAACTATT
TCTGTTGTTGTTTTTTTGATTTAGATATATTTTTGT
TCTGTATTATTGTTCAGTTATGAAAATTGTATTTAG
TCTGTTTATTTTTATATTTTTTTTTAATCGTTTTTA
TCTGTATAAGTATATATAATTGAGTTACGTTTTACG
TCTGTAAAAAATTAAGTTAATTATTCGTATATGAAG
TCTGTATTTTAAGTTTATTTTATTTATTATTATTAT
TCTGTTAAAGTCGATATATAAGTATTAATTATTTTA
TCTGTAGTGTTGAGATGAGGGTAGTTGGGATTTCGT
TCTGTAGTCGTTTACGTATTTGCGGATTTTTGAGAG
TCTGTATGTTTTGATAGTTTATTAAAATTTTTATTA
TCTGTGATATATAATTATTGTCTAGAATGTATAGGA
TCTGTTTATGTAATATATTTAAGAAAAGAGATAGAA
TCTGTTTATTGGTTCGGTTATTAGTAGAGATAAAGT
TCTGTAATTTTTTATGGTATTAGTAGTAGTATTATT
TCTGTTAAGATTTAGTTTTAATGAAATTTATAGCTA
TCTGTTTTTTAATAATTTTTGTAGGTAAGATTATAT
TCTGTTTTTTGGTTTTTGTAATGGTTTGGTATGCGT
TCTGTATGTGATGGATTGTTAAAATAGATATATATG
TCTGTATATTTTATTGTTTATTGATTATAGTCAAAG
TCTGTATGGTCGTTAATTAAAATAAAGAAGACGTAA
TCTGTATTAAGGATGTGTTATAGTAAAGTTGAGAAG
TCTGTAGGTTAATTTTTGAATTTTTTTTATAATTTT
TCTGTGAAATGGAATCGAAGAAGAAGTTATATAATT
TCTGTGGATGTTTTTATATCGGAAGAGTATATTAAT
TCTGTTGTTGGTAAATTTGGTTGAAAGAGATGGAGT
TCTGTGATTTATATGACGTGTTTGTTGAGGTAATTA
TCTGTTCGAGTGATTTGTAGGTGTATATGTAAAATG
TCTGTTGTATTGTATAAAATAGATTTTATTTATTAT
TCTGTAGTTATTTCGTTAAAATTTGTTTTTAGTAGT
TCTGTTTTGAGATTAATTGATTTAGGAATAAATCGA
TCTGTTTATGTGTTTTTTATTTGTTTAGTGGTTAGG
TCTGTTTATTAAATGGTTGAATTTTTTTTTTAGGAT
TCTGTTATAGTTTGAGGTGATATGTGTTTTAGATTT
TCTGTAATAGAAAATTTAATGATGTTGTTTTTTTTT
TCTGTGAAGTTTTTTTTTTTATTGTTGTTGGTGAGT
TCTGTATTATATAAAGGCGTTAATTTATTTAATTTA
TCTGTGAATTATATGGTAAATTTTTATAAGGTTTAT
TCTGTTTTTTCGTATTTTTAAGTTTTACGTAATAAA
TCTGTTTAGATATTATTAATTTTTATTGTTATTATT
TCTGTTTGAGTTGTTAAATGGATTAATTTATTGAAG
TCTGTTTGTGTGGATAGATACGGGTTATATGTTTTT
TCTGTAGAAGATATTTAATTTTTTTATTAGTATTTA
TCTGTTTATTTATATAATTTATTTTAATTAATTATT
TCTGTATAGTTAAAATAAATTAATAGTAGAATTTTA
TCTGTATGTTTAATTTTAGATATGGTATAATTATGT
TCTGTATTTTAAAATTGATGTATTTATGAAATTGAT
TCTGTAACGATTTAAGTTCGGTTTATTGTATAATTA
TCTGTGGATGAAGTTTTTTTCGGTAATGATTTTTAG
TCTGTGGTATTTATTGTGTATTTGTGGTTAGTTTAT
TCTGTATAATAATTTGGTTAAAATATATTTTATGTT
TCTGTTTTTTTGATTAGGGGAATTAATATAATATAT
TCTGTTTTAAAGAAAATATTTTGTTTGATTGATTTA
TCTGTTATAAATGTGATAGAGAGAATATTTTATTTA
TCTGTAAGTAAAGATAAGTACGAGAAATTGTAGGTA
TCTGTATTATTATTTGAGAAAAACATATGAGAAAAT
TCTGTATTTTAATAGTGAATAATATTAGATTTATTG
TCTGTATTGGTATTTATGAAGTGTTTAGTGGTAATG
TCTGTTTTAGTAGTAGTAGGAGTAGCGGAGGTAGGT
TCTGTTAGGTATAAATTTTGAGTTAGAAGGATTTAA
TCTGTAAGTTTATTTATAAAGTTTGAAGAATTATTC
TCTGTAAGAGAGAGGTAATTATGTTTTTATTGTTTT
TCTGTTTCGAAAGACGTTGATATTAATATTAGGATT
TCTGTAGAGTTGGTATGTATTTAAATATATAATTAT
TCTGTTTATTGAATCGATTGTTTTATTTTTATTTTG
TCTGTTAAGGATATTTTTAGTATTAAGAGGAATAAT
TCTGTAAGGATTATAGAAGAGTATTATTTTAGTTTT
TCTGTTTTTTTGTTGTATAGTTTATGAAACGTGTAG
TCTGTATCGATTGTGGGTTTTTAATATATTTATGAA
TCTGTTTTTTTAATATATTATATTTTAAAAATATAA
TCTGTTTATTGGGTTTTTGTATTTATAATTTCTAAA
TCTGTATATTTTTTTTTTTAGTATTATTAATATAGT
TCTGTAGTTTTGTGTTTTTTTTTTGATGGTGGTTTA
TCTGTAGTTTTTTTATGTTAATTATATTCAGTCGAG
TCTGTTTCTGAATATAAAATATTATTATATAATATG
TCTGTTTATATTTTGGATGTATAAATGGATTAATGA
TCTGTGTAGTTCGGTTGGAATTTATTCGTTTTTTTT
TCTGTTTGTTAAGAAAAGTATATGTGTGTATTCGTT
TCTGTTATATTAATTAAATGATTATGATATATTAGA
TCTGTTCGGTTTCGGTTTTTATTTAATATGGTTGGT
TCTGTAAAGTTGATGATTATATTGGTGTTGTTATTG
TCTGTTTTTATTTGTTATTTTTTTTTTTTTTTAAAA
TCTGTATGTAATAATATTATTTTAAATGGGTTAATA
TCTGTATTTTTTTTTTTATTTTTAAGAATTTTTGTT
TCTGTTATTTGTTATTTAATATTGATTTTAAACTTT
TCTGTAAATCGAAGTTTTGAAGGAAATTAAAAAAAA
TCTGTTAGCTTTTTTCGTAATTTAATATAGATTATT
TCTGTTTTATATATATGTGTAAGATTAGGTTTTTTT
TCTGTTTTTTTAATTTAAGAGTTCGAGTGATTACGT
TCTGTAGTTTTTGTATTGAAAGTTTTGTTGGATTGA
TCTGTAAAAATAAAAGATAGAGAAAACGATTATTTT
TCTGTAAGTAATTATATATCGTTTTAAAAAAAATTA
TCTGTGAATTGGGTGAAGAAGTATGGAGAGCGATTA
TCTGTGGGTTTTTATTTTAGTAATAGAAAAAGGTCG
TCTGTGTAAATTTTAAAAATATGGTGGTATGTTATA
TCTGTTTTTGTGTTATTGTTTTAAGTATTTGTAATT
TCTGTTTAGTAATATTAGAAAATTTGAATTTTTGGA
TCTGTTATTATAATTTAAGGAATTTGTATTTGTTTT
TCTGTAGTATGAAATAAAAATAAATTAGAAAGTTTT
TCTGTAGTAAGATTTATTGGTTTATATAAAATTAAT
TCTGTAGAGATAGTATAAGTGTATTTTTTTTATGAT
TCTGTAATGTTTTTTTTGTTTGATTGGATTTTTTTT
TCTGTTATTTTTATAAATTAGGATATTTTTTGTATA
TCTGTGGGAATTAATTAAAATTAAGAAAAGACAGTG
TCTGTATAAAGTTTTTTTGAGTTTGTAAAGTATTTT
TCTGTTTTTTGCTGATTGGTTTGGGATTGTATGTTA
TCTGTGGTTTATTAATTATTGGTTATGGTTATAATG
TCTGTTTTTTTTATTTTATGTTTTGATGTTCGAAAT
TCTGTTTGTAAAATTTTTTAGTATTATATTACATAT
TCTGTTTAGAAAGTGTTTTAATTTTAATTTTTTTTT
TCTGTTTAGTTGAAGGAGTATTGGGTTATTCGATAA
TCTGTTATAAGTTAAATTTATTTTTGATGTAGTTAA
TCTGTAAAAAAAGAGGATATTGTTGATTGGATTGAA
TCTGTAATAAAAGCGTTAATAAAAATTCGAAAGACG
TCTGTGTTTTTGGAAGTATTTTTAGTTTTCGTTGAT
TCTGTTTTCGATTTTTTGTAAATTTGATGATTAGTA
TCTGTTGATTTTATACGTTAAATTGATTTGTTAGTT
TCTGTAAAGTGATAATTATAATTTTATGTTTATTAT
TCTGTTTTATTTTTATACGTTATTTTTTTAATTTTT
TCTGTATTTGTTGTTAGAATTTATATATTGTTTCTA
TCTGTTGTTTATAAAATTTGATTTATTTAAAGTTTA
TCTGTTTTATCGATAAGGGTAAGGATATCGGTTATT
TCTGTTCGAATTTATTTTTTTTGTAAAAGTAAAATT
TCTGTTCGTGAAGTGAAAAGAATTATAATATATTAT
TCTGTTTGTTGTTGAATTTGTTTTTAATTCTTTGAG
TCTGTTATATTAGAAGAATTGATAAATAAATTAAAG
TCTGTTGTATTGAATGATTTATATTAATATTAGGGC
TCTGTATATTTTTAAATGTTAATTTTAATCGATTTT
TCTGTTTATTGTTGATAGGTTGTTTCGTTTTAAAAA
TCTGTTTTTTAATTTTAGTTATAAATTATATATTAG
TCTGTTTGTATAGTTTATTTAATTTTTAGTTGTATA
TCTGTTAGAGTATGGTTGATATAGTGAAGAATGATG
TCTGTTTTTGAATGTTAAAAAGTTTGAATTTTATAT
TCTGTTCGGTAGATAATGTTTTTTTTATGAGTGTCG
TCTGTTATTTGGATGAGTTTGATAGGTTTTATAGTT
TCTGTTAATTTTATTATTTTTTAAATTTAATTGTCG
TCTGTTGTTTTGGGGTTTTTGTTTTTGTATTTTTTA
TCTGTAATTTTTTAAAAATTTGTGTAAATTTGTTAA
TCTGTGTTGTTTTTTTACGGTGGGTTATGATTATTT
TCTGTAATTAAATGTAAATTGTTTCGTAAAATTGAA
TCTGTATTTAAAATTAAACGATATTAAGTGATATTG
TCTGTTAATGAGTGTAAGAAGGTTGTAAGCGGATTA
TCTGTATTTTGTTTCGAAAGATTTTAGTTTGAAATT
TCTGTTATTCGTGAAGGTTAATGATTCTAAATTAGT
TCTGTGAAAAGATATTTTTTTTTGTAGAAATCATTT
TCTGTGTGTTAATATAGGAGTTAAGATATGTGATGA
TCTGTTTTGTAGCGATTAGTTTTATTTTTTAGGTTG
TCTGTATATGTGATTATGTATCGGATTAGATTGGTT
TCTGTGGGAAAAGGGGAGATTATTGTTATCGTCGAA
TCTGTGTGTTATGATGCGTTTTGTTATCGTCGAGTT
TCTGTTTATAAATATGGTTTTGATAAGTTAGGAATA
TCTGTTTTTTTTTTTTATTAAATTTTTTCGAATGTT
TCTGTTTTATAATATATAAATGTATAATAAATTAGT
TCTGTAGTACGATTTAGAGTAGATAATATTTTAGGG
TCTGTTTTTTTAGTAATTTTTATGGAGTTAGATCTT
TCTGTGTAAGAATTATGGATCGGTTGTTTTCGTTAT
TCTGTAATGAAAAAAAGATATTAATGTGTATCGAAG
TCTGTTTTTTGTAAATTGGTATTATGGTGGTATTTG
TCTGTGAAAGTTTTAAGAGGATTTAATCGATGAAAT
TCTGTAATTATTGTATTGAAGAAAGGTAGTAGTGAC
TCTGTGAGGGAGGTTGTGGATGTTGTGGATTGTATA
TCTGTTTTGTAAATTTAATTTTTTATTTTTGTTTTT
TCTGTTTTTTTTTTTTTTTTATTTTTTGTTTTTTTT
TCTGTTTTTATGTTTTTATTGATTTTGATTCGTTTA
TCTGTGAAAAGATAGAGTTATTATGTTTAGATATAA
TCTGTTTAAGATGGGTGTTAAAATTTTTATGTTAGT
TCTGTATTTAAGTTAGTATACTTTTTAAGAGTTAAG
TCTGTGTGAAAAAGTTAAATTCGTTTTGGGTTTTTC
TCTGTTTGTCGTTGTTGGTTATTATACGTTTGAGAA
TCTGTGTTGATTTAAAAAGAAGAAGAATTGATTGAG
TCTGTCGGATATGATTAAGAGGATAAGTATAGATTA
TCTGTATTTAATATAAATTTATAGGAATATATGTTA
TCTGTGATATTTTAAGTAACGGTATTGTGGTTAATT
TCTGTCGTTTATATTATAGTTTTTAGAAGTAGGAGC
TCTGTATTGATGTTAGGAATTTTTTTGTTTATTAGG
TCTGTTAAGTAGATAATATAATTATATTTGTAATAG
TCTGTATTTATTGATTTTTTTTAAGTAAGTTTTGTT
TCTGTGTTTTATATTTTGGTGTTTAAATTTGTTAAT
TCTGTTCGGAGATGTTATTATGTGGGATGTTGTTGT
TCTGTTTGGATCGGAGATGATTTATGGAAAATTAAT
TCTGTGTTGTGAGTGAAAATTGAAAAAGAGTTATAA
TCTGTTTGTAGAAAATTGTTAAAATGTTTGTTTTAT
TCTGTTATTTATAATATAAATATAATATAAATAATA
TCTGTTGTTTTTGTTTTTTTATGCGTGTTAGGAAGT
TCTGTTTTTCGGGAAAATAAGAAAATAGAGAGATTC
TCTGTATAGAAGTTGTAGTTGTATTAGTTGGAGTTA
TCTGTATTATTATGATTGGATTTTTGTTTTTTCGAG
TCTGTTAGAATTTTGTTGTATGTTTGGAGTATCAAT
TCTGTTTTTGGTTTATATAATTTGTTTAAATGGATA
TCTGTTTTTTAGGGTTTGTGAATTTGAGATTGATTT
TCTGTTGGTTTGGAAAATAATAAGTGATATAAAGAT
TCTGTTTGTTGTTAAATATGAAGATATATTTTAGAA
TCTGTTTTTTTTATTAATTGATTTTAATATTGTTTT
TCTGTTTGTAGTGTTTTGAAGATAAAGTAATCGGTT
TCTGTAATCGAATGTTAGGTTTTGTATTTAGATTTA
TCTGTAATTTATACGTATATTTTTAAAATTATTTTT
TCTGTGGTTTTTGGGGATAGTTTAATTTGAGGTTTT
TCTGTATTATTTGAAGTATAGAGGTTTTTTATTGGG
TCTGTAATTTTAAAATACGTATTATATATGTAAAAA
TCTGTAATTGATAAGTAATGAAAAGTAAATTGGAAG
TCTGTATAAAAGTTTAGTTTAGAGAAAAAGTGGACG
TCTGTATTTAAATGTTTTTTTTCAAATGATTAATTT
TCTGTTATATATAATCGTTATGTTCGTTTTGATATA
TCTGTAGGATTATGATTTGTTTTTTAAATTTTAAAA
TCTGTGAAGATTAAGTTAAGTTTTTTCGTCGATTAA
TCTGTTATAAATGTTTTTTGGTAATAATTAAAAGAT
TCTGTTTTAATAGTTTAATTATGAATGGTTAAGTTT
TCTGTTGTAGTTTAGAATTTTTAATTTGGATATTGA
TCTGTATATTAATATTTTAAATTACAAAATTTATAA
TCTGTGAGATTTTTTTTTTATTAAATTTTTGGAAAA
TCTGTTGGAGTTGCGTCGATGGGAGTGATGAGATTT
TCTGTTTTTTTCGGTAGTTTAATATTTTCTTATTTT
TCTGTTATTAGAAATTAATTATTTTTTATATAAATA
TCTGTTAATTTTTGGATTGATATAGGTTTTGAAGTA
TCTGTTAATGATAAAGAAAAAGGGGATTGTTAGTTT
TCTGTCGTAATGTTTTTAAATTATTTATATAGGAAT
TCTGTAGGTGTTTTTGTGAAGAAAAATTGTAGTAAT
TCTGTGTAAAGATAGATATTAAATTATTTTTGGACG
TCTGTGTCGGTTAGTTTTATAATGATAAACGAAAAA
TCTGTTTGTTTAGTTGCGGGATAGTTTGGTTGTTGG
TCTGTTTGTTTGGTTTGGTTAATATGGTTTTTTTGT
TCTGTTTAGTATTTGATGTTTTTGTTCGGCGTAACG
TCTGTTTTAGAGATTTAATTTTGAAATGTGTTAATA
TCTGTAAAGGATTTAAAATTATTAATAATTTTTTAT
TCTGTTCGTTGTTTATATATAGTTATAAGATATATT
TCTGTGCGAGGTATTGTAAAGATCGTAGTAGTTATT
TCTGTTTTATTTTTTATATAATATTTGTTTTTTTTT
TCTGTTTTTTTCGTTGTTTTTTTTTTTGTTAGTATA
TCTGTGTTAATTTTTATATGTTTTAGTAGAATAAAA
TCTGTAGATTAAATAATTTTATAAATTGTTTTGTAT
TCTGTATAAGTATATTTATTATAGGTATTTGTTATT
TCTGTTTTTTTTTGTATTTTTATAGGAATTATTTGT
TCTGTATTGGTTTTTTTGGATGTAAGTAAAGTTTCG
TCTGTTATATAATTATTTATATACAAAAGGTTTATT
TCTGTATAAGTATAAATGATTTATGTATTTGAGTTA
TCTGTAAAGATAGATGAGAAGATGAACGAACAAAAT
TCTGTAATTATTTTAAATTTTTTTTGTATAGAAACG
TCTGTAAAGAAATTTATATTTAAAATTATGTTAAAA
TCTGTTTTTGATTGTTTTTTGCGTTGAGTATGGTTT
TCTGTAAGAGTTTAGAGATATTTAATAGGGAAATTA
TCTGTCGGAAGATTAATGGATGTATATAGTTTTTGG
TCTGTTGATGAAGATGATTTTTTTGTGGATGAACTG
TCTGTTTTTTTAGTGTTTTTTTAGGTATTTTATGTA
TCTGTATGGAATTTTCGAAATTGATGATTGATTTGA
TCTGTGAGTTTGATTGTAGTGATAGCGGTTTAGATG
TCTGTTTTTTTTTATTTTTTTTTATTTTTATTGGTA
TCTGTTGATTTTTTTTTTTTTTTTGGTTTTTAGGGT
TCTGTTTTTTTTGTTTTTATTAGAGATTTGAAGTCT
TCTGTTTTTTTTTTTTTTATTTTTATTATTTTTTTT
TCTGTGGAAGAAATTGAAGTAAAAGAAATAGGGGAT
TCTGTAGAAGTTGTTTATAATTGTTATATGAGTTAA
TCTGTGATAGAGAGATTTTAAAGAATGGGCGGTTGG
TCTGTAGTAGATTTGATTATTAGTTTGTAGAGTTGT
TCTGTGTGGGATCGGAAAGATATGCAGTTATGATCG
TCTGTATATATTGGGAAAAAAATTTTAGTAAGATGT
TCTGTTAAAAAAATAATTGAAAATATATGGCAATAT
TCTGTAAAAATTATTTAATGAAAAAATAAATAGTAG
TCTGTGAAAAGGAAATTGGTATAGAGGAATTGGTAA
TCTGTTTCGATGTTTTTTATATTCTTGATGGAGTAA
TCTGTAGTATTATATGAAGAATAAGAAGTGTTTTGT
TCTGTGTTTTGAGTTGGAAATTTAGTAAAAGTTTTG
TCTGTGGTTAGTAGGTGGTTTAATTAAGAGTTGTTG
TCTGTCGTTTGTAAGTAATTTTTTTATTTATTTGTG
TCTGTTGGCGTAGTTGGAAATAAGGGTATTAATAAT
TCTGTTTTTTTTATTGATTGTAAAAGATTTGAAATT
TCTGTTTATTTTTATATATTTATATTATAAATAATA
TCTGTTTTTTTGTTGTTAATTTAAATCGTATTCGTT
TCTGTTAAGAAAGTAAAATCGATTAGATATTGTAGT
TCTGTAGTAAATGTAGAATTTATTATTGAAAAGTGA
TCTGTAATTGATTAATTTTAAAATATATTTTAAAGA
TCTGTGTTTTTGATTTTTATTAAGTTTAGGGTTTTT
TCTGTTAAAAAATAAATTAATAAAAGAAAATATTTA
TCTGTTATGGTTTTTATGTATTTTTTATTATTAATC
TCTGTTTTTTTAGTGTTGATTTGAATGGTAATGTGA
TCTGTTTTGGTTTTATATATTTATTTTGTTTTTATT
TCTGTAATTTAAGTATTTGTTAATTTAAATAATTAT
TCTGTGTAATTTTTTTTTTTTTTTTTTGTATTTTAA
TCTGTTATTTTAAATAAATTTATTTTTTATTTAATT
TCTGTTTTTTTAATTAAAAATAAATTTAATAATATT
TCTGTTAAATATTTGAAAAGTAATAAAATTAGTTTG
TCTGTGGTTTTTTATTTTTATTTAATAGAGGAGGCT
TCTGTTAAATTTTTATAATTTTTTTATATAAAGGAT
TCTGTTTTTTTTTAAGATTGGACGTAAAGTAAGTAT
TCTGTGGAAATGAGGTATTCGTTAGGGTTTTTTTTG
TCTGTTTTTTTTTAAAGATTTTATAAAAAATGTTAG
TCTGTTTGAAGAATAGAGAGATTTTGAAGTAGAAGT
TCTGTTAATATTAGAAACGGAGTTTTTGAGGTAGAT
TCTGTAGAGATTTATTCGTTTTAGTATTTTATTTTG
TCTGTACGATGAAATATATATATATTATGTAAAGTA
TCTGTTTTTTTTTTTTTTTTTTTTTTCGTTATTTGT
TCTGTGAAATTCGGATTATAAAAACGTTTAGAATAT
TCTGTAAGAGAGTTTGGTTGGATGGGTAAAGATATT
TCTGTATTTATTATATAAATTATTTTGTTTTATGTG
TCTGTAAATAAAATTATACGATTTAATTGGATTTGG
TCTGTGTTCGATATATGTGGAATATAAAGTAAAATT
TCTGTGTATGTTTTATGTATTTATTAGTGTATATTA
TCTGTAATGTTTTAGAATTTAATGTATTTGATTAAT
TCTGTTTTTTGTAATTTTTTTGTTTGTTTAAAAATT
TCTGTAGTTTTTTTAAATTTTTTGTAGGTATTTTTT
TCTGTTTTGTAAATTTAGTAAGATTATATATCGATA
TCTGTGTTATTGATATTGGGAAGTTATTATTTTCAT
TCTGTTGATATTTTAGATGAAGTTTAGAAGGAGCGT
TCTGTGGTATAGGAGAGGATACGTGAACCGAGGTTT
TCTGTGTTATTGTAATTATTTATTTTAACGATTTAA
TCTGTTTAAAATCGTTGATTATTTGATCGTTGTATT
TCTGTGTTTTTTTAAGTTTTTTTTTTTATTGTTTTG
TCTGTGTAATTTTTTTTTTTTTTTTATGTGGCGGTT
TCTGTAAAAATGGGTTAAATAGGGAACGGGTTAAGA
TCTGTTATTAAATATGTTAAAAATTTAGTTTTAAGT
TCTGTTTATTTATTTTTGTTTTGATATATTTAATGT
TCTGTAGATTGTTTTAGTTTGATAAAAAAAGAAAGA
TCTGTAATATGGTTTTAAGTTAATGTGTTTTAAGTA
TCTGTTTACGTGTTAATTTCGTAGTTGGTTTATTTT
TCTGTATTGTATTTTAATTTAAGAACGTAGAAGAAA
TCTGTAATTGAAATATTTTAAAAATAAATTTTATTT
TCTGTTGGATTTTTTTTATAGTAGATATTTTATAGA
TCTGTAATTGTAAGAGAAGTTAATGAGTGGATTTTT
TCTGTGTCGTTGAAGTAATTGATTGATGGTTAGATA
TCTGTGTTTGTGAGAGTATTAGTTAGTTTTGAGGTT
TCTGTTGTTATAATTATGTGATAAGATATTTTTTAG
TCTGTTATGTATTTGTTTTATTTAAATAAAAATGTA
TCTGTATAAGTGTAAATAGTTAAGTTTATTAAAGAT
TCTGTGTGAGAGTTATTTAAATTTTTTAGTATTATA
TCTGTGAAGTTTTGTTGAGAGAGATATTTTGAATTG
TCTGTTATTTTAAAAGTTATTTTTATTTTTTTGTTT
TCTGTTTAAAGTCGTTTTATTTTTTGTGGTTTTGTT
TCTGTAAATTGTAGAAATTAGTTCGAGAAAGAGTTT
TCTGTATACGATTTTGATGTAATTTTGAGTTTTAAT
TCTGTGTTTAAGTATAATTTCGTTTTTTTAGATATA
TCTGTTTTTTTTTTTTTTTTTTTTTTTTTTTTTTTC
TCTGTTTATTGGTTGTTAGTTATTTATTATCGGTGG
TCTGTTGGACGTTGACGTAAATGGGAGGGGATATGT
TCTGTTTAGAACGTTTTTTTTTTTTTTGACTGGGGT
TCTGTTTTTGTATGTAGAATTTGGTATGTGTTTAGT
TCTGTATTAATATGGGAAGGTTATTTGATGAGATTA
TCTGTATGGTGGATGTGGATTTAAGATTTATGTATT
TCTGTTAATGGATTTAACGAGATTTAGTTTTTGTTC
TCTGTTTTTTTTTTATATAGAATGTATCGTATTCTA
TCTGTTAAGAGTAAATAAAATGAAATGTTGTAGGGT
TCTGTATAATGGTATATGTATTCGGATGATATAATT
TCTGTTTGTATTTGATTATGAAGATATAATAGATGA
TCTGTATGGGATTTAATTTTTTAGGGATGAATTTTT
TCTGTTTTTTTATAAAGATGATATAATATGTTGTTG
TCTGTGTGTTATTTTTAGGGTTCGTTTGATTTTATG
TCTGTTTTAGGGTTTGATATATATTTTTTACGAGTC
TCTGTATTAGGGTTTTAGAATATTTTGTTATTAGTA
TCTGTGGTTAATCGATAAAAAATATAGTATTTAATT
TCTGTTTTGGGGGATTATTGTTTTATTAATATTTAT
TCTGTAAAATTTTTATCGTAATGTAATTAAAAATTT
TCTGTAAGAGAGTGAAGTTTTAGATTTTAATAATTA
TCTGTTAATTTTTAGTTATTAATTAGTTAAGGTTAG
TCTGTAGTGGAATTTTTAAGAAAAATTGTTGATATA
TCTGTTGTTAGTAGTTAGTTGAAATTTTTTTTATAT
TCTGTATAATATATTTATAAAATTATAAATTAAATA
TCTGTTAATAGGATAATGGTACGTAATTGATGTAAT
TCTGTTGATTAGGTTGTATTAAATTCGAGTTTGTTA
TCTGTAAAATTAAAATAAGGGGTAAATATATTAGAG
TCTGTTTATTGAACGGTTATGATGAATTTGTAAAAT
TCTGTTTAATATGTATTGACGAAGGTTAAAATTTTA
TCTGTTGACGTGTAGTAATAAGTATTAAGATATAGT
TCTGTTTTAGTTTATTAATATTGGTAAAAGAATTAT
TCTGTGATTTATATAGTGTTTTAAAGTTATTGTGTT
TCTGTAATGGTTGTATCGTTTAAAGGATGTAAGGAA
TCTGTTGTTAAATCGATTTGTGGGTTTATTATTTCA
TCTGTAATTTTTTTTTTGGTGGTAGTTTTAAGATTT
TCTGTGATTTTTACGATAGATTAGAGATATATTATA
TCTGTATGGTTATTTTTTTAATTATTTATCGTTTAT
TCTGTAGAATTTAGTTTAATAAAGTTTGTTGGTAAG
TCTGTGGGTATAATTGTTGTTAAAATATTATTAATG
TCTGTAGATAAATTTTAGATTAAATTAATTTAAGTA
TCTGTTTTTTAAATAATATATATTAGTTTTATTAAA
TCTGTTCGGGTTCGGGTAAAAGGAATTATAATTTTT
TCTGTAATAGTTTTGAAAGTAATAAATAGAATTGGA
TCTGTGTTAATAGATCGAATATTATTTTTTAATTTG
TCTGTTATAGTATGTAGTTTTTTTTTTTGTTTATAG
TCTGTTTTTTTTATTTGTGTTACGTTTTTAAAGTTG
TCTGTCGATGCGATTGTGTTTGATTTTTAAGTCGTT
TCTGTGTTAATTAGACTATAAATTATTTGACGTGGT
TCTGTGGCGTAAGAGTATTAATAAGATATTTATATA
TCTGTTTGTATTTGGTATTTTTATGTTGTTTTTAGT
TCTGTAGGGAGTAATTTTTAATTTTTTATTTTTTTT
TCTGTGGGGTTTGATGATTGTTAATGTTGGGTAATT
TCTGTATTAAATTAATTTGTTTTTTTTAAATTATAT
TCTGTATTAATATATGGTAAGTTTTGGATTTCGTAT
TCTGTTGTTGTTTTGTTTTTTAAATTATTTTAATAG
TCTGTTGTATAAATTAACGAGTATGGGAATTATGAA
TCTGTATTGGTATTTATTATTATTAATAGATATTTT
TCTGTCGAGTTTTTATTCGTCGTATTTTGAAGTCAA
TCTGTTTTTATTTTTTGTATATTATTTTTTATTTGA
TCTGTAATTATGTTAAGTAATTTATAGTATTTATTT
TCTGTTATTATTTAGAAAAAAAGGTGTATATTTATT
TCTGTATTTATAGTTTTAAGATTAATTATTAGGGGT
TCTGTATTTTTGATTAGTTAGATATTATGGGAAGTG
TCTGTATTATTAAAATAGAGAAATTGTTTGAGATTT
TCTGTAAAAATATTTTAAATTTGTTAATTATAGTAA
TCTGTTTAAATATTTTTTGCGTTTTTTTTAATATTT
TCTGTTTTTAAATATTAAATTTAAATTTGATACGTT
TCTGTAATAGGAGATGATTAGATAAGGGTTGTTGTA
TCTGTTTATTTTAAATTTTTTTATTATTGAGTTAGC
TCTGTGATTGTGTTGGACGAGTTATTATTAATTTTT
TCTGTGAGTTTAATAATAAGTTTTTAATTTTATTAT
TCTGTTTATTTTTGTATCGTTTTTAGTTTTGATTAA
TCTGTCGATTGTAAAGTTGAGTTATGCTTTGTTTTT
TCTGTAGAATGGTTTATTTAAGATTGGAATATTAAG
TCTGTATTTTTAATTATTAAAAGTTTTAAATTAAAT
TCTGTCGAATTTTGTTTTAGAAGTATTTGGGAATGT
TCTGTATTTTAATTTTTGGTTAATTTTAGGATAATT
TCTGTATCGAATTTTGTGCGTTTTTTATTTTAAAGT
TCTGTGTGACTTATAATTGGAAGTGTGAATATATTT
TCTGTTCGAATTATTATGGGTATAATTATCTTTTAT
TCTGTGTTTTGTTTTTTTTTTTTATTATATAAATTA
TCTGTTTTTTTAATATTTTTATATATTTAATATACG
TCTGTTTGGTTAGATTTAGAGATTTTAGAATGACCA
TCTGTAGTTTAAGTAAGTAAATTTAGAGTAAGGTTT
TCTGTATTAAAAAAAAATATTATAGAGAAAAGTTAG
TCTGTTTATTGAGATAAATTAAAATTATAATATAAA
TCTGTTGTGATTTTTTTTGTTTTATAGGATTATGGA
TCTGTAGTGAAGGAAGAGTCGTATGCGTAGTAGTGT
TCTGTGCGTTAGTGAATGAATTAAGAGGTTTTATTT
TCTGTAATTTGTTTGATAGGTTTTAAATTTGGCGAT
TCTGTTGTTTAAAAAAAAAGATATATATTGTTTATT
TCTGTAAATTGTTTATAAAAATAGATACGGTTAAGT
TCTGTGGTTTTTATGTTATTATTAATTACGTAATGA
TCTGTTTTAAGAAAAGTTTAAGAGCGTTCGATTTAA
TCTGTAGAGATGGAAATGTTGTGTTATTTTTGTGTG
TCTGTAAAAAATAAAAGTTTAAAAGTTAGTGTTATG
TCTGTTGGATGTTTGGTTTAGGACGATTTGGCGAGG
TCTGTGAAGAAGAGAGGTCGAGTATTATTATCGCGG
TCTGTTTCGGACGTGGTGTTAGAAGTGTAATTTAAA
TCTGTTAAAATTTATTTAGTTGAATTAATTGTAGAA
TCTGTGTATTATATTATGAGGAAGTTAAAGTAATTA
TCTGTAGTTTATGAAAAATGAAAATTAATTTTTTTG
TCTGTATTATAGTTTTATTAGAAGAAGTGGTGTGAA
TCTGTATAAGAAGTTCGGGTGGGATTTTGAGTTTTA
TCTGTTTAATTTGTTAAAATGAAAATATTAGGGATG
TCTGTTGTTTTATTTATACGTTTTATTTTAAATTGT
TCTGTGAGTATGTTTGTTTGTTGATTATTTTTGTTT
TCTGTAGAGATTATATGGAGGTTAGTTTTTTTTTTT
TCTGTTTAGTGGTGGGAATAGTATTATAGAAAAGTG
TCTGTATAAATAATAATTAAAATATAATGATATTAT
TCTGTAGTTATTGATTTATTTAGGGTAGTTTTTTAA
TCTGTTACGTATAAATGAATTATGAAATATATACAA
TCTGTGGGTTATATTTTGTTATTTAGGTGGCGTTAT
TCTGTATTTTTATGAAATAAGTAGGATAATTACGGA
TCTGTTTGGGGATTTTAATAGGTTTGATTTGATTTA
TCTGTTTTGTATTTATTGGAGTATATATAGTAATGT
TCTGTTTAAATGAGAAAATATTAGGATTTATATTTT
TCTGTAAATAAATGTTTAATTTATTTATATATTATT
TCTGTTTACTATTTTTGTTTTTTGTTTTGATTTATA
TCTGTTAAAAATAAAAGTTTTATGAATTTGAATAAA
TCTGTATTTTTATATCGATATCGATTAATTGATGTT
TCTGTTATTATTTTATGTGTTTTTTTTAATTGTAAT
TCTGTAGTATAACGGTTTTAGAAAATGAGTTTTTTG
TCTGTTGTTTTTATTTTATTTGTTTTGTTATTTTTT
TCTGTTAAAATTGTTTATAAGTAGTTTTAATAAATT
TCTGTGAAGTTAATATAGAATTTAAAAGAGAATGTA
TCTGTAATTTAATAATTGTGTTTATATGAAGAGAGG
TCTGTTTAGATAGTTTGTTAATAGTTTTAAATTAGT
TCTGTTATTGTTTAAATTATTAGTAGGTTTATTAAG
TCTGTGAAGATTTGTTGAAGTGATGGTTACTTTTGT
TCTGTTTAGGATAGATTGCGATTTAATTGCTTAGCG
TCTGTATTGGGATTGTTGTATTTTTTGGAGGTGGTG
TCTGTATTAATTATTTTTTTTTTTTAAAATAGCATA
TCTGTAAATAAGGGATTTTATTTATTAAAATGTTAG
TCTGTGTTGTTTTTTTAGTATTTTTTTTTAAGTTAG
TCTGTTAAGAAGAAAATGATGATGATGAGAGTAGAG
TCTGTTTAAATTGGTGTGTTTATGTTATTTTTGAGT
TCTGTGGTAATTGATGGTTGAAAATTTCATAAATTT
TCTGTTTTCGTTATTTGGTAAGGATAAAACGATTCC
TCTGTAATAATTTTGTTTTATTGTTATTTTTGAGAT
TCTGTTAATTCGCGGTTTATCGTGGGTAATCGGTTT
TCTGTATTACGTTTTTTTATAATGAAATTAAATATA
TCTGTTGAAAAATATTTTTTTCGTTAAAATATTTTG
TCTGTGGATTAGTTTAGAAATATTGTTGTTTTTGAT
TCTGTTTTAAAGGTTTGTTATAATATCGGTAGTTTT
TCTGTTTCGTTTTGGGTGCGAGAGGTTTCGAGTTCG
TCTGTCGTTTTAAGTAGTTTATTAGTTCGTTTGTTG
TCTGTATGATTTGAAGTTAGATGATGCGGTTAATTT
TCTGTAGTGGTGATTTTAGTATATTATGTTTTAGTA
TCTGTTTTTTTTTTATTGGATTTTCGTAAAGAATTT
TCTGTGTTCTTTTATTTGGTTTAATATTGTTGTTAG
TCTGTATTTAAATGGGTTTAATATTAACGTTATTTT
TCTGTGTATTTGATATTTAAATTTTTAATGGAAAAA
TCTGTTTAGTCGGAAGTAGGAAGTTGATTTTATTAA
TCTGTATGTTTTATGTTTTGTAATTGTATTAAATTA
TCTGTAATAAAAATAAATGTATATTAGTTTTTTATG
TCTGTGATTAAGTAATTATTTTTATAGAGAGATTGG
TCTGTTATATTTTTGTTTTATTTATATTTATTATGT
TCTGTTTTTTTTTCGAGTTTAAGAAAGATTGAGGAA
TCTGTACGTAGTAGAAGAAGAAGAAGATGGAGATGT
TCTGTAATCGAAGAGATATCGTAGATAATTATTAAA
TCTGTTTGAATGTTTTGGCGATAATTCGAATATTAC
TCTGTAAATTTTAAATTTTGAATTTTATTTTATTTT
TCTGTATTGATTGTGTTATTATTTTCGTTTTATATA
TCTGTGAGATAGTGTTTATAATAAATTTGTTAATAA
TCTGTTTTTTTTTAGTTTTATATTATTATTTATTTC
TCTGTTTAAATAACGAGTTAGAGTTATTATACTAGG
TCTGTTTATTATATTTAAGTTTTGATAATATGGTAG
TCTGTCGATTTAAATTATGATTGGTATTGGAAGTTT
TCTGTGTTGTGTATGATTAATTGATAAATAATCAAA
TCTGTGTATAGAAAACGATTAATTTGGTTTGAATTT
TCTGTATATATGGTGTTTTTTTATATATTCGTTTTT
TCTGTTGTAAAGTTGTATATTTGTGCCTGATTTATG
TCTGTTGGTATATTTGTATTAAGTAGTTGATATATT
TCTGTTTTTTTAATTTTATTTTTTATGCGTTTAGTA
TCTGTAAGATTGATATTGATAGAGTAAGATTTGGGA
TCTGTTAAAGTTAGAAGTAGAAGAGAGATTATAGTT
TCTGTAGAGTATTTAGAGAAGTGTATATGTATTTTA
TCTGTGATAAGTTTTTGTTTAATAGTATTTTTTAGA
TCTGTTTTATTTTAATTTGTCGGTTGTAGTTTTAAG
TCTGTTGAGAAGTTTTAAATTGTTTTTTTTTATTAG
TCTGTTATTTATAAATTTAAATATTAATTATTATTT
TCTGTAGAGTTTGGTTTAGTAGGTTTGTGGTTATGT
TCTGTAAAGTTTGTAATTTTATATATGGTAAATTAG
TCTGTTTTTATAATTTGAATTCGTAAGTTGTTTTTC
TCTGTTGCGATGTATTTGAGGTTTTGATTTGTTGTT
TCTGTTGTTGTGGATTATATATATATATTTTTTATT
TCTGTTTGCGGTTGGTGTAATGTTTTTATCGATTAT
TCTGTTATATGATGTAAGATATAAAGATGTTTGTAG
TCTGTAATTTCGTTTTTTTAAAAGTTATTAATTAGT
TCTGTTATTATGTAAGTTATATTTATGTTTGTATAT
TCTGTTTTTTTTTTATGGTTTAATGATTAAAGTCAT
TCTGTAATTGTAATCGGATTTGAGAAGGTAAAGTAG
TCTGTAAAATTTTATCGATTTGTATATTAATAATTT
TCTGTTTTAGAATTAGTATTAAGAATAATTAAAGAT
TCTGTTTTATTTTTTTTTTATTAGATTGTTTAGTTA
TCTGTTGATTTTATTTGGATTTTTTATATATTGTGT
TCTGTTTATAGAAGTGTTTTTCGTCGATTTTTTATT
TCTGTAATTATTAAAAGTATTATTTGAATAAGAATC
TCTGTTTAGATTATTGATTATTGGTTTTATTATGTT
TCTGTTTTGATGATTTTAAAGTTATCGATGTTTATT
TCTGTTAATAACGATAATGGGTTCGAGAGTTTTGGT
TCTGTTATTATTTTTTTTGGTTTATTTTATTTTGTT
TCTGTTATTAAATCGATGTAAAATATTTTATTATGT
TCTGTTTTTTTTTTTTTTTTTTTTTTTTTAGTGGAT
TCTGTAAAGAAAAATTATTTATTTTTTTTTTTGTTT
TCTGTAATAATTTATTATTTAAATAGTGTTTTTAAT
TCTGTTATTATAATAAAAATTTAGAGATGGAAAATT
TCTGTTCGTGTCGTCGTTTTTAAATACGTATTATTT
TCTGTTGAGTTTGGTAATTATCTTGGATTTGAGATT
TCTGTAAAGAGTTTATTATTATGGATTTATTTTGTT
TCTGTTTAATAAATTTTGTCGTAGGTTTGTTCGTTT
TCTGTTTTGTGATAGTATTTAATTTTATTGATTGGG
TCTGTTAGAGGCGTTTATGGATTTTTATAGTTTTTA
TCTGTTTAAATGTTATTTGATTTATTGGAATAGTTG
TCTGTGATTGTTTTTTATCGAAGAAGTTGGATTAGA
TCTGTTTGAATTTGGGTTTGGTTTAGTCGTGGATGA
TCTGTAGGTAAAGATTATATTATATTTTTGATATAA
TCTGTTTATTAATCGTAGATTTTTGCGAGTTTTGTG
TCTGTTAATTAATGTTATTTAGTTTTTGTTTAATTA
TCTGTTATTATAATATATTGATTTATTTATTTGATC
TCTGTATGAGTAATTGTTAGAGAGTTTTTATGATGT
TCTGTGGGTTTTATAAATTTAAGTTGCGAATTTATA
TCTGTTAGGAGGATGTTTAAATTAAAACGGATGGTT
TCTGTCGTATTGTGTGATTTAAGAAGAAAAAGGTTT
TCTGTATTTTGTTTTTATTTAGAAGTTGAGATAATG
TCTGTTTTTATTTTTTTTTTTTTTTTTTTAAGTAGT
TCTGTTTTTTTAGTTAGAAATGATTTTTTTTATTTG
TCTGTATAGTTTGTATGTTTATTAAATCAGTTTTTT
TCTGTTATTATGAAGTGGTATATTGAGTATGAGAAG
TCTGTTGTTAATAATGATTTGTTTGTGAAGTTTTTT
TCTGTTGTTTTGAGATGGTTACGTGAGTTAAGGGAT
TCTGTTGAAGTAGTGGAGAAATATTTGACTAAATGT
TCTGTTTTATATTGGATAGTTTTTGTATTTGTGTTT
TCTGTATTAAGAAAATATAAAGTTAAATTTTTATGT
TCTGTTGGAAGGAAAAAGTAGTCGTATAAAAAAAAG
TCTGTAATTTTGTGTTGTTTTTTTGATTTTTTTTTT
TCTGTATTTATTATATGTGTTTTAAAATTTGTAATA
TCTGTTTTGTATTGATTTTGATTTTATTTGGATTTT
TCTGTAAGTATATTTAGAATATTGTTTGTAATAATT
TCTGTAAATATTATTTAGTATATAATTATAATGTTT
TCTGTTTATGTGATGAGTTGAGTATTTGTTATATAA
TCTGTTATGAAATGAGTAAATTTTGATGTTTTTGCT
TCTGTGTTGGGGAAGAGAGTAGAAGTTAGTTACGTT
TCTGTATAAATAAAGTTTTGTGATGTGAGTTATTAA
TCTGTAAATTGATGTGTACGTATGTCGGGGTTATGT
TCTGTTTTAGTTATTTTATTTTCGGTTAAGTTTAGA
TCTGTTTGTCGGATATGGGTTGTGAGCGAGACGAAT
TCTGTATTGTTGTTGTACGTGTAAGTAATTGTTAGT
TCTGTTTTAAGGATTTGTATATTTTAGATATTTGTA
TCTGTTACGGTAAGGATTTGTCGGTGTTCGATAAAA
TCTGTTTATATTATTAATGATTATTTTATTAATATT
TCTGTTTATTTTTTTTGGTTAAAAATTTAAATTTTA
TCTGTTGGGTGGTAGAGGGAGAATTAATTAGTTTTT
TCTGTATATAATTATTAATGAATAAATGTTTAACTA
TCTGTTTGGAAGTGTTGATAAAGTTTTTAGAGGATG
TCTGTATAAAAATTTAATAGGATTATATTATTATAT
TCTGTTGAGTTAATAAAGTTTATTTGATTAAATTAT
TCTGTGGAGAAATATGAGTTAATAATATTTTGTTAA
TCTGTGTTTAATTATATGTAATTAATATAATTATTC
TCTGTTCGTTAAAGTAATTGTTATATTTTTTTATGT
TCTGTATTTAGTTTCGCGAAGAGAAGTTGTAATAAG
TCTGTGCGGTTGTAGTAAGGTTAGAGTTTTAGTTAT
TCTGTGATTAATTTGTGTTGTGAATATTTTGACAGT
TCTGTGTGAAGATGTTAAGGATGTTTATGTTTTTTA
TCTGTTGTTTATTATTTTTTTTTAATTAATTTTGTA
TCTGTAGAACGTAGTAGAATTAAAGTCGGAGAGTTT
TCTGTATTAGTTTTATTATTGAATTTAAATAAAATA
TCTGTATCGGATTTATTATTGTTTGAGAGTGATTAA
TCTGTTAGTGATATGTTGATATATCGAAATTTTTAA
TCTGTGTAGAAGAAGGGATTTGGAGATAAGGAGGAA
TCTGTTGTAATTTTTCGATTAAATTAGTTGAGTTTT
TCTGTTTAAGTTTAATAAATTATATGTATGTATAGT
TCTGTATTTTATTTTTTTAAGGTATATTTTTTTTGT
TCTGTCGTAAATCGAGTTTTTTTTAAGAAGTTTTTA
TCTGTTAATAATAATTTAATTGGATCAGGTTTAGGG
TCTGTTTATATAAAAAGTAGTGGTAAGAAAATGATT
TCTGTAGAAAAAATATAGTTTTAGATTAAACGAATT
TCTGTATTTAATAAATGTTTAAATAAGTTGATTTTT
TCTGTTTATTTTTTGAAATTGATTTGGTTTATTTTA
TCTGTTTATATAGTTGTGGGTGTTTGTGGATAGAGG
TCTGTTTTGGTGATTGAATTCGAAGGTTGAGGTTGA
TCTGTTGTAATATTTTAGTTTAGTAATTTTATATTT
TCTGTTTTTTATAATGGAAGTTTCATGTGAAATATA
TCTGTTATGTTTATAGGATTATATATAGTAGGAGGA
TCTGTGTTTGATATGTTAGTAAAGTTAAACGTTACA
TCTGTATGTATTGTAAGAAAAAGTATTAATATTTGT
TCTGTTAATTGAGTTATTATATATTATTATTTATAA
TCTGTAATAGAAAGTATAAACGTTAAATAGGGTGAA
TCTGTTTATAATAAGATTTAAGTTGTAATTTTTTTT
TCTGTTAAGAAGAAAAAAAATTAGTTATGATTTGAT
TCTGTTGGTGGATGATTATGTTATGTGTTTTTTTAT
TCTGTATGAATGGGTACTATAAATAATAATAAAAGA
TCTGTCGATCGAATTTCGTATATGATTTTTTTTTAG
TCTGTAGAAAAGAGAAGATGTTTTTTTTTTTTGAAG
TCTGTTATTTATTTTATTAGTTATTGTTAAAGACGG
TCTGTTTTGGATATTTATTAAAATATTTTTTTGTTT
TCTGTTTTAATTTTTTTTTAATAAATTAATTATGAT
TCTGTGTGGCGTATTTTTGTTTGGAAGAGTTAATTT
TCTGTAAGACGAATTATGATTGATTATTTTGGTAAG
TCTGTTTTGTATTTTATATTTTTTTGATTTGAAATA
TCTGTATTTTTGGATTATGGCGACGAATTAGATTGT
TCTGTTAATTATTAGTTAGGGTATTTTTTAGTTGAT
TCTGTTAGGAATTTGTGAAAATTAAGTATTTTTAAT
TCTGTGAGAAAGTTTATATTTATAGAAATTTTTAAT
TCTGTTAGTGATTATAGTTCGTAAGGAGGGTTTAAT
TCTGTTATCGGTTTTTTTTTGAAGTTTTAAGTATTA
TCTGTGTTGGGGATAATTTAGTTTAAGGTAGTTTTG
TCTGTAAAAGGTAGATTTAAATATTTTAAAGTTAGT
TCTGTAAGTTAATAATTGTGTATAATTATTCGGAAG
TCTGTTTGGAATTTAATTAATTTGTATCGATAATTA
TCTGTACGATATTTTTTAATAGGAAGATTTCGATTT
TCTGTAAAAACGTTTAGTAAGAATAATATTTATTTA
TCTGTTTGTTTAGTTAGAATTAGGGTTTTTTTTTTA
TCTGTATTTTATGGAAGTTGTAAATAGAGATTTTTT
TCTGTTTTTATAGTTTCGTATAATAATTTTTATATA
TCTGTTTTATTTTAAAAGTTGAATTTAATTATTAGA
TCTGTAATTTAAAATTTTAAATTTTAAATATCAATT
TCTGTTTTTTTTAGAAAAAGAAAAGGGAATTAGCTA
TCTGTGTTGAATGGAAAAAAAAACGAAAAAAAATTT
TCTGTTTATGCGAGATTTATATATAAGATGATAAGG
TCTGTTTTTTTTTATTCGATTCGTTTGAAGTTTTAA
TCTGTTTAAGAGTTTATAGTATTGCCGTAGTATATT
TCTGTTAATATTTTTAGTGGGGATACGTTGGTTTTT
TCTGTTTTAATAAATTAATTCGAATAGTTAATGTCG
TCTGTATTATTTTTAGGTGCGATTTTGAGTTATATT
TCTGTGATATGTTTAATAAATTAATTTTAGATTATA
TCTGTTTAATTTTGAAAATAATTTTGGATTTTAATA
TCTGTTTTTATATTTGTTATTAGGATTAAGGATGTT
TCTGTAGTAGTGAAAAATTAATTATTTTTTTTTTTT
TCTGTTTTATTTTAATTATTTAAAAAAAATTGAAAT
TCTGTTCGGAGAAGCGTTTTTAGGTTTGGGTAAGTA
TCTGTTTTTATAATAAGTTAAATTATATATACGTTT
TCTGTGTGAAATTATGTTTTTTAAAATTTTATATAT
TCTGTATAAAAATATTTGTTTTAGATATTAAAATTG
TCTGTAAAACGCGTTTTTTTGAAAATTAGAAATTAA
TCTGTGGGTTTTATTTTCAATGTTAAGAAGTTGATT
TCTGTTTTGATTTTTTAATGTTGTTTGATTGGTAGA
TCTGTGGATATGTGTAAATTTAAAAAGTTAAAATAA
TCTGTAATTAATAGTAAATGAGCGAATTATTTTTTG
TCTGTAGATAATTTTTAGAGTTTTAAAGAGATTGAA
TCTGTAGATGATATCGTAGTGATTAGTGAAATTAAC
TCTGTTTATTGTTTTATATTATATTATCAAATTTGT
TCTGTTGTATTTGATAAATTATTTTTGAATGTTTAT
TCTGTAGATTTGTATTTGTTTGGTAATATATTTTTT
TCTGTTGTTATATTATAATAATAGATTATTTATATT
TCTGTTTTTTATGAATAAAATATAAAATTTATTCGA
TCTGTTAAATTAAAAAAATTAGGTATCGGTCGTATT
TCTGTTTGTTTTAAATTGTTGTTGTAACTAAGGTTA
TCTGTATTAGTGGAGGGTAGAAGTAGAGAGTTTTAA
TCTGTTTATCGTTTGTTGGTTTGGAAATAAGTATCG
TCTGTTGTTGTTTTTTAGTTTTTTTTTTGTTTTTAT
TCTGTTTCGATTGAAAGCGTTTTTGAATTTTTGTGT
TCTGTTTTGATTTAATAAATGTACGTATGATTAAGG
TCTGTTTATTCGTATGGTTTTGTGGTTTTTTTTGAA
TCTGTTGTTTTTGTAAAAGTTGATTTTGTATATAAA
TCTGTTGTAATAACGGTTAGAAGATAGAGGTTGATT
TCTGTATTGTTAAAGAATTTCTTTGTATGATTATTT
TCTGTAAATAAGAAGAAAGAGATTTTTAAATATAAA
TCTGTAAATTTGGAAAATTAATTTGTTTATTGGTTG
TCTGTTTTGTGTTTAGTAAGGTGTAATTTTTAATTT
TCTGTATAATATTATATAAGAATTAATGGTGTATTA
TCTGTATAATTAATATTTTTGAATTTTTATTTTATG
TCTGTGTGATTTTCGTGTTTGATGGAAATGATGGAA
TCTGTTATGTGGTAATTTTTTTAAGAGTTTTCGAAG
TCTGTTAGTATATTAAGATTAATTAATTTGTAGGTT
TCTGTGTTATCGTTTGTGGTGATATTTATGGTTAGT
TCTGTTATATATTTATTGATTGGTTGTTTGTAGAAT
TCTGTTGAATTTTATAAGTAATTTAATATTAAAAAT
TCTGTTGTCGATCGATATTAATAGTGTGTCGCTCGA
TCTGTATTTAATTTTATTATATATTAATTCGTTTTT
TCTGTTAAGAGAAGTTTTTAAATTATGAAAAAAATT
TCTGTTTTAAATTATATATAAATTATATATTTAATA
TCTGTGTTTAATGGTAATTTTTGTTTAAAAATAATT
TCTGTGTTGAAGTTTTAGATAGAGATGGGTGATTGT
TCTGTTAAATTTTATATTTTAAATTTTAAAATCTGA
TCTGTAGTAGATAATTATATTTTATTTTAATAAAAT
TCTGTGTTGTGTATGGGTGGAGTAGGTAGTTCGGTG
TCTGTAGATAATTTATTATATAAGGATATATTGTAA
TCTGTTTTTTATTATTTTTATTATTTATATCCTAAA
TCTGTTTTTTTAAAATTTGAATATTTTTTGGCATGT
TCTGTAGTAACGATTTTTTATTAAGTTAAGAGTTTA
TCTGTATGTTTGAGTCGATATAGTTTAGTTAGCATA
TCTGTTTTTTTATGGAGTAAAATAGTTAAGTTTATG
TCTGTATAATATAATTGATTATATATGTGTTATATT
TCTGTAGGGATATTACGTGTTGTTTTATTGAGTTCG
TCTGTTTTTTTTTTTTATGATTTGTTTTTTTTTTAG
TCTGTTTTTTATTTTAATTATAATTTTTAGTATTCA
TCTGTAAGATGGGAAGATTATTATGTTGTGAGAAAG
TCTGTTGTTGTTGATAGTCGTTATGGTTTTTATTTT
TCTGTTTTTTTTGATATTCTTTTATAGTGTTTTTTT
TCTGTTTTTTAAGGTGGAGTTTTGTTTTTTGTGTTT
TCTGTTATAATATTAATTTTAAATTGTTGGAGGTAA
TCTGTATTAATTTTATAAAAAGTTAAAAAAGAGGGA
TCTGTTGGTTTTTAGGATGGTATGGAAAAGTTGAAG
TCTGTGAAAAAAAAAAGAAATAATAACGTTATAAAA
TCTGTTGAGATTGTAGTTTTAAGGATATTTTTAATA
TCTGTTTATTAATCGTAGATTTTTATAAGACAATAG
TCTGTTTAGAGTTATTATATTCGTTGGATGTTGAAG
TCTGTTTTTATGGGTTGGTGATTGGTGAGAATAATT
TCTGTTTTTTATAGTTTTTAAAATTTTGGGGAAGAG
TCTGTTGAAAGGTGAATTTTTTTTTCGTTTTAGATT
TCTGTATAGTAAAATTTGTAGAGAGTTTGAGTTTAA
TCTGTTTGTTTGTTGGTTTTTTGGTTTTATTAAGAT
TCTGTATAAAGTTGAATGTTTTAGAATGGTTTTATG
TCTGTAAGTGTTTATCGTCGGTGTAATAAATACCGG
TCTGTTAGTTTAGATGGAATTTAATATATTAGTAGG
TCTGTTTTTTTTATTTTTGTAAATGGAAAAATGTAG
TCTGTGTTGAGATTATTGTTAATGATTAAGGTAATA
TCTGTATGATAAAGATATATAGAATTTTTGGGTAGA
TCTGTTTTATAGTTTGTAATTATGTTTTTATAGTTA
TCTGTATAAAAATAAAATTTTATATTAATAATTTGT
TCTGTGTGTGTTGTAAGTAGAGGTCGGTATTTATTT
TCTGTTATGATTATTTTTTGGGTTGAAATATGATAG
TCTGTATTATGTAGGTTCGTTATTTGGTAAATATTT
TCTGTATATTATTTAATTTTGAATTGTGATATATTG
TCTGTTAAGGGTTTTTATTTTAGGTTTAATTATGTG
TCTGTATTTTGTATTTTTAATGGGCGAGTTTATCGT
TCTGTTTTTTTTTTTTTTTTTTTGGTCGAGATTTAT
TCTGTATTAATAAAATAAATTTTAGAATTTTTTTTT
TCTGTTAAACATAGATCGGTCTTGTTTTATTTTTAA
TCTGTAAATAATTTTTTTATTTTAATAATATTTTTT
TCTGTTAAACGAATTTAATTGAAGGGAGATGTGAAT
TCTGTGATTTTTTGTAAAAAGAAAGAGAATTTTAAT
TCTGTTTTAAGATAATTAAGATTGATGATATATTAA
TCTGTAAATTTAATTTATTGAAGGTAATTATAGAGC
TCTGTATAGATTTTAGAGTATAATGAGTAGTATGAT
TCTGTATTAAAACGTTGTCGTTGCGTTTTTGATTTT
TCTGTGAGTGAAGTTTTTGTGGTTTTTTTTTCATTT
TCTGTAAGTTTTGGTAAAATTGTGGCTGTATTTGAT
TCTGTGGCGGTCAAGTATGTTATGAAATGTGACGGT
TCTGTTATTTTATTTTTTTACGTGATTATTGGTAAT
TCTGTATTTTTTGTTTTTTGAATTATTGAAAATTTT
TCTGTAAGTAGTTTTTTATTTATTAATAAAGATTAG
TCTGTTTTTTGGTTTTTAAAATTTTTATAATTTTTG
TCTGTTGGGTTTTTAGTTTTTTTATTATTTTCGTTA
TCTGTTAAAAGTAAAGAAAAATATGTATTGTTTATT
TCTGTTGATTAGTTTCTTGCGTCGATTAATGTATTG
TCTGTGGAAATTTTTTTTATTTTTTTTATATTTTTT
TCTGTATTTTATTTGTATTTTTTCGTTATTTAAAGT
TCTGTAAAATTTTTTTTTAATTGGTAAAAAAATTTT
TCTGTAATATTCTAGTAAATTTTATGATTTTTGGTG
TCTGTAAAGATAATGAATGTTAAAAAGACGTTAGAG
TCTGTTTTAATTAGGCGATGCGAGTAATAATAGTAT
TCTGTTTTTTTTATATAATTATAGGTAGTTTATGAT
TCTGTATTGATTAGAATTTAGAGTTGTAGAGAAATT
TCTGTATTTTATAATGATTAATAATATTTGTAATGT
TCTGTAGTTTTTTTTTTTTTATTTTTCGAGTTATTT
TCTGTAGATAGAAAAGTTGAGGAAATGTTTAAATTT
TCTGTGATATTTTTTGGAGATGAATTTGTATTTTTT
TCTGTGTAATAAATTCGGTAATAGTAGGGATAGGGT
TCTGTATGTCGGAATTGTATTTGAATTCTTATTTTT
TCTGTTTTGTTATATGTGTTTATTTGGAATTTTCGA
TCTGTAGTTGTTATAAATTTTGTAATATTTTTAGTT
TCTGTGGGTAATTTCGTAATTGATAATGTAAATTAG
TCTGTTGGTTGATTGATTAGTTTAAATTTATTTTTA
TCTGTGAATTAGTTATATTTTGATTGGTTAGTTAAG
TCTGTTGGGATGTGAAGTATGTTATAGTTATATTAT
TCTGTAGTAAGAGTAAATTAGTAGAGAAGAGAAAGA
TCTGTTTTATAGGTGTTAAATGAAAAGGGAAAGGAG
TCTGTTTTTTTTTTTTTGGTATTAATTTAGCGTAAT
TCTGTTTATTTTTTTTTTGTAGTTAATAATGGTGGT
TCTGTTAGTAAAGTAATTATAGAATTTATTTTTTGT
TCTGTAGTTTTTGTTTATCGAATTGTGTTAGAGCTA
TCTGTGAATGTTTTAAATTTTATATCTAAGTAATTT
TCTGTAGATGGGGAAGAAAGTTTCGATATTTTGAGG
TCTGTGTTTATTTTTTGTTTTTTTAAATTGGTTGTT
TCTGTTATAATTTGAGAGAAAATATATAATTAATGA
TCTGTATTTTTTTTTTAGGGTTAAGAAGTTTTTTAA
TCTGTTTTATTGATTTCTAGTTACGAGTTGATCGGT
TCTGTTATGTTTATATGTTAATAATTATATCGAAAA
TCTGTTATAGAGATAGTTTTTGTGGATGATATTTTG
TCTGTGCGTGTTTTTTTTATTTTATATAGTTTTTGT
TCTGTAATTTTTTAGTGTTTTTTTGTATTTTATTAG
TCTGTTGTGGAAGAAGGTAAGTTTGAGTTTGTTTTA
TCTGTATGTTAAAGAAAGTAGAGAGATATATGAGAT
TCTGTTAAATAAATTAAGAATGGATTTTGTGTTATA
TCTGTTTTTTTAGGTTTATGGTAAGTTACCATATGA
TCTGTATATAGCGGGACGTTGGAAATTTTTTAAGTA
TCTGTTAATTAATAATTGTATGTATAGGAGATTTTA
TCTGTATAGTTTTAAATTATTACGTATTTAATTTAG
TCTGTTTTATATTTATTTTAAATATATTTTTAGAAG
TCTGTGTGAATTTTTTATGTGTTTTTTTGATTTAAA
TCTGTAGATTTTAAGATTTGGTTGATTGATTTTTGT
TCTGTTTTTTTTAATGTATAATTAAGAAATAAACAA
TCTGTTTTTTATATATATTTTTTTATTTTAATGATT
TCTGTGTTGATGTTATTGTTTTTCGTCGTAGAGTTG
TCTGTTTAGTTTTAATTACGTTTTTTTGTATAAACA
TCTGTATTTGGTTAAATTGTTTTGGAGTATGTAAAA
TCTGTTATATTTTTAGTTAAATTTATTGGAAATCCT
TCTGTAGAAATTATTATAGTTTAGATATTTTTTTTA
TCTGTTATTAGTTATATTAGAGGATTTTTGTATTAA
TCTGTGTTGAAGTGAGTTGTTTTTGTTCGAAGATAT
TCTGTGAAGCGAGATTATAAAATGGATTTTTTAACG
TCTGTTAAAATTTAGTTTTAGAGTTAATTCGTGGAG
TCTGTAAAGCGTTTTTTGAAGTTGTTAGTTTTTTTG
TCTGTTTTTCGTATGAGAATATTTGAAAAGAGGGTT
TCTGTTTTGATTTAAGTGAGGATTTTTTTTGCGATT
TCTGTAAACGTATATTTTGTTTGTTTTTATGATTTG
TCTGTGTTTGTTGGTTTTGAAGTTAAGTATAAGTAA
TCTGTGGAATAGGTTATTTATATGTATAGATTATAG
TCTGTTGCGGAAGTGAAATAATTACGGATGATATAA
TCTGTGTAAATGGTATTATTTAAATATATATTTTTT
TCTGTTTTTGGATTAAGGCTAGTATGTATTTGGTTA
TCTGTTGGTGTTTCGTAGAAATATGGTTAATTTATA
TCTGTTATGTGGGTAGTAGTATTTTGTAATTTTAGA
TCTGTAAAATATAAAATTTTTTTATTTAAGGGTTAG
TCTGTATAATATAGTTATTAGTGTAAATTTGTTTTA
TCTGTGTTATTGATTAGTGTAATTTGGTTTAGGTTA
TCTGTTTTTTTTTTTTAGGAGTATTTGATAAAATGT
TCTGTGACGATATTATTTTATTTTTATATGAGATGA
TCTGTGAATCGTTTTTGGAGGATTAATACGAGATAT
TCTGTGTAGTTAATTTTATAATATGAATATATAAGA
TCTGTGTAATTTAAATTTATTTTAAATTATGTGTTA
TCTGTTTTGGTGTTCGTAATGGAATTATTGAAGTTA
TCTGTTATTTGATGCGGTTATATTAATTAATTTTGA
TCTGTAGTGTAGTAGTGTTGTAATCGTATATAGTGT
TCTGTTAATAATTTTTTTTATTAATTTTTATTTAAA
TCTGTTAATTTAATTTTTAATTTGTTTTTTTGTTAT
TCTGTTATTATTATTAGTATTATTATTGTTTTTATT
TCTGTGTGTATTTTAAGTTATTGATTTTTGTGAAAG
TCTGTTTGATGATAATTATATATATTTTAAATTATA
TCTGTGATGTTTGAATCGTTTCGTTTTTAACATTTG
TCTGTATAGAATTAAAGGTTTAAATTTTTTTTTTGA
TCTGTTATAGATTGGTTATAGTTTTATATTGTTTAG
TCTGTTTTTAATTATTAAGGTTAGAAAAGAGTTGGG
TCTGTTATAAGCATTTTATTTTTTGGTTAATTGAAT
TCTGTATATTTGCGGGGTTATTTATGCGTTGTCGTT
TCTGTTGAAATTATAAAATAAAGGATTATATGTATT
TCTGTAAAATGACGAGATATAATAAAATTATTATAA
TCTGTATAAAAAATACGATTTGTAGGATTGTTGTTT
TCTGTATTATTGATCGAAAAGTTTAGTGATGAAGAA
TCTGTTTTGTTAAAGTGGTTTTTAAGGATTATTGTA
TCTGTATGGTTTTTTTAGCAAATATTTTAATATTAC
TCTGTGTTTTAATTAAAGGTTTTAAATTAAATTTGA
TCTGTTATTTTAAAATATATTAGGATTTATTAATTT
TCTGTAAGTAATAAAAAAAAAAGAGATTTAAAGGAG
TCTGTAATCGATGGGTTTTAATTTTATTTTCAATAA
TCTGTAAGATGTTGAATTGTTGTTTTGTATAAAGGA
TCTGTATTTTATTGGTTCTTCGAACGTGAAAGTAAT
TCTGTCGTGTGTTTTTTTTATCGTTGAAGGTAATTT
TCTGTTATAATGTTTATTACGATAATTATTCGTTTC
TCTGTATAAAAGGTGTATATTTTTAATTTTTAAAAT
TCTGTGAAATGTAAGATATTTCGTTTAAAATTAGAT
TCTGTTTTAAAAAAAATAGTTAAGTTTCGTTGATTG
TCTGTAGTAGTAATGATGGTTTTTAAAGATATGGAG
TCTGTTTTGATAGAAAGGGTAGATTTTTATTTTAGT
TCTGTAAAATTGTTTAATATAGTATGTGTATAAGAG
TCTGTAATTGTTATTTTTGATGGAGTTTTTATATTT
TCTGTATTTTTTTGACGGGTTAAATATTTTGGTGGA
TCTGTTTTTCGATTAGTTTTTTTTATTTAAATATTG
TCTGTGTTTGAGATTTGTAGGTAATTAGTTAATAAT
TCTGTAATAGGAATATTTATATATATTTAGTTGTAA
TCTGTAAGATAATTGGTTTTTAGAGTTAGAATTTTA
TCTGTTTTTTAGGGTTTATTTGATTAATAAGAGAGT
TCTGTGGAAAAAAGGAAATTTGAGTGTTAAATAAAA
TCTGTTTTTTTAAGTTTAGTGATTTTGTTTTTGAGA
TCTGTGTTTGTTAATGTTGAGTTAAAGGATGTTGAT
TCTGTGGAAATGTATGTTTATTTGGTGAAGATTTAG
TCTGTGTTAAATTAGTTGTATTATTATTTATTAAGT
TCTGTTAAGTTATGAAGAATTTATGTTGTAGGTTTG
TCTGTTAATTTTAAGTTTTTTTTTTAAATTTGTTGG
TCTGTTTCGATTTGTTTTTTGGTTATTTGTTGGAAG
TCTGTTATTTTTTAAGTATTTAATATTGAATTATTA
TCTGTAGTGATATAAATAAATTATTTATGGTTGAAT
TCTGTTAGGAATTTATTGGAAAATATTTAAAAATTT
TCTGTGTAAAGAGTTGTGTTGGTTGAGTGTTTTATT
TCTGTATTTGTCGTAATATTTATAAATGTATATTTG
TCTGTTTTTTGGTGTGTTTATTTATTGTTGTTTTGT
TCTGTTTATATCGGTTATGAAAATTTGTGTTATTAG
TCTGTTGATAAGATTATGTTTTGTTAGATTAAGAAA
TCTGTCGTTTTTTATAGTTTTTTTTTGTGTTTTTAT
TCTGTTTTCGTAATATGATTATTTGTTGGCGGGTAG
TCTGTACGAAGTTTATGTTCGTTGTTTTGATGAATT
TCTGTTTTATAAATAACGTTTATTTTAAATTTATTT
TCTGTTAAATTTATGAGTAGGTTGAGTTATTATGGG
TCTGTATTTTTAGTATTTTGCAGGCGATAGTAGTTG
TCTGTTTTGAGGTTTTATTTTTTTTTTATTTTTTTG
TCTGTTTATAATTTTTTAATTTTATTATATGAATAG
TCTGTGAGTTAAAATGGTTATATTACGAGTTTACGG
TCTGTTTGGTTTTGTGATTGTTTTTTTATTTCGGGT
TCTGTTATTTTTTTTAGATGTAATTATACAGTTGAT
TCTGTATATGGGTTTTAATTTTAGGTAGTATTTGTT
TCTGTATGTTTTAAGAGAAAGAAAGGGGTTTAAGTT
TCTGTAAGTTAAAATTTGTATTAGTGTTGATTAGTT
TCTGTTTTTGAAATTATAATTTATATATTATAGATA
TCTGTTTTTATTATATATAATAAAATAAACGAATGA
TCTGTTAAATAAGAGTAAAATGGTCGTTAAAAATTT
TCTGTAGTTAATTTAGAAAGAATGAAGAAATTATCG
TCTGTGATGATGATAGTGAAGATAAATTTGTGTTAT
TCTGTATTTGCGTTTTTGATTTTTAATATTAGTGAT
TCTGTAGATTTTTTTTTTCGAATTTTTAAATAATGT
TCTGTTTGGTTTTATTTTGAAAAAAAATATTTTATT
TCTGTAGTAATATTTAAAGTAAGATTAGAGAAGAGG
TCTGTTATGGTTTTTATAAAAATAAGTATAGAAAAA
TCTGTTTTTTTGAATTGAAGAGATAAAGTATTAGTT
TCTGTTTTTTGAGAAGAAAATGGTTTTGTTTTATAG
TCTGTACGTGTGCGGTAGTTTATTGTAGAGGCGATG
TCTGTGTTAAATTAATAGGGTTAAAATGGTAATTAG
TCTGTATTATGTTATAAGTTTATAAAGTATCTAAGT
TCTGTTTTTAAGTGGTTTAAATGGGATGAGGGGAAA
TCTGTTTGTTTATTAAATATGTTAACGGAGCGATTT
TCTGTGTAGATATATTGTGTGGGTTGTGGTTTACGG
TCTGTGATTTTATTATTTAGTTTTGATTTTTTTGAT
TCTGTACGATAAATATTAGAATTAAATATCATAATA
TCTGTAAATATTAATTTTAAATAAGTTTTTTAAATA
TCTGTATGAGTATTTGAGTTTTAGTATATTATTTTT
TCTGTGTGGTTTGGTTTTGGTTATATAGTTCGGTAT
TCTGTATGATTATATGGATGGAAAAATTAAAACGAT
TCTGTTAATGTTTTTAAAGATAAGGCGAAGTTGATT
TCTGTTTTATAAGATTTTATTTTTATATTTTTATAT
TCTGTGTAGTTAGATATTAAATAGATAATGGAAATG
TCTGTTTATTTAAATAATAATTATTATATTAATGAT
TCTGTGATTCGGATATAGATAACGTTAATTTCTAAT
TCTGTTTTTAAATGAGCGAGATATGTTGGATGTTTT
TCTGTTATTTTTCGGTGGTAGATAAATTGTTAGAGA
TCTGTTTAATGGATGATGTATTAAGTATAGAGATTG
TCTGTAATTGAAGTTTTATAGATTATTTTTATTGTT
TCTGTGTAATAATGAGTTTTATTAATTTAATTAGAT
TCTGTATCGGTAATGAAATTTTTATTTGAATTAATT
TCTGTTTTATTAGTTTATTATTAGTATGTGGTTAAG
TCTGTAGATTTTAGATATAAATATCGAATTTTTTTA
TCTGTTTTTTTTATATTAGGTGGAGGTTGGATAAAT
TCTGTTATGTTAAATTATAATATGTTAATAAGGTAA
TCTGTGATGTATGCGATAGTTTGCGATTTTGTGTGA
TCTGTTGAGAGGATCGGAGTTTTGTTTAGCGTATTC
TCTGTGCGTATTTAAAAATTTTTTAGTATTATAAAG
TCTGTTTGTTTAAATATTTTTAATTTATTTTTATCT
TCTGTTGAATTTAAAAATATATTATTTAATGTTGTG
TCTGTGTTTAGATTTTTTTTTATTGTTTTGTGGAAG
TCTGTTTTTTTTGTTGTGGTTTTTATTGTGTTATTG
TCTGTTTATGATTATAATTTTAATGGTTTGATTAAT
TCTGTATATTTGTATATTTGAGGGTTTGAGTTAGTG
TCTGTAATAGATTATGAATAGTTTTGTTATTGGTAC
TCTGTGTGTAAAAATTATTTTTAGTAATTTAGAGTT
TCTGTAATTTGTTTAAAGGTGATTGGTTATTAGATT
TCTGTTTATGGAATTTAATTTTAACGATATTTGAGA
TCTGTTAACGATTTGAATCGTTTTTATGTAAAATAT
TCTGTTTATATTAAATTATATTTTATTTAAAGGTAC
TCTGTGATTTAGTCGAAGGTAAATATAAATTAATGT
TCTGTGATTTAAGTTTTTATTTGTTTTAATAAATAT
TCTGTTTTTGTAGATGATTTAAAATAATATTAAGAT
TCTGTTTATTATATTATTGGGTTAATTGTTGGTTTT
TCTGTTTTAATGAATTTAAATTATGAAATTATTTTG
TCTGTAAATAATTTTTTGCGTAAGTTTTTGATTTAT
TCTGTAAAGTTTAGTATGAAATTATTAGTTTATTAC
TCTGTTAATTGTTAGTAGTATTTGGGGAGTAATTAA
TCTGTTTATAAGATTTTTGTGGTATGTGTAGGTGTT
TCTGTAATAATATTATCGTTATATATTATTATGTCG
TCTGTAATGTGTAATTAGAGAAGAGAAAGTAAAAAA
TCTGTTATATTAAAATAGAAAATTTTTTAGATACGT
TCTGTGAAGATTTTGAATAAAAAAGAGAAGATTTGT
TCTGTACGATGTTTTATTTGAAATATTCTTATATCT
TCTGTATATTAAATTTTTTAAAAATTTACATTATTT
TCTGTTAGTTGTTTTTGAAAGAAATTTTGTTAAAGT
TCTGTAGTTTTGAAAGAAGGGTTTAAGTAATAGAGT
TCTGTCGTATAGGTTAATTATAATGTTTTTTTTATA
TCTGTGTTATTGTTTTAGTGTGGTAAGTTGTAAATT
TCTGTATATAAAAGTTATACGATTTTGGGAAAGTGT
TCTGTTAGAAATTTAATTATTAGTATTTTAAAAAGA
TCTGTTTTTTAAATTATATTTTTTTTAAACTTAATA
TCTGTATTGTATGTAAGTAATTTGATCGTTTATTAG
TCTGTTTATTCGTTAAAAGTAATGGTTATAAATGAG
TCTGTTATTATTAATTATGATTTATTTTTTTGAATT
TCTGTAAAAGGGAAATTGGAAAAGTTGTTTTTTAAG
TCTGTTATTAATAGAATTGTTTATTGTTTTTAAGTA
TCTGTTAAATAAAAATTTTTTTATATAATTTTAATT
TCTGTTTATGTATGTTTTTTTAGGGATTAAAAGGAA
TCTGTAGACGAATATTATTGATTTTATACTTAGTAA
TCTGTTTTGGAGAAGAAGAAGTAGTTTGTGATATAT
TCTGTTTTTAGAAGTTAGATGTAAGTGTGTGTGAAA
TCTGTGTATTATTTTATTTTTTGAGTTTGGTTGAGG
TCTGTTAATTAATTATAAAAATTAAATGATGGTGAT
TCTGTTGGTTTAAGATTAAAAGTGATAAAGTTTTAG
TCTGTATTTATAATGATATTTTATTTATTGTATTAT
TCTGTATCGTTTAATAAGGAAGTATTATTTTATATT
TCTGTTTATATAAGTTAAATGTTTTATTAAAATTTT
TCTGTAGTAATAATTAATGGTGTTGTATTATTTGAT
TCTGTGAAATTGTAATAGATTTTGATTATTGATTTG
TCTGTAATTTTATAGTAAAATTTTTTTTTGTTTGGT
TCTGTATATTTTTTTTTAATTATTTTTTTTATGTAT
TCTGTTTTTTTAGTTAACTTATGTTCGTCTTTTCAT
TCTGTGATATATTATATGGAAATGATAGAAGTTTAT
TCTGTGTTTTTATTTTTAAAATTTAATGTATCAAAA
TCTGTAAGGAAATTTTTATGGGATCGTTTACGTGGA
TCTGTGTAAGAATTAATGATTTTATATTAAATTATG
TCTGTAGTGTGTATTGGATTTGGAGTAATAAAGTTT
TCTGTTATTTTAGGTTTTAATTTTTTATTTATTATT
TCTGTTTAAGTATGTTTTTGATTTGTATAGATTATT
TCTGTTATTTATTTTATTAGTATTTTTAAAGGTAAG
TCTGTTAGTAATTTATAAGATACAGTTTTATTAGAT
TCTGTTATATCGTATTTCGAGTTTTTGTTTGTTTCG
TCTGTTAATTTTTTGTTGAGGTATAAAACGATAATT
TCTGTTCGATTTGAAATTATTATTAAAAGATTTTTT
TCTGTGGAATTTTTATTTTGTTTTTTTTGGAATAGT
TCTGTAGGAGTTTTTAAGGTTGTTAATATGGTGTTT
TCTGTCGAGAAGTTAATTGTATTTGTTTTGATAATT
TCTGTTTTAGAAAGTTATATTAGTTTAAGGAGATTT
TCTGTTTATATTTTTTAGAAGAATACTATTATTTTT
TCTGTTAAAGTTTTTGTAGTCTTTTTTTTGTTCATT
TCTGTTGAGAGTTCGAAATTATCGAGTTTAAGTGAA
TCTGTTTAGTTAGAAATTTAATTTTTAGTGTAATAA
TCTGTTTTATAGGGAAGTTTTTGATTTTGTTAATTT
TCTGTTTTTGAGGGAGAAGAGGTTAATATTACGATG
TCTGTACGCATGCGTTTGTATTAGTGAGAGGAAGAT
TCTGTTTTATTATGATTTGGTAATAGATTTAATATA
TCTGTTTGTTAAGAATTTAAGATTAATAGATATAAT
TCTGTGATTATATATTTTTGTTATTGTTTATAGATT
TCTGTTAGGTGAATATTTAAATTTAAATAATTTAAG
TCTGTGTTTATTGTGAAATTTTGGAAGAGGTAAATT
TCTGTATAGTGGTATTGGTTCGGTTTTTGAAGGAGT
TCTGTGTAACGATATTATAATTTGTAAGATATTAGA
TCTGTAATGTTTAGAGGTTTGAAATACGTATTGTAT
TCTGTGAATAGCGGCGATTGAGTTACGAATGTAGGC
TCTGTGTTTTATGTGTTAAGATTAGAAGAAAAGTTT
TCTGTGAAGAGAAATTATAAAGATAAATTATGTTAT
TCTGTTAAAATATTATAAAAACGATTTATATATATA
TCTGTTTTTGAAAATTTTTAAGGTTAATAAAATATA
TCTGTAAGATTTTAATTTTTTTAAAAAAGGTTGGAT
TCTGTTATTCTTAGATTATATGTTATTTCATTTAAA
TCTGTATTTTTTTAATTTGATTAGTAATTTATTTTT
TCTGTTATATACAGCGGTAAGGATTTTGTGTTATTT
TCTGTTTAAAGGTGGAATTGTTCGGATTGGAAGAAA
TCTGTTTTCGGATGGAGAGGGTGAGAGTGAGAATGA
TCTGTTTTATATATTTTCGAGGAATTTTAGAGAAAA
TCTGTGTGTTTAATATAGTAAAAAATTATATGATTA
TCTGTATTTATTTTAAATTATAGGTTTTAAATTTTT
TCTGTTATTAAATATTTTTGATGTTATAAAAATAAT
TCTGTGATTGTTAAAATGTATATGTTATTTTTTAGT
TCTGTTATCGATTAGTTAGTAAAGTATAGAGTTTTT
TCTGTGATGTTTTTTATCGTTAGAGTATATTTTTTT
TCTGTGGTTGGGTTTAAAGTAGGTTTTTTAAAGATT
TCTGTATATGTGTCGTTTTATAATATGTTTAGTTGT
TCTGTAGATAGTTTGAGTTGTTTTAGTTAGTGTTGA
TCTGTGAAAATAACGTTATAAGAATAGGAAGAAAAA
TCTGTGATGAAATCGTAATATTTTTTTTATTGAGGT
TCTGTAATTTATTAAATGAATATTTTTATAATAGTT
TCTGTTGTTGAATATAGAGTAGATTAATATGAATAT
TCTGTGTTATTAAATTATAATGTTTAATATTATTAT
TCTGTGATTATGTAATTTTTCGATTAAATTAGTTGA
TCTGTATTATAGTTGAAAATATAATGATAAATATAT
TCTGTATGGTTTATTTATTATAAGTATTTTTATTAC
TCTGTTTTTTTTTTTTGTAAGTAAAAATCGAATGGT
TCTGTATAATTATTTTTTTAAATTATACGATTTAAA
TCTGTTTGTGAAATCGAGGTTTGTAAGATTGGTAAA
TCTGTTATTTATTTTTTTTATTGTTGTTTTATTTTA
TCTGTGGAGGTAATGAATTAAGTTTTATTTTGTATT
TCTGTTGGTATATGGGAATTATTTTTAATATTATAT
TCTGTAAAAAGATTAAATATTTTTAAATTTTTAAAT
TCTGTAATTTATTTTTAAAATTTTGCGTTTTGAATC
TCTGTTGAATAGATTTTATTATTTAAGAGTAATTAC
TCTGTTAGTGATGAGTTGTTATTATTTTGATTTATT
TCTGTTTGTAAAATGGTATTTTTTTTAATATATTAC
TCTGTTTTGTGTTATTGTTGATGATTTGTTTATGGT
TCTGTGGTAAAGTTGTTATTGTTTATACGTATGATT
TCTGTTATTTTTGTTGATTAAATGAGTAATTGCTAT
TCTGTGAAGTTAAACAATTAATGTATAAAACGAATT
TCTGTAATTTATTTTATGGGTCGAAGATTTTTTATT
TCTGTATTATTGTAGTGTAATGAAAAATATTTTTGA
TCTGTTTATGGGTTGATTTAATTTATTTAATAAAAT
TCTGTATTTAGTAGAGATATTGAGAAGAGTTACGTA
TCTGTTAATTTATAATACGAATGAGAGATTTGTTAT
TCTGTTGTTATTGTATGAAATTTAATGATATGAGTT
TCTGTATTATAAATTACGTTTTGGAAAAAATTTGTG
TCTGTTAATATTTTTAGTAAATGTGTATTAAGTGTT
TCTGTATTATTTATTTCATAATTAAGTTTTGAAAGT
TCTGTGTATTTTTTTAAATTAAGTAAATAAAATTAG
TCTGTTTTGTTTATTTTAATGTTTATAGTTGTGATT
TCTGTTAATTTAGGTAGGAGAATTTTTTGTTTGATA
TCTGTATTATTTTTTTATATGTTAAGGAGATTAATT
TCTGTTGTTATATTTATTTTAGAAAAAGTTAATAAA
TCTGTTAGTGGTTATTGTTTTTTTTTGTTTTAGTTT
TCTGTGATAATTAATTAAAGAGTAATTTATAGTAGT
TCTGTATAGAAAATTAAATAATAAATATATCATTAA
TCTGTTTATTAGATTGTTAAAGAATTTTTAGTTTGT
TCTGTGTTTTATAATATATTTATAAGTAAGAGTATT
TCTGTTAAAGATAGAAAGAGATAATTATATAATTTA
TCTGTGAGTATTTTAAAAAGAAGTTAAGAGGTGAAG
TCTGTAGGGATAGAGAGAGTTTGTTTTGAAAAAGAG
TCTGTTTTTTAATATATATAATATAATATTTTGTTA
TCTGTTATTATTTGATTATTGAGTTGTTAAGTTATA
TCTGTATATTTATTATGATATTTATAGAGTTAAAAA
TCTGTATGAACGGAGTTGGTTGTTAATGGTTGTTTA
TCTGTTTTAATCGTGATATTTAAGTTATTGTTGACG
TCTGTAGATTATAATAGTTTGAATCGTTAATTAATA
TCTGTAAAAAATTTAACGAGTTTGGGGAAGTTTTGA
TCTGTTTTGTATATTGATTAAAGAATTATATTCAGT
TCTGTATTTATTTAGTATTTAGTTTTTGTTTTTGAT
TCTGTAATATGTGGGGTTTAGTTAGGATATATAATT
TCTGTATATATTATTAAATTAAAATAGAGCAACTAA
TCTGTAAATATAGTTAAATAATTTATTTTCGATATT
TCTGTGTATTAGTTAATATTTTATTTTTTTTTTTTG
TCTGTATGGTTAAATGGATTAGATATAGTGTACGTG
TCTGTTAGTTGAATTGTTTTGGATTGTTTTATGAAG
TCTGTAGTTGTTTATATAATGTATTTTTATAAGATT
TCTGTTTTTATTTTTTGAGTTTAAGATGTTTTTGTT
TCTGTATAGTTTTTATTTTTTTTTTTTTTTTTGAAA
TCTGTTTGTTATTTAGAGATTACATAGAAATGTTGT
TCTGTTTTTTTAATTTCGGTTTATCAATTCGTTTGG
TCTGTAGAAATAGAATAAGAAGAATGTTAAAGTTTT
TCTGTTACATTTGGTAAAAAACGGTATTATTGTGGT
TCTGTAAAAAAATATATGGTAGAATAGAATCGTAGA
TCTGTAATTTTGTATTTGAGGCGATTTATTTTTGGT
TCTGTTTTGGTGGAGATAAAAGAATTAATTATTCAG
TCTGTTTGTTTTTTTCGTTTACGGTTGTGATTTGGT
TCTGTTGTTGTTAAGATTTTTGAGATATGGTATATA
TCTGTGGTATAGATTTGATTTTTTTTTTGTTTTTTA
TCTGTTTATTTTTTTGATTTGAGTAATATTTTTTAT
TCTGTTTTATTTTTTTCGAATTTATTTTCGAATATA
TCTGTAATGAATTAGAAATAGGAATAATAGTGTTGA
TCTGTATTATAAGTTTATAATTAATAGATATGATAT
TCTGTTTGATTTTGATGAGTATGGAGAAGTATTTAG
TCTGTAATTAAATGTGTTGTAATAGGGAATGTTATT
TCTGTTTGTAAATTTTTAAAAGTTTTTCGATATTAG
TCTGTGTTTTAGTTATAATTGTGGGTTTATATGTGT
TCTGTAGTTTAGTATTTGTTGTAGAGAGATAATTTG
TCTGTAATATATATGATATATGTTTAAAATGTTATA
TCTGTGAGAAAGATAATAAAAATATATAAAAAAGTT
TCTGTTGATGACGATGATGATGGCGATGATGATAAA
TCTGTGTTTTTAAGAAATAAAGACGAATAAGAAGTT
TCTGTATAATAAAATAAAGAGTTAGGAGTAGAGTAT
TCTGTTTATTAATGATAATTAATTTAATGAATTGTT
TCTGTATTCGATAAAATTGAAATGATATAAAGAAGA
TCTGTATAAGTAATGGAATTAGATTTTTTAAGACGG
TCTGTTTTTTTAATTAAAGTAAATTATTGTATTTGA
TCTGTATTTGTTTGATTATTTGTGTGGTTTTTGTTT
TCTGTTGGTATTAGTTTATTTGAATTTATTTTGGTG
TCTGTTATTTTTATAATCGTTTTTGTTTTTTTTTTA
TCTGTTAAAATCGTTTTTTTTATAACGATTTATTTA
TCTGTTTTTAAGTTTGATTTAATTAGATAGACTTTT
TCTGTAATTTAATAAAAATATAAATAATATAGTTTT
TCTGTTATATAAGTGGGTTTTATTATGTAGTTAATT
TCTGTTTGAAGTCGTGAAATGTAATATTATTTTGTT
TCTGTAAAAGGTAAAGATGTTAGAGTTTATAAAAAT
TCTGTGAAATTATGATCGATGGTAGTATAGATATTG
TCTGTTATTAGTTTTGACGGATTTAATATATATTTG
TCTGTTTGTAAGTAAAAGGATAATCGAGTGAGTATG
TCTGTAAGATTTTTTTTTTTTATTTCGTTTTAAAGT
TCTGTATTTAATTTAAGAGATGGTTTATAAGTGTGT
TCTGTTAGAATTTTATGTTAATAAACGTTGTCGTTT
TCTGTTTAAATGAAGTTAAGGTTTTTTATATTTTAA
TCTGTATTATAAAATTTAAATAGAATAAAAAGATTT
TCTGTGTATTTTTTTTGTGAATCGGTTTTTAGATAG
TCTGTAGAATTAAGAAAATTATGAAAGCGGATGAAG
TCTGTATATTGAATATGAATAAGTTTGGATTGTAAT
TCTGTTAGAGGATGTTGGATTTGAGTATTGGATTAG
TCTGTTGTTGATATAGAAAAAATAATTTTAATAGAG
TCTGTGTAGTAGCGGGTTTTATGTTAATAATGGCGT
TCTGTAAGAATTATTTGAAAATAAGAAAATGTTTTG
TCTGTTTTTATTTTATTAATTTTTAGAATGTTATGA
TCTGTCGTAATTTTTGTTATAATTAATTTTCGTATT
TCTGTTTTTGTGAGTGAAGAAATAAAACGAATTGAT
TCTGTTTCGTTTTTTTATTATTTATTTGTTTAGATA
TCTGTGTTGTTGATTGGGTATATAAAATAGATTTAT
TCTGTTAAAGAAGAATTTGTTTTCGTGTATTTATAG
TCTGTAGTAATGGATTTATTTGAAGGAGTTTTTGAA
TCTGTATATTTTTTATTTTTTTGTTAATTGGATTTT
TCTGTTGAAGAGTTTTTTTTGTATTATTAATAGATA
TCTGTTGAAGGTAGTTATGTAATATTATATGTGTTG
TCTGTTTTCGTATAATTGTTTGAATTTAACTTATAA
TCTGTTTATGAAATGTATATTTGATAATTTTATTAT
TCTGTTTAGTAGGCGGAATATAGTTTGTAATTTTGT
TCTGTTTGTTATTTTGGAGTTAGAGTAAGATTTTTT
TCTGTAATTGTGAATTTTTTGTTAATTGTTTTGTTT
TCTGTAAATTTTTTATTATTAAAATTTTTTATTAAA
TCTGTTTATTTGGTTTAATGTATTTTATGTTTGTCT
TCTGTGGTTTTGTTATAAAAAATAAATATGTAGTTT
TCTGTGATAGGATTCGAGGTTGATTTATAGAGTTTT
TCTGTTTTTCGGTGAGGATTTGTTTTCGATATTTGC
TCTGTTTAGAGTTGTTGTTTTGTTGGATGTGTGATA
TCTGTTTAAGAGGTATATTGTTTTATTTTTTATTAG
TCTGTCGGTTGAGTCGATTTGACGGTGGGGATTCGA
TCTGTAATATAAAGAGACGAAATTGAAAATAAAAGT
TCTGTAATTAGTTGATGTTGTTTTTGGGATTTTTTT
TCTGTTTTAGTTGTAGTATTTAATTTATTTGTTGGA
TCTGTGAGAATGAGTTTTTAAATGGTTAAGAAAACG
TCTGTGGGTTTTCGAGAATGAGATTTTTAGTTTTTG
TCTGTAAAATTGTAAAATAAATAGATTTGATTTTAT
TCTGTTTTATATTATTTTAATTGAATAGTTTATTAA
TCTGTAATGGTAATTAGATAGTTTTTTTTTAAAATT
TCTGTTTATATGTTTTTTATGGGCGATAGAGCGGTG
TCTGTTTAATATTTATATTTGATATGAGGGAGTGAG
TCTGTATCGTTATAAATGTAGTAAATTGATTTGAGG
TCTGTTGTGTTTTTTTTTTATATAATTTTTATTAAT
TCTGTAATTTTCTTTTATATTAAAAGTTGTTTTTAT
TCTGTATATTAGGATTAGGTTTTGGGTTTTTATAAA
TCTGTAACGTTAAGATTGGAATTTATGAGTAAATGT
TCTGTAGGATTCGTATGATTGTATTTATTATAATGA
TCTGTATATTTTTTTGTTTTTTTTGGGGATAAATAG
TCTGTAAGAAATAAATTATAGTATTATAATAAATAA
TCTGTTTAATTTAGAATTAATTAGATTATATAATAA
TCTGTTGCGAATCGGATTTTAAATAGTTGTTAGCGG
TCTGTAGAATAAATAATTATTATTTTTCGAAAAAAA
TCTGTTTTATTAGTTTAATTTATCGGTTATTTAAAG
TCTGTAGATATGAAATTTTTGGTAAAAGATGGGCTT
TCTGTTTTAGTTGTATTGAAAACGTTTTTTTGATTT
TCTGTTTAATTTTGTAATAATTTTATATGTTTGTTA
TCTGTGGGAAAATTACGAGTTAACGTTTTTGGCGGG
TCTGTACGAGATTTTGTATTATTGTTGTGATGTAGG
TCTGTAAAAAATAAATTTTCCTTAAAATTTTTTCGT
TCTGTAGGGGATAAATAAAATCGTTTTGATTTTGAA
TCTGTATAGGTTGTTATAAAATTGTAAATTTAAATT
TCTGTTAAGATAATTTTTATAAGATGTTTTTTTTGT
TCTGTGACGATGAGATAAGATAAGGTAAAATGTAAG
TCTGTTTAATTTGATTATTATTTATATAGAGAGATA
TCTGTTTTTAAGAGATTTAGGTTTGTATATAAGCGA
TCTGTTAAAAAGAAATAGAGAAGTATATCTTAGTTT
TCTGTGAAAATGTAGCGAATGTTTAATTTTTAATTT
TCTGTCGATTGTAAAGAAGACGATAACTGTTATTTT
TCTGTTATATATATATATTAATAAAAAATATATAAT
TCTGTTTTTATTTTATTGTTGATTGTTGTTGATTTT
TCTGTCAGATATAATAATAATTTTGAGTTTTAGAAT
TCTGTTTTTTTTTATAAAAAAATATGTATAAGTAGT
TCTGTTTTTGGATTACGTACGGGTAAGAATATTGGA
TCTGTATTAAGCGGAGAAGTGGTTTTATTGGATTTA
TCTGTGTTAGGTTTTTTATGATATTTTAATTTTTTT
TCTGTTCGGTAGTTTATTTAGAAAATAGAAAATTTA
TCTGTAATTTTAAATTTAAATTTTATTTTAGGTTTT
TCTGTATAAAACGAATATGTAGATTTGAATATTTAA
TCTGTTATGTTGTTGACGAAGAAGAAAAATAGATTA
TCTGTTTTTATTAAATATATATATGTAATTTATGTA
TCTGTTATTCGAGAAGAATTTAAGTTATGTATAATG
TCTGTAATGCGTAAGATTATATAAGCGATATTTTTT
TCTGTTTTTGAAAATAATTATATAATCTAAATAAGA
TCTGTAATTTTTGTTTTATAAATATATTTTTTTTTT
TCTGTTGTTATAATTAGTATGAAATTTTTTATTGTT
TCTGTTTTATTGATTTAGTTTATGTTATATCGATGG
TCTGTTTAAATTGGTTTTATTTTAATTTGTTATTGT
TCTGTTTTTATTATAGTTTTATATTAATATTTTTAT
TCTGTTGGTTATTTATTTTTTGACGGTATTACGTTA
TCTGTAGGAAGTAATTTTGGTTTTTGTTGGTTTTGG
TCTGTTTATTTTTGGATGTATTTTTTAATAATTGTG
TCTGTTTTAATATTAAATTATATTTAAGAAAAAAAT
TCTGTTTAATGAGTATATTTATTTGTTTTTTTAAAT
TCTGTTTTTTATTATGAGTAGAAGTCGACGATTTGT
TCTGTTTGAGAGAAAATGGGTATATTGTTGTTTAAG
TCTGTGTTTGGTTTAAGAGAGTAGGTGGTGGTGGGG
TCTGTGGAGGAGGAATCGAAAAGATAATGGAGAGGT
TCTGTTAGAATGTGGATTTTTATGAAATGGGGTTAT
TCTGTTAAAATTTGTATGTTTTATTTATATTGTAAA
TCTGTATTGTTTAATTTTTGTTGATGTTTTTGTGTG
TCTGTATTGATATTCGAATTCGAATCGAAATCGCTT
TCTGTGTTTTTTAAGAAAGTAAATTGATGTAAGGTT
TCTGTTGATTATGGTAGAAAAATATAGATTTTTAAT
TCTGTAATGGTAAAAAGGTGTTTTTACGTAGGATTT
TCTGTAGATGTTTGTAAAATGATTAATGTATGTGGT
TCTGTTTAATTAGTTTGTATTTGATATTTGGCAGCG
TCTGTGAGATTCGAATTTAAAGATTTCGTTTTGGAG
TCTGTTATGTTTATTCGATTTTAAGTCGATTTATTC
TCTGTATTATGATTAACGAGGTTAATATATTTTTTA
TCTGTTTTTGTAGTGAGTAGAATTAAAAGATTATAA
TCTGTTTTTTGTGTTTTGTTTGGATTTTGTTTTTAA
TCTGTTGGTGAGTTAAGTGGTTGTTAGAGATGTTAA
TCTGTGTTTGATAATACGGTGATCGAATTCGATGCG
TCTGTTGGGAGATTATATTAAATAGAATTAAGATTT
TCTGTTGAGTTTTTTATGAGTGAAGTAATGTTATTA
TCTGTTTTTAGTTTTTTTTGATTTTATCATAATAGG
TCTGTATTAAATTTGTTAATTTATAATTTATAAAGG
TCTGTATATAATAAAAATAAAATATTATTAATTATT
TCTGTTAGTAATTTTGTTGAATTAAGGTGTTTTATG
TCTGTTGGATTTGATATGAAAGAAAATATTTATTTG
TCTGTTTTTATTTTTTTTTTTTTTTTTATTTTCTGA
TCTGTGTTGTCGATAAAAATAAAAAAATAATTGATG
TCTGTATTGTGATTTATATATAATTTTATTGGAATT
TCTGTGGATTTTTGAAATCGGATTGAGTGAGTAATA
TCTGTTTTTTTTGAGTGTAGGGATGTTGAAGTATAC
TCTGTGTTTTATTAGATTATTTGTTGTGAAGATATA
TCTGTTTATATGTTTTTTAAGATGTTTTTTTTTTTT
TCTGTTAATTTTTATTGTTAGTTTTTGATTGAGAGA
TCTGTGAATTTTCTTTTATTTTTCGGATAAGAGATG
TCTGTTTAAATTATTGTTTATATTATGTATCGGTTA
TCTGTATAATTAATATATAATTGTTTAATATGTAAA
TCTGTTAATGTTATTATTTTACATATTTTAGGATGT
TCTGTTGGTTAATATAATAATAAATGATAATATTAT
TCTGTTTGAATTTTATATTAATTTTTGGTTTTTATT
TCTGTTCGACGAAGTTAATAATAATAATAGTTATAT
TCTGTGTATTAAGATTGAGAGAAGATGAAGATTTAA
TCTGTATATTAATAGTTTTTAGTTGTACGTAGTTAA
TCTGTTAATATGGTGTTGTAAGATTATATTTGTTTA
TCTGTGTTTAGAGTTTTTTATATTGTTGTTAATATC
TCTGTTGGTTGGGGAAATGTTTTTAAATTTGATATT
TCTGTATAGTGAAGAGGTTTTGGTTATTTTTTTTGA
TCTGTTATTATTAAAAAGGGGTAAAGATATTGATGT
TCTGTTGAAATAGTTTTAGAATGAATAATTTATTAG
TCTGTATGTTAAGAGAGTAAGTTAAGTTCGATGTTG
TCTGTTTTTTATTATATTTTTGATTAAGAAGTTTTT
TCTGTAATTTTAAATATAAATTTTAAATTTAAAATT
TCTGTATAGTTAAATAAAATTATAAGTTTATATAAG
TCTGTATGAGTAAAAGTAAAATAAAATGGGTTGTTT
TCTGTTTATTGAAAGAAAGAAAAAAAGTAGGTAGAA
TCTGTGGTTTAGAATGATATTTTATATGTATTTAGA
TCTGTTATTTGTTGATTTAGATGTAATAATGAAAGA
TCTGTGATGTCGGTTTTGACGATGGGGAAGGATTTG
TCTGTTAAAAGAGTTTTTTTTTTTCGTAATTGATTT
TCTGTCGTGAGTTTTAGTGGCGGAGAAAGAAAGGGT
TCTGTTTTAATTTTGTAAATAAAAATTAGTAGAGAT
TCTGTTGTAATTATGTAATTGTATAGTTAAAAAAAG
TCTGTTTGTGGTGGTGGGTAGTATAAAAGTTATTTT
TCTGTGTTTAGGTTTAATAGTTTTTTTTTAAGTTGT
TCTGTTTAAAATTTTATTATAGTTTTAAATAGGTAT
TCTGTTTTTACGAATTTCGATTTTATTCTTTTTAAA
TCTGTTGTTCGTTTTAATAACGTATTTTTATTTTTT
TCTGTTAAGATTTTTTAAAAGTTGTAGTTTGTAGTT
TCTGTGTTTTTATTAAGGAATTTTAATGTTTGAGTT
TCTGTATTTTTTTATAAATAAAACGATTGATAAGAT
TCTGTTTGTTTTTTTAAATTTCGATTTTGGGGATAA
TCTGTGTTTAGTTGTAAAAGTTGTTATAGTTAACGA
TCTGTTAGTTTTATATAGGAGAGTAAAGGTTTAATA
TCTGTTATGTTTTGATTTAAATTTTGAAATCGGAGT
TCTGTGTTTTTTTTAATGTTATTATAATTTTAATTG
TCTGTGTTAGTGGTAGTATTTTATTAGAATTATTCG
TCTGTGTGACGATGATGTTTTTAATTTTGTAGTTGT
TCTGTTTCGTAATAGTGATAATTAAGAGGATATCTA
TCTGTGTTATTATGAATATAATGGCGATTGAGAATT
TCTGTTATTGAAATATTAAAAAAGTTATTTAGGGTG
TCTGTAAGGTAGTAATTAAAATTTTGAAATATTTGA
TCTGTTATTTTATTAATAAGTTTTCTTATTGATTTT
TCTGTGGATTAAAATTATTTTTTTCGTTTTTTTTTT
TCTGTAATTTAAAAATGTTTTTAGATTAAAAAACTA
TCTGTGAAAATGGACGAGGATATTTTAGTTTTTCGT
TCTGTGAATAAAGGGGAAGAAGGTTTTGAAGGGCGA
TCTGTGATATAAATTAGATTTTAAAAGTAAGGATAA
TCTGTGTGTTGTATAATATTTGTTTTAGTTGAATTG
TCTGTGGATGAGAATTAATTAATATTTTTTTAGTAA
TCTGTTTTTTTTGAGTTTATTTTTTTTTTCTTTTTA
TCTGTTTAGTATTTAAAGATTGAATTTTATTAAAAT
TCTGTTTGATTAATATTTAAGAATAAGAAGAAGAAA
TCTGTTGGAATCGAGTTAAATAGACTTTTTGGGTTG
TCTGTGGGTTTGGTTTGGAGGTGTTTGACGATGGAG
TCTGTCGAAAATTTGGGACGGGATAAGATAAAACAG
TCTGTGAATTTTTGGTTTTGAATCGTATAATAAGGA
TCTGTGATGATGGAGTTTTAAGTTTTGTTTTAGAAG
TCTGTTGAATTTTTGTATTGTAGATGTATTGGTTTT
TCTGTGAAATTTTTAGTTTTTAGTAGATGTAAAGTT
TCTGTTTTTATTATACAATTTATATTAGAGGATTTT
TCTGTTTTTTTAAAGAATTATTATCGGTGTTAAATT
TCTGTGAAACGTGAATTCGTTAAATTTTTGTGTTAA
TCTGTATTTATTTATTTAAGTTTTTTATTATGGAGT
TCTGTTTTATTTTTTATTTATGATTAAAATTTAGGA
TCTGTTTACGGTGAGAAGGATTTTGTTTTAGTTTCT
TCTGTAAGTTTTTTTTTAAGAGTATGTTTTTTGGAT
TCTGTAAGAGAAAAGGTTAAATGATGAGTTATATTT
TCTGTTAAGAATTTTCGTATAGTTGAGAAGTTTTGT
TCTGTAAAAGATTAGTTTAGTTATGTTTAGAGTAGA
TCTGTTGTATATAAGGTAAATAATATTAGTTTAATA
TCTGTAAATTATATGGTATTTAGGAATTTTTTTGTT
TCTGTATGAATTTTTAGTTATGGAGATTAGTAGTTT
TCTGTAAACGTTTTTATTGTAATTACGGTGTTATTG
TCTGTAGATAATTATTATTTTGGTTAGTAAATGGTG
TCTGTTAAGTAATATTTTTATTTTGATTATTTTTTA
TCTGTATAAGTGTAAAATTACGTGGTTTTGAAGTGC
TCTGTTTTGTTTATTGTGAGGTTTTATGTGTTAGTA
TCTGTATAATTTATGTTTTTTGAATTTAAAATTATT
TCTGTTTTTTAGATTAAGGTTTTAAGAAGAGTATTT
TCTGTAATGGTTTTATTATTTTTTTGGTTACGGGAA
TCTGTGTTTTTAATTAAGTAATTTGTTTTATGTAGG
TCTGTAGAAGTATTTGGTTTTATTATTTTAGTTTTA
TCTGTTGTGGTTTATAGAATTAAAAAAAAAAGAAGG
TCTGTTTTTAAAAATACAAATCGATATAGAAAAGTG
TCTGTTATGATAAATAAAAATTTTAGTTTATATTTT
TCTGTGTAGTAGGTTTAGTTATTAAAGTGTTTAATT
TCTGTTGAGGAGGTTTTTTGGATAAATTTTTTGATG
TCTGTTTGGAGGTTTTTTATTTTTGGTTAATATTCA
TCTGTATGTGATATATGTATTTTTAATTCGGTTTAG
TCTGTAATAAGTTAGGTATTGTTTGTTATTTAAATT
TCTGTTGGGAATGGAGGTAAGGGGATTAATTTTAAT
TCTGTTAAATAATTTTAAATTTTTTTTTTTTAAGTA
TCTGTTAATTCGGTTAATTTAATATGTTTCGTTTGG
TCTGTTTAGTAGTAGATTTAGTAATAAGTATGGAAT
TCTGTTTATTTTTTTCGATATTTAAATATTGTAATA
TCTGTTTATGTATTTGGTGATGTTTGTGATCGATTT
TCTGTTTTTATGATTTGAAGAATAAATAGGTAAATT
TCTGTTATATTTTATAAGTTTTTATTTTATTTTGTT
TCTGTTTCGTTTTTCGATGATGGTGTTGATGTTAAT
TCTGTTGAGTTATTTTTGGAATTTTTAAAATTTAAA
TCTGTAGTTTAATTTTATTTTTGATTAAATAGATAT
TCTGTTATGAAGAATTTTATAATAGTTTGATTATAT
TCTGTTTTTAATTAATTGAATTGTTAAAAGAAGTTA
TCTGTAAAGGTAGATTGTAGTAGATTTGGTGGTATA
TCTGTGATGTAGAAGAATTTAGTATTAATGAAATAT
TCTGTTTACGGGATTATATTATATTAAGGTATGAAT
TCTGTAATTAGGAATTGGATTTTTAGTTAATTTAAT
TCTGTTGGTGAATTGTTTTTTTATGTTTATTTTTTT
TCTGTGTTTTGGATTTGAGAATTTGTTGTTTTTCTG
TCTGTTTAAATAAAAATATTGAATATCTGATATGTT
TCTGTTAAATAGAATTTTAGTTATGTTTTTTATTTT
TCTGTATATTATTTATTTGTGGTTTTATGATACATT
TCTGTATGTATATGTAGATTTGTGATAAATAAATTT
TCTGTCGTAAGTGGAGTGTTTTATTGGTTGTTCGTG
TCTGTTTGATTATAGTAGTGATGTTTAAGAATAAGA
TCTGTGATTTTTCGTTATTGTAGTAGTTTTTTTATA
TCTGTTGGCGTTAAGGGTTTGTATAAGATAAATAAG
TCTGTTTTATTTATTTTTGAATTTTAAGTTTTTTAT
TCTGTATCGTTAAAGGAATATTTTTTGAATAATTAA
TCTGTTTGTTATATAATAAGAGAAATAGAGAGGGTG
TCTGTTATTTTAGTTATTTGTTTTTTATTATGTTTA
TCTGTAATTTTAAGAATAACGGTGGGTTTTTTTTTT
TCTGTTTGGATTTTTATTTATTATTTTTTATTTTTA
TCTGTTTTTTGTTCGTTGTAGAAAATGTTTAATTCG
TCTGTTAGGAATGTAAATTGTTATTGATATAATATG
TCTGTAGAGTAAGAAGTTTTTATTTGGTTATAAGTA
TCTGTATTTGTTGTAGTTTATGTTCGATTTTAAATT
TCTGTGTAAGATATTTTTATATTTTTTAGGAAATTG
TCTGTTTTGGGAGTTTTAGTATTGAAGTTGAGTCTT
TCTGTCGTATAATTTTTGGTATTTTTATATTTATAT
TCTGTTTTTTTTTTTTATTTTTTGTTTTTTTGGTTT
TCTGTGTTTAAATTTTTCGGCGCGTAGTTTATATGT
TCTGTTAATGTAAGTATTAAATGAGATAAGAGAAGC
TCTGTATATATATGACGTTTTATGTATTATTTAATT
TCTGTTGTTTTTTTTTTATTTTTTTGAGTATGATAT
TCTGTAAGAAAGGAATGGAGTAAAGTTTTGATTGAT
TCTGTTTTTAAAAATTTTAAAGTAGAAATAAATCAT
TCTGTAATTTTTAATATTTTTTAGTTTATTGTTATG
TCTGTATTTTTTGTAACGAGTACGTAGTACTTTTAG
TCTGTATTTTTATAATATGTATGTAGGGGTTCGAGG
TCTGTGTATTTATTTTTAAAATAGTACGTTGATTAA
TCTGTTAGAGGATTAATTTTTTTTGTATTTTGGGAA
TCTGTGTTAAATAAGTGGGTGTAGTTAAAATATATG
TCTGTTTGTATGTGGTGTATCGTTTATGTTTTTAGG
TCTGTATATAGTTTTTAAGATTATATGGTATATATA
TCTGTTTTAGTTTTTTTTGGGAGAAAATGGGTATAA
TCTGTATTTTTAATATTTATAGGAGGGTTTTATATA
TCTGTTGGTGATTTTTCGATTTGTAGTCGAAGGTTT
TCTGTTTTGAAATATAATGGAGTAATTGGGATACGA
TCTGTAGATAAAAAGAAATTTTGTTTTTGTTAATCG
TCTGTGAAATGTTATTTATTTTGAAAATTATGAAAA
TCTGTAAAAGATATATATTGTTTATTAAATATTTAA
TCTGTGGTTATAGGTTTTTGGTTTTTTTGAAGTTTT
TCTGTTGTTATATTAATGTCGTTGTATTAGCTTTTT
TCTGTTATTTTTATTTAGTATTTATTTGGTTAGTTT
TCTGTTAGAGATGAGTTTGACGAAGCGGAGGATGAA
TCTGTATTAAAATATTTTTTTTTAGATATGATAGAA
TCTGTTGTTTATTATTTTTTTTATTTCGTAGATTCA
TCTGTTGGGAGAAGTTGTTTGATGATTGGTGTGATT
TCTGTTTTGTGATTTTTTTTTTTTTGTTGTAGTTAT
TCTGTTGTAATTTATGTATAATTAATATATATTAAT
TCTGTTATTAGATCGATGATTTGATTGTTCAATATA
TCTGTTATTCGATTATTTATTATCGTTAAAATTTTT
TCTGTAAAAGAAGTATTTATATATTATATTAGATTA
TCTGTGATTTTATGAAGGTGTTATAGATTTTTATTG
TCTGTGTATGGATATCGATTTCGGTTTTAAAATATT
TCTGTGTTTTTGTTGAATTAATTTTTTTATATGTGA
TCTGTTTTTATGTAGTATAAAATTTAAAATTATTTT
TCTGTTGTAATTTATATAAAAAAATAGGATATTGGT
TCTGTTTTTTTTTTTTTTTTTTTGTAAGGATTGAAT
TCTGTTGATATGGTTTAAATTATTTAGAATTATTTC
TCTGTGGAAAAGTTTATATTTATTGGGGGAGTTTAT
TCTGTTTTTAATATTTTTTTTTTTTGTATGAGTTAT
TCTGTGTTGTCGAGTTTTCGTTTGTTTTTATCGAGT
TCTGTAAGTATAATATTAAAGTTAGCTTTTATTTTT
TCTGTAAAAAAGGGTTAATAGAGTGATGGGTAGTGT
TCTGTTTAAGTAAGTTGTTAGTTTTTGATAAAATAA
TCTGTAAATGTTTAATTATATGTTTTTTGATTTTTT
TCTGTATCGAATTTAGTTAAAGAAAAGAAGTCATTA
TCTGTTGGGTGGTTTGAAAATTAGTGATAGTAATGT
TCTGTGAATTGAATTATTAATTAGATAGTTTAAATT
TCTGTATTGGTGGTCTGATTGGGGGTTTAGTTGGCG
TCTGTGACGTGGTTATTACGAATTGTAATAAATTAT
TCTGTCGAATTTTGTTTATTTGATTCGTTTTTCTTT
TCTGTATGTGTTTTTTATGTGGTTTGTTGTATGAAA
TCTGTATTTAGTTTTAAAAATTTGTTTTTAGTTTAA
TCTGTAGAATTTATTTAAATATAGATTTTATTTTAT
TCTGTTTAGTTGAATTTTAGGTTGCTTCGTATATGA
TCTGTTATTTAAGTGAAGTTGAGTTATTTTTGGAGT
TCTGTAAGTGTTGTTGTTGTTGTTGTGTTGGAAATT
TCTGTTGGCGGATGTAGGATGGTATTGTAGTTTTTG
TCTGTTTTTGGGGGTAGAGAGTATGAGATTTATCTA
TCTGTGTTGATATTTTTTTATTTAAAATGCGTTTAT
TCTGTATTGTATTATTTTTTTTATTATGTAATGTCA
TCTGTTTATGATGTAAAAGGAGTTGAACGTTTTTTT
TCTGTATTTATTGTTGAGTTATTTGATTTTTTACTA
TCTGTTTATTTGTTTGTAGTTTATAAACGACGATTT
TCTGTGGTTACGTTTGGGTATTAGTTCGATGTGAAA
TCTGTTATGTTTGAGAGAATGGAAAATTTTTTTGTA
TCTGTTGGATGATTTGGTTTTTTTCGTGTCGGTTTT
TCTGTGTTTGATATATATTGTATTGGATGGATTTGT
TCTGTGTCGGATATAGTATTAAATTTATAAAAGAGA
TCTGTGAATTTTTTTTTTGGTTTTGTGGATCGGTTT
TCTGTTTTTTGTTAGATATTGATTTAATATTATTAT
TCTGTGTTTATATTTTTATAAATGATTTATTATATG
TCTGTAAAGATTATTTCGAAAAAGAGGTAAGAAATT
TCTGTGTATAATATTTTATATTTTATATTTAAGTTT
TCTGTTTTAGATTTAAGTAATTATCGAAAATAAAGA
TCTGTGTATTTTATATCGGATGTGAAAGTAAATAAA
TCTGTGGATTTTTAAATAGATAGTTTAATTAATTTT
TCTGTGGTAGAAAAATTTGAAATCGATTTTAGAGAT
TCTGTTTATTTTTTTGGTGAATTTTTGGTATCGGGA
TCTGTAGTTTAGTGTGTATTGTGAAATGGATAAATT
TCTGTTTATCGTGTTATGATGACGGGAATAGAAATA
TCTGTATTGTTTTTTTGGATGATTTTTTAATTTATT
TCTGTGTTAATATTAATTATATAAATTGATTTTTAT
TCTGTGTAAAATTTAAAAAGAAAGAAAGAATGTAGG
TCTGTTATTTTGTTTTAGTTTAGGAAATTTTTGATG
TCTGTTATATGAATATAAGTAATGATATTTTTTGTT
TCTGTGAAATGATGTGAATGTTGCGTATTTATAACA
TCTGTTATTGTGTAGTTTAAAGTAGTTATTTTGGAG
TCTGTTTGATTAATATTTATTGTATTTTATTTTTAG
TCTGTTTTTATTATAAATAAATTATTGTGGGATTTG
TCTGTAAATTTTAATTTATAAGAAAAAATGTGTTTT
TCTGTATATAAAAGTTTAAATTTTAATATAATAGTT
TCTGTGTTTAATTTATGTTTTTGGTGAATATATATA
TCTGTATTTAGGAAGGTTTTTATAAATAAAAAATTT
TCTGTATTTATTTTTTGTTTTGTTTTTGGGAATGTT
TCTGTTTTTTTTAATAAATGATTCGGGAATAGTTAA
TCTGTATTTATTTTTTTTGTATTAGAGTTTTTATTA
TCTGTTTTATTGTATTATATTATTATGTATATTTTG
TCTGTATTTGGGAGATCGTTTATAATTAATTTTAGA
TCTGTTTTGATTAATTAGTTATAGTTTGTTATTTTG
TCTGTAGCGATTAAATATATGTGATAAAATAAGAAA
TCTGTTTTTTAGGGAGTTTTTACGTGGTTTAAGAAT
TCTGTATCGTTGTTTTTATTAAGATTTATTTTTTGT
TCTGTGTATAGGAAGAATTTTTTGTAGTTGGTTATG
TCTGTGTCGTTTGATAGAAATTTTATATGGTAGTTT
TCTGTGATATAGGGTTAAATTTAAAATAATGATATC
TCTGTGAAATATAAAATGAAAATAATTATTTTATAA
TCTGTTGGATGTGTGAGGTTTTTTTTTTTAGGTTTT
TCTGTTATATTTTATAGAATGTTAAATTGATTTAAA
TCTGTAAATTTTTTTTAGTAATATTATTTGATGTTG
TCTGTATTTCGAATAATCGGTAAATTAATTATTATT
TCTGTAGTTTTTTAATTTGTTAGTTAGAAGAAAATG
TCTGTTAAAAGTATTTTAATAATTGTTTTATTAAAT
TCTGTAAAGGTATATATTAGTTATTTATAGTTTGTG
TCTGTTTAATTTATTTGTTTTTTAGAATTTGTTTTT
TCTGTTTTAGTAGTTTGTTTAATATTTTTTTTTTTA
TCTGTATTGTTTTAATTTAATAAGTTAATTTTATGT
TCTGTAAAGTTTTTAGTTGTAATTTTGGTGAAATTT
TCTGTGTTAAATGTATTGGATTGTGATATATTTTGA
TCTGTTGTTTTTTTTGTTGTTTTGATTTTAGGATAA
TCTGTTTAGGTCGTGACGATGTTAGCCTGTGAGTTA
TCTGTATTAATATTAGTATTAAAATTTGAGTTAAAA
TCTGTTTTTAAAATTATGAGTTTTGATTTTTCGATT
TCTGTATATATGACGTAAATGGTTGAAAGTAACAAT
TCTGTTGATGATAATGTTTTGTGTATGATGATATAG
TCTGTATATTATTAATTTTAAATTTTGGTTAATTTT
TCTGTGATTTTTATTATCGTTATAAGGTAATTAATT
TCTGTAGTGATAATTTATATTAAGTTTTTTTTAAAT
TCTGTTTCGAATTTTTTTTGTATCGTTTTGATTGGA
TCTGTTGTGGATGCGGTGGTTGATTTTTTATATAAG
TCTGTGTTTTAGTGATTAAAAGTTATGAATAAATAA
TCTGTTAATTATTAATAAGTTGTTGAAAAAAATTAT
TCTGTCGATTTTTGATCGGTTTGGATTAAATCGGTT
TCTGTTTTATAAGATGTTTTAGTGTTTAATTTATAC
TCTGTTTTAAAATTTAATTATTTTATAGATTATGCA
TCTGTTGCGATTAATAAAAGATTAATTATTATTAGT
TCTGTTGAAGTATAATTATATGATAAAATTTTAGTT
TCTGTCGATTTTTTTAAATTCGATTTTTTTTTTTTT
TCTGTTTTTTGTTTGGTTAATGTAGAGATTAGCGTT
TCTGTGATATATGAGAAGGTCGTTAAGATATTGGAG
TCTGTTAGAAGAGTTAGTATGGGGTATTTGGTTTAT
TCTGTATTTTATATAAATATATTAAAATTTTGTTAT
TCTGTTTTGTTTATTTGTGAAGATTATGGATTTTAG
TCTGTATATTGATATGTATAGATTTATTTATATTTT
TCTGTTATTAAATATAATTGATGATAAAAGGATTGA
TCTGTAATTAAATAGGTAATGTAAGATATGTTTTAA
TCTGTTAATTTTTTATATTTTATTGGTTTAAAGTTT
TCTGTTTGTTAAAGAATTTAGTATTTTATTTATTAT
TCTGTTAAAAAAATTAGAAAGAAAATAATCTTTTTT
TCTGTGAATAAATGGTATGTATATATTTTTTTTTAT
TCTGTATTGAAGAATTTTTAATTGTTTGATTTTGAT
TCTGTAAATGAGTTTTTTGTGGAAAATTGAAAAATA
TCTGTTGTATTTTATTATTATGTTTTCGTTTTATTT
TCTGTTATAATATGAATATATTAAAGTAAATTTTTT
TCTGTTTTTTTTTAAATATTGTGTTTACGGAATTTA
TCTGTTATTGTTTTTGTAGATTATTGTAGCGTGTAA
TCTGTTTCGTCGAATTATTTTGTTTATATATAAGAA
TCTGTTTAAAGGTTTGTTAGATTTGATATTAAGTTG
TCTGTTTTAGTAAGGGGGTAATTTATTAAATATAAA
TCTGTGTTTAAATTTTTGTCGTATATTATTATATGC
TCTGTATAAAAATATAAATTAAGTTTTTTTATGATT
TCTGTATTGGTAATGTTTTGGGTAAAAATTTTGAGA
TCTGTTAGATATCGATGTTGTGGTTTTCGTTATCGG
TCTGTGTATATTTTTTTTTGTTGATTTTTTTTGTTT
TCTGTATAAAAATATTTATAACGAATTTATTTCTAA
TCTGTTTTTTTTCGTTATTTATTTTTTTGGTTAATG
TCTGTTTATAAATTAATTAAAAAGGTATGATTATTT
TCTGTTAAATTAGGAGAAATATGTTTTATAGTTTGG
TCTGTTAAAATTTTTTTTTTAATTATTAAAAGTAAA
TCTGTTTTAGTGTATTAGCGTTTAGAATTTTTATTT
TCTGTGAGTTTGATTTTATAAAGAAAATTATATAAG
TCTGTAATTATTTTTATCGTTATTTTTACGTTGGAT
TCTGTTGGTTTTAATTATTATATTATGTATTAAACG
TCTGTTTATTTTATTTGTATAAAATAATTTTATAAA
TCTGTGTTAATATGTTTTTTGATTAATATATTATAT
TCTGTTTTTTTGTAATGCGTTTTATAATTTGATGGT
TCTGTAAATTAATAAGATGTATGTATTTTGTTTATT
TCTGTAATTAGATTTTTATATATAGATTTTGGGAGT
TCTGTAGATTTTTTTTTAATTGTTTTTTTTATGATA
TCTGTTATTTTAATTTTTAAGGATTTTTGTAAGATT
TCTGTTTATTTATAATAAGATTGTATTTTTTTTTTA
TCTGTTTTTCGGAATAGTATATATTGGATTATATGT
TCTGTTATATGATTGTTTTTTTAGTGTAGAAAACGG
TCTGTGGTAGATTTTATTTTGAATTGATTAGAATGG
TCTGTTTTCGAGAGAGAGAGAAAATAAAAGGAGTTC
TCTGTTTGGATAAATATTATAAATATTTAGATTAGG
TCTGTATTTAATTATTGAGTCGAAATTAGTTGCGGT
TCTGTTAACGTTTTAGGTTATATATATATATATATA
TCTGTTTATTAATAAAAGTTGTTTAGATTTTACTTT
TCTGTGAAAATGTTTTTTTTATGTTTTTAAATAATA
TCTGTTCGTTAATTTAGTTTTTAGTATTATTTTAGA
TCTGTTAATTATAATTATTTATAAATATATAAATTG
TCTGTTAAATTTCGAAATTTATGTTTATAATATTTT
TCTGTTTTATGAGTTGTATGAATTTAAGTTGTTGTG
TCTGTTTTTTTTAAGATTATAGGTTACGTTGGATTT
TCTGTAATGTCGTTTTGTTTTTTTTTGAAATTTTGA
TCTGTAAGTATATGTGGCGAAGGAGTTTGTTGTTAT
TCTGTTTGATTAGTTGTTGTTTTTTTCGTTGAACGG
TCTGTTTAATTTTATGTAATGTACGTATTTTATTGT
TCTGTAAGTTTATTTGGGAGTAAATTTTATGTTTAT
TCTGTAAAATTAGGTAATAATAATAGAAGATCTTGT
TCTGTTTATAGTTTTAATAGTTTTAACGATTATTGT
TCTGTTATTATTTTGGGTTAAAGTTTTATTAGGAAA
TCTGTTATTGGTTAGATTTATATATATTTTTGTAAA
TCTGTGTAAGATATTTTAGTATTTTTTATTATCTGT
TCTGTTCGATTTTTGTTATATTTTATCGAGATTTTT
TCTGTTTATTTTTATTTTACGCGTTTATATTTGAAA
TCTGTATAAATTTATTTAAATGTAATTTGACTTTTT
TCTGTTGTATGGAATTTTAAGCGGAAAAGATATAAG
TCTGTGATTTATAAGAAATTAAGTAGTCGATATTTA
TCTGTTTTGGTTTGTGATTGTAATGGAGGATTTATA
TCTGTTTAAATTATTTATTAATTATTGATTGATTGT
TCTGTGATATAAAATTATATATTAATTATATGTTTT
TCTGTAGGTAATATAAAGTTTTAAAGTTGTTTTAGT
TCTGTTTTTATTATTATTTTGTTTTTATTTTGTTGT
TCTGTAAGAGGAGAATGTTATGGAGGTCGAAGAGGT
TCTGTGTAATATGTTTGGATTTTATTATTATTTTAG
TCTGTTAAAGGAGATAGAGTTTTGTTAATGGTTGAC
TCTGTTGATTCGAGTTTATGATAAAATGTGGGATTA
TCTGTATAATTAGTCGTATATAAAGTAAATATTTGT
TCTGTGAATATGTAGAATATCATTTTTTTAATTTAT
TCTGTATATAGATGTATTGGAGGCAGTTTTGTATTA
TCTGTTTAATGATTTATATACGATATTTGCGTTTTT
TCTGTTATTTATATTAAAATAAATTATTTAATCGAA
TCTGTAATTTCGTTGGATCGCGAATTCGAGTTTGAG
TCTGTTTATTATTTTTATGTTTTTTTTGGTTTTTAT
TCTGTATTTTATTTTTTTCGTTTTTTATTATTTTTA
TCTGTAGTAATGTTTGTAATTGATTTGATAAGATAA
TCTGTGGTTTGAATTGTGATTAGTGTAATAAATAGA
TCTGTTTTCGTTTGTGAATTAATTTTTGGATATGTT
TCTGTTTATAATGAGAATGAGTTTTTTTTAAAGTAT
TCTGTAGGATTGGATATTTTTTTATTTTATTTTATT
TCTGTTTAAAGAATGAAATATCGAAATTGTATGAAT
TCTGTAATTTTAACGCGTGTATTTTATTTTTTTCTT
TCTGTTATGAATATTTAATATATATATTTTTGAATT
TCTGTAAAGCGTCGAAGAAATGAGTGTATAGAGAGT
TCTGTTTTTAGGGTATGTTGAGAATGTGAATATATT
TCTGTTTATGGAGAGATTTGGGTAAGAGTGGTTTTA
TCTGTTTTCGGAATTCGGTTGCGGTGTTAGTTTTTA
TCTGTATTTTTTTTTATAGTTTTTTTTTTTTTTATA
TCTGTAGATTGATTATTTATTTAATTGAATAAGAAC
TCTGTGATTTTTAGAGGTAGGTGGTGGGAGTGAGTT
TCTGTTGTTAAATTGGATGGTAAATAAAATAGGTAT
TCTGTGTTTGTTGTGTTTTTGAGTTATTTTGTTTAA
TCTGTCGTATTTGTAATTAGTTTTTGTTGTTTTTAG
TCTGTAGGAAATAATCGTTAAGAAAATCGTTTTACC
TCTGTGTTAAATTTAATTCGTATAATTTGGTGTTGT
TCTGTAGGAGGGTAAGGATATTGTTGTGTTTGTTAT
TCTGTTTCGGAAATTTTTAAATGTATTTGATTTTTT
TCTGTTGTAGAGTTTTAATATAATATTAATTTAGAA
TCTGTTGTTGAAAAATGGGGGTTTGATTTTTAGAGG
TCTGTAAATTGTAATTTTGATTATATCGGTTTGACC
TCTGTAATTAATGTTTATAGATTTATATGTGATTGT
TCTGTTTTACGTTTATTTTGATTTATAAAGTCGTAG
TCTGTAATATAATGATTGTTTAATGAAATTCGTGTT
TCTGTATTAGGGTTGTTTTTTTTAGATAGTTTTTTA
TCTGTCGTATTATTATTTGAATTAGTAAGATCTAAT
TCTGTTCGTTTTTCGATGTTTTCGGTTGTTTTTTTG
TCTGTGAGATGGATAATATATTTTTATTTTTTATTT
TCTGTAATAAAATATAAAGTTAATTTGGATTATAAA
TCTGTTTTAATTTTTTGTATAATTTTATTAAGGAAG
TCTGTTATTATTTTATGAGATTAAAATGTATAAATT
TCTGTTTAAATTATTTGATTTATTTAGTTGTTGAAT
TCTGTTATTATAATTTTTTATTAATTTTATTTTATT
TCTGTGGAAGGTATTTATATATATGATAGTATTTAG
TCTGTTTTTGTTTGTTATAGTATTGATATGGATTGG
TCTGTACGGTATATTTTTTGTTAATAATATTTTTTT
TCTGTGTAAATTTAATAATTAATTTTTTATTTTTAT
TCTGTTTTTGAAATAATTAAAAAGTTTTTTTATTTT
TCTGTTTAATTTTTATTCGTAATAAATTAGATGTTT
TCTGTATGTTGGTTTTAGGAATTAAAAGAGAAAGAG
TCTGTTTTATTATGTATTAAATTAAAAATAATTAAT
TCTGTAAGTGGTTGTTGATTAGAAATTATAAGTCGT
TCTGTGATAAGAAGATTGAGAGAAGATATGGCGAAG
TCTGTTTTTTTTTTATTAGTTTTTTTTAATTTTTTA
TCTGTTTTAATTGTTAAAATTGACTTTTGAGTATTG
TCTGTATTTTTGTAAGTTAGTAGTTAGTATTTTATA
TCTGTAATTATTTTGATTAAAATAAATCATGGTCGT
TCTGTTTTTGTTCGTTCGTATTTTTAAAAAGATTAT
TCTGTATATTTGTAATGTATAATTATAAACGTTTAG
TCTGTCATGGGAATGGTAGGAAAATTAGACGAAGTA
TCTGTTTGTGTATGTTTTTGGTTATTGTTGATGTAA
TCTGTTAGAAGATTTGATATTTTTATGTATTATAGA
TCTGTTTTTTTAATAGTTTATTGTTTTTTTTTTTTT
TCTGTTGATGATGGTAATGATGGTGATGGTGGTGCT
TCTGTGATTTTTTAGTTTCGTTAAAAGTATATTGTG
TCTGTTAAATATCGAGAATATAGGTTTTTAGATTAA
TCTGTATGCGTTTTAAAGTAGTGAAATGAGATGTTC
TCTGTAATTGAGGAGAGAGATAATGTTAGGATATGT
TCTGTTTTAGATTATAGAAAATACTGATAAAGTTCT
TCTGTTGTTGATTAGATTAAAAAAATATAGAGTTGT
TCTGTTAATGAATAAATAGATTAATTTTGTTTTTTT
TCTGTATTATTATTAATTTTAGTGAAATTAGAGAGA
TCTGTAATTATATTAGATGTATGTTAAATATGAAAG
TCTGTATTGATGGTAATGATGGATTTTGTTAAATAA
TCTGTTGTCGATTTGTCGAGGAATTTATTAGTTTTT
TCTGTTATGTTTATATTAGAGATTTGAGAGGTTTGT
TCTGTAATTTATATTAATATATGATGGAATGAATTT
TCTGTTGAAACGTGTTGGAAAAGTTTATTATGTTGG
TCTGTTTGAGTTTTTTTTTTAAGTTTAATTTATATT
TCTGTAATTTAAATTAAATTTTTAGTGATAAGAATA
TCTGTTTATTTTGGAAGTTAGATGAATTTTTTGCAT
TCTGTAAGAATTAGAGTTATTTTGTATATGTTATAA
TCTGTTATTTGTTATAAATTGAATATAGATATTAAT
TCTGTAGTATCGTTTAATTTTTTTTATTTAGAGAAG
TCTGTAATTTAAATTATAATGTTGTTTTTAATAAAG
TCTGTTTTGTTATTAAGGTAGGAATGTGTGTTTTTT
TCTGTTTAAAATATTATTAAATTATGTTATGTAATA
TCTGTTTTTATATTATAAATTTTAAAATTTAAAATT
TCTGTTGATTTATAAGTATGTGGATGGGTCTTTGGT
TCTGTTAATTGAGATGTGATATTAAAAAAAAATTAA
TCTGTATTACGGAGAATATATAGAGTTTTTTTGAAG
TCTGTTTTACGGTGTATTTCGTTCGTAAACGGAATT
TCTGTAGAATATGTTAAATAAGTTTTATAAAATATT
TCTGTTTTTTTTAGTAGATATTTAAATTTTATATAA
TCTGTTTTTTATTATAAATATATAAATTTTTTATTT
TCTGTATATGGTAATATTTTTTAAAAATTTTTTTTA
TCTGTTATTGATTATGTAATAAATAATTAGTTACGA
TCTGTTTTTTTGATAATATCGTTTGTGGATGTTGGT
TCTGTAATTATATTAGATTTAAAATAAATTAAGATT
TCTGTTATTTTAGTTAGAATTTCTATGTTGGTTTTA
TCTGTTTTGTTGTTTTTATTATATATTAGAGGAGAT
TCTGTATCTAGATTAAGTTATTATTATTTATTATAC
TCTGTTTTGTTGTGAGTTTTTGTATTATAATATTGG
TCTGTAATGAAATCGGTGGATTTGTTGGAAATCGTT
TCTGTTTTGTTAATTTATATTATTTTTTATATGTTT
TCTGTAATGATTATGTTAAAATTTAAGCGTTTAATA
TCTGTTTTAATGTTTTAGATAAATATAATTTTTTAT
TCTGTTTATATATTATTTTTTCGTAAAGTTTGTGAG
TCTGTGAAGTCGGTGAACGGCGTTTTTTTTAATTTA
TCTGTGATGTGTTTTAAAGTTATGAATTTTAGATAT
TCTGTATGTGTATTATATATTTGGTTGTTATTAGGT
TCTGTTTTTTGGTTTTTAGTATTTTGAGGGCGAGAA
TCTGTAAAAAATATTGTTTATAATTAAAAGGTATAA
TCTGTTATATATTGTATATGATGAGTTAAAGGAATG
TCTGTTGAATTAGATGGTTTTTTTTTTGTTTAGATT
TCTGTAGAGAGAATAGGATATTTTTTGATTAATTGT
TCTGTTGAATTTTAAAAAAATATTAAATTCGGTGGA
TCTGTATATTTATGGCGGGAATATTTATCGTTTGGA
TCTGTAGTAGATTAATTATGTAAAAATAAATATAAA
TCTGTTATTTATTTGTTAGTAGATTTTTTGTATTAG
TCTGTTGTTCGTTTGGTGTTAAAAATGGTTTATTTA
TCTGTGTTTAATAATGTTAATATATAAGAGTTTTTG
TCTGTGGTGTAAATTATGTGTATTGATTTATTTAAT
TCTGTAGGTTTGTTTTATAGTTTATGGAGTTGGAGA
TCTGTAATTGGTAAAAAAGTAAAATTATGAAGGAAA
TCTGTAGGAGCGTCGTTTATCGGAGAGGGTGATTTG
TCTGTAAATGGTGTTAGAATAATATTATATTTGGTG
TCTGTTTTATTATGTTATTATTATATAAATATTATT
TCTGTTTTTATTATTTTTTTTTTTAATTTTTTTTTT
TCTGTTTTTGTAATTTTATTAAAATAGTTAAAATTA
TCTGTTAAAATAAGAATAGTAGATTAGAGGTAAGTC
TCTGTTTGTAATAATAGTAAAAAGTTATAATATTTT
TCTGTAAAGAAGAAGAAAGATAGATTTATATATTTT
TCTGTCTTGAGTTTGTTTTTGTTTACGGAGTAAATA
TCTGTTTAATTTAAGATTTTAATAATAATTATCGAC
TCTGTGTTTTTTAATGTGTTTTATTGAGTTTTTATA
TCTGTTATTATAAAATTATATTTTAGTTTTATTTTA
TCTGTTATATTGGATTATTTGGTTAGATAAAATTAT
TCTGTGTTTAATAGTATTGGTTTTAATGTTTTTGTA
TCTGTATTTTTTGTTCGTGAAGTATGATTTGAGAGT
TCTGTTTTAATTAATGAGTTTGTATGTGGTTTTGAT
TCTGTGGTTTTGTATTGTTTGTATATATAAGGATTG
TCTGTGGTTTTTTATTTTGAATTTTTTTAAATAGTG
TCTGTGAAATAAAAAAATTTTAATATTAATGAGCGT
TCTGTATGTGTTTTTTAAAATGTTGAATTTGAATAT
TCTGTTTTTTAGAGTAATATTCGGTGTTAATCGATT
TCTGTTTTTGGAGAATTTGTTGTAGTATGTTTTTTA
TCTGTAATTTAATTTAAAGAAAAGTGGGTTTTATTT
TCTGTGTAAATGATAATAAGTATTTTTATGTATGTA
TCTGTGTAAAGGTTTTTAAGTTAAGAATATGAAAGT
TCTGTTATTTTTTTGTTCGATGTTTTTAGTTTTTGT
TCTGTTTAGAAACGGCGTCGGTTTAAGTGATAGTAT
TCTGTTTGGTATTTGATTATTTTTTAGAAGAAAAGG
TCTGTTAGTAGAGAGGATTGAATTTCGATCGTTTTT
TCTGTGTATCGGGATTGTTTTGGATGTGAAAAGGAA
TCTGTGATTGGGAAGTGTTTTTAAAAATAGGAAAGT
TCTGTTTAATTTGGTTAAATAATATAGATAAGTAAT
TCTGTAGAATTTTTATTTTTTATTTTTTTTTAAATT
TCTGTAGTTTATATTTTAATTTTGAGTAATATTTGA
TCTGTTTTTTAATTGATTATTTTGAAGGAATAAAGT
TCTGTGTGAGGATTATTTTTTGAATTAGTGTTAAGA
TCTGTTAGTTTAATTAAGTTTTATATTGTAGATGAG
TCTGTTGAGGTAAATTTTTTGTGTTTTTTTTTTTGG
TCTGTATTTGTATTTATAGGAATTCTAAGAGTTTTT
TCTGTTGAGAATTAGGGTTTTGAATGTGAGTAATGA
TCTGTTCGTTGTTATTGTTGTTGTTGTGGTGATTAT
TCTGTGAAATTTAAGTTTTTTAGTTTTATTTTGATT
TCTGTTTTTAAATGGAATTTATAAGTTATAATAATT
TCTGTTTTTGGAAATAATTTTTAAAAATTATGTTTT
TCTGTAAGTTTTTATTGATGATTAATTTAGCGTCGG
TCTGTGTTGTTTTTAGAAAAAAAAGTTAAGAGATGA
TCTGTAGATTAGAAGAATTTTTTTTGAATGTTAAAT
TCTGTGTTATTTTTTTGCGGTGGGTATAGTGATTGA
TCTGTATTTATAATAATTTCGTGTTGGTTCGCGAAT
TCTGTTATTTTGAGAATTATATTTTTTATTCGGATC
TCTGTATTTGATTTAAATTTAAGGTTTATGTTTTTA
TCTGTATAATTTATATGATAAGTGTATTTATATATT
TCTGTTGGAGAGGTTTTGTGGGGTTACGAGGTAAAA
TCTGTAAAAAAAAATAGAATTATTGTAAATTAGATA
TCTGTAATAATTTGTGAGTTATAAATTTATGATATT
TCTGTGAAAAGATATGTAAGTATGTTTTAATTTATG
TCTGTTTTTTAGTAATTAATGTAAGTCTAAGTGTAT
TCTGTAATTTTAATATTTTTAATTTTGTTGGTTTAT
TCTGTTTATGAAGTTTTTTTTATTTTTTTTGTATGA
TCTGTATTGTTATTATTAAGAAGTAATAATGGATGA
TCTGTAAAGAGAGAACGCGTAAATGAGGAAGAATCA
TCTGTCGAATTGAAATAGAGAGTAGTTGGGTCGGAA
TCTGTGAATGATTTTTCGGGTTTTTATTTATGTTTT
TCTGTATTTTATATAAGATTTACGATATGTAATATT
TCTGTTTGGAAAATAAAATTTTGGAATTTTAATTAG
TCTGTTTAAAAAATTATAATTGTAATTTGTAAAATT
TCTGTTTTTTTTTAATATCGAAATAATTAAATTTAT
TCTGTTTTAATAGAATTTGTTTTTTTTATATTTTGA
TCTGTAATAAAGTAGTGTTGAGTTTAGTTTTTTGTA
TCTGTAAAAAATTAATAATTTATTATTTGGGTATAT
TCTGTGAATTTTTTAATTAAGATGTTGAATTTATAT
TCTGTTTTATGGAGTGTGTAATTTTATATTGTTGTA
TCTGTTAGTGTGGTTAGGTCGGTTTGAGATAAATTT
TCTGTTTTAGTATATAGTTTGAATGTTTTTATTATT
TCTGTTAAATTATTTATAGAAAATAGTAGTCGAAGA
TCTGTGATTTAATTTGGAATGACGTTTAGAATTTGG
TCTGTAAGAATTTATTGAGTATATTTATGATGATAC
TCTGTTGGTGAGATTTTTAAGAATATACGGTATATA
TCTGTGTTATGGTTATGTTGATTTGTTTTTGGGTTT
TCTGTATTGATTTTTTGAGGAGTAAAAATTTTGAAA
TCTGTGCGGGTTTTTTAGTGAATATTTCGATGATCG
TCTGTTTATTATTTTGTTTTTTATATGGTTTTTGAT
TCTGTGAAATATATTAAATATTTTTTGTAATTAGGT
TCTGTATTAATTATATTTGAAAAGGATGTATTTTAA
TCTGTATATCGATAATTAAGTTTTTTGTGAGTATTT
TCTGTGATTTTGGATTTTTTTAAAAGTTAATTAGAT
TCTGTTATTAATTACGAAATTTAGTTATATAATATA
TCTGTAGGATGAAGTAGGTTTTGTTGTTTTTTAAAT
TCTGTATTTATTTATTTGTTTTTTTCGAATTTATTA
TCTGTTTTCGAAGTAAAAAATAATTTTGTTATTTTT
TCTGTTAAGATTTGAAATTAATTTTTGTATTTTATA
TCTGTTAGATGAAGGTATGATAGCTTGTGGTCGGTT
TCTGTAATAATTTGTTTTTTTTTTGATTATTTAAAA
TCTGTGGTGAAGGTCGAAAAGGATTAAGTTAAGGAA
TCTGTTGATTGATTAAATTATTTATGTAGTGAAAGA
TCTGTAAAAATATATGAAGGTTTGTCGGTTCGGTTT
TCTGTTTTTTTTTTATTAAATTTTAATTTTTTATTC
TCTGTTTGAGTAATATGATTTATAATTTATATTTTT
TCTGTTTTTAGGTGTGAGAATTTGAAATATTTTAAA
TCTGTTCGTTGGATTGAGATTTGGTGTTAAAATTGA
TCTGTTTTAGTTTTGGTAGAATTTTTAATTATCGTT
TCTGTTAGAGGAGAAAGTAAAAGAAGTAGATGTTTT
TCTGTGGATTTTTATTTTTATAAAATTATTAATAAA
TCTGTGGTAAGAATAAAGAAACGGAAGTAGAAATAA
TCTGTTTGTGTAAAATTTAAAATTAAGTTAACCGAA
TCTGTAGTATTTTATTTTTGAAATATAATAGTAATT
TCTGTTGTTAGGATTATATAAATTGGTTTTTTTTGA
TCTGTGATTAAATGATAGATTTAAGAGTATTCGTGT
TCTGTTTTATTTTTTGATTTATAAATTGTATTTTTT
TCTGTGATTATTTTAGAAATGTTTTTGTTGTCGTAC
TCTGTTTATATAAAGAATAATGTTAATTAGTGATCA
TCTGTTTATAATTTTAAAATAATATTATTTATTGTG
TCTGTTATTAACGTAAATATTTGGTGTTATTTTTAA
TCTGTGGAAAAAAATTTAAGTGCGTGATATTTTACG
TCTGTTTAATAATTGTTAGTATTTTTTCGAACCTAG
TCTGTGTATGGGAGGTAGGTTATTTTTTTGGTTGTT
TCTGTTTATTTTTGGATTATAGATTTGTGCGGGATG
TCTGTTTGTTAGAAATAATTCGGTTTTTAAAATTGT
TCTGTTTTTTAAGTATTATATTATATTTAATATTAA
TCTGTAATAATTGATATTAGTTAATTAATGATCGAT
TCTGTTTAGAGTAAATTCGTATAGTATTTCGAGGTT
TCTGTTTTATAAGAGGTTAAGAATGGTAAACATTAT
TCTGTGAAATTTTTTTTTTTTTTTATTAATTATTAA
TCTGTTAAATAGTATTAAGTAATGATAATATTTATA
TCTGTTTGTTTTGTAAGTTATAATTTGGTTTTAGTT
TCTGTTGGTGTGGATATTGTTGAGTCGATGAAATGT
TCTGTTGGTTTGTTAAGAAATGTTTTTTTTATATTA
TCTGTTATGTTAGTTTTTTGTATTATATGATTTTTT
TCTGTATTGGTTTGGAAGATATAATATTTTTATGGG
TCTGTATGTTATATGTTTTTTTTTTTTTTTTTATTT
TCTGTGTAATAGTGTTTTGATTTTTAATTAAAAAAT
TCTGTGGAAGTATTAAGGTAAGTTTTTTAATGTAGA
TCTGTTAAAATTATGTATATTTGAATATTTTTATTT
TCTGTAAATTTTTAATTTATAAATTATTAGTTGTTT
TCTGTTAAAAATCGAAAATTTTAAAATTTAAAGTTA
TCTGTATTTAGTTAAAATATAAATTAAATTTAGTTA
TCTGTTCGTTCGTGGTGTTAGATATAGTTTATTATT
TCTGTAGAGTTTATAATTTTAAGTTGTGTGTGATGT
TCTGTGTATTTTATTTGGTTGGTTTTTGGATTCGTG
TCTGTATTATTTTTATTGTAAATGTATTTAGAGATT
TCTGTGTGTCTAAAAATTTGGTGAACGGCGTTTTTT
TCTGTAGATTGTTACCGTTAGAGAGATAAGTTTTGA
TCTGTATTTTTAAAGTTTTGATGGTGAAGTTAAAGA
TCTGTTAGAAAATTTTAATTTATTTAAAAGATAGAC
TCTGTTTTTTTTTATAGGGTATAGATTACGATTTTA
TCTGTTAAGTTAATTTTTTTATTTTTAGAAAATTAT
TCTGTATATGGTTCGATTATATTATTGTCATCGTAT
TCTGTGTTTTGGAATTTATGTTTTTTTATTAAATTT
TCTGTTTGTTAATAAAGTTATTGTTTGATTTTTAAA
TCTGTAGAGATGTTGTGTTTTGTGTATTGTTTAATT
TCTGTAGTAAGATTAGATTTGTTTTTAATAAGGAGT
TCTGTAAAGTTATAAGTTGGTTGTAAAATATATAAG
TCTGTATGTTTTTATATAATTAATTTAATATTATAT
TCTGTTAATTTATATATAATGAAACGTATTAAGAAA
TCTGTTGGTGAGATTTTTTGATGGGTTGTAATATGT
TCTGTTATTGGAAGATTTAATGTTATTTTCTTTTAT
TCTGTATGTGAAAATTATGATATTATGTGATTATTT
TCTGTTTTTGTAGTTATGGTGTTTTTTGAATAGAAA
TCTGTGAGGTTAATATTAATAAATAAATTGTTTAAT
TCTGTTTGTGAATAAGTAGTTTTGTTCGTTTTGTCG
TCTGTTTTTTTTGTTAATATTGAGGTTTTTATATGA
TCTGTATAAGTTTATAATATGGATATTAATTAGCGG
TCTGTAATTTAGTTTAATGGATTGCGTTAATTTTTC
TCTGTGATAAGTGTTTTTTTATAGTATTAATTTAAG
TCTGTATTAAGAGTATTAATGTATTGTAATTTAGTA
TCTGTGTTTTTTTATTTTTTATTTGTGATTTTTTTT
TCTGTTTTTTGATTTTATAATGGTTTTGACTTATCT
TCTGTGTAAAAGTTGTTTAAGATTATACGAATAGAG
TCTGTTAATAATTTATTGGTAGTAAATAAATTTTTA
TCTGTATTCGAAATATAATGTGAAATTAAAGAAGAT
TCTGTAAGATATAAATGTTTGGGTTTTTTTGTGTAA
TCTGTTTATAATTAGTTTACATTTTTTTTTAATAGT
TCTGTATTTTTAAGAATTTTTAATGGTAATAAATGG
TCTGTTTGATTTTGAATCGATAGATTTTTTTTTATT
TCTGTTTTGTTTAAGATTATTTTTATAGTCGATTTA
TCTGTATTGAGAAATGAGTTTTTTTTATTATATATA
TCTGTATTTTTGATGAAGAAGATAATGATGTTATAA
TCTGTTTTTTGTGTTCGTTTTTTAATATTTTTAGTT
TCTGTTTATATTATTTAAGTTATTTATTTAACGTAT
TCTGTGGTTTTTTAGTTTTGAGTTGTTTGTCGTGTT
TCTGTGTTATTAGTTTTAATAATTTCGTTATTATAA
TCTGTTATGAATAGTTATTAATTAAAGATTTTATTA
TCTGTTAAAGTTATTATTTTTTTTATAAATTTAATT
TCTGTTTTGATTTATGATTTTAGTTTGTTTTCGAAA
TCTGTTTAGAGATTTATTAAGATTTTACTAAAGTGA
TCTGTATTTATATATTATTCGGAAGTAGAGTAGAGC
TCTGTGGTTTTGGAATATTTTGTTATAAATAGTATG
TCTGTTGTACGGTTTTTTTTGTTTTTTTAATTAAGT
TCTGTATTCGTGTTTAATAAGAATTAGGAGTTAAAA
TCTGTGAAGTAAATAATAATATTTAGAACTTGAGTA
TCTGTTTAATTTTATTAGTATGTTTTTGGATATCGA
TCTGTATTGCGAATTATGTAGATTTTTTTAGAAGTA
TCTGTATGGTAATTTTATAAGTGTATGGATGGATAA
TCTGTTGAGAAAGGTTATAGATCGAGTAATGTTTCG
TCTGTGAAGGTTTTTATATTGTTTCGGAATGGTGGT
TCTGTGATAAATTTTTGAAATTATTTTAGAGGCGTA
TCTGTGTTATTTTTTAAAAATTGAAGTTTTATTTTT
TCTGTATTTAAAAGAAGATTATTTATTTTTTTATTT
TCTGTGTTTTTGATTTTTATGAGTTTGGTAATTTTA
TCTGTATATGGTCGAAATTTGTATTCGCGTAAGTAA
TCTGTCGTATTTGAGATTTTTATTTTATAGTGAAAT
TCTGTGATGGTGTAGTTTAAGTTCGTATGATTTTGG
TCTGTAATTTTATATTAGTTATATGGTTGTTAATAT
TCTGTTATTTTAATTTTTTAGTATTATGTATGTTTT
TCTGTGGAGTTATGAAAGTTATTATTTTTAAAATAT
TCTGTTTATATTTGGAAATAGTTAGGAATTGTAAAA
TCTGTGTTAAATGAGTGTTTTTGGATAAGTTTTCGG
TCTGTTTGATTTATTTAGAGTTTATGTATATATTTT
TCTGTAGATGATTTCGTTGTCGAATATTGTTGTTAA
TCTGTTGTTAAAGTTTGGATTGATATTAATTTAATA
TCTGTTATCGTTAGCGTTATTAGATTAATTTTTTGT
TCTGTTGTTTCGATTAAAAAGGAAATTTTTGAATAC
TCTGTACGGTAGTAAGTGGTATTTTTTCTTAGCTTC
TCTGTGATATGTGTATTAATTGAAGTTATTTGGTAA
TCTGTGTATTAATAGGAAAAAGTTATATGGATTATT
TCTGTGGGTTTTTTTATTTTTATTATTATTGTTGTT
TCTGTGATGATTAGTTTAGTGATCGGATTAAAAGTG
TCTGTTAGTGATGGGGATATATCGTTTGGTCGTTGT
TCTGTTATTTTTTATTTTTTTTTTCGTTTTGGAAAG
TCTGTGACGAAGTAAAAATTAATTTTAAGGGAATTA
TCTGTTAAGAATTAAGATTATGTTGAAGTGTCGGCA
TCTGTATATTTTCGGTTTTGTTGTGTGTTTGTTTGG
TCTGTATATTAAAATTTTTTAATATAGGATTTAATT
TCTGTTTTAATTAAATGGACGGATCGGATTATGTTT
TCTGTTAATAGATGTAATGTAATAATATTTATCGTG
TCTGTTTGTTTTTTTTTTATAGATTTTTTTTTGATA
TCTGTTTTTGTAGTAGGTAAATTAATGGTATATTTA
TCTGTAAAAAAAAAAAAAAAATGATTTAGTTGTATG
TCTGTAATTTTTTTAGAAATAATTGTAGATAGGATT
TCTGTTTTATTAAATATTTAAATATATGTATTATGT
TCTGTTGGGTTTGGCGGTAATTGTTGAGTGGTTAAG
TCTGTTTGTTTTTTTTATTTGGAATTTGAGTATTGT
TCTGTATTTTATATGATTAAAAATTTTGGAGTTTGT
TCTGTTATAAAATTAAAAGAATGATTTTTTTTTTTT
TCTGTTTTTGTTTAATTTTTTTTTTAATCTTTTTTT
TCTGTGGAGTTTGGATTATTGGGGTAGTGATTAAAG
TCTGTGGTTTTTTTGTGGAATAAGGGTGTAGTTTTT
TCTGTTAGTTTTTTTAAACGTAAAGATTATTCTTTA
TCTGTCGATAAAATTTAAATATTGTTAAATATATAT
TCTGTTAATGGTGTATTTATTTGTTTTGTGTTTTTG
TCTGTTAAAAGAAATTAAAATTTGAGGGAGGAAGTT
TCTGTGGGAGAAGAATTATTTGTGATTGTATATAAA
TCTGTTGATATAATAAAGCGGTTGGTACTTATGTTG
TCTGTATAGTAATTTATGGTGTGAAGATTGGGATGT
TCTGTGTATGTATATATACGATAATATATTTTGTAG
TCTGTATTAAAAGCGTGGTTTTGTTTTATATTATTA
TCTGTTTGTAGTTTTTTTTTTAAAATGTTTTGTATA
TCTGTGTAAGATAGGTTGTTATAAAATTTTAAATTT
TCTGTTTCGATAAATATTTGTAAGTATTATAAAATA
TCTGTTATATTATCGTTTATGTTATAATTTATAACG
TCTGTGATATGGGAATACGATTTTTTATTTTTGATG
TCTGTATATTTGAGTAATTTGTTGATTTTCGTGGTT
TCTGTGTTTGAGGATTAAAGGTATTATTAGGATTCG
TCTGTTAAAATGTAGTATAGTAAAGAGTTATATTAA
TCTGTGTTATTTTATTTTTTATATTTTGGATAGTTA
TCTGTTTTTTATATATTATTATTTTTTACAATATTA
TCTGTATTTATGATATTAGTTAATGGTTTAGGGTTT
TCTGTGTTTGTTTTATTTTTACGGTATGTTTTGATT
TCTGTAAGTATTTGAATATATTAGTTTTTTTAAGGT
TCTGTAAGCCGAATTTTTATGAGTTTTTGGTTTTGA
TCTGTTGTTTTTTAGGATTTTTATTATTAACGGGTA
TCTGTTAAAATAAAAATATAATTAAATTTTAAATTT
TCTGTGAAATACGGGAGTTTTTTGAAGAAGTAAAAG
TCTGTTTTTTTTTTTAATTTTTTAATAATTTGATTA
TCTGTGTTTCGTTATTGGTTTAATAGGTAGTTAGTA
TCTGTATAAGAGTTTGATGATGTTAGAGGTAAAGTT
TCTGTGTATTTTATATGAATTTATCGTGGGTATAAA
TCTGTGTTCGGATAGTGATATGAGGTTTTTACGGGG
TCTGTTTTGTAGAGAGGTTTATTTTTAAGATTCCGA
TCTGTTTAATAATTTGAAGTTATTGTTTACGTTGTG
TCTGTTGAGTTTTTTTTTGTGTTTTAAGGTTAAATA
TCTGTTTAATCGTAATTATAAGTTGTAGTTTTTTAA
TCTGTAAGATTAGGAGTTATATTAGTAGGAGGAGGA
TCTGTTTGAAGTGGGTTGTTTTTGTATGTGATTGAA
TCTGTTGTTTTTTATTTTTATTTATTTTTTCGTTAT
TCTGTGGGTATTTGTAATTGTTGTATGATAATGAAC
TCTGTTTTAAAATAATGAGTATTATGAAAAGAGTTA
TCTGTATGGTAGTAGTAAGGTGCGTATATATTGTAT
TCTGTTTGAAGGTGGAATGATTATTATTTAAAAAAG
TCTGTTATTTTTTTTGCGGTATTTGTAATCGAATTG
TCTGTTTAGAAGTTTTTAAAGATTGGTAAATAGGAT
TCTGTTTGTAGGTTTAGTTTAGGTTTTTTATGTAGG
TCTGTGATAGTATATATATATATAGTTTATTAAGGT
TCTGTTTTATTTTGTGTTATAGTAAAGTGGATGTTT
TCTGTAATTTTTCGATTTTTGTTTGTGGTTGTAATT
TCTGTATATTTTTTAATTGATTTTTTTTATTTATAG
TCTGTTATGTTTTTATGATTTTAGTTTGAATTTTAT
TCTGTTTTAAAAATAGAGCGATTTGGTTAAATATTT
TCTGTTAATTAATATTTTATATTTTTTTTTTTTTAT
TCTGTTTTTTTTTTTTGAGTTATTTAGAGTAGTAAA
TCTGTTTTTTTGTTGGTAATTTAATTATATATGGTG
TCTGTAGAGGTTGTAAGAAAATTATTTATATCTAAA
TCTGTATTATGATTTTAGGTTCTGAGAAGGTATGTA
TCTGTAGTGTTTTTAAAAATAGAAGTTACGTTTTAC
TCTGTTTATATATTTGTGGTTAATTTATTAATTGTG
TCTGTTTATTATGGCGATAAAGTTAAGTGGTTAATT
TCTGTTTATATTTGTTTTGTGGATAATTTGAGGGGG
TCTGTTGTTTATATTTTAATATATGAATAAACGAAT
TCTGTGAAAAAGACGATATAATTTCGATTTTCGATG
TCTGTAAATTTTGTTGTTTAAAGTTATAGTGATTTT
TCTGTAAATTTTTAAGAATTAAGCTTAAATTTTATT
TCTGTATTTTATATTTTTTATCTTTTATATTTTTTT
TCTGTAGGTTTTGTTGGAAGTATTCGATTTAGATTA
TCTGTAATGTTAATCGAATATGATGAATCAATAAAA
TCTGTTTGGTTAAATTTATTTTTTTTGTATAGTTAG
TCTGTATATTTATTTAGTGATATATAAAATGATTTT
TCTGTAATTTTTATTTTTAAATTAAAACGTTATAAA
TCTGTAATAAATGACTATTAAATAATTAAATAAGTT
TCTGTGAATATTTAGTAAATATAATAATTAGAGAGA
TCTGTGTTTTATATTGTTTGGTAGATTAATGTTTTA
TCTGTTAAATTTTAAAATTAAAAATTTTATTTTTAA
TCTGTAAGGATTTGAATTTAATATATTTTAGGAATT
TCTGTTTTAAATATATTTGTTTAGGTTTATAAGGTT
TCTGTTATTTATTTTTTTGCGTTTTAACGATTGTTA
TCTGTGTTTTTTTTATGAAAGATGTAGTTGGTATTT
TCTGTATTATTAATTTCGATGTAATTCGGGTTTTTA
TCTGTATATTATTTTAGAATATTTTTCTTATTTTTT
TCTGTATTTAATTTTAAGTTGCAAGAAATATGATTT
TCTGTTTGGAATTATGTAAAGATTTAAGTTTTAAAG
TCTGTTATATTTTGATTTTGATTAAAGTTAATATTT
TCTGTTTTTTTTTATATTTTTTAGATTTTTGAATGA
TCTGTTTGGTTTTTCGTAATAAAAATAATTTTTTTA
TCTGTGTTTATGGAATTATTTAAGTGAATTTTTTGT
TCTGTATTATAAAGTTAATTGTTTCGGGAGTGATAT
TCTGTAAAAAAAAAAGGTTGAGTTAGAGAAATGATT
TCTGTTAAATTTTTATGCGTTTTTTATGTTTTAGAT
TCTGTATTTAATAGTTAGATAATATAAGTTGGGTTA
TCTGTAAAAATAGAGATTAAATAAGACGATGAGATT
TCTGTTAAGAATGTTAAGGTTAGTATTATAGTTAAA
TCTGTTTTTAAATAATTGAGATTTTGTTATTTATAA
TCTGTTTTAATGGTGTGTAATTAATTATTAGTTTTG
TCTGTTATATTTTTATGAATAAGTTTGAAAATTTAT
TCTGTGGACGATATATGAGAAAATCGGTTATAAGGG
TCTGTAATATAAGAATTTAATTTTATTTTTTGTATT
TCTGTATTTAATAATATAAGTGATACGTAATTTTAA
TCTGTAAAAGAAAAAAAAAAATAGAATGTGTTAGAA
TCTGTGGTAAGAAAATTTGAAGTTTGTTTTAGGATT
TCTGTTGGAAGTGTTTATTTGGTTTTAATTTTGATC
TCTGTAAGGTTAATGATAGGGAAAGAGTTTGGGTTT
TCTGTGGGCGAAAGAGATTTAATGAAGAAGTTGCGG
TCTGTATTCGAATTGGTTAATTAATAGGGGAATTGT
TCTGTGGTTGAAAATATAAAAGAAAAATTAAATAAT
TCTGTAATTGATCGTTGATTTTTTAAAAAAGAAGTT
TCTGTTTATCCTTTGGAGAAATTGGAATTGGCGTTG
TCTGTTATTTATTGATTTGTTGTTTTTTGTTTTTTT
TCTGTTATTGTATTTTTTTGTTTTAAAGTAGTTTTA
TCTGTATTATAGAGTTGATTAGTTTTAATTTTTCAT
TCTGTTTTTTTTATGTTTGATGTTTGATATAAATTT
TCTGTTTTGGTTTGTGTTGTAAGATTAAGATTTGTA
TCTGTATGTTAATTAATGAGGATTGTTTTAATAAGA
TCTGTAAAAGTATTTAAATTTTTTATTTTTTAAAAT
TCTGTTTTAAAAAGTGATGATTTTTTATGGTAGATA
TCTGTAAGTTTTGAGATTAGGTTTAATTTTGTATAT
TCTGTATAAATATAATAAATTTTGTTATTATAATTA
TCTGTTAGGTAATAACGTTTTTAGCGGTTTCGAGTG
TCTGTTGTGATCGTCGAGAAGGTTTTTGTAGTGACG
TCTGTAATTTTTTTACGTATTATGTTTTAAATTGGA
TCTGTTATTTACGTTGAGAGTAGAGTTATTAGAGAG
TCTGTAGAGTGATAACGAATTATTAATTTTATATTT
TCTGTTTTATTAATTTTTATAATAAATTTGTTTTAT
TCTGTATTTGAAAGAAGCGATTCTGAGATAAATTTT
TCTGTATGTGGTTAATTGGTTATGGGGACGATTTAA
TCTGTATGTAGAAGTTTGAAAATTTCTGGATGTGGA
TCTGTTTGAAATATTATATTGTTTAATGTTTTTAAA
TCTGTAAATATTATATTGGTGTTATAATTAGTTTGA
TCTGTTTTTTTATTATAGAAGTGAATTTGTAGTTAA
TCTGTTTGATGTTATTTAAGAATTTAGTGTATGTTC
TCTGTAAGAGTTTAGTATATTTAAGTTTTTATGTTT
TCTGTATTAAAAATGTTATGTTATATATATCGTTGT
TCTGTTTAATAAATTATTTTTTTTTAGATTTTGGAA
TCTGTATGTTTAAAGGTTAATAATTTTGTTATGGGT
TCTGTAGGTTGAAGATATATTATTTTTTTTTATTTT
TCTGTTTTTGGTATTTAATGATATGGAAGAGTATAC
TCTGTTGTAATTCGAGAAAAAAAATAATAATTAAAT
TCTGTTTATATATGTAGTTTTGTTATTAGGTATCTT
TCTGTATTGTTAAAGTTGATTATTATTGCGGGGAAT
TCTGTTAAGGAATTAATGAGATAATATAGTTTTAAT
TCTGTTTAGGTGGTGTATTTTTTATTTATGTGAAGT
TCTGTATTTATAATAATTATGTTGATGTTTTTATGG
TCTGTGATAGTATGCGATTTTATTATTTGATTTGAC
TCTGTTTTTTTGATATAGGAAAAGGTAAAAATTAAA
TCTGTGTAATTATAAAAATATGAATTGGAATTTTTG
TCTGTAAGAGAGATTTTAGTAAATAAAATACGAAAT
TCTGTAATGGGTGATATGAATTAGTAAGATTTTGGT
TCTGTTTTGAGGATATGATTTGTTAATTGAGGTATA
TCTGTATTAAGTTGTAGGGAAATTGTAAGAAATTTA
TCTGTTATAATAAATTAAATTTAATTTTTATAGTTT
TCTGTTTTTGATTTATTATTTTAGATCGAGTAGATA
TCTGTGTAAGAAGTTGTAGGAAGTAGTTTATATGGT
TCTGTGATTGAGGTTTTTTTATATTAAATTTTTTTA
TCTGTAATTATTTTTAAAATTATTGTATTTAATAAA
TCTGTTTAATAGTATTTCGAGTTGATGTTATTTTTG
TCTGTAATGGAGTTGAGATTGGAATAGTATTAGAGA
TCTGTGACGTAATTTTTAAAATTGTTAAATAGGATT
TCTGTATTAGGTTTGAAAATATTTTTAGTTAGCAAA
TCTGTCGTAGTTATTTAGTTAATATGAGTTATATAT
TCTGTTAAATTAATTCGTATTATAGTAAAATATATA
TCTGTGATTTTTGGTAAATTGTTATGATTTGTTTGA
TCTGTATGGTAACGTTAATGTAATATATTTATATAA
TCTGTGTGAAATTAATGTTGTTTATTTTTAGTAATT
TCTGTTGTAGGAGTAAATATAAGCGTTGTTATTGTT
TCTGTAAATTTTAATTGGTGAATTGGTTTGATTGTG
TCTGTGGAAAGTTTTTAGTAATATGGTCGTTGGTTA
TCTGTTTGGGTATAAATTAAAAGTAGATAATTTTAG
TCTGTGATGTTTATGTGATAGTAAGTTCGATTTTTC
TCTGTTTTTTAATTTATTGATTTAGTTGTTGAGATT
TCTGTTTGAGTATAATTAAAATTTATATAAAAACTT
TCTGTAAGTTTTAAGTTACGTTTCGTTGATTTATTG
TCTGTGATTTCGTTTAATAAATTAAATTGTTTTGTT
TCTGTTAGGTTTAGTTTAGGCGATTTAAAGATTCGT
TCTGTTTATATTTGTGTTTTGTTGTTTATCGAATTT
TCTGTATTTATTAATAGAAAATATATAAGTGATTTA
TCTGTTTTGAAATTTTTAATGAAATTTATGTGCGTT
TCTGTGGGATTGTTCGGTGAGTTTTTTTTTGTATAA
TCTGTGAGGTTTATGGGATTGGAGAGTAAAAGAATA
TCTGTTATATATGAATTTATTTAATTTTTATTTATT
TCTGTATTATTGGTTTATTTTTATATTTTGTGTAAT
TCTGTTATGTATTGATTATTTTATGTTGTTGGTAAG
TCTGTTGGGTTTTTTGTAGATAGATAGAGAGATTTA
TCTGTTGTAAGAGCGTGTTTGGATTGAGAGAATTTT
TCTGTTTTTGTTTTTTTTTTATATATTTAGGTTGAT
TCTGTTATGATTTTTGTAGTTTTGTTTATAAAAAAT
TCTGTGATTGTATTTTGGGATATAATTTAAGAATTT
TCTGTGTTGATTTATGATGGTAGAGGAAAGAGAGAT
TCTGTTGATAATTTTGTTGAGTATTTTTTTAATTTA
TCTGTTTGTTTGTTTGTTGTTTAAAATTGTAATGGT
TCTGTATTATAAAAATTTAAGTAATGTAGATGTTGA
TCTGTTGTTTTTTTATTGTTAGTTAATAAATAGAAA
TCTGTATTAAGGGAAAAGATTGATTTAATGTTGGAA
TCTGTTGAGATCGGAGAATAAAGACGGCGGAGAAGA
TCTGTTATAAATTTTTTTTATAATTTGTGGATTTAA
TCTGTTATTTTTGTTATATTTGTTTTTTTTAGGTTT
TCTGTAAGTATAAGAATTTATGTTTTGTTTTTTTTT
TCTGTGTGAGGAGGAAGAGGAAGTAGGGTTTGATCA
TCTGTTAAGGTTATTTAAAATATTTTTTAAACGAGT
TCTGTGATTATTTAACGATTTTATATTTATATAGTA
TCTGTAAAGTTTTTTTAGATTTTCGGTATTGATTTA
TCTGTGTTAAGAGATGATTATTGAAATAAATTTAAT
TCTGTTGTATTTAATACGTATAATATATATATTTTA
TCTGTGTGTTTTAATTATAGAAAATAATAATATGAT
TCTGTTTTTATTTGTTTGAATTTTGATTTAGGATTG
TCTGTACGTTTTAAAAGATTGATTGAGACGTTAGGT
TCTGTAGATATAGTTTTTAAAAGGGGGAAATTGTTA
TCTGTTTATTGAAGTTCGTTATAATTTGTTTTGGAA
TCTGTTATAGAAATATTAATAAAGTTGTTTATTTTA
TCTGTTTTTTTAGTGTATTATTTCGAAAGAGAATTT
TCTGTAAGGATAAAGCGAATCGATTATATAACAAGG
TCTGTAAGTTTAATTTTTTTAAATAAAATTAAAATA
TCTGTATATTAAGTTTGATTTCGTTGGATTTGTATA
TCTGTATATGTATGTATTAATTTTTTTTTTTTAAAT
TCTGTTATGTGTAAAATAATTGGATATAATATTTCG
TCTGTGGTAATTAAGAAGTGATGTATTTTTAAGAAA
TCTGTTTATTTTAAATTTTTTAATTTATGTAATTAT
TCTGTGTAATTAGAAATTTTTAAAAGATGTTTTTTG
TCTGTTTTATATGGTTTAGTATGAATATATCGAATT
TCTGTAATATTAGGTTGATGTTAGGTATTAGTATAA
TCTGTTTTATTGTTGAGTTAGTTTTGAGTGAGGGTA
TCTGTTATAAAATAAAGACGTTTTAGATTGTTTTTA
TCTGTAGGGTGGAGAATGTTGTTTTTGTTGGGGGGT
TCTGTGATTTGGTTTAGTTAGCGCGTAGAGGAAATT
TCTGTAATATACGGTAAAATTAGAATAGATGATAGT
TCTGTTAGATTAGATTTTGTAGATAGTAATTATGTA
TCTGTTTATTAATTTGAAGTTTTTTTTTTTTTAAAA
TCTGTAAAAGTTATTTTAATATATTTAATGTGAAAG
TCTGTGAATTTTTTAGGGGATCGATTAATTTTAGAG
TCTGTAAGATAATTTTATTTAATTTTATAAGTGATG
TCTGTTTGTAGTTAAAATTTTAATTTGTTTAGGTTG
TCTGTTTTAGTAATGATTTTAAATTTAGTATTTTGT
TCTGTTTAATTCGGTTAATATTGGGATTTAAATTTT
TCTGTTTTAGGTTTAAATTTGTTTTTTTTGGATTTT
TCTGTAGTTTTGTTTTTATGGTATTCGGGTTTGTCG
TCTGTTTGAGGAAAAATATGGGAAAATGTGTTTAAT
TCTGTTTAAATTGATGATTGATTTTATTTGAATTAT
TCTGTTATTTATGGTGGGTATATTTATAATTTAAGA
TCTGTTAGTTTTTGTTTTAAATTTTTTTTAATTTTT
TCTGTAATTAGAGATTTCGTTTTTATTTTTTATGTT
TCTGTTTTAAAATTTATGTATATATGTGATTTAAAA
TCTGTTTAAATGTTATTTTGTAGTTATTGATATTTT
TCTGTGTATTTTTTATTTTTTTTTTAATTTATTTGT
TCTGTTAATATTAGTTGTCGATGACGTTGTAGTTAA
TCTGTTATTGATTATTTAGGTTTTTTTTTATTAGTT
TCTGTTAAATAAATAAAAAAAAATTAGTTGAAAAAT
TCTGTTGTATTTAAATAGTTTTTAAATTAATTTTGA
TCTGTATAAAATTATTTGGTATATTAAATTTATATA
TCTGTATTGTAAGAATGAATTAATTTTGATAGTTTT
TCTGTTTTTAAAATAAAATAATTTACGAAAAATTTT
TCTGTTAAGTTTTAGTTTATTATTATAGAATTGGTA
TCTGTTTTAATTAGAATTATTTACTTTATAAATATA
TCTGTTGATGGTGGTTGATTTAACGTTATTTAATGA
TCTGTATATTTTTATTATTTTATTTGATGTTTTTTA
TCTGTTGAAATAGATGATTTTTTTTTTTTAAATTTA
TCTGTTATTATAAAGAATATTGTTAAAGAGTAAAGT
TCTGTATGTGTTGAAGATTTATATTTTAAGGAATTT
TCTGTGAATTTTGAAGAGAGAAGTTTTTGAGATTTG
TCTGTTGATTTTTTTAAATATGATTATTAATTATGA
TCTGTTATTTATAGAATTTGAGTAAAACGATTTTTT
TCTGTATTGGTTTTGTTGGTTTTGGGAGAATTGTTG
TCTGTTAAAGTTATGTTGGATGATAGATTTGTTATG
TCTGTGATATATTAAGTGTAATATTTTAAAAAGAGG
TCTGTTTATTATATATTTTGAATTTGTATTTTTTTT
TCTGTAATTATTTTTTAGTTACGAATTAGATTTAAA
TCTGTGAGGAATTAATTTGGTTGTAGATTAATTTGA
TCTGTTTTTGATTAATTTTATATAAACGTAGGTGTA
TCTGTTTGTAACGATAATTTTATATTATTTTTTTGT
TCTGTTTTTTAGAGTGTAGAATAAAATAGTTGAGGT
TCTGTTTAAGATAAGTATAATAGGAATTTTTTTATT
TCTGTTTTGAAGTCGTAAGAAATTGATATCGAAGGC
TCTGTTTATTAGTATATTGTGATTTATATTGTTGGA
TCTGTTTGAAAGTTTAAATTGATTGGTTTAGTTTGA
TCTGTTGTATTATAAGGAGGTGTAGTAGTAAAATTA
TCTGTTTATGGTTAATTTTTTTTGTTTTTTTTTTTT
TCTGTTTAATTTATGAAAAGAAGAGAGAGTAAACAT
TCTGTATTGAATTTTTTGATTAAAAAAATTTTTTAT
TCTGTGATTTTTGTATTATGGTCTCGATAGATGATG
TCTGTGAATATAAATCGATATTTGAAATATTATGTG
TCTGTTTTACGTTTTTTTTAAATTAGGATTTATTGG
TCTGTTGGAGCGGGAAGGAGGGATTAGTTTTTGGTT
TCTGTAAAATATTTTTGAATAAAATAAAAATAAATG
TCTGTAGAAAAATAGAGGAAATAGGGTTTATTTGAA
TCTGTTAGTAGATTGAATTTAATTATTTTTTATAAG
TCTGTTGTTTATTGATTAGTTTAAGAAATTTGTAGA
TCTGTTGAATTAAATTGGTTTCGAGAAATTTGAGTT
TCTGTTATTTTTTAAAGATAGAAAATATAAAAATAA
TCTGTTTATATTTATGAGATAATTTTTGATTTTTTG
TCTGTTGTATTTTTGGTTTGGAGATTTTATTTTTTT
TCTGTTTTTTTTTTTTATTATCGAGTTGTTTTTTTT
TCTGTGGTTATATTAGTTTTTTTAAATATAATTAAG
TCTGTTGTAGAGGTAAAAGATTATCGACGATTGTAA
TCTGTGATATGATTTAGATAGTTGAATTGGTAAGTT
TCTGTATTATTTTATATATATGGTTTGGTATTATTA
TCTGTTATATAGTGTAAAATATTTTGATTATTTGAT
TCTGTATATATAATTGTGGTTTATTTATTTAAATAA
TCTGTTAAATATGTAAAAAAGATAAAGAAGAAGGGT
TCTGTTCGTTATGGTGATAGGAGAAATTAAATTATG
TCTGTGTTAATAGATGTAAAGTAAGGATTAGTTGTT
TCTGTTTATATGAAGAGTGATTATTTTTTTTACGGT
TCTGTTTAAATAATTTTGGTGCGAATGTAACGTAAG
TCTGTAGTAGAGTAATTTAGGTATGGTGTAGTTTTA
TCTGTGTTATATATTATTTATTTTAAAATCGTAATT
TCTGTTAATGTTAAGTACTAAAGATTTTTTTTTTAA
TCTGTATTTAAATTAATAAAATTATTTATAAAGTTT
TCTGTTTTGTTTTTTTTGAGGATTAAAGGAAGGAGG
TCTGTAGTACGATAATTAAATGATTATATTAATTTG
TCTGTTTTAATTTTTTGGAATTCGATGATAGTTTTT
TCTGTGATGAGGTTAGTATTAGTTTTCGTTGTTATT
TCTGTGTTTTAAGATTCGTTTTTTTGACGTTATTTT
TCTGTATTTTGTTATGTATTATATGGATATATAATA
TCTGTAATTATTTTAGGAAGAGAAATGTATATATAT
TCTGTAAATTAGAAAGTTTCGTTTTTATCTTTGTTT
TCTGTAGTGTAGAGGTTATGTGTAATTTTTTTTAAT
TCTGTTTTATTTTCGAGTTGATTTTGGATTAGTTCA
TCTGTAGGAATTGTGTTGTTTTTTTATTATTTTGTT
TCTGTATTTTTAATTTTTTTATTTTTTTTTTTTTTT
TCTGTAAAATAAAGTTTTTTTTAAGCGTTTTTTAAA
TCTGTGTATTGGATTGTGATATATTTTGATTATTCT
TCTGTATTTAAATTTTGTTATATGAACATAAATTAA
TCTGTTATTGTTTTTAAGTAAATGTTTGATGGTTTT
TCTGTAAAGGTATAAATATTTTTGTGTGTTTAAAGG
TCTGTTATTAATTAGTTAATAAGAATAAAAGGAAAT
TCTGTTTGTTTTATTGGTTATTTAGTTTAAGAATAG
TCTGTTAGAAGAAATTATTTTTTATTTAGTTTTCGT
TCTGTTAATTAAATTAATATATTTTGTGATTTTATT
TCTGTTTGTTAGAGGAAGAGAAGTTTAAGATTCGCG
TCTGTGCGTGTTGGTTTTGTTTTTGTTATGGGGGGA
TCTGTTTAAGAAAGATGGGAAAATCGATTTTTATAT
TCTGTGATTTTGTTGTCGATTTTAGTAAGTTTTTGT
TCTGTGTGTTAATGAAGATAAGTTTTCTATATGAAA
TCTGTTTTAGGTTATTAGTGAATTGGTTAAATTATA
TCTGTATTAAAAGAAAAAGGTTTCGATTATTATATA
TCTGTTATGAGAGATAAAGTTAGTCGAAGATACATT
TCTGTATTATAGTAAATTTAAAATTGGAGGAATAAG
TCTGTAATTGACGAGTTTTTTAAGAAGGGGTATATT
TCTGTTTGTAAATAACGTAATTTGTATTTTTTCATT
TCTGTTTTAAATTTATGTGATTATGTTGATTTCGTT
TCTGTAGTAAAATAAGATGAAATATTAGTTTTAGAT
TCTGTATATGAATTTTATTATTTAATTTGTTGTTAT
TCTGTTTTATGAGGATTTAAAGATGTATTTGAGTTT
TCTGTTTATAAGGGAATTATATATTGTGAAAGATTT
TCTGTTTTAGGTAATTTTTTAGGTGGTATTGTTATT
TCTGTTTATTTTTTAATTATGTTATATAAATGAGTG
TCTGTTAAGTAATATAGTTATATATAATTTTAGTAG
TCTGTTTTGTTTAGATTTTTTATAAGTTTTTTGAAA
TCTGTTTAATATTTTTGAGAGGATATTTATGTTTAT
TCTGTTAGTTTTGTTGTAATAAGATTTATTGTTGTT
TCTGTTATTTTTTAATAATGTTGTTTATGAAATATC
TCTGTTCGTTGAAAATATTATTTTTCGTTTTTGGGA
TCTGTTTATATATTATAATAATTAATAATATCTTAG
TCTGTAAAATATGTTTTTTTATGTGGGAGAAAAGTT
TCTGTTTTTTTTTTTTTTTTTTTTTTTTTTTTTTTT
TCTGTAGGAAAAGAGTTTAAGAATTAATAGGATTGA
TCTGTTGTTTTTTATATTTATTCGATTTTTTATATA
TCTGTTTTGAGATAGTTTAGGCGGATTTATGTTTTT
TCTGTGTTAAAAGAAATAATAGAAGTTGATTGGTAA
TCTGTAATTTTAAATTTGGGTATTTGTTGAAATAAT
TCTGTTTTTAGTTAAAAAAAAAATAAAGTTTTTTTT
TCTGTATTTAAAAATTTTTCGATTGATTTATCGAAA
TCTGTTTTATTTATTGTGGTGTTGGATTTTTTATTC
TCTGTATAATATCGGAATCGATAAGTATTTGAAAGT
TCTGTAAAAATATTAATTAAAAAATAAAAAATAGAA
TCTGTTTAGTTTTTTTTAAAAGTTTGTATGAATTTT
TCTGTGAAGTCTGATAATCGTTTAAATGTTTATAAG
TCTGTATGTATTATTGGTTTTTTTCGTTTTTTATTT
TCTGTAATATTTTTAATGAATTAAAATAATATTAGT
TCTGTAAAAAGGTTGGTTAGTGTTAGTCGAGTATGA
TCTGTGAGTAATTTATTTTTGAAGTTGTATAGTTTT
TCTGTAATGATTTTGTATTTTGTTTTAGTTATTTCT
TCTGTTAATTGTTTATGTTGGTTATTAGAGATAAGG
TCTGTAAATTTGGGAAAAAAAGTAAAAGTATTTAAG
TCTGTTAAAAGTTTAATAATATAATAATATGAGAAA
TCTGTCGTGTAATTTTGGGAATTAATTATGTAAGAG
TCTGTATTTTTGTTTTTTGTGGTTTTATAAAGGGAA
TCTGTAAAGATTGAGGATAATAAATATTGGTAAGTA
TCTGTAGATTTGTTTTATTTATTTGTTTGTGAGTAT
TCTGTTAAATTTTTTCGTGAGTTTTTTTTTTTAATT
TCTGTGTATGATTATTATGGTTATTTAGGGTCGGTT
TCTGTTTTGTTTAATTATATGTTTGAGTATTTTATA
TCTGTTATGTATTAAGATTAATATGGTTATGGTTTA
TCTGTATTGATAATTTTGAAAATTTTTATTTGAATC
TCTGTAGAAAAGGTTGTGATGTTTTTTGATAATAAA
TCTGTGGTATTATTATTTTTTTAAAAAGTTAGGTTT
TCTGTGGATTAATTTTCGTTCGTGTTTTTAATTGAT
TCTGTATTTAGTTTTTTATTTATTGGTTACGATGTC
TCTGTTTTTGTTGTTGGTTATTAGGATTTTATGTAT
TCTGTTTTAAGTGTTTTAGGAATTGTTTAAGTTTGT
TCTGTTTAATTTCGAAATGATTTATGGAGTATTGTT
TCTGTTTGATTTTAGTAATAATGTATTTGAGTTTTT
TCTGTTATGTTTTTTTATTTTTTAAGGTTGATTTTG
TCTGTATTCGGAGTTTTTGAAAGGAGATTTGTGGAG
TCTGTTTAGATATAGTAGAGTTAAAATTGGAATTAT
TCTGTTGTATATTTAATTTTTTTGATATATTTTATT
TCTGTGTGAGTTTTGGTATTTTCGGATTCTTATTGG
TCTGTTAATTGTGTTGGTAGTAGTTTGCGTAAATAG
TCTGTAGAAGTTGATTAAGTTGGTTTTGATAGTAAA
TCTGTTATAATTCGGATAATATTTTTTAATTTAGTT
TCTGTTTAGAATTGTTAGACGAATTTGGTTAGGATT
TCTGTATATTTAGTTACGTTGTTTGTAGTTATTTTT
TCTGTTTTTTAGATATTTTTATGATGATTTGTTGTT
TCTGTAATGGTTGCGGGAGGTAAGTAGTGGGATAAT
TCTGTATCGATTGTTGGATAGGAGTGTTATAAGTGT
TCTGTTTAAAGTTGTTGGTAATGTTGAGTGTTCTTA
TCTGTAAATTTGTTTTGTTTTAAAGTACGTTAAGTT
TCTGTAATTTTTGAATTTTAAGAGAGAATTTGTACA
TCTGTTTTTTATTTATAAAATAATACGTATAAATTT
TCTGTTATGATGATTTTTATTATTTTTTGTATGCTA
TCTGTAAGGATGGAATAAAGATATTTATGTTTATTG
TCTGTAATTAGAGAGAATCGTTATAGAAAATAAAAC
TCTGTTTTATTTGTTTAAAGTCGATATATAAGAATT
TCTGTAATTAAAGTTAATTTATTATGTATATTGTTT
TCTGTGAATAATATGTTTAAGTTAAGTGGTTTTGGT
TCTGTAGAATGTGTATAGTAATTTTAGTTGTTGAAA
TCTGTGGAGTTGATGTAATTAGGAGAAGATGAGAAA
TCTGTTTTTATTATTGATTTTAGATTTAATCGGAGT
TCTGTGATATTCGAACGTGTTAAGATGTTATAAGAG
TCTGTGAAATCGGGTTTAATTTGAATTAGATTTAGA
TCTGTAAATAAAATGTTAATTTAAGGGATTATTGGT
TCTGTATATGAAAATGTGGTTCGATGTATTGGTGTT
TCTGTTAGAAGTAATGAGATGTTATATATAGAATAA
TCTGTTAGAGACGGTATAGGTTTTATTTTGTGGGTG
TCTGTTTGGTTTGTAGTAGTAGTTAATTTATTGATT
TCTGTATGGGTGGTATAGTTAGTAAAAATTAATTAC
TCTGTTAGGGTTTAGGGTTTAGGATTTAGGTTTTAG
TCTGTATTTTATTTAGGATCGAGTTTAGTGTGTTTT
TCTGTATGAAATATTTTTAATATATATATATATTAT
TCTGTTTTTTTGTTATTTTTTCTTTGATTAATTGAA
TCTGTATTAAAGTAATTGTGATGGTAATTAGTTGTT
TCTGTGAAAAGGTAAAGGAATAGCGGAAGTAGAAGG
TCTGTTTTTTGTAGGTAATTTTTGATGGTTTTTTTG
TCTGTATGTTTATTAAAATATTAGAAGTGATTCAAG
TCTGTGAGCGCGTTTGGTTTGTATGAATGAAAGATT
TCTGTTTTGAAAGTTGTAGAAGCGAAGTTTTTTTAT
TCTGTGTTGGATTTTATTTTTTTTATGTATTTATTT
TCTGTTTTATTGTTATATTTCGTAGGTTTGTTTATT
TCTGTAATATTTATTTTTTGGATTGTGGACGTTTTT
TCTGTTATTAAAATTTGTTATAATTGATGTTAATGG
TCTGTTGGTTATTTAAAGTTTTAAGTAAAATAATGA
TCTGTTGAAATTTTTATGAGTTTTTGGTGTTTTGAA
TCTGTTAGGTTTTTTGGTTAATATTTTTTTTTTTTT
TCTGTTAAAAGGAATTTATTATGTAGTTATTTGTTT
TCTGTGGAGGAGGTACGTTTTAGATTGGTTAAAATT
TCTGTATATTATTTATGATTATAAGTAAGAAAGTTA
TCTGTATAATTAAGTATAAATAATAGTTATGGTTAA
TCTGTTATTTTTGTGTAGTTATTAGTTAATGGCGAC
TCTGTGTATAAATTTATTTTTTTTGGAATTATATAA
TCTGTGCGAAATTAAAATGAAAAGAGGTGAAGTTGG
TCTGTTTATTGTTTAAGTTAGTTTATGAGAGATATG
TCTGTAAAATTTTAGAATGAATTATAAGATTTTTTA
TCTGTAGAAAGTTTAGATAGTAGAAAATTTTATGAA
TCTGTGTGTTGTTTAAATATTTTTAATTTAATTTTA
TCTGTTTTTTTAGTTTATATGATATTTTTTTTATTA
TCTGTTATAAATTTTTTTTTTTTTTTTTGATTAAGC
TCTGTAACGTATAATTGTATTTTCGAGTGGTTCGGA
TCTGTTAGTTTATGATGTTTTTAATAATTGATAATT
TCTGTTGGGTAATTTTAATTATCGTAATAATGTTTA
TCTGTTATATGACGAGTTATTAATTTATAGGGATAA
TCTGTTTTTCGAATGAATATAAACGCGAGAGTCTAG
TCTGTATATGGGAATATAAAGATAGTAATAGTTTAA
TCTGTTGTTTTTGTGTATAAATATTATAGGGTTGGT
TCTGTTATTTGTTAATTTAGAATTATTATTTTTTAT
TCTGTGTAGAGGTATATGAATAAGAGAAGAAGAGGT
TCTGTTGTATAGGGTTTTTATATTTTTTTTTTTAAT
TCTGTTGTTGATTTAAATTTTTATTAATATATAGTT
TCTGTATATAGATATTGTAAATTTTAGTAATATTTG
TCTGTTTATTGAAATTTATTTTAAATTATAGGTTTT
TCTGTAAAATGGGAGATAATTATTTGGATTAAAAGA
TCTGTTGAGTTTATTTTAATTTTATTAAGTTTATTA
TCTGTTAGGAATATTTTATTATTAAAATATTTATTT
TCTGTAAAGTTGTATAATTTATTAAGATTGATAGGA
TCTGTTTTTTAATTTTATATGTATTTAGATATTATT
TCTGTATTATATGGATTTTTTTTAAGATTTTTGAAT
TCTGTGGTTTAAATAAATTTATGTGTTTGAAGTTTT
TCTGTGAGGATAAAATATGGTGTGATAATTTGATTG
TCTGTATATAAAATGATTTTTAAGATATAAAGTTGG
TCTGTTGTTTTTTTATTTTTTGTGGATAAATATATG
TCTGTAATTGAAAGAAAAATTAATAAATAATTTTTT
TCTGTACGTCGTTGAAATAATGTTAATTGTTAATAT
TCTGTGATAATGATGATGGTGGTGTCGATGATGGTG
TCTGTGAGGGAAGGAGTGTGAATCGTAATTATTTGT
TCTGTAAGGAATGTTAAACGTAATTTGTAGTTAATA
TCTGTATTATGTTGGATAGAAATTTGGGTATTTTTT
TCTGTTAGATTTTATTTTTATATATTTCTTTATTAA
TCTGTTATAGCGTTTTAGTAATTAATATTAGTGTTG
TCTGTTTTTTTTTGATAAAGGTTTTTTTTTTTGGTT
TCTGTAGTTTTAGTTTAATAGATTAAAGTTTAATGA
TCTGTTTGTTCGATTGTCGTGTTGTTATAAATTATA
TCTGTATTATTACGAAATAATAAATTGGAGATTTAT
TCTGTTTTAAATTTTTAGTTTTTAATAGTAAAAAGT
TCTGTTTATGGATGAGTGAAATTTTTTTAAGTGATA
TCTGTGTTATATTATTGATGGTGTACGTTCTGTTAA
TCTGTATTGGGTTGATTTAATAAAGTTTATAGTGTT
TCTGTAGATATGAAGATGATTAATTCGTTGAGTTTC
TCTGTGTATTTTAGTAGATTTTATATAGTTAGTTAA
TCTGTAGGAAATATTTTGATTTGATATTTTGTTTGT
TCTGTAATTTTTATTATATTAAGATTGATTTTTTTT
TCTGTTTGATTATTTTGTTAGTATTTTTTTTTGTGG
TCTGTTTAAAAAAAATTTATAAAATTGGTTGTTTGC
TCTGTTATAATGGTAATGAAGATGTGTACGTTTGGT
TCTGTAGATGTTAGTGAGGATGATTAAGTTTAGTTT
TCTGTTTTAAAAATTTGAGTAAGGATTTTTTTATGT
TCTGTTTTATTATTAAAGAAGAAGAAGGAAGTTTAG
TCTGTATTTTTTTGAGATAGAATTATAAATAAATTA
TCTGTTTTTTAGTGATTGTTAAGGTAAGTAGTGGTT
TCTGTTTTTATTTATTGTAGTTCGTTTTTTTTTTGA
TCTGTTAATATTTTATGTAGTAGAGTGGTGTTACTG
TCTGTTAAATAAACGAATAGGGTTATTAAATTATAT
TCTGTAATAAATTTGTGAATTATTTTATGATATACT
TCTGTTTGTGTTTTTTGTTGAGTAAGAATTTTTTTT
TCTGTGAAAGATTTATTTGTAATTTGTTTAGAGTGC
TCTGTATGAAAGGTATTAATATTTTTTTTTTTAATT
TCTGTGTTAATTTGTTGGATTTTTGTTTATGGTTTT
TCTGTGAGTTTTTGTGTAGTGTAATGGATAGGACAT
TCTGTTTTTTAATTTAGTTTTAATTATTTGAATAAG
TCTGTATAAATTTTTTTGGGAAATTAATTTAAAAAT
TCTGTTTTATTGGTGTTAGTTTTATTGTACAGAAGA
TCTGTTAAGAATTTTATTATATGTTTTTTGTTATAA
TCTGTATGTAAAAAGAAAATAGACGAAATAGAAAAA
TCTGTTAAATAGTTAAAGTTTTGAATGTATTTGGTA
TCTGTTATGATGATTTTAATATTTAAGATATAAAAT
TCTGTTTTTTGTTAAAGTAAATTTTTTATTTGTATG
TCTGTATATAAAGTTAAAGATTATTGTAAAATTAAA
TCTGTAAATATATTTTAATTTAAAGTATAAGCATTT
TCTGTGAGAATCGTGATCGTTTGATTAGGAAATTGA
TCTGTGTAATTAAATTTTGTATTATTAATAATTTAT
TCTGTTTTATTGAATTTTGAAGCGAAGTTATCGAGT
TCTGTGGTATTTAATTTTGTTAATGATTTTATTAAA
TCTGTATGTGGTTTAGAGTTTTATGTGTTATGGTTT
TCTGTAAGATGGGGGTTTTTTAATCGTTCGAATATA
TCTGTTAGATAAATTTTATATATAGTTTGTTTTTTT
TCTGTTTGGGAATAAATAGATTTTTTTAAGTATAGG
TCTGTTTCGGAGAATAGGTTTTTTATTTGTATTGTT
TCTGTGTTTTTTTTATTTGTGATATCGTAGATAATT
TCTGTGAAAGTTTAAAGTAGGTTTAGTTTTGTAGTA
TCTGTTTTTTTAAAGAGAGTTGATTATTTGGTAATT
TCTGTTCGTTGGTGTTGAAGTTAATAAATAGGTTTG
TCTGTATTTGAATGTTGGTTTTTGTTTTAGATTAAA
TCTGTTGTTTGATTAAATAGATTTAGAAATAATAAT
TCTGTAAATAAATAATAATCGATTATTCGTAATTAT
TCTGTGTGTGGAGATTTTTTGATTTTTTATGAAAAA
TCTGTAAAAATGAAAGAATGAAAATTAATATTAATA
TCTGTATATTATTTTTTATTTTTTGAATTATTTTAT
TCTGTTTGTAAAAATTATTTTGAATTTGTGAGACAT
TCTGTTATGTGGAGTTTTTAAAGAAGTGTTAAATTG
TCTGTAAATGTTAGTTATGAAATGTGTTAGTAAAGT
TCTGTTTTTTTATGTATTTATTTAAATAAAGTAATG
TCTGTGGTTTAAATTTATCGCTATTTAGTTTTTTTT
TCTGTTTTGTAGTTGTTTAATATTCGGTTTATTTGT
TCTGTTTATAGTTTTTTTTTTTATTGGAATTTTCAA
TCTGTTATTATTTTTTTTTATATTTTATGTGGATGT
TCTGTTATGGTGTTGGAAATTTGAAACGGTAGATTG
TCTGTTAGTAGATATGTATGTAATTATAACTCTTTA
TCTGTGTGAGATTAGAGTAAGTAGAGACGGTAATAT
TCTGTGTCGTAGATTCGTTCGTTATTTGTGAATTGG
TCTGTGTTTCGCGTGGATGTATTAATTTTTGTTTTT
TCTGTCGATTGTATTGTTTTCGAAGAATTATGTTTT
TCTGTGATTTAAGGTATTAATTATTGTTTTATTTTT
TCTGTATGATAAATTATTTTTTAGTTTTATCGGTAA
TCTGTAGTAGTTTGTTAGTTTATTCGTTCGAAGTAT
TCTGTGTCGGCGGTATTTTTTAGTTTTAATTTTATT
TCTGTTTTTCGGAGAAAAAGGAGATAGTGTTTGAAG
TCTGTTAGTTATTTGATTTTATTCGGATTTATTATT
TCTGTAAAGGTGTAAGAAATTTAAACGTTGTTTTCG
TCTGTTTATTATTATACGTGGAAGTTTGAAGTTTTT
TCTGTGATAATTGTAGTTTTTGGATTAAACGTGTTA
TCTGTTTTATGGTGATAGTATGAATATTAATATATT
TCTGTGAAGAAGAGAGATTGTATTTCGATGTTGAAA
TCTGTTGTTTTTTAATTATCGTTATGTTTTGTTTTA
TCTGTTGAAATAAGTAATATATTTAAGTGTGAAAGT
TCTGTATTTTTATATGTATTGGTTTTGTTATTAGGT
TCTGTTTTGTTCGTGAGGTTTTTTTCGATTTAATGT
TCTGTTGACGATTATTTGAAAGTAAGTTTTTTTTTT
TCTGTAGTGTCGTTTGGTTTAGTTATAATATGGTTT
TCTGTGTAATTTTAGAAGTATTGTTTTTAGATAAAT
TCTGTGAGAAGAATAAGAGAAATAGAAAATTTTTTG
TCTGTGGTGTTTTTTTATTATTGATTTTAATTAATA
TCTGTGGGTTTGTTTAGGTAATGGAGGAGATCGAGA
TCTGTTATTTTTTTAGATTTGAATTTATTTAGTGTA
TCTGTTACGGATTTAGTTTTTTTGCGTCGGTTTGAT
TCTGTTAAGTATTAAGTATATATCGTTGATTTAAAT
TCTGTGGGATTAAAGAAATTATTGAATGGGGTCGAG
TCTGTAAGATCGAAGTGTTATTTAACGTTTAGTTAG
TCTGTTTTTATTTTTCTTGTAGATATTTAGTTTTTT
TCTGTAGTTTTTAATTTTTTTTGTTATTTTTGGAAT
TCTGTAGTATGTATGTATGCAAGCGTGTATATCGTA
TCTGTTTATTTTTAGTAATGTTAGATGAAAAATTTT
TCTGTTTTATTTAATTTGGATTTTATTTATTTTACA
TCTGTTTTTGTTGGTAAAAGATATTTTATTATATTC
TCTGTTAAAATAAAATTTTTTTGTTGTCGTGATATT
TCTGTATTCGTTTTTGTATGGATTGTTTAAGTAAAT
TCTGTTTTTTGGTTTTTGAAGTTGAAATTACTATGT
TCTGTTATTTTGGCGACGGTGCGTTAGGTCGTTTGA
TCTGTTGGTTTAATTAGAAATAGAAAATAAGTGTTA
TCTGTTTATGTTTAGAAATTGTTATATATTGTAGTT
TCTGTCGTTAAAAACGAAATTTAAATTTATGAAATT
TCTGTTGAGTTTGTAAGTTAGCGTTTTTGATTTTAG
TCTGTATTGTAATCGCGTAATTCGTTTTTTTTTGTT
TCTGTAATAATTTTAAGAGGTAAGTTTTTTTTATAT
TCTGTTTTTTCGGATTTAAATTAGTTATTATAGTTT
TCTGTTTTGATTTTTGAATTTAGTGTTTTAAATTTG
TCTGTGAAGTATATGATTATAAAGTTAAGTGTATGC
TCTGTATGATATTTTAATGGCGTTAAGACGAAAATT
TCTGTTATAAGTAATATAGTTATATATAATTTTATT
TCTGTAGATAATGGTTCGGTGTGTGGGTTTTAACGT
TCTGTTTGTAGGATTTTTTTTCGATGAGTTTTGAAA
TCTGTTTATGTGTTGCGTATGTTTTAAAAAATGTTC
TCTGTTATGTGTATTTTTAACCGGAATGGAGAGTCG
TCTGTGTAATAAGTTTTTAAGATTGGTATATAAATT
TCTGTTATTTGGATATGCGTATTTTGTTTATGAATG
TCTGTTTTTTTTAAGATTTGTTTATTTTTGTAGTGA
TCTGTATATTTTAGGTAGTATAAAATTTTGTTGAGT
TCTGTTTTAGATGAATGTAGATTTAAGAATATATAT
TCTGTAAATAGGTATAAGTGTTGTTTAAATATTTTT
TCTGTATCGATTTTAAAGTTTGATTAAATTTATTGT
TCTGTTTATGATTAAATGAGTTTAAATGACGGTTTG
TCTGTTGTAGGTTTTGCGTCGTTAATATTATGTATT
TCTGTGGTTTTAATATTTATTAATAATAAAAATTAA
TCTGTTTTTAATGTCGATTTTTTTTATGAATTTTAT
TCTGTTTGGGTTAGTTGTTGTTATTTTTGTTGTAGT
TCTGTAGGTGATGAAGTGAATAAAGTAGTAATAATA
TCTGTGATTTAAAGTTAGTTAAAATGATTGTATTTA
TCTGTTTGTATTAAGAGTAGAGGATTAGGGATATTA
TCTGTTCGGTTAATATATTTTTAGTTTTGTATATAT
TCTGTTATTAGTTAAAATTTTGGTTTTGTATTTTGA
TCTGTTTTTTTGTTCGGTTTATTAAAATTATGTTTT
TCTGTTTTAGAATTATTATAATTTTTAATCTCGTTA
TCTGTAGTAATTTTTGTAAAATAATAAAGATAGAGA
TCTGTAATTTTTTAAAAGAAAAGAGTGAAATAAATA
TCTGTAAACGGTGAATAATTGGTATTTAGAAAAAAA
TCTGTTTAATTTATTTTTAATGTTAGAATTTATATG
TCTGTTTTTAATTTGAATTTTATTTTTAGATTCGTC
TCTGTAGTTTAGTGTTTAAGAAATAAACAATGAGGT
TCTGTTATTATTTATGAAATTTTAGGAATAAATTTA
TCTGTTATATTAGTGTTGTGAATATTATTTTTAGTT
TCTGTTTTATAAAGTATAGAATGAGTTATTTTAATG
TCTGTTTATGGTGGGTATATTTATTTTTTAATATTA
TCTGTTATGAAATGACGTTTTTTTTGTTAATGTATA
TCTGTAGTATTTTATTTGAAAATTGTTTTTGTTAGT
TCTGTTATACGATTAATAATTAATAAATTGGTTAGA
TCTGTGTGTTAGAGTTGATTTAGTTGGAAGATAAAA
TCTGTTTTATTAATTATTTTATTGGTTTATTATTTT
TCTGTTTTTTTTTGTGAATATAATTTAGTAGTGATT
TCTGTTATAATGCGATTGAATAATTAGAGATATAAA
TCTGTTGATAGAAGAATCAGATTTTATTGTAGACGA
TCTGTAACGTAGTGAAAGTTGAGAGTGAATTGTTTA
TCTGTGAATATGAAATATTATTTTCGATTATATAGT
TCTGTTTTTTTTGAATTGTAATGATGTATTGGAATG
TCTGTTTTTTTATTTTTTTATTAGTGTTTTGATTTT
TCTGTAAAAGCTAAAGAAGAAGGGTATAAGAGTTAA
TCTGTGTTTTTGTTTTTTTTGTTATTTTTTTTGTTT
TCTGTAATTAATATTAATTTGGTTATTTAAAAAGAT
TCTGTAAATTATGTTTTCGGGTCAGGAATTGTAGTT
TCTGTGTATTTTTCGAGGATTTTAAATTGTCGGTTA
TCTGTTTTTTTTTGTTTATGTGGTAGTTTATAATTT
TCTGTAATGGTTTAATTTATGAAATAGGTTTTTTTA
TCTGTAAATTAAAGTTTTATTTTTATAAGATAGTAA
TCTGTTCGATGGTTTTGATTTATTCGTTTGATTTAA
TCTGTATTTTGATTTTTGTGGTTGGATTATAATTTA
TCTGTAAAAGAAGTTATTTGTTTAGTGTTTTTTGTG
TCTGTGTTATAAATTTGTAGTAATGTTTTTAAAATT
TCTGTATACTTAAATATAGGGAATTAAAATTTATTA
TCTGTTTCGGTGTTAGAAAAGGATTTGTTAATGTAA
TCTGTTTTTTTGTTTGTTAATGGTTTAATGGGCGTA
TCTGTAAATGAAAATTGTAGAGTTATAATTTTTTAG
TCTGTATAAAAATTAATTAAAGAATTGATTTATTTA
TCTGTTGAGAGTTTTTTAAATTTGTTATATTAAAAT
TCTGTTGAATGTAGATAAGATAACGTTATTTTTAGT
TCTGTGTTTTAAATTATTAGGAATATGTAAAGTTTA
TCTGTTTATTTTTGGAATTGTGAGATTTTGAGTGAA
TCTGTTTAGTTCGTTAGGCGGTAATTGTTGTTTGTA
TCTGTAGTTGAATTTTTTTATAATAATAATTATTAT
TCTGTTTATTTTAAGTGAAAGTTAAAAAAATGTATA
TCTGTTTATTTTTAAAGATTTTTTTTAGTGTTTTGT
TCTGTGTTTTTAGAGTGTGTTTAGATTTTTATAAGT
TCTGTATTTTTTTTTCGTAATTTTGTTTTGTATGAG
TCTGTTGATTATGGGCGAAATTGTTAGTTGTATTTT
TCTGTGTTAATTTTATAAGAGGGTTTTATTGAAATA
TCTGTGATTAATATTGATTTTTGAAGGATTATATAT
TCTGTGTAATTTTTGTAAGGTTTGTAAGCGAATTTA
TCTGTGAGAACGACGAGGAAGACGAAGAAGGCGAAG
TCTGTAATGTTAAGTTGATTTTTTTTTTTTTTATTA
TCTGTTTTTGTATGTTTTTTTTTTTTTAAATTTAAT
TCTGTTGTTTATTTGATTTTTTATTACGGGTGCGTA
TCTGTTTAGTTTAAAAATAATTTGAGATATTGTCGG
TCTGTGAGTATTATAAATTTAATAATTATTTTTTAA
TCTGTGTTATGTGAATTTGGTGTGATTGTTTGAATA
TCTGTGGATTAAGATGATAGTTAGAAAGTTTTTATT
TCTGTAATAAAATTTTAATTTATAATATAGATTTAT
TCTGTATGTTTGTAAGTTTTTGATGGAATGTTGTTG
TCTGTGAGAAGTGTTTTTGTTTTTTTGAGTTTATTT
TCTGTTATATTATTTTGTTTTTTTTTTTTTTTGTTT
TCTGTTTATAATTATGGAAATTTTTTAAATAAGAAG
TCTGTATAAGTAAAGGGAAAAAGATTATGAATAAGA
TCTGTAATTATTAATTATTGGAAATATTATAATTGA
TCTGTGTATTAATATAAGAAAGTGAGAAATAAAACG
TCTGTTAGTACGTTTTGGTTTTGAGGTTTTGATAGT
TCTGTTCGATTTTAGATTTGTTTCGATTTTGTAAAT
TCTGTTTTGAGAAGATGAATAAAATTATAGTTTTGA
TCTGTTTGTATTTTTTGATTTTGAATGTTAAAGAAT
TCTGTATATATTTTTTGTTGAATGTAGAGAATGACT
TCTGTGAAAATTATTTAGTGGATAGAGAATTTTATT
TCTGTTTTTATATATTTATGAGTTTTTATACTTTTA
TCTGTTTTCGAAGAGATTTTAATAGTTATTAGATGA
TCTGTTTTATTGATTATATTGATGCTTAATAGGTTT
TCTGTNNNNNNNNNNNGAATTTTTTAAACGTTTTAG
TCTGTAATATATATTGATGAGTTAATAGATAAATTG
TCTGTATAAATTTTATTATTATAATTCGTAATAATA
TCTGTGGGTATGTATTTTTAGTATATATGTTGTAAA
TCTGTTTATTGATTTATTTGCGTTTATTTATGGAAA
TCTGTATCGTGGGATAAACGAGTTAGTAGTAGAGTT
TCTGTGTAAATGTATTGAACGGAAGCGATTTAGTGA
TCTGTTAGATTTATTAAAGGATTTGATGTAGTTGGT
TCTGTATTTTTAAATTTTTAAAAATAATTTTGATAA
TCTGTATGGTTTTTGAGTGTTTTAATCGGAAGAGTT
TCTGTTGAGAGAGAGAGGAGAGAAGGAGGGATTTAG
TCTGTGAAGTATAGGGAAGAAATTTTTAGCGATATA
TCTGTGATTATAAGAGTATAGAATAAAAGTGTGATT
TCTGTATGATAAGGAAGACGTGAATGGATGTCGGAG
TCTGTTGTATAGATTATAGAGGGAGTAGATTTAAGA
TCTGTGTCGATAATGAGATTGTGTTATGGTTATTGG
TCTGTAAGTTAGAAAGTGTGTATGTTAGTAAAAGTT
TCTGTAAGAATTTTTTAGTATAGTTTCGTTTATAAG
TCTGTAAAAAGGTTTGTAATTGTTAAAAGAAGAGAA
TCTGTATTTTTAATTATTTGGGTTAATGGGTGTATT
TCTGTATTTTAAGATCGAGTAGAAGAAATTATTATT
TCTGTTGTAGTTTATTTTAAACGTTTGATTTTTTGT
TCTGTATTAATGTGGTGTTATTTAATTATGGAGTTA
TCTGTCGATTTTAAGAAAACGTTTTAATAAAATTTT
TCTGTATATTATTTTGTTAGTTTAATATGTATATTT
TCTGTTTATTCGTAAAATCTTAAAATTTTTTTTTAT
TCTGTTTAGTTAATTAAATTATATTTAAAGATATAT
TCTGTGGGGTTTAGAGAAATTATGTTAGATGTTGAC
TCTGTAGATATGGCGAAAGTAAAGGAAATTAGTGAG
TCTGTTAGTTAGTTGATGTAGAGTTTATATTTGAGA
TCTGTTAAATTAAAATTTTAATTTGAGTGGCAAAAG
TCTGTTGAATAAATAAGTAGAATTTTAGGGAGGGTT
TCTGTGTGTAGATGATTTTATAATGTAAAATATGTA
TCTGTTTTTCGTTAATTGTGATTGAGTTTGGTATTC
TCTGTATTTTGGAGTAAATTGTTATTGTAATGAATA
TCTGTTTTTATGTTGTTTATTAATTTGTTTAATTTA
TCTGTTTTTTTGATTTTTTTTTTTTTTTTTGTTACA
TCTGTTTTTTGATTTTTTTTGGTTTTTTTTGTAGTT
TCTGTATTATTATTAATAAGAAATATTTTAATTTTT
TCTGTAAAAAAGGAATAATAATTGATGATTTTTAGT
TCTGTGTGGATTAATTTTGTTATTATGAAATAAATC
TCTGTAGTTTTTTTTGGGAGGAAATGGTTATACGTG
TCTGTAGTAGTATAAGCGGAAGAGGAGGAGGAGAAA
TCTGTTTTTGGTTTATTTTGGTATATTTTATATAAT
TCTGTATATTAGTTGTTTATTAGTTATGATGATTTT
TCTGTTAGTAGTAGTTATATAGGGAGTTTTACGGGT
TCTGTAATTAATCGAAGGTTTTTTAAAATTTAGAGA
TCTGTTTATTATATAGTTGTTGAATATTTATATATA
TCTGTTATTTTAGGATATAGAAATGATAAGTTTTGT
TCTGTTATGGTGTGTGATTTATAATAATAGTTTTTA
TCTGTAATTAAGTAATCGTATTTTATGTATTAGATA
TCTGTTTTTTGAATATATTTATTTTTTAATTTAATA
TCTGTTATAGATGATTAAATTATTTAATAATAAATT
TCTGTAGTTTTTTTAATTTAATTTTTTTTTTTTTTT
TCTGTTTTTGTTTTGGATTTGATGGATATTTTTTTT
TCTGTTAAATTAGAGGTATTTGAGTTAAAGATTATG
TCTGTATTTGATATATTGTATTATAAATTATTTTTA
TCTGTTATTATTTTTTTGTTTTTTTGAATGTGAAGA
TCTGTTGATTTTTTATAATGAGTATATGGACTTATA
TCTGTTTTAGTTAAAAAAATGTTTTTCAAAATTATT
TCTGTGTTGATTTTGAAGAAGTTTTAATGGATCAAA
TCTGTAAATTTTTTTTCGAAATTTCTAGGTGGGAAA
TCTGTATATTTCGATAATTTTTTTTTTATTATTTTT
TCTGTTGTTTTTTAGAAAATTTTTGAAAATATAAAT
TCTGTTAGTTGAAATTTGTAAGTGATTAGTTATATT
TCTGTGAAATTAGTTTAGAGAAGTTGTATTGTAAGA
TCTGTCGGGATGCGGATGTTTTCGAGATTTGTTAGG
TCTGTTTTTCGTTAGGTTTATATAATTTAAAGATTT
TCTGTAGATTCGTGAGTAAAATTTGTTTTTTGTAGT
TCTGTTTAACTAATATATTCGATAATGAAGTATTAT
TCTGTATTTTTTTTTTTTTTTTTTTAAGTTGATTTT
TCTGTGTAATGTTATGTTTTTTTTTTTTTTTTCGGA
TCTGTATTTTGATATGATTAATTAGTTGTATATTAA
TCTGTGTGATTTGGTAAAAATTAGATTATGGTATTA
TCTGTTGTTGAATAATGTTAGAATTTAGTTATTGTG
TCTGTCGTTTTTTTTTTTATTGTTTTATATTTTTTT
TCTGTTGAGTTTTAGTACGAAAAGACGATTATTTTT
TCTGTAATGGGTTTTTTTAAGGGTTATTATTTTTAT
TCTGTTTTTTATTTTTTAATAAGGAAATATTAATTT
TCTGTTTTTGTTTTTGATGTAGACGTTTAAAGCGAT
TCTGTTTATTAAATCGTATGATTTTTTTTTAGTTTT
TCTGTAGAAATTTATTGTTGTGTTTTTAAAATATTG
TCTGTTTATTAATAGTACGGAACGATTTTTAACTAA
TCTGTAATAATTAAGTGTTATTAGTTTAATTGGTAA
TCTGTGAATGTTTTAGAGAAATATATATCGAATTAA
TCTGTTATTACGTATGATTGATTTTTTCGATGTCGG
TCTGTTCGAAGTATGTGTTTATTTGTTTTTTGATGA
TCTGTATAATTTAGGGATTGATTAGTTTTAAATTTA
TCTGTTAATTTTATTTTAAGTTAAGATCAAGAGGTA
TCTGTGGAATAAATTATTGTTTTGAGGTTAGAGATA
TCTGTGATTTGAAGTTTTTAAGCGGTTTAGAAGTTT
TCTGTAGATAGTTTTTATTTTTTAATAAAATAGAGG
TCTGTATATTATTTTATTTATATATATTAATTGTTT
TCTGTTTTTATATATGGTCGATTTGATTCGGTCGTT
TCTGTTAATTGAATTTGTGTTTTTTTTTTTTCGATT
TCTGTATGTGAGCGGAAGTTTTTTTTTCGGTGTATC
TCTGTTATAAATGTGTGAGTTTTACGGTTTAATATA
TCTGTTGAAGTTTTTTTGATGTTAAATTTTATTTTG
TCTGTTTTTATTAAATTATAATAGTTAAAAATAAAT
TCTGTGTATATTTTTTTAAGATTTAATTATTTGTTT
TCTGTGGAGTTGTTAAATGGTGAAAATTGATGAGTT
TCTGTTTTTATTTGATGAATTAAATAGTAGTAAATG
TCTGTAGGGTTTATTAAAGTTTTTATTATTGATTAT
TCTGTTGTTATAAGATCGTTGAGAAGTTTTTAGTGA
TCTGTTTTAAATATGGATTTTTGTATTTATGAAAAT
TCTGTTTATGGCGTTAATTTTTTTAGTCGTAATATT
TCTGTAAGTGTTGTTTTATTTAGTTTTTTTTGTTTA
TCTGTGTATATTTTTTATTTAACGTTATATTGCATA
TCTGTTATATGATTGATATATAATTATTTTAGAATT
TCTGTTTTTTAAAGGAGTTGTAATTGTTAAGTTGAT
TCTGTAATATTATAAAATAAATGAGGAAAGAGGTTA
TCTGTCGGGTTAGTATGGGGTAGTTGTTGTTGGAAA
TCTGTTTTAGAGATTTATCGGAATTGTATTTTTTGG
TCTGTAAAAAACGAAGGATTCGTGATAATTTTTATA
TCTGTATATATGTTTGTATAATTATTATTAGAATTG
TCTGTTGAAAGTTTGTATATAAAATAATATTTTTGT
TCTGTAAAATAATTAGTATTTTTTGAAGGAGATAGA
TCTGTTTTAAGATTTGATAGAGAAGGAAATAATTGT
TCTGTAATTAAAAATTGTTTGTGATTGTTTATTGAT
TCTGTTTTTTTGTTTTGTTTTTTTGATTTTTTTTTT
TCTGTATAGTGTGAAATATATATTTCGGTAAAGAAA
TCTGTATTATTTTGTTTAAAGTTTTTTGTATCATTT
TCTGTATTATTTTAAAGTTTATAAAATAGAATAATT
TCTGTCGATTATATGTGTTTTTGATTGTTGATTGGA
TCTGTAAAGAAGTGTGAAGATTAATAGTAATATAGT
TCTGTTTAAGTTTAATTTTTGAGACGTTTTATATAG
TCTGTAAATATTAATAATAAATATTTTTATTTTATA
TCTGTTGGAATAATTTTTATGTTTGATTTTAATATT
TCTGTTTTTAATTTTTTATACGTATGGGTATTAGGG
TCTGTGAAGATGTTCGAGGAGATGTTTAAATGGAGA
TCTGTTTTCGCGTCGTTGGTTTATATTTATTTTGGA
TCTGTTTTATTTTATTAATAGAGAGTAAGAAGTTTT
TCTGTGGATTAATATTAGTGTATATATATTATTAAG
TCTGTTTATTAGAGATATGGTTTTTATTTTTAGATT
TCTGTAATTTTAGGTGATGGGTTTATTTGTGTGGAG
TCTGTTATTTTAAATTCGTAATTATTCGCGGTTTAT
TCTGTTTATAATATAATATTATAAATGTTTAATATT
TCTGTAATATTCGAAACGGCGTCGTATTTGTTGTAG
TCTGTAGTTAAATGTTTCGGTTTTTTAAGATAATAC
TCTGTAGTGTTGTTTAAATATTTTTTGTTTATTTTA
TCTGTGTTATTATATAATTTTTTTTTTATATTAATA
TCTGTAGTAAATTTTATAATATTTTTTTTATTAGAG
TCTGTAATGTGGATTTTGATTTGGAGAAGAATGAGA
TCTGTGAATTAACGTTTATAATTTGGGTTTTTTTTT
TCTGTTTATTATTAAATATTTAATATTAGAAAGTGG
TCTGTAAGAGTTATTATTATATATTGAATTTAATTT
TCTGTAATTTTATTTTTGTTTATATATTAAAAATGT
TCTGTTTAAAGATTTATTTGAATATTAAATTAAGTA
TCTGTAGTTTTTTATGTATTTATTATATTATGGATG
TCTGTGTTTATTTTGAGTTTTTAGAAGGTAAAGAGA
TCTGTTATGTATTTTATTTTCGAAAATAAATAATTT
TCTGTGTTTTAAAGCGGTATTTAGTGTTTTTTATGA
TCTGTGTTTATTTTTTTGGTGGTTTATTTTTTAGAT
TCTGTGATTTGTAGAGTTATATAGATTTGGCGGAGG
TCTGTTATGGAATTGATTCGAAGTTTTGTGTCGGAT
TCTGTTAAATTAGGGTTTTGTTTTAATTGTGTTTTT
TCTGTTAATTTTTTAAATAGAGTGGAGGAGTGATTT
TCTGTAAATTGGTATTGAAAAGTTCGTTAAAGTATG
TCTGTTTTAGTTATTTTTAATTTTGAAGTGTTAATG
TCTGTGAGAAGGATTTGATTCGGTTAAAGCGAGATC
TCTGTAAATTGAGTAATAATAAAAAAATAATTTTTT
TCTGTGTTTTTTATTTATAGAGTTTTTTGTATTGGT
TCTGTATTTTTTATAAATAGTTGTAAATATTAAGTT
TCTGTTTGATATAGTGTTTGTAAAGAGAGATTATAT
TCTGTGAAAGTGATTTTGTTTTTTTTTTTTTTTTTT
TCTGTAAGCGTTTTTGTAGTTTTTAGAGTTAGTTGT
TCTGTGACGAATGTAATTGGAGTTAAATAAATATTT
TCTGTAAAGAGAAAATAAATAATGCGAATGCGGTAT
TCTGTACGATAGTGATGAAGAATAAGTTAAAGACGT
TCTGTTTTATTGGAGTTTTAAAATATAATTAAAAAA
TCTGTAAATCGTTGGTGATTGTATTTCGTTATGACG
TCTGTTTTAAGAAGTAGAAGTTGATGCAGAATTTGA
TCTGTTCGTTAAATGTTACGAGTGTTCGTTGAAGAC
TCTGTTTTTTTTGAATTTTTTGGTGATTTTATTAGT
TCTGTAATAATTTATAAAAGTTATGGTTTTAAGTTT
TCTGTAAAATGAATTAGTGATTAATTTATTGTAAAG
TCTGTTAGTATTTATTAAGGGTTTTTATTTTAATGG
TCTGTTAAAGTGATTATTGTAGAGATGATTATATTA
TCTGTGTTGTTTAGGAAAGATTTGGTTAAACTGTAA
TCTGTTTTATATATATATATATATATATATATATAT
TCTGTGAGAATGAGGGATGTTAATATAGTTTAAAGT
TCTGTGCGGCGGTGGTTGTTGATTGTTCGAGAGGTT
TCTGTTGTTATAGTAAGTTAATTTTTTTTTTATTAG
TCTGTAGTAATTTGTTTAATAATGTATAAAATCAAA
TCTGTGTATTAATTTGTTAATAAGTTGATGTGAGAG
TCTGTTTTATTATTTTTTTATATGATATATAGTAGA
TCTGTGTTGATTTTTTTATTGGAGAGAAATAGTTTA
TCTGTTTGATTAAGAAAAATAAAAATAAGAATAAAG
TCTGTATAATTTTATTTTAATTGTTATGAGATGATT
TCTGTAAAATTTTGGTTGATTTTAGAAATTTACTAA
TCTGTATATAGCGGGACGTTGGAAATTTTTTAAGTA
TCTGTAAAAATTAAGATTAATAATGGTAGGGGTTGT
TCTGTTGTGGTTATCGTTGATATTGTTTATTTTAGA
TCTGTTGTTTTTTTTATTTTTTTTATTTTTTATTTT
TCTGTGAATTATTGTTATTTGATTGTGTTATGAAGT
TCTGTGTAGATTCGAGTTAATAAAAGGAATATATGT
TCTGTAATTTTTTTTTGGTTTTTTTTTATTAGTTGG
TCTGTGGATATTTTAAAGTTATTTTTCGAACGATTA
TCTGTTTGGGAGTATCGTAGAAAGTAGAGAGATTGA
TCTGTTTTTGAATTATAAATATATTTTATGAAAAGT
TCTGTTTTGGTTTGTTTTTTAATAAGTTAAAGGTAA
TCTGTTGTTATTTTTTAGTTTTTTTTATCGCGGTTA
TCTGTTTTTAGATTTTATTATTTGAAAAGTGCGTTT
TCTGTTTGAATTTAATTATATCGGAATTATATTTAT
TCTGTTTAGTTATTGAATTGTTTCGTATTTTTGGGG
TCTGTTAATTAATTTAATTTATTTTTATAGAATTTA
TCTGTCGTTTTATTTTTTTTGGTAATTTTTTTGTGT
TCTGTTAGAGTGGTGTTCGAGTATTGATGTTGGATA
TCTGTATAAGTAGATTATTGAATTTATTTTTATTTA
TCTGTATTATAAAATGTGGAGGAGTGATTTTATGAA
TCTGTTTTTGTTTTTAAAATAGAATTTTTTTTTTTT
TCTGTAATTTTTAGGGATTGTTTATATGATTTTTTA
TCTGTTAGAATTTGATAAGGTTTAAGATTTCGGTTA
TCTGTATTGTTTTATTTTATTTTTTTTATTTGGGGT
TCTGTGATAGGTTATATGAATATAAAGTTAATTGTA
TCTGTGATTATTTATATGAGATGTTAGGTATGGTAA
TCTGTGTAGATTGTAGTTTTTTATTTAAGATAGTTT
TCTGTATATTGTATTTGTATGTTGTATGACGATTTT
TCTGTTTAAATAAGAATAAAATTTTTAAAAAATAAA
TCTGTTTTATATAATTATTATGGAGTAATGTTGTTT
TCTGTTTTCAGATATATAATTTTGATTTAGTTATAA
TCTGTGGTTCGATATTGATTTTTATAATTGTTTGAT
TCTGTGAAAGTTGGAGGTGAGGTTTGAAAGCGCGGA
TCTGTTATTTGTATTTGGAGGCGTTTTTGTTTTAAG
TCTGTTCGTAATTATATTAGTGGTTATAATTAAATT
TCTGTGGTTTTTAATAAGTCGGAGTATTGTTTTATC
TCTGTGAATATTTTTTTTGAGGTTATGGTTGGTGTT
TCTGTAAATATAATTATATAATTTTAAATATAAAAA
TCTGTTTTTTGGAGTGTTTCGAGGTTATGGTTTGTT
TCTGTAATATTTTGTTTTTTGAAATTGTATGTAAAG
TCTGTTGTATTATAAATTTGTTAGTAGTTTTTTTGT
TCTGTAAGGATTTGAAATTGTTATTTGTAAGTTATA
TCTGTGAGGTGTTTTTACGGTATAGTATTTGTTTTA
TCTGTTTTGATTATATATTCGATTGCGAGTTTTAGA
TCTGTTGGATGTTTAATTGTATTAGTAATTAGAAGT
TCTGTTTTTTTATTTAATATAAATTATTTTTTTTAT
TCTGTAGAAAGGTATAAGGTTAGGTATAGATTAGTA
TCTGTAAAATATAGTTTAATATTTTAATAAATAATG
TCTGTTAGATTTATTAGGTTTGGTTTTATTAGTTTT
TCTGTTTGTGACGATTGTAGTTTTAGTTGAATGTAG
TCTGTTAATAAAATGATTAAAATATTTATGATATAA
TCTGTTATTTCGTATATAATGCGGGTTGTTAATTAG
TCTGTGTGAAGATAGGCGGGTATTTATTTATAAAGT
TCTGTGAAATTACGAAAAAAGAGGATAATGTTTGTA
TCTGTTTAGTTATTATTTTATTTGCGGATTTTTTAT
TCTGTTGAATATGTAGAAAGTTATATGGTTTGATTC
TCTGTAGAAGTTGGTAATGTTAAGGTTGGTATTTGA
TCTGTGTTTTAGAGAGAAGACGGCGGAGATAGTTAT
TCTGTAGATTTGGAAAGAAAGAGAGGGAAGGTTATT
TCTGTTTTTTTTATTTTTAATTTGTGAAAACGTTGG
TCTGTATTTTAATATAGGGTCGATTTTACGTTAGTT
TCTGTTTATTTCGGAGGAGTATTCGTTGGAGTATGG
TCTGTTTTTTTTAGATTTGTAATTTTAGTCGATGTT
TCTGTGATAAGGAGAATTTTAGATTCGAAGATAAGT
TCTGTATTAAGTGTTTTATGAAATAATTTTTGTGTG
TCTGTAAAATAAGTAATGATTAAGTGGAGATATTTT
TCTGTAGAGTATGGAAATTGTGTTTTATTATATGTG
TCTGTTATAAAGGAGTTTATAATTAATTAAAAATAT
TCTGTTTAAATATTGTTGAAGATTGTTTGTTATATT
TCTGTTTATGGTATGTTATAATTTATGAAATTAAAA
TCTGTGTTATTATGAATTTGGTTAGTTCGTATTTGG
TCTGTGATTAGGATAAATAATAATAGATTTAAATAA
TCTGTAATTCGAATCGAAATTGAATTGAATTTTTAG
TCTGTTAGAGAGATGGAATTTATAATTTTATAAATA
TCTGTAAATTAGTTAGAGTGTTGTCGATTTATTAAA
TCTGTTTAAGTTTGAAGGGATTTTGTAAATATTGTT
TCTGTTTGTCGTTGATGTTTAATTTGGTTTAGTGTT
TCTGTTTGCATTAATAAAGAGAAATTTTAAATTAGA
TCTGTTATAGTTTAAGAATTAGGTAAAAGAATATAG
TCTGTAGGTCGGATTATTAAAATTGAAAGTTCCTAT
TCTGTGTTGTTAATTAAATATTTATATGTGAAGTAA
TCTGTTGATTTTTAGATATAATATAAGTAGTTTATT
TCTGTGAGGATTCGATATTCGTTGTAATTTTATTAG
TCTGTTTATTTAGGATTTTGAATGGTAGTTTGAACT
TCTGTATTTTAAATAATTTGTTTGATAAATAAAATA
TCTGTATATTAAGTTAATTTACGATAAGTTTGTTTT
TCTGTGAGTATTAAATATATATTAAAGTAGAGAAAG
TCTGTGGGGTTTAAAATTATAGTTTCGAAAAATTCT
TCTGTTAATTATAATGATGTAGATCTGTTGTATCTA
TCTGTGGAGTGTTTATGAATATATGTATGTTATATT
TCTGTGATTAGTAATAGATGAGACGATATATTATGG
TCTGTAATGGAAAGAAGAAGGTTAAGTCGGAATAGG
TCTGTATTATTAGGTTTATTAGTTTTAATTTTTAAT
TCTGTAATTTATTTGTCGTATTTTTTTTATGATTGG
TCTGTGATGATATTTTTTGTTAGTAGATTCTTTTTA
TCTGTGTGAAATGATTTTTGAAACGATAGTTTAATA
TCTGTTTATTTTATTTATTTTTAAGGTTTTAAAGTT
TCTGTTCGATTAGAAATGGTGGCGTTTTTTTTTATA
TCTGTTTTTCGGGAATAAGTAAGTGATTAAATATAT
TCTGTATTTTTGGAGAGAAATGGAATAAGTGGTTTA
TCTGTTGTGGGATTTTATTATTAAATTTTTACGAAG
TCTGTATTTGGTTTTGAAAGTTATAGTTATAATTCG
TCTGTACTAGTTAGTAATTGTATAGTTAGCATTATG
TCTGTAAAAATTTTGAATGATATTTTGTAATATCAT
TCTGTGTATAATAGGAAATATTTTTATAGTGTAGCG
TCTGTATTAATAATTTAGGTTTTTAAATATAAAATA
TCTGTATTAAAAGAGAGGGAGTAAAGGGAGTTTATA
TCTGTTTAATAATTTTGGTTTTTATTTAGTTTTTAA
TCTGTTAAAAAATATGGAATTTAACATTAAATTATA
TCTGTTTATAAAGATAATATAAAATAAAATTTAAAT
TCTGTTTGGTGAGAGGAGGAGGATGGGTCATGGATT
TCTGTTTTTTTGTATGATTATTTAGGATTGTTAGAA
TCTGTATTTTTTTTTTATGTATATGATCGATTAATT
TCTGTTAGATATGTAATTGAAGTTGTAAGAATATAT
TCTGTTATAATTAGTTAAATGAATTGGATTTTGAAA
TCTGTGATTAGCGTGTTGATGGCGGTTTTTACGTGT
TCTGTATTGTAGGGTTTGTTATTTGGAAGAAAATTA
TCTGTTGTTTTAAAATAGTATAAATTTAGTGTTACA
TCTGTTATTTAATATGAATAATTTCGGTTATTTCAA
TCTGTTAACGGAATTGATAATATATGTTTCGGTTTT
TCTGTTTTTTGAATAAAAGGTTTTTTCGTTTTTGTT
TCTGTAATTTTAGGTTTTTTATTAATTTTGATATTG
TCTGTTTGTTGTAGATTTTGATTTTTTATATCTTTT
TCTGTTGTTTTCGTTTGTATAAAAAAATTTGAAAAG
TCTGTTTAAATATTGTTAGGGTAATTTAAATTTTAT
TCTGTTTGATAAATTATTAATTTTAAATATTATAAA
TCTGTAGTAAGTTTTAGTAAAATTTGGGTTTAAAGG
TCTGTATTAATTTAGTATAAGAATAAATAATTTAAT
TCTGTGTTAATATTTTTTAAAGGGGTTTATATATTA
TCTGTTTATTTTTTTTATTTTTTTTTTTGTTTTGTT
TCTGTAAAGTTTTATTCGATTATTGGGTCGAGTAGG
TCTGTACGTTTTTTTTTGTTTTTCGTAATTATTAGA
TCTGTTTTTGTGAAAGATTGTATTTGTTTAATATAG
TCTGTGATATTGATCGGAAGTTGTTTTTTATGGTGT
TCTGTTAAATAAGATGGTTTTTTATGTATTGTGTTT
TCTGTTTTATTTTTGATTTTATCGTTTTTTTTAAGG
TCTGTGTTTAAGAAAATATTATATAAAGAAAATTAG
TCTGTGAGATTGTAGATTTAGAAATAGGCGAAATTT
TCTGTGATGGTATGTGTTTGTGTGATAGGTACAAGG
TCTGTTAAAAATAAATTTACATATTTTTTATCAATT
TCTGTCATTGTTTAGAATATAGATTTTATAGTTTGT
TCTGTTCGAATTATTATTATCGCGGAACGTTCGAGA
TCTGTAATAAAAAAGATTGATCGATGTTTAAAATTT
TCTGTATTATAATTATATAATATAATTAAAAAGAAA
TCTGTATGATTTAAATATTATATTTTTAATTTTTTA
TCTGTTTTTGATAATAAAAATATTAATAAAATTGCA
TCTGTGTTTTATCGTCGTAATTTTGTAGCTGTTGGT
TCTGTATTTTAATTAGTTGTTTTTTTGGATTTAAAA
TCTGTAATGTTGTTTATGATTTTTGATAGTTGGGTT
TCTGTTTTTTGTTAGTTAGAATTGAATGATAAAAAA
TCTGTTTAAAAATTTTTTTTGTTTTTTAAAATTTAT
TCTGTGTTTGGAATTTTGAGTTTTTTAAGGTTAAAA
TCTGTATATTTTTGGGGGGAATATTTTATTTAAATA
TCTGTTTATTAATTAACATATATAGTTTATTGGATT
TCTGTTAGGAGATGATATGATTTTTTTTATAATAGG
TCTGTAAGAGATTTTAAATTTGTAGTTGATTAGTCG
TCTGTTTTTTTTAACGATTGTTTTTGTAGGAGGGAT
TCTGTAATTTATAATTTAATATATTATATATGATGT
TCTGTGTTTAGTGAAATAGAGTATTTAATTAAAATT
TCTGTATGAGTTAAATAGGTTTTGGATATTATGAAT
TCTGTATGATGATATTTTTAATCGAAATTAAATTAT
TCTGTGATGGTGAAGAGTATTTGAGTGAAATTGATT
TCTGTAATTTAATTTTTTTTGGTTATTTTCTTTGTT
TCTGTAATTTGTAAATAATAAAATTTAATTTGGTTT
TCTGTTATATATAGTTTATTTAGATATGTTATTAAG
TCTGTTTAAGAATTAAAAAATATAAAGTTGTAGTAA
TCTGTGGATAAAGTAAAAATTTAGTTTACGAGTTAT
TCTGTTTTTAATTTAAAATTAATTTTAAGGTTTTCG
TCTGTTATTTGGGTTTAAGACGAGAGTTTGTATTGT
TCTGTAAGGTTAAATTTATTTTTATAAATTTTTGGA
TCTGTAACGTTGATTATACGATCGATTTATTATATG
TCTGTGGATTAGATTTTTTTTGATTGTGAAGTTGTT
TCTGTTAAGTGTTAAAGAAAATTTGTAGTGAATCGA
TCTGTTTATTTTTGATGATTTTATAGTTGGATGTTG
TCTGTTTGAATTTATAAAAATTTGTATTAAATTTGA
TCTGTATTTAAGATTAAGGTTTTGAAATGGTTAAGA
TCTGTGAAGTTATAATATGTATGTAATTGTGAAATT
TCTGTATATATTTGTGGTAATATATATAGAAGTTAA
TCTGTGGGGATGGTATGGAATCGTTTTTTTTAGTTT
TCTGTGATGAAGAGTTTTAAGGTTTAAAATGTTTTC
TCTGTTATAGTTTTAGATTTGTTGATAGGCGGTCAA
TCTGTTTATGTGTTGATTTTTTTATTCGGTTTTGAT
TCTGTTATTATAAGAATTATAATAGTGATATAGAAG
TCTGTTTGAAATTATTTTTTTTTATTTTTTTTCGCA
TCTGTTTTTTATCGATTTAAATTGTTATATTAAATA
TCTGTATTATAATTTAGATATAATTAATTATAATTT
TCTGTAGATGAGGAATATAATGGGGAAGAAAGGGCA
TCTGTTTTTTATTACGGTTATGGTGATTTCGGTAAT
TCTGTTTTGGATTTTTAGAAAAATTCGGTTAATTTG
TCTGTAAATTAAAATTTGGATATTTTTATTTTATTT
TCTGTGGTGTTTTTTTTATTTTTTTATTATTATTAT
TCTGTGTTTCGGTAAAAAAATTAGTATTTAATATAT
TCTGTTAATTTTAAATTACGTGAAATTAATATAAAT
TCTGTAAGAAAGTTGTTTTAATGGCTGTTTAAATGG
TCTGTTTAATTAATAAAAAAAGTTGATAAAGTTTTG
TCTGTTTTTAAATTCGTTTTTTTTAATGATTTCGGC
TCTGTTATATTTTAAAGTGTGATTTTAGTTTTTTAT
TCTGTTTGGAGGGAGTTTTGTATTAGTTTTTAATAT
TCTGTTTTTTTGAGGTATGAAGTTATCGTTTTGTTT
TCTGTGTAGAAATGTGTTGTTTATTTTCGAATAATG
TCTGTAGTAGTGATAGGTGGTGTATACGTTTTTGGG
TCTGTAGATATTATTTATTTAATTTCGGATTTTATC
TCTGTAGGGATTATTTTTGTTTTATAATTTGTTATT
TCTGTATTGATTTTATATAGTTAAGTGGTTTATATT
TCTGTGTAGAGATAGGGAAATAGAGAATAAAGATAT
TCTGTAAATTTTTTTGTGTTCTGTTTTTTTTAGTAA
TCTGTTTATAATTATAAGTAATAAGTAAATTATTAA
TCTGTGTATATAAAATTATATGTTATTATTTGAATA
TCTGTATATTAACGTTATTGATTTTATTATTTTGAA
TCTGTTTAGTTAGAATTTTTTTAGGGTATTTTTTAG
TCTGTTTTTTTTTTGGAGTTATTTATGTTAATTTTT
TCTGTTTTTTTTGATTTTAATGGTTATGATAAATGT
TCTGTATAAGATTAATTTTTTTAGTCGAAACAAGTG
TCTGTTTATATGATTGATTTAGTTTTGTTTATTTTT
TCTGTAAGGTTATGGGTTTGTGTAGTATGCTATTCA
TCTGTATTTAAATACGATTATTAGAGATTTAATTTT
TCTGTTTGAAGGAATGTAGGTTTAGTTTTTTTTTTA
TCTGTATGTTTGAGGTAGAGAAAGTGTTTAAGGAGA
TCTGTAGAAATTAAAGTTGATGATTTTTTTTGTTAA
TCTGTTTCGATATTAATATTAAAATCTAAGTTTATA
TCTGTATTTTTATTATTTATTATTTAAAGAAAAAAT
TCTGTGAAACGGAAGTAAAGTAAGTTTATTTTTAGT
TCTGTGAGTTTGTTTGATAGATTGAAATTATTGGTG
TCTGTATTTATTAAAAATCGTAAAATTCAAATGATT
TCTGTATTTTGGAGTTCGTTTTATTGTTTTTTTTAA
TCTGTTGATTTTTTAAGAGTTTATAATGTTATTTAA
TCTGTTATGTGTTTGATGAAATGTTTTATGGAATAT
TCTGTAGAGAAAAAAGAGTATTAGTAGAATTAATTT
TCTGTTTTTTGAGAATTAAGTATATTTGATTTAGTT
TCTGTCGTTAAAGATTTTTTGGGTAGAGTTATTAAT
TCTGTAATTGATAATTTAGAGTTTTGTTGTTTATTA
TCTGTTGATGTAAGAGAATAGATATATAAACTGGTT
TCTGTTCGGTTGGATAAGAATTTTTTTAAGATATTG
TCTGTTGTTAATTTTTGAAAATAAAATATGGTTAAA
TCTGTTTGATTTTATTTTTTTAATAATTTTTTTTTT
TCTGTAGATAATTTTTTGAGGAGTCAGAGATAACTT
TCTGTTATATTGGTTTGGTTAATAATTTTAAATTGT
TCTGTAAAGTTTAGTTTTTTTTTATATATTTTAAGT
TCTGTTGGTTTGATGATAAACGGTGTTGTTTTGTTT
TCTGTTAATGAGATAATATTTTAATTTATTCGATTT
TCTGTTTATATTTTGAGATAAATTTTTGAGTATTTT
TCTGTAGATAGTGAGGTAATTTGAAATTTACGTTTT
TCTGTTGTTTATTGTTAATATTTTTTAGATTTTGAT
TCTGTGTGTAGTTTAATGATTGTAATATTCTGAATG
TCTGTTTATTTTTTGTATTTTTAATTTATTTATATG
TCTGTTTTTTGTAATTTTTTTTTTTAAATTATTATT
TCTGTTTAAGAACGTTGATATTGTTTAAAGTGTTTG
TCTGTTTTTATATGAATTTTTTTAATTATATTACGT
TCTGTTTTATAGTGTTAGTATAAAATATATAGAGAT
TCTGTATATAGTTGATGATTGGAATATTTATTTAGT
TCTGTAATTAAATTTTTGGGGGATTATATATTATAA
TCTGTGAGGAAATATAATAAATACGAATTTTTTATT
TCTGTTGAATTATTTTATTTTTGGTAGTAAATTTTT
TCTGTAGTTTTTACAACGGTTGTTGTGAGAATGTTA
TCTGTTTGTTTTTTTTTTAGAAAAATATATATATAT
TCTGTAGTAAAAATATATTTTATTATTTTGTATGAT
TCTGTATTGTTAGGATTTTATACATTTTGTTTTTTT
TCTGTTTATAATTTTTGTGTTTTAGAATTTTAATTA
TCTGTTTTTTGGGAGAAAATGGGTATAAGTATTTTT
TCTGTGTGCGTTTTAGATTTTATTTATTTGATTTGT
TCTGTATTTAGTTAAATTTAATTAATTGATATATAT
TCTGTATTGATTTTTTAATTTTTTTATTGGTTAAAA
TCTGTTTTATGATTAACGTTTATGAATTTGTCGTTC
TCTGTTTAAAATTTTATTAGTTAATTAATTTTAAAA
TCTGTATTTATTATCGGTTGGAGTTGAAATAAGTTG
TCTGTATTAGAGTTATTTTCGCGATCGTTGTTTCGG
TCTGTGGTGAATATGCGTGATTTTTTTTATGTTTGT
TCTGTAAAGTGTAGTAATTGTGTAAGTAAGGAAAAA
TCTGTATTTTATATTGGAAAGTTGAAAGAGTTTGTA
TCTGTTGATTTTTTAAAAATTAATAGATTGATGTTT
TCTGTATAATAGGATTTTTATTTTTTTTGGTGTCGT
TCTGTAAAATTTTAGTTTTAATAGAGGAAAGTTTAT
TCTGTTATGGTTTTTTTAATTAAGAATTGAAGTATG
TCTGTATAATGTAAGTTATATATATGTTATAAAGTA
TCTGTGTTGAAATATATTAAGATAATAAAAAGAGTT
TCTGTTATAGAAATGGTTATCGTTCGATATATTTTT
TCTGTAATTTGTTTTTTATTTTAAAAGGTTTTTAAG
TCTGTGTAATTTTTTTATTTATTTTATAATTTCGGA
TCTGTATTTATAAATTATAGATTTTATAGGTAATGA
TCTGTTATTATTTATTATGATAGGATAAGTAGAGTT
TCTGTATTAGAATTTGAAAGTAATTTATTTTAAAAA
TCTGTAATTATGTTAGTTTTTTAAGATTTTATGTTT
TCTGTTGTATGTTAAGTTAAAGTGTGTGTTTGGTAC
TCTGTTAAAATTTTATGTTTTTTTAAATTTTTTATT
TCTGTTAAATTTTTATTTTTTTTTGTAGTATTTAGA
TCTGTAAGTAATGTTAATTAGTATAATAAATTATCA
TCTGTATTAAATAAAGTTTTGTAAAATTTTTAGAGT
TCTGTTGAATTATATAATAGTCGATTACGTTTTTTT
TCTGTTTTTTTAAATATTTTTATATATTTTTTTTAG
TCTGTTTTATTCGAGTTGAGAAGAGTGGATTTTTAG
TCTGTTTTTTCGGTATGATTCGGGTTTAAGAATTGT
TCTGTAATGATTTGAATTTAAAAGTGAGAGTTTAAT
TCTGTTGATAATTATATATTTTGAAATAAATTAGTG
TCTGTGTTTATTTTTTGGATAAGTTACGATGATTTT
TCTGTAAATATGAAATTGTATTGAATTAATGAAGTC
TCTGTTTTTTATTTGGATAATATTTATTGTAATTTA
TCTGTTTTGAATGGAAATAAAGATATTAGTTGCGTC
TCTGTAGGAAGGTGGTTTAGGGTTTAGAGATTTGGT
TCTGTGTTAAATTAATTTATATAGATTTTAGTTAAA
TCTGTTAAAAAATTTAATTTTTAGATTAATTGGAGA
TCTGTATTATAGAGAGGTTGATATGCGATCTATATG
TCTGTTTTGTTATTGAAGTTTTTTAGAAGGTTTTTA
TCTGTTTATGGTGATGTTCGATATCGATATTTGATG
TCTGTTATAAGGATATTATTTTATTATTTTTCTAAT
TCTGTTCGAGTGGTGCGATTTATGAAGGTGAGTTTA
TCTGTTGATGTTGTTAGTGTAAGATTAGGGTTGAGT
TCTGTTGAAAATTTATATTAAGAATTTATATTATGC
TCTGTTTTTTAATTTTTAAGTTATGTATCGTTTATG
TCTGTATTACGTATATGAGTTAAGTTCTTTTTATTG
TCTGTTTGAATATTTAATTAAAAATTTTTTCGATTT
TCTGTATGTATTGTAGATTTTGTGATTTCTTAATTT
TCTGTTAGATGGTAGATTATTTAAAGATGTTTTAGC
TCTGTTACGGATATAATATGTTTAGAGTTATGTAGA
TCTGTTTGGTTGTGGTGGTTATGTTTATGTTATGGA
TCTGTGTATTTTAATTTTTATGGATAGTTTTTTGAT
TCTGTTTGTATAAAGATTATAAAGAATAATAAAGAT
TCTGTTTAATTTTTTAATAAAATAAAATTGATGTTT
TCTGTGTCGTTAGTTTGATTTAATTAAAAAGTTTAT
TCTGTGTAATTGATTTTTGGTAATGGTGGGAAAAAT
TCTGTTAAGTTTCGAGTTTATTATTTATTTTTGTGG
TCTGTTGGTTGATGTGTATATTTATTGTTTTTTCTT
TCTGTTATAAAGATATAATTTTGTTTAAATGTAGAG
TCTGTGGAAAGTGTATAAAGTTAATTTACGTATAAA
TCTGTTTTTAGAGGTATGAATTTTTTTAAGTTTCGT
TCTGTATGTAAATGTTATATTTTTAAGAAGATTTTT
TCTGTTGTTTTAGTAATAAAGAAAAATTTTTTTTCG
TCTGTTGTAAGTAATATTTTTTCGGATGAAGGTGTT
TCTGTTTTGATGAATGTTAATGTTGGGTAATTTAAA
TCTGTGGATATTATAAAAAAGTTGAAATGGAATGAG
TCTGTTATCGAGAGAATCGTTGGTTTTTTGTTGTTC
TCTGTGAATAATTTTATAAATTTATTTATATTATAT
TCTGTTTGAAGGAGTATATGTAGTATTGTGTGGAGT
TCTGTCGGAATTTGAATTTTTTGTAGAATTTTGATT
TCTGTTTGTTTTTTAGTTTTGTTATAGAGTTAATAT
TCTGTTTGAATATTTTTTTTTAGATTAATTAATATT
TCTGTATATGTATTTTGCGTTATGGAATGAAATGCG
TCTGTGAGTTAATTTTTGTAACGTTCGGCGAAGTAG
TCTGTATGGAGGTTTCGTTTTTAAAGAGGATTTGAT
TCTGTATTAATAAAAGTGTTTTTTGTTTTTAAGTAA
TCTGTAGAATTAGTGGTTGATAGAGGTTCGGGGTTG
TCTGTATATATTTGTTTTGTTTTTTTATATGAGTTG
TCTGTTGATAAAGGTAGGAGCGGTTGGGTTATGTAG
TCTGTTTTTTGGAATTGTATTTTTGAGTTATGATGA
TCTGTAATATAAATTAAAAAGGTATATTCTATTTTA
TCTGTAATTTGAAAATTTATTATAATTGATAACATA
TCTGTTTTAGATAATGTGTTTTTGTATTTTTTTAAT
TCTGTTTTATATTAAGATGAAAAAAATTTAAATATG
TCTGTTCGGAGAAAGAGAAGTTGGTTTTGGAATTGG
TCTGTATTTTGTCGTGTTTGTTATTTTTTAAATTAT
TCTGTAGTTTTTAGATTATTGGATTTAAAATTTGAG
TCTGTTATGTTTTTTGTAGTTTGAGATGAGGTAAAT
TCTGTAGAGAGAGAAAAAAAAAAAAGGTTGTAGTTG
TCTGTTGGTTATTAATATAATTTATTTAGGCGGGAG
TCTGTTAGTATATTTTTTGTTTTTTTTATATCGATG
TCTGTTTTGTATATTTAGAGAACGACGATGTTTGTG
TCTGTTAAAACGGTTGCGCTTTTTATTTAAAAATTT
TCTGTTTATATTTAAAATATATATTAATAAGAGAAG
TCTGTTTTTTTTTCGAAGTTTAAAATTTTTTTTTTT
TCTGTTTGTTTTTTTAAAGAATCGAAAGATTTAATT
TCTGTTGGATTTTTTATGGTTAATATTTTATTTGTA
TCTGTTTTTTTAGTTCGTGTTGTTTAGTTGGTAGGG
TCTGTATCTATTTCGTTGAATAATTTAATGTTTGAT
TCTGTGTTATTAATTTGTAATTATTAAGGTTAAATA
TCTGTATTAAATGGTATTTAAAGGTAGTAGAAGGTG
TCTGTCAGTATAATTTATATATTTATTATGAGATAG
TCTGTGTATTATTTTTTTTTTTTTTTTTTGTTTTTT
TCTGTTGAATTTAAATTTTTAATTTTTTTAATTTTG
TCTGTAGTAAAATATAATTTATATTTGATTTAAAAT
TCTGTTTTTTTTGTTTCGTTTTGGATATTTTTAAGG
TCTGTGATATATAGAAGATTGTATTATTTCGTGTTA
TCTGTGATTTGTTTTGTGATTTGGTTAAAGTCGAAG
TCTGTAAGAAGGAAATTTAAAATTAGGGTTTTAGTT
TCTGTTTTAATATAAGTGATAGGTGTGCGATTGGGA
TCTGTAAGTTTATATAGTTCGTTATAAAGAGAATTT
TCTGTGATTATAGATTAATGGTTGTTTAATTTTTTA
TCTGTATTTTGGTTAATTAAAGGAAGTAAAGATTTT
TCTGTAAAGATTTTGATTGTAAGAGGGAGTTATATA
TCTGTTTAATTTTATAAATTATAGGAAAATAAATAT
TCTGTTGAAAGGAATTATATGGATAAATTTCTATTG
TCTGTTTTTGTATTAAATTTTTAATTTAATGTTTTA
TCTGTTGATGGAGGAAGTATTTTTATTATTTTATTT
TCTGTAGTATATAAAGGTAAATTTGTAATAAGTTTT
TCTGTAATAAGGAATTAAGAGTATTGAAATTTTTAA
TCTGTTAATATATTAATTAGATAATTAATTTAAATT
TCTGTAAGGTTTTATTTATTACGAAGAAAAGAGATT
TCTGTTTTAAGTGGTAAAAATAAAACGATATTTTAT
TCTGTCGTATGTTGATAAATTTATGGTACGGTATAA
TCTGTGAAGTTGTTGTAGGAGATGTTTAGTGAAGTT
TCTGTATTAAATTTGAGATATTGTTATTAGTTAATG
TCTGTTTGTTTAAAGTTGATATTAGTTTTAATGTAA
TCTGTCGATTTTGATTCGGTATTTAATATATTGATT
TCTGTTATTTATTAAGAGGATAAAATTAGGAAATAA
TCTGTTGTGTAGAAATTTTGATTATTCGAAATTTAT
TCTGTGAAATTTTTGAGATTTAAGTTATAAAAAAAT
TCTGTTATTAAGAGTTATTTGTTTAAGTTTTAATAG
TCTGTGGTCGTGATTTGATATTTTTTAGTCGGAAGT
TCTGTCGTTTTAGAAGATTTAATAATTTAATAAATT
TCTGTGGTTTAGTAAAATAAATTTAGCGTTTTATTG
TCTGTTATTATGTGGTTAAAGTTTAATTTTTTGTTT
TCTGTTTATCGATTTTATGAGTTATTTTTTTTTTAT
TCTGTTTTTGTTATTTTATTTTAATTTGTTAAATTT
TCTGTGAATGTCGTTAATGTTGTTTTTTTTTTTTTT
TCTGTGAAAGCGAAAATATTATTAAGTATGTTATCG
TCTGTTTATGTTTGTGTTATTGATATGTTAGATCGA
TCTGTGATTATTTTATATTTAGATTAATTTGAATTT
TCTGTGTCGTTATTAATATTTTTTGTCGTATTTTTT
TCTGTTGTTTTTTTTTTTTGTTTGTAAGGTTAGGAT
TCTGTTTTTATTGAATATATTGTTGTAGATATCGGA
TCTGTTTGGTGATAGAGAAATTGTTAAAGATTTGGT
TCTGTTTATATTTAGTTAATAGAATTTTTGAGTCGG
TCTGTTGAAAAACGATTTATATGTTTTTTTGTCTTT
TCTGTTTAATATTGTATGATTTAATATTTTTATAAT
TCTGTATGATTGAGAATTTTTAGAATTGTTTTTGAT
TCTGTAGAAAATATTTTAGATAACGTTTATAATTTT
TCTGTTATTTTTATGTTTATTAAAATTTGGGTTTGT
TCTGTGATTTTTTTATTGTTTTTTTGTTTATGAAAA
TCTGTTTTTTTTGGGAGGAATTCTTTCGGGGATAAT
TCTGTTGGAATTTTTTTTGTTTTTAAGTTTATTTAT
TCTGTAGATGGTAAATTAATATATTTGAGGATATAT
TCTGTATATTTATTTGTTTTTTATTATTTTAATATA
TCTGTTTTAATAAATTATAGATGTGGAAATGGGTTA
TCTGTTTGAAGTTGTAACGGTTAATGAGGGTAGTTT
TCTGTTTTTTTTTTTAGAAAATAAATTTTATATACT
TCTGTAAATATAATAAATATGGTTATGGTTCGAATT
TCTGTTCGTTTTAGTATTTTTTTTTGGATGTATGTC
TCTGTAAATTTATTAAATTTGTTTTTGTTGTTTTTG
TCTGTTATATGTATGATATTTATTTGGGAGTATTTT
TCTGTTAAGTTAAGTATAGGAATTTTTTTTTTATTT
TCTGTATTATTTAGATTTAAAGTTTTAATATGTATT
TCTGTGTAAATAAAAGAGATAGTTATTGTTTTAAAT
TCTGTTTAAATTGTTGGTGTTAGACAAATATATCGA
TCTGTGTTGGAAAATATGAAATAATTAATAGATGGA
TCTGTTTTGTGTTTGTATAAATAAATGATTAGTTAT
TCTGTGATTAAGTGATTTTTTTTGATTATTGGTTAA
TCTGTTAATTATGTAAAAGGAGATAAAATGAATTTT
TCTGTTTTTATGGTTGTTGTTTTTATTATTATTTTT
TCTGTTTTTTTTGAAGTTCGAGTTATTAAAAATTTT
TCTGTTAATTGAGATGTAAATAAAAATATAGAATTT
TCTGTTTAACGGAGTTTAAGATAGAGTTTTTGGTTG
TCTGTTGGATAATATGTTATGGATGTGTTGAGTAAG
TCTGTTGAGTTTAAAAATAATTATATAAGTTTTAAT
TCTGTATTTTGATAGAAATAATGGTAATAGAAAGAG
TCTGTTATTTTTTTTTTGTTTTGTAGGTGTTGTTTT
TCTGTTTAAAGAGGTGTAATTGGATTATTAAGAAAA
TCTGTTTTTTTGTAAGGTTAAATTATTATTATTATC
TCTGTAGTAAAAAAAAATTAATTTTTTTGAAAAACA
TCTGTGAATACGATTAGGTTTTGAGTAGGAATGTGA
TCTGTTTATTTATTGTGTATATAATATAATTAAATT
TCTGTTATATAAATATTTTTATATATTATAATATAG
TCTGTTGTAGAGATAAGGTTCGTTTTAGTAGAAATG
TCTGTTTGTTGTTTTTGTGGTTCGGGTAATGGTTGA
TCTGTTTTTTTTTTAGGTTTTGAAGATGACGATACT
TCTGTAGAGGAATTTTGAGTTGTTAGGATTAAGTTA
TCTGTTGTTTTATTTTTTTATGTATGTTTGAATTTT
TCTGTGGTATGATAAAGAAGTAAGTCGTTGTATAAA
TCTGTATATCGTTTTTGTTTTTTTTATTTTGTGGTG
TCTGTTATAATGTAAAAAATATTAGTTAGTGGTTTG
TCTGTATAAATATTATAATGGTTTTGTATGGAAGAG
TCTGTGATTTTTGAGATTAGATTTAATAATATATTA
TCTGTTTTTTATGGAAAAAATTGGTATTAAGTTTGT
TCTGTGTCGGTAATATTTATTAAATAGAAGAGTGAG
TCTGTTAAATAAAAATAAAAAAAAGATATGTTTTAA
TCTGTATTTTATTATGATTTTTTTTGACTTATTTAA
TCTGTAGAATTATTTTTAAATAATAATATAATATTG
TCTGTTAAATAAAATTTTAGTATTATTACGGCGTTT
TCTGTTTTGTTGATGGTGGTAATTTAATTTTTATTT
TCTGTTGTTTTGTTGGTTTTAGTTTTTTTTAAAAGA
TCTGTTAGGAAAAATAAAGAAGTTAAGTTGGTTTAT
TCTGTGTATATTTAGTTAAATTATATATAGATTAGG
TCTGTTTATTTGGGTTAAGATAGCGATCGTGGAAGT
TCTGTTGGTTTTTAAAATAAGTTTTTAATTGTAATT
TCTGTTGTCGATAAAATATTCGATTTTTTAAGTATC
TCTGTGTTAAAAGTTTATAATTTTTGTAGGTTTGGG
TCTGTTTGATTTGTTGTCGCGTTGAATTTGTAGTTT
TCTGTATGTAATTATTTTATTTAGAATTATATAAAT
TCTGTAAGCGAAGAGAGGAAGTTATTGTTAAATGTA
TCTGTTTTGTTGTATTAATACTTTAATTAGTAATTT
TCTGTGTTATTAATTAGTTTTGTTTTTTGTTATTAT
TCTGTCGTATTTGATTTGATTATGAGAATTAAGTAA
TCTGTTAATTTTTATACGAATTTTGGTGTAATATGT
TCTGTTTTTTTGTGTAATAACGATTTTTTTTTTTAA
TCTGTATTTTTAGGTATTTAGATTTAATTAGTTATC
TCTGTAAGTAAGTATAGGGTTTTTGAGAACTTCGGC
TCTGTATATTTTTAGTTTTTTTTTATAAAATTTGTT
TCTGTTTTTTGAAAGTAATAATGTTTTTGTTATTAA
TCTGTAGTTAAAGAAATTGAGGATATGGCGGTTAAC
TCTGTATTAATTTTTATTTAAATGAGGAATATATAT
TCTGTACTAGAGATTTTAAATTCGTTTTTAACGTAA
TCTGTATAATTTTTGAGTTTATAGTGTTTAGGGTTT
TCTGTGTTTGTACGGTAAATGTTAGTTATTATATTT
TCTGTTTGTAAAAAAAAATAATATATTTTTAGTTGA
TCTGTAGGAGATGAAGAATAGTTTCGATTTTGTCGT
TCTGTTATATTGATAAAATTTAAATTTTAACGATAT
TCTGTATATATTTGTGAAAAAGTGATATTATGGTAT
TCTGTATGTATTTGGTATATTGATGATATATTTATT
TCTGTGTTTATAAGTTGATTTTAGAGTTTGGATTTT
TCTGTCGTTTTGATAAATTTATTATTTTAAAATTTA
TCTGTAAAAGGGTATAAAGAATAAATTTTAGGAACA
TCTGTATTTGGGAAATTAATTAATATATAAGTTTTA
TCTGTTTTTTTGTAAATTATTTTATGTTATTTATTT
TCTGTAATTAAGTTTATTTATAAATAAGGTAGAAAA
TCTGTGAGATTATTTTTATATTTGAATAATAGGAGA
TCTGTTATCGAAAAAAGTAGTTCGTGGTTTTTTTTT
TCTGTTGGGTAAAAAAAATTAATAATTTGGGAAGAG
TCTGTTTTCGTATTTTTTAAATTTATTATTTTTAGG
TCTGTGAATTATTCGTTTTTTTTTTTTGTTAGAGTT
TCTGTAATGTATTATAGTTGAAGTTAAGATTATGAG
TCTGTATTTGATTATCGATTTTTATTTTTTTGATTA
TCTGTTGTGGGGAGTTGTTTAGATATTTATTATTAT
TCTGTTTTGAAGGGTAATGTTGAGTAAATTATTGAT
TCTGTTAAATTGTTTGTTAAAAATTAATAAAAAAAA
TCTGTGAGAGAAAGAAAATGTTAGGGGGATTTTGAG
TCTGTATTATAAGTAAAATAATCAGTATTGTTATAA
TCTGTATATTTAGAAAATGAATATATGTATAATGAG
TCTGTTGATTATGTTGCGATTAATTATTATAAATTT
TCTGTGAATTTGATGAAAGAATGTAGTGTTACGATG
TCTGTTTAGTGATAATTGTTAGAGGTTGAGAGAAGT
TCTGTGATTAATTGGAATTTAAGTTTAGATATTTTC
TCTGTAAATAAATATTTTTATTTTAATTTGAATTAT
TCTGTGGGGATTAGGTTGGATATTTTATATATTTTT
TCTGTATTTTTTTTGTAAATAATAATTATGTGTTGG
TCTGTGCGTAGATTAGAAGGTTTTGATGTTTAAGAG
TCTGTTAGATTCGTCGGAAGAAGGATTTGTTTAATT
TCTGTAATTTGGTAAATATATTTATTTATATTAATT
TCTGTATTTGATAGTTTTTTTTATTTTTATAGATTT
TCTGTTATAATTATGTTTAAGAAGGAAATTGTAAGT
TCTGTTATTTATTATTTTTTGTTGAATGTGAAATAG
TCTGTGTTTTCGGTATCGTTGATTATTTGTTCGTAA
TCTGTTATTGTTTAATTTCGAGATGTGTTTATTTTT
TCTGTAAATTTTATTTTAGTTTTTGGAATTTTGTTG
TCTGTAGTATAAAGGAAAGTTGGTGATGTAATTTGT
TCTGTTAGTAGGTTATATCGTTAATTTTGTTAGAGG
TCTGTATTTTTAGGAAAATTTATTTCGTTTGAGGTT
TCTGTTTTTATTTAAGAATTAAATAGTTTATTTTTA
TCTGTTATAAAAGAAATTACTTGTATATATTATAAT
TCTGTTTATTTAATTTATTGTATTTATTATATCGTT
TCTGTTATGGTTTTATTTTTTTATTATTTTGTTTGG
TCTGTGTTATTTTTAATTTGTAAGTAATATTTTAAT
TCTGTGAATTGCGGAAGTGTTTTTAAGTGTTATGAA
TCTGTATTAATTTTAAATATATATTTTAGTTAAAAA
TCTGTAAGTATTAAAGGAGAGTTTTAGGTTTATAAC
TCTGTTTAGTTTTATCGGACGAAGGTAGTTGGTATA
TCTGTGTTTTTTTTTGCGTTTTATTGTATGAATTTA
TCTGTAGGTTTTTTAGTAAATTCATTTTTGAATTTT
TCTGTTGTTTTTTTTTTGATAGAACGTTTTGTATGT
TCTGTTTATATATGTCGTAATTTTGTAAGTTAATTG
TCTGTTAGTTGGGAGATAAATATACGTGATATTATT
TCTGTGTAAAATTAAGATATTTTTACTAAAAATTTA
TCTGTTTTAAATGTAGTAGTGGTGTATTCGCGCTAT
TCTGTGTTGCGGTGTGATTTTGGATGTGGTTTTAGT
TCTGTGAGGTGGTTTATATATAGATAAAGTTTTAAT
TCTGTTATTTATCGTTTTTATTTTTGGGTCGTTATT
TCTGTTTTTTTTTTTAAAAGATTTAGTTTATAATTT
TCTGTTAGTTTTTCGGTTTTTTTGGTTATTATTAGT
TCTGTATGAATTATTTTTTTTTTAGATTTTTTATTC
TCTGTATTAGTTAATTTTTAATTCGTGTTTGAGTAT
TCTGTATTTGTAAAGTTGTTTGGAATATTAGGAAAT
TCTGTAATATGTGTATAATGTTTAATATTGTTTAAA
TCTGTAAGTATTTTGATTTTGAGAAGGATATTTTTG
TCTGTTTTTCGTTGTATTAGGGGATTGTGGGAGAAG
TCTGTAATTATTTATTCGTGGTTTATTTATAAAATT
TCTGTTGTAGGGGTTGATGAAGGTGAATTTTAGTAA
TCTGTTTATATGAAAGTTTTGTTTTTAAAATAATTT
TCTGTTTTAGGGATAACGGTGCTGGTTTTTTTGAAG
TCTGTATTAAATAGTAAAAAGAAAGGAGTAAAATTT
TCTGTATTTGTGAAGGTTTTATATATGTTATATATA
TCTGTATAGTTTTCGTTATTGTTGTAGTTGTTTTGA
TCTGTTAAAGATTTAAGAGTAGGTGGTAAAGATGAG
TCTGTATTTGATTAATTATTCGTTCGGTTTAATTTA
TCTGTGAATTTGGAATTTGGAAAAATCGAATGTAGT
TCTGTTTTTTAATTTTTTATTTTTTGTATTTCTATT
TCTGTAATTTTAATATAGTTTTCGATAAATTTAGAG
TCTGTGTTTATTATTTACGTTTAAGATTAAAAAATA
TCTGTTTTGATTAGAAATTTTGTGAGTATGGATTTT
TCTGTTAATTTTATTATTCGATTTTTATTTTTTTTT
TCTGTTAATAGTATATAAGAGTATTTAGTGTTAATT
TCTGTAAAAGATTATATAAAAGGAAGAAGTTGTTTT
TCTGTTTTTTTATTTGTTTTGTTATTTGTAGTATTT
TCTGTGGAGTTTATTGAATTTTGTGATTGTGGGGAT
TCTGTAGAAAAAAAAAAATTTATTATAACGGATAAT
TCTGTTTTTATTAAATTATTAGTAGGAATGATTGTG
TCTGTAAGATGTGATTGTGGTTTAGAAGTAGGAATG
TCTGTAAAAATGTGGTGTTTAAATATAAATTTTAAT
TCTGTTGAAAGTTTTGTTTTGATTTTGGGAGTTAAT
TCTGTTTTTTCGTATTTTAATATTCGTTTGGCGAGA
TCTGTTTGATTTTAGATAAAAATGATTAATTTTCAT
TCTGTTTAGGTTTGTTTATGATTTGTATTATTTTGT
TCTGTAGGAGAGAGAGGAGTATAAGAGGGATTGAAT
TCTGTTATGTTCGGAATATAGTAAATGTTGGAACTA
TCTGTTATAGTATTTGTTATTTGGTTAATTATATAG
TCTGTTTATTATGTTTTTTTTTAATCGCCGAAAATT
TCTGTTTTTTAAATGTGATTTGTTTTGTTTAATAAT
TCTGTGAGTATTGGAATTATGAATTGGTATGGATGA
TCTGTTGATGTATGATTGGGTTTACGGGTTTATAGT
TCTGTGTTTTGTTTTGTAAGTATAAAATATTATTCT
TCTGTTGATAGTGTTGATGGTGATGGTGACGATAAT
TCTGTAGTATTATAAAGATTAGAAATTAGGTTTAAA
TCTGTTTTTAGATATTTATTATGGTTTGAAGTAATT
TCTGTATAAGTTTAATTTAGAATAGTGTTATATTAT
TCTGTGTTTTTTCTGGGTTAAAATTGTATTGGTTTT
TCTGTGTTTTTTGGTGGTTTATATTTGTTTGTTTTT
TCTGTGGAAAATGGAGAATTGTTTTTGTTAGTTGGA
TCTGTTTATACGAATTTACGATACGCAATTAATAAT
TCTGTGTTTGGATTTTTTTTGTAATACGTGATATCG
TCTGTTGGTTTTTGTTTATTATTTATAATTGTTAGT
TCTGTTGGAGATTTTTAAATTGTGTGTTTTTGTTTG
TCTGTAGGTTGTAGAAGAAAGAAGTAATTAAATAAT
TCTGTTAATTTTTTGGTCGAGTTTATAAATTTTTGG
TCTGTAATTATGATGGAGCGTAGATGAGGGATGAGA
TCTGTGATGTTGATTATTTGTATTTAATTGGTTGTT
TCTGTTAGATGTTGATAAAGTGAATTGATGCTTGCG
TCTGTAAATTCGGTAGTAAAGTTTTTTTTTTATTTT
TCTGTTGTTTTGTGAAATTAATTCGTTGCGTAATTA
TCTGTGTTTGTTTTTTTTTTTTTTCATTGGAATGCA
TCTGTTAAGAGAAGAAGAAATTTAAAGAATTGAGTA
TCTGTTATTATGTTATTTATATTTTTTTTTATTTTG
TCTGTGTTAGTATTTAATGAGATAAATAGAGGTATA
TCTGTGTTTTAAGGTGAATTAGAATTAGTATTTTTG
TCTGTTATGATTATTTAAAGATTTATATGATAATTT
TCTGTAGGTAAAATCGATATTTTAATAGTAAATTGT
TCTGTTTTTTTTATGTTATTTGATTTGTTTTTGAAA
TCTGTTGGAGAGTAGGAGAAAGAGAGCGATGGCGGC
TCTGTTATTATATTAGTTAAAAGTTGTTATGTTATT
TCTGTTTTGTATATATTGTAAATGTATAATTTAGTT
TCTGTTTTATAAAGAATAGAGAAGTTTGATTATAAA
TCTGTGATATTTGAAAATTTGGTGGTGTTTTAAAAT
TCTGTTGTTGGTTTTTCGGATAAAGATGATATATCG
TCTGTTTCGATGAGAGTTTTTTTTTTAGTCGTTTTT
TCTGTAAGGAATCGGATAAGTATTCGTGGATATATT
TCTGTAATACGAAGTATATAGTTATATAAATTAAAG
TCTGTGGTTGTGGATTAAAGAATTAGAAGAAAATTT
TCTGTGAATTAAATTAGAGATTTTATAATTAGGGTT
TCTGTGATATTAGAATTAAATTATATGTATTTTGTA
TCTGTGTAATTATATAAGATGTTTGTTGATATTATT
TCTGTAAAATTAAAGTTTTTTTGATTTTGTCGAATA
TCTGTAAAAGATTTTAAAATATTATAAAATATTTAA
TCTGTATTTAAATGGGTTATGAATTTAAGAATATCG
TCTGTATTTTGATTGTTAATAAATTTTATTTTATAT
TCTGTTTAGATGTGTTAAGTTTATATTGTTTTAAAA
TCTGTTTTATTTGTTTATTTTGGATGAATTTATTTT
TCTGTAAGAGATTAAGTTTATAGGTTTTACGACGTT
TCTGTTTTAGAATCGAGAAAATGAAATAATAATTTT
TCTGTTATGATTAGTTATGATTGTTTTTTTAATGCG
TCTGTATAAATTTTTGTTTGGTTTGTTTTTTTTATT
TCTGTGAGAAATAAATATTGAGATTGTTAAATTAAG
TCTGTGGGAATAGGTTTTGAAATGTGAGTATGTTGT
TCTGTAAAATTTTATGTATTTGTTTGATTATGTTTA
TCTGTTTTGTTTAATTTTCGGTAAAGGCGTCGTTTT
TCTGTGTAATTTCGGGTTTTTTGTAATTATATTTTT
TCTGTAGGTGATAGGTTAAGTGAATTTTTTTTTAGA
TCTGTGAATTTTTTTTATAAGGTAGAGGAAAATGGG
TCTGTTATATATAAAATATATTAATACGAGACGATA
TCTGTTGGTTGAGTGATTGTAAAAATTAAGAAAGAG
TCTGTGTATTATTTTATTTTTCGGGATTTAGTTGAG
TCTGTTATTTTTTATAGAATGTTTTTTATATTAATA
TCTGTTTTTAAAATAATCGAAGAGATTAAAGTATTA
TCTGTTTAGTTATTTTTAAATTTTTTCGAGTTTCTG
TCTGTTTACTATATTTTGTGTTTGATTTTTTTTGAA
TCTGTTGATTTTGTTGTGTTGTAGATTTGTAAGAAG
TCTGTAATTTTGATTTCGATGAATTTAAATAATTAA
TCTGTGGAAAAATGAGAGTATGTTGAAAGAGATTGT
TCTGTTAAATTTTTTTTTTTGTTGTTGTTTATGTTT
TCTGTATTGAAGTGCGAATTGGGGAATTTAGGGTTT
TCTGTTTTAAATAAATAAATTTTGTATTTGAATTTA
TCTGTAATAGTTGTTTGAGTAGTGTTTTGGTAGAAT
TCTGTTTTTTAGATATTTGATTTATATGGTTTATAA
TCTGTTTTTATTAAAGAGATATTGGAAATTAAATAT
TCTGTATATAAAATATAAGTTTTTTTATTTATGATT
TCTGTAGTTTAATGATGATATGGTATTATGGATTAA
TCTGTGTTATTATTGAAAGATGTTGGAGGTTATTAT
TCTGTATAAAAAAATAAATAAATAAAAATAAAGATA
TCTGTAATTTGGAATTTGTTTAGGTAAGGAGTTTTA
TCTGTAGAAAGGGATGTTTTTAAAATAGATAATTAT
TCTGTTAAATTGAATTTTAATTTGATTTTTAATTAG
TCTGTTTTATATAAGATGTAAATAATATATATGTTT
TCTGTAAAAAATAAATTACGGGACGGATAAAGAAAT
TCTGTTGATTGAAGTTATTTTTAAAAAATTTTGATT
TCTGTATTTAAGTAAATTTGGTAACGAAAATTGATG
TCTGTATGTTTGGTTTTTTATTTTTAAGTTTTTTCG
TCTGTTTTTAATAGTTTTTTTATTGATTTTTGCGGG
TCTGTTATTATATTATATATATAGATTTTTTATTTG
TCTGTAGAAGAATTGAAATTTTTTTTGTGATAACGT
TCTGTATAAGTATTATTAAATGTTTGTTTTAAAGTA
TCTGTTAATATATGGGTTTTTATATTGTTTATTAAT
TCTGTGGTAAGAATATTATACGTTTTTAAATTTTTT
TCTGTAGTTTATAATTAATTTAATATTTAAAGTTAT
TCTGTGAAATTATTAAATTTTGGGGTTTATTGGGAA
TCTGTATTAGAAATATTTTTGAGAATAGTAAGTTTT
TCTGTAGAAGTATAAAAAAGAAAAAGAAGAGAGCGT
TCTGTAGATTTTGTGTTTTAGATTTTTTGTAATTTA
TCTGTTTGATTTTATATTTTATAAATATGATATGAT
TCTGTTAGGATATAAATTGTATATGTGGTTAGATTT
TCTGTTTTTATTTGTGATTTTCGAGTATGGTAATGA
TCTGTGTTTATTTTATGGATTTAAACGGTAAAATTT
TCTGTTTTTTTTTTTGTCGTTTTTTAAATTTTTCAT
TCTGTTATAATAATATTTGGTTGGAGTTTAGGAGGA
TCTGTATTTAATTGATATTTGGTTTATTTTTTTTAA
TCTGTTAGAATAAGTAATTTTATTTTAGAAAGTTTA
TCTGTAATGTTTAGTAGTTAATTTTTAATAATTTAT
TCTGTTTTTTCGTTTATTTTGAATTTAATTTTTTTG
TCTGTTTTGAACGGTTTTTTATTATGTTATCGGTTT
TCTGTAAGAGTTAAGTTTTGAGAGATGATGATGTTA
TCTGTTATATGATTTTTTGTTAATTGTTTGTAATTA
TCTGTAGGGTTTTGTTTGAGATTTGTATTATTGTTA
TCTGTTAATTTTGAAGGTGTGGGTTTACGATTAATA
TCTGTTAGAATGTAGATGTGATATGTAGATTGTATA
TCTGTTGTATTAATATTTAGTTTATGAATTATATAT
TCTGTTAAGGTTATTGTCGCGATTTAGGTTATATTA
TCTGTATGGTTAAGTAAGTTATGAGTCTTTTGTTGA
TCTGTGTTAATATAAGTTTTTTTTTAATTTTTTGGT
TCTGTTTTAAATTTAGAATTATAAGAGATAAAGTTT
TCTGTTCGGATTTGGAGGGTTTAATATACAGAAGAT
TCTGTATAAGATCGATATTGGTATTAAATTGATATA
TCTGTTAAGGAAGTAATTAAGTGAGGTAAGGTGGAG
TCTGTTAAGGTGCGCGGTTGATAATACGTATGATAA
TCTGTTAGAGTTGAGATTTATTTAAAGAATCGTCGC
TCTGTTTTTTATTTTATTATGAGTGAGTATAAAAGG
TCTGTTATTTTTTATTGATCGAAGAAGAGAAAAAGT
TCTGTTATTATTAATGTTAGTATTTTAGGGGTTTAT
TCTGTGGAGAGTTTTTGAATAGTTTTTGAGAGAGTT
TCTGTTTTTTTTTAATTAATAAGTAATATTGGTTTT
TCTGTTATTTAGTTTATATGTATTAATTAAGTTAGT
TCTGTTTTGTTAAATAAAAGGTTTTATATTTTTAAT
TCTGTAATGATTCGTATGTTTAGTTTTTTTTAATAT
TCTGTAATTTTATTTAGATAGTTGATGTGTTAATAA
TCTGTCGGTTGGTTTAGGAGAAGGATGAGCGGTTGA
TCTGTTTGTATTTTTGTTATGATTGGATTTAGGAAG
TCTGTAAGGTAAAGAAATAAATTTGGGATTAGATAA
TCTGTGTTTTTGTATTTTTTTAAAGTTTTTATATTT
TCTGTTTTTTTATAGGTTTAGTATTGTATGGGTTTT
TCTGTAATGAAGAAATTGGTTTCGAAGTATTGTCGG
TCTGTTAATTTTTATATATATATGATTTTGAATAAA
TCTGTTTTATGATAATAAAATTAGATTTAATATAAC
TCTGTAGTAAATTAGATGATAAAAGTGAGAAGTATG
TCTGTAAAAAAATAAAAAGTTTTAATATATTTTTTT
TCTGTTTTAAGGAGAGTAGATTTAAGAGTTTTTTTA
TCTGTTTAGAGAACGTTAATCGTTTGGGGTGATAAG
TCTGTGGATTTTTTAATAGGGAATGATAAATTTAGG
TCTGTAAGTTGTATTTTGTTGTATTGATAGGTAAAG
TCTGTTTAAAGATTGTTAAAGGTTTAATGTAAGGTT
TCTGTTAGTAACAGATGGTGGTGTTTTATAAGATTT
TCTGTTTTATCGTAATTCGATTTATATAGTGAAATG
TCTGTTGTTGTTTGAATTTTTTTTTTAATTGAGAGT
TCTGTTTGGTAGTTGATTTTTTTATTGCGTCGTTTA
TCTGTATGATTTTTTAATCGAGAAAGTAAATTGAAA
TCTGTTTTTTTTTAATGTAATTTAAAGTTTGAATTT
TCTGTGAATTGGAATAGGTAAGTTTTTTAATAAAAA
TCTGTTGGTAAAGAGAATTAGGGTTTTTTGTTTTTT
TCTGTTTTATTGATAAACGTAAAAGTATTTTTAATG
TCTGTTTGGGAGGACGAAATTCGAATAATGATCGTG
TCTGTATTAAATTAAATTTAAAGCGAGTTTATAGTA
TCTGTAGAATAATTTATGATTAGAAACGAAGAAATG
TCTGTAGTAAATATTTTGAGATTAATTTGTTTGATT
TCTGTTTATAAAATTAAAATTTATAAAATTATTGAA
TCTGTATGTGGCGATTCGATTTGATGGTATGTGGGT
TCTGTAAGTTTGTTATCGGTTTTTGTTTTATTAGAT
TCTGTTTTTTTGGAAATATAGAAAAGTAGGTGTTTT
TCTGTATATGTATAGATTATAGAGTAGTTATATTAT
TCTGTTATTATTTTATAAAAGTATTTTAATAATTGT
TCTGTTACGTAAGATTAAAAATTTTGATATTATTGT
TCTGTAAAAAGGTTATCGTAAGTAAGTTAATATTTG
TCTGTGTTTTGGATTTTTTTTTAAAGTTAAATTGTT
TCTGTATTTATAAAGTTATTAGGTGGTTTAATTTTT
TCTGTGTTTTATAGGTTTAAAGATGGTTTTTGTTTT
TCTGTTATTGTGATTAATGTTTTTAATTAAATATGG
TCTGTTTTTTAGTTAGTTTTAAAATTTACTATGATA
TCTGTTCGCGGTATCGAGGTGAATTTGAAGTAAATT
TCTGTTTAAAATAATTATATAATAGTTTGTTTTTTT
TCTGTTTTTTAAATATTTTTTTTTATTTTATGATAT
TCTGTAAAATGTATTAATACGTTAGTAGAAGTATAT
TCTGTTTGTAGTTAGGGTTTTTTTGAGTATATGGAT
TCTGTTTTTATTTTTAAATTTTTTTAGTATTATTAT
TCTGTTGTATGTAATTTAGTATTTTAAGTTATTTGT
TCTGTTTATATAATCGATATTATAAACGATGAAGAT
TCTGTTGAACGATTATTTATGTTGTTTTGGGTATAT
TCTGTTGGTATGAGTAGTTATGGAGATATATGTATG
TCTGTGTAGGGGTTTTTTTTTTATTTAATAATTTGT
TCTGTATTTCGTTGGAAGTTTTATCGATTTACTGTT
TCTGTTTTAATATTTATATTTTATGTATTAGTTGTC
TCTGTAAATTTGTATGATTTATTTTTTGTAAAATTA
TCTGTATTTTAGTTATTTTATAGTTTTGTTATTTAT
TCTGTTTTTTTGGGTTTGAAGATTTATTAAAAATGT
TCTGTTAATTGTTTAGTTTTTTTGTAAATTGTAATT
TCTGTATTAATGTAAATTCGTTTCGTTATATTTTTT
TCTGTTGTTTATAAGTTTTTAAATAAATTTTAGATT
TCTGTTTTTATGAAGGTCGAGTTTGGTTATGGAGAG
TCTGTTAGTTTTTGTATAATTTGATATTCGAAGTTG
TCTGTTTTTTTGTGGAATAGGGGTTTAGTTTTTTTA
TCTGTAGTAGGAGTTATGATTTTTAAATTAGAGATG
TCTGTTTTAACTAAGATATTTTTGTTCGTTAAAATT
TCTGTGAGAGTTTGATAATTGTTTTGTTTTTAGTGT
TCTGTAAGTATTAAACGAGTTATTTGTATTTGTAGA
TCTGTGTTTGTTTGGGAATGAAATTAATGATAAATT
TCTGTAATAAGTTGAGAAAAAATATTATTTTATTGA
TCTGTGTAGATCGTAATTTAGATTTTTTTTCGATTG
TCTGTATATAGATTTTGGTTTTTGGGATATAGAATT
TCTGTAGTTAATATTTATTTGTTATTTTATTTAAGG
TCTGTATGTTTTTAATTATTAAATTTATAATTTTTG
TCTGTTAATAAATGTTGAATTTAGGATTAAATTTTT
TCTGTAGAAGTTTGTTTTTAAATTAGATGAAGATTA
TCTGTTTCGGTTTGTGTAAAAGAGTATTTATGGATG
TCTGTTGTAATGATAAATATTAATTTTTTTATGGGG
TCTGTATAGGGTTTAGAGATTTAGTTTTAGAGTATT
TCTGTGTTTTGCGAATATTTTCTTATTAGTTTTTAG
TCTGTTTAATTTTTAGTATGTGTTTTGGTTTATGGT
TCTGTATATATTGAATATAAAGTAATTAAAATTATT
TCTGTATTGAAATTGGTTGTTGATATTTATTAATTT
TCTGTATCGATATTTTAATGAGAGAAGATTAAGGGA
TCTGTGTTTTATTAATTTTAGTTTTATTCGTCGGTA
TCTGTGTTAAATTAATTCGTTTATTATAATTAGGTA
TCTGTACGTTTGAAGGAGGTATGTTTTTTTAATTTG
TCTGTAGAAGTGTTTAAAATAATATTTATATTTATT
TCTGTATTTAGTTTATTAATTGCGATTTTAATATGT
TCTGTGTTATATTTTATTTTGAAATGTTAATTTAAA
TCTGTGTAGAATTTCGTGGTGTTTAGTAATTATTTA
TCTGTATGTTTTTTTTTTAAAGATGATAATTGGTTA
TCTGTAATAGAATTGAAAATTTTATATATCGATATA
TCTGTTATTATGATTAATTTTTGATAGGAATTTTTT
TCTGTTTTTTTATAAAGTGTGTTGAGTAGAGAGGTT
TCTGTTTATATTTTCGAAAAGTGAAATAAGAAGTGT
TCTGTGATTTTTTGTAATGATATATTTATTAGTAAT
TCTGTTTTTATTAGATATGACGGGGCGGTTATATTT
TCTGTTAATAGTTTTTGGTAATTAGTATTTTTTAAG
TCTGTTGTGATTAGAAGTTATTAAGTTAAGTTAAGT
TCTGTATATTTTAGGATTTTTTTAGTTTTATTGTTA
TCTGTGGTGAGTATAAAGAGAATTATTTTTTCGTTT
TCTGTATATGGGTTTTCGTTGATGGTTTTGTTTGGT
TCTGTATTATTATTTTTTATTAAAATTTGAGTTAGT
TCTGTTTTCGTTGTATATAATTATTAAGACGTTTTT
TCTGTTTGTAGTTTTGTTTTATGGTATTTAAGTTTT
TCTGTTTATATTTTCGATGTTTTTTTTTTTTAGAGA
TCTGTGAATGAATATTGATTGGTAGTAATTTAACAA
TCTGTCGTTTAAAAATTATTGTATTTTTATAATAAA
TCTGTGTTTATTAAAGGAGGTTTTTTGGATAACGTG
TCTGTAATTATGGGTATAAGAAATAAGAAAAGGGGA
TCTGTTAGTTTGAAAATAAATTTTGTTAGGATTTTT
TCTGTAAGTTAAATTTAAAATTTTAATTATTTTTGT
TCTGTTTGTGGAATTTATGTGATTATGAAGTTGTGG
TCTGTGCATTTTGGAGTAGTAATAGAAAGAGTATAT
TCTGTTTTTGTCGAGTTAGTAAATTTTGATTAATAA
TCTGTGTTTTTTTTTTTGAGAATTTTTTTTGTATTT
TCTGTATGTGTTTATAAATTTTTTTTATTGGTATTA
TCTGTTAAGTTTTTTAATTTATTTGTGGTTTGATTT
TCTGTAGTTTTTTATTTGTGAAAAATTTATAGTTTT
TCTGTGGTAGATTATAATTTTTTTTATATTTTAAGC
TCTGTAATTTAATAAAAAAAATTAAATGAGAATTTT
TCTGTTGTGGGATTTATTTATTGGTATTAAATTCGG
TCTGTTATAATTGTGAAATTCGTGATATTTTTAAGG
TCTGTGTTATTGTTAGATTATGGTTGTGTTGATATT
TCTGTATAGAAATAGAGTTGTTAATTTAATATTTTA
TCTGTATAGAATATTATATTTTTTTTTTACAAGTAA
TCTGTTAAAGAAGTTAAAGGTTAGATTAGAGAGATT
TCTGTTGGTTAGATTATTGAAATAAGAAGAGAGCAG
TCTGTATAAAAATGTTTTTAAGATTTATAGTTAAGA
TCTGTTGTATTTTTTTTTGTTAAGTTATATTAATAG
TCTGTAAGATGAATAATTATTTGTTTTAATATTTAA
TCTGTTTTTTATATATATTAAGTTGTTAGTTGAGAT
TCTGTTGCGGTCGTATTTAAAAGTTAAAAGAGTTTT
TCTGTAGGTTTTTTTAGATTTTTTTATATATGGAAT
TCTGTTTTTTGTTTTATCGTTGTTTTTATTATTGTT
TCTGTTTTTTTCGACGGAATAATTGTAATATTATTA
TCTGTAAGTTTATCGGCGTTTATTATTTTAATTTTT
TCTGTGTTATTGAAGTTTTATTAGTGGAGAAGATGA
TCTGTTTTAGAGATTTGATTAATTATAATAAAGTTA
TCTGTATATTATATATTATATATTTTAAATAATGTT
TCTGTATTCGAAAAGTCGAAAGTAGTGAAGATTTTT
TCTGTGATTTTAGTGTAGTGTTTATAGGAAAGTAAT
TCTGTTATCGGTTTTATGATAAGTAGTTTTATTGTT
TCTGTATATTTGTATTGAAGTTTTTATTTTTAAAAA
TCTGTGAAGTTTTTTATTTATATTTTTTTTTAAGGA
TCTGTAGAATTAGATTATTAGTGGGTTTTATTATAA
TCTGTTGACGACGACGTTTTTTAGATTTTTTTGGTT
TCTGTTTGGTTTATAAATTTAGTGTTAAATTGGGTG
TCTGTTTTTTTAATTAAAAATGAATATTGTTGAATT
TCTGTTTGTTGATTTTGGTTATTGGATAAGTTTTTG
TCTGTTGTTGATATAATGTTTGTATACGTTTTAGGT
TCTGTGTTTTTGAATTGGGTTTGTTTATTTTAGATA
TCTGTTATATGTGAGAGAGTAAAGTGGGCGTGGGTA
TCTGTTTGTTTTATATGAAGGTTTAGGTTATATTTG
TCTGTTATGTTATTCGTAAAATAAAGTAGATTATTA
TCTGTTTTTTATAGTTAATTTTTTATTTTTGTTTGT
TCTGTTTTTACGGTGTATCGAATGATTAAAATTTAG
TCTGTATCGTGTCGAGAAGGAAATTAGTTTTTATTT
TCTGTTGATTGTTTAGAAAAAATATATATATTAAAA
TCTGTTAAAGGGTTAAATTAGATGTTTTAATTATAT
TCTGTGTAAGGATATTTCGAATCGTAATTTAAAATT
TCTGTATTATGTAGGTAATATATTGGAATATTAATT
TCTGTAATCTATTTAAATATTTTTATATTTATTTTA
TCTGTATAGAGTTGTTTAATGTTATTGAATTTTGTG
TCTGTTTAATTATATTTGTAAATAATATTTTAGTAA
TCTGTTTTTTATATTTAAGAGTTTTTATGTCGGTAT
TCTGTGAATTAATGGGTTTAGATTGATATTAATATA
TCTGTTTTAGGGTAGTAAAAGTGTTATAGGTATATA
TCTGTATTAAGGTTAAGATTAGTATTGATTAATTTA
TCTGTGGAGATGTTTTTGTCGTTTTTTAGAGAAAAT
TCTGTTATTTAGTGATTGAGAGATAAAAAGGGAGAA
TCTGTAGGAATTAGAGATATATAATTTGTTGGTGTT
TCTGTTATAATGAGTAAAGTTAATATAATAAAGATT
TCTGTTTATATTTTTGTGTATAATAATTTTTTTGAA
TCTGTTATTTTTCGTAATTGTTATTTTCGTGGTAGT
TCTGTTTTAATTTTTAAATTATAAATTTTTAATTTT
TCTGTATGAAGTTTACGTGTTTTGAATATTAAATTA
TCTGTTATTTATTCGTGTATATTTTTTTTTTTTTTA
TCTGTAATAATATATTTAATAAATGGGTAAGAAAAA
TCTGTTTTTATTTTTCGTAGTTATTAATTTATTTTG
TCTGTTTTTTAAGAGTTTAATTATAATTTAGTTTTT
TCTGTAGAGAGTTTGATTTTTTTGAAAAGGTTATAT
TCTGTTTTTAAAGGTAAGGATTTGTTATTTTTTTTA
TCTGTAATTTTGATGTGATTTGAAGGTGATATAAAA
TCTGTTTTTGTAAAAATAATTTTTTTATTATTAGAA
TCTGTTTTTAAAGGTTAATAGTTTATTTCGGTTTTT
TCTGTTTAGATTATTGGTGTTATTTGTTTAAGTGTT
TCTGTGATGTTCGAAATTTTTTATGTAAATAAATTT
TCTGTAGTGGTATAGAATTTGAAATTTTGATATTTT
TCTGTGGTTTGTTTTTTTTTTTTTTTTCGTGTTTTC
TCTGTTCGAAAAATATATATAGAAAAAAGAATTTAT
TCTGTGGTAAAATTTGATTTAGTGAGTTATTGATTT
TCTGTTAATCTATTAGCGAGTTATTTTATATATATA
TCTGTTTGTTATAAAGAGTGTTTGAAAAATTACGCG
TCTGTTAGGTTTTGTGGTTATATAGAGGGTTTAATA
TCTGTTTATGATGTGATTGGAATATTAGATTAGTAG
TCTGTCGACGTAAGAAATCGGATCGTTTAATTTTAG
TCTGTATTATATTTATAAATTAAATATGTAGTTTGT
TCTGTGTATTGTTTTAATTAATAGTAATTGTATGGA
TCTGTTAATATAATGTATGGTGTAAATGCTGGAGAG
TCTGTAAAATTTTTATAAATAAATATTGGATAAGTA
TCTGTTTTTTAGAGTACGGGATAAGGGTTGATTACG
TCTGTGTCGTTTATATTATTATTTATTGAAGATATA
TCTGTATTATTTTATCGTTTACGTAAGGTTAAATAG
TCTGTACGGTGGAGTTGGTGGGTTTACGTATTGGAG
TCTGTATAAATTAATGTTTAAAATTTAAATGTGTTT
TCTGTAATTATTAATAGTATTTTGGATTTGTAGAGA
TCTGTTTTTTTGTTTATCGAGGTTGGAGTGCATCGC
TCTGTTTGGATTTTGTAGTTTTTTGTGTTACGAGAT
TCTGTATTTAAGATTTAAATATTAGATATTTGTTAA
TCTGTGTGATTAAAGTAACGTGAAATTTAAGGATTT
TCTGTTTATATAGTTGTGATTATGTTCTTATTGTTT
TCTGTGTAATTTTGAGAAAGAGATAGAGTAATGCGA
TCTGTATATAATTTATAATTCGGTGAGTTTTTTAAT
TCTGTTTAGTTTTTTTATATTTGGTTAGATGTTAAT
TCTGTAATATAAATTTTATATTATAAATTTTAAAAT
TCTGTGGAATGTAAGTTATTTTTGGGTTTAAAATGC
TCTGTAAAAGAATTATTTTTTTTTAATTTAATCGTT
TCTGTTCGAGAAAATTTATTTTTGGGTTAGATTAAG
TCTGTAGGTATTTAATTTTGTATGTTTTGTTATTTA
TCTGTGTTAGGTATTATGATTCGGACGGTTTGGGGA
TCTGTTGATAGATTGACGTAAATTGGTAGTATATTG
TCTGTACGAGATGGTATGGTTTGGGTGTTTGAATTT
TCTGTTTAAGTATTTAATTTTGAGATTTTGGTCGGA
TCTGTTTTTGTTATAGGATTTATAACGAATAAAAAT
TCTGTTTTAAGTTTATCGTAGAGGTTTGGTTTTAGG
TCTGTTTTAGTAATAATTTGTATTTATAATTAAAAA
TCTGTAAGTGGTATTATTAGGGGATTTATTTTATTG
TCTGTAGAAAGTTTGTTTTGGTGTGAGGATGATAGG
TCTGTAATTTTGTCGTGTATTGATGATTTAAGTGGT
TCTGTATATTTGTTTGATTATTTTGATATTAAATTA
TCTGTTATAATAGTTTCGAGTTTTACGTATTTGGTT
TCTGTAATAGGATTAATTGAAATTTTAAATAATTAT
TCTGTAATTTATTATTAATTTAGTGTTGTTGTTAAT
TCTGTTAAAGTTAATTAATTTTCGTTGTATTAATTA
TCTGTAATTTTATATTATATAAATTAATATTAAATG
TCTGTTAATTTAGTAAAGGGGGTAATTTATTAAATT
TCTGTATATTTATTTTTTTGCGTATGAGGATAGTAG
TCTGTGATTATGTGAAGTGGAAATTTTTTAGATGGG
TCTGTATATTGAAAGAGGATTGTTGATTAGGCGTAT
TCTGTGAGGAATTTAAAGTCGTTTAGGTTTTTCGGT
TCTGTATTTTAAAGAGATTTTTAGATTTATTGAGGT
TCTGTTTAGTTGATTATTTTTAGATTTGATTTCGAG
TCTGTGAATAAAGTAAGTATAATTTTTTTATTTTTA
TCTGTGAAAATAGATGTAAGTGTTGTATGAATATTT
TCTGTTTTTAATTTGATATTATTGAAAAATGTAGTG
TCTGTTGTTTTTGTTATAATAATAATATTAGAATAG
TCTGTTAGAGATTTATAATTATATGCGCGAATAAGA
TCTGTTTATATATATAGTAATAAATAGAAAAGAAAT
TCTGTATTTAGAATTTAATAAAAAATTTATGTTTTA
TCTGTTATTTTATTAATGAGGATAGGACAGAGGAGA
TCTGTTAATAAATTAAAATTTTTTAATTTTATTTTT
TCTGTTTGTATTTTTATTTAATAAATTGTGTTAGAA
TCTGTGAGGATTATAAATAGTTCGTTGACGTGGGTG
TCTGTATAGTGGTTTTTATATTTTATATATTATTTT
TCTGTGTACGATGATTTTAAAAGGAGTTTATTGTTT
TCTGTATTATGTGATAAGTGGTGTATAGTTAATAAA
TCTGTGATTTTTAATATGGGTATTGTTGTGATTTGG
TCTGTTATGAATTGTTTATTTGTAAATTTTGACTTT
TCTGTTGGATGGTACGTTTATTACATTCGTTTTTAT
TCTGTTAAATTTATAAATGTTTTATTTGTTAAAGGT
TCTGTTTTTTTTTTAATTTTTATGTTTATGAATTTA
TCTGTAGAAAATTAAAGGAAATATAAAGTTATGTAT
TCTGTGGTTTAGTATTTAGTTTAGATTGTAAAACGA
TCTGTCGATGGTTTATGTTGATAAAGAAGGTAATTT
TCTGTTTTTATTTTAGATTTATGATATTGAAGGATA
TCTGTTTAAGTTTTTTGGTAGTTCAGTAGGAGTGAG
TCTGTTGTTGTTGTTATGTATTTGTGATCTAAATTT
TCTGTTTAAGTAGTTTAGTTTCATAGATTTTGTTCA
TCTGTTAAATTCGTTGATACGGTAATAAGGGGATTA
TCTGTTGTTTTTTAATGGACGGTATATCAAAAGAAA
TCTGTATATTTTAGATTTATGAATGTTATTGTATGA
TCTGTTTAATTTTTTGTTATTTTAGTTTTTTTTTGA
TCTGTTTAATTAATGTATATTAAATATATATTTTTA
TCTGTTAGAATTTTTGGTGTAGTTTGAACGTAAAAT
TCTGTTAATTATAAATTTTGAGTTGAGATGGTTTTT
TCTGTTTTTGGAGGTATTAAGAGAAAGGTTTAATTA
TCTGTTATATTGGTTTGAATTGTTTAGAGGTTCGTA
TCTGTCGGTGACGTTATTGTTGGAGACGATTGTCGA
TCTGTGTTACGTGATTTGTTGAAAAAATTATTTTGT
TCTGTATATTTAGTTTTTTTGTAGAAGAGATAGATT
TCTGTAGGTGGAATTAATTTAATAAATTATTATAAT
TCTGTATTTTAGTTTATTTAAGTTGAAGATAGATTA
TCTGTAGAGTAGAGAGATAATGGTTGAGGAAGAAGT
TCTGTTTTATATTTTTATGATATGATTGTTTTTTTT
TCTGTTATGAATTAATTTTTATTTATTTATTTATTT
TCTGTAGTTGTTTAAAATTTTTTTGATAGGGTAATC
TCTGTAGTTTAATTAATATATTTAAATAATTTAATA
TCTGTTTAGAAATTTATAGAAATAAAAATTTATAGT
TCTGTTAGGTTAAAATTTAAATTAATTTGGGGACTT
TCTGTGAAAAATTTTTTAGTCATAAAGTTTTTTTAT
TCTGTAGTAAATTTTCGGTGGTGGTTTTTCGATACG
TCTGTTTGGTTAGTTTTTGAAGATAAGTGTGATATT
TCTGTTTTTTATAGAAAGTTAATTTTTTTTAATTTA
TCTGTAGTGTATTTTTTTAGGTTTAGTTTAATGATT
TCTGTTGTAGTAGTCGACTAGAAACGAAGTAAACAA
TCTGTGGATTTGTTGAAGAAGTAAAGTGTAATGATG
TCTGTATATATGAATATGTTATTTGGTATTGTTTTT
TCTGTTTTTAGTGTGTTTATGTATTTATATTTTATT
TCTGTTGTTGTTTAAATATTTGTAATTTATTTTAAG
TCTGTTGATAATAGTTTATAGGTTTGTAGAGGATGA
TCTGTTAAGAAATGAATAAAATGATGAACTGATGGT
TCTGTTTATATAAGTTGTATGAAATTGAAGAGTTAT
TCTGTTTTTATTATTTTGATTAAGTTTAATTAGGTT
TCTGTAATAAATTATAATTAAATAAAAATTTAAAAT
TCTGTTTTAACGATTATTAAAAATTGTTTTTGTTTT
TCTGTTTTTATTTTAAAAGTGTTAGTAGAGGAATTT
TCTGTTATATTTTTTTTATAAGTGACATTTTTGTAA
TCTGTATGTTTTATGATACGAATTAGTAGTTAAGTT
TCTGTTAGTTTTAGAGGTATTTTTACATATCGACAA
TCTGTTTAAAGAGTTTATTATAGATAATATGAAACT
TCTGTTTTAATATTTTTGAAAAACGTTTTGTATGTA
TCTGTTTGAGTAGTTAAATTTTTTTAAAGTTTATTA
TCTGTAAATTAATTATGTAATTTGGTTTTTATTTTG
TCTGTTTAGGATGTTTGAATTATATATATAGGTTAT
TCTGTGTTTTGTGTTGAAGTTTGTTGTGGTTGTTGG
TCTGTTTGTAGAATTTGTGGATATTAGTGATGATGA
TCTGTTAATTATGTATATTTGTTTTGTTAATTTTTT
TCTGTTTATAATATAGTTAATTATGGTATATTTTTT
TCTGTATTAAGAGAGATTAAGGTTTGTATATTAATT
TCTGTAATAAAATTTATATTATAGATTTTGTTTTAA
TCTGTTTTGAATATTATTAGAAAGAAAAATTGTTTT
TCTGTTGTATAGTTTTTGTTTGGAAATGTTATATTA
TCTGTTTTATGAAAATATATTATATTAAATTATTAT
TCTGTTAATTATAAAATTATTCGAAAATTTTATCGG
TCTGTATAGAATTTATTAAAAGTGATATATTTGAAG
TCTGTTTGTTTTTTTTTTTTTTTTGTGTTTTTTTTT
TCTGTAATGAAATTGTTTAGTTGATTAAAGGTTTAG
TCTGTTTTTTAAGTCTTTTTGAAGTATATGTGGTTT
TCTGTTTTATATTGAAGCGAAGGGCAGGATGCGAAG
TCTGTTGTGGTAAGGTAAGGTATATGAATGAGGTAA
TCTGTGTTAGAATTTTAGTATGTTGAGTTTTTAATT
TCTGTTAATATTTAATAATACCTAGTGTAGATTTTG
TCTGTTAAATTAATAAAAATAATAAGTTAATCAATT
TCTGTGAAGAAGATTGATTGTTATAGTGATTGTAAT
TCTGTATTTCGATTACGTTTGTGTTGTAAAGGAGTT
TCTGTTTCGGGATTTTAAGATATGTAGTAATTATTG
TCTGTTTACGTGTTTTTTAGTTTTTAGATTTTTTTA
TCTGTATTTATTATGATATATAATTTATAAGTTAGT
TCTGTTCGTATTTTTTTTTTTTAGAAGTTTAAATAC
TCTGTTTTATAAAAAATTTGAGATCTATATTTTTAT
TCTGTTAAGAATTTATTAATATGATTAGAGGAATGG
TCTGTGATTAGGATTGAATTTTGTTAGTGATTATTG
TCTGTAATAGAAAATTAATTAGTTTTATATATTTTT
TCTGTATGATATTTTTTTATTTTTTGATTTTAAGAA
TCTGTATATTTTTGTTTTTTAATAGATTTAACTATT
TCTGTTAAGTGAAAATATGATGAGATTTTTGATTTT
TCTGTTGTATTTGATTAAGAAGGTAATAATTACGGA
TCTGTTAATAATTTGTATTTATATAAGAGTGAATTG
TCTGTATTATTTATTTATATATAAAGTAGTTATATA
TCTGTAGTTTTTTATCGTCGATAAAGTTCGTTGAAG
TCTGTTTTCGTATTTTTTTTTTTTTTTTAACTTTGT
TCTGTTTTGAGTATTATATTCGTTTTAAGATATTGT
TCTGTATATTTAGTAGGTATTAATTAAAATTGTATT
TCTGTGATTATTTTTTTTATATTTTTGTATTGAAAG
TCTGTTAATGAATTTAAAATTTTATGTATAGTTTAT
TCTGTGTTTTTATTATATGAGTATTAAGGTTTTGAA
TCTGTTGTAAATTCGTTTTTTTATATAGTTAAGGTA
TCTGTATTTTTGCGGTGAGTTTTTTTTGTTGTTTTG
TCTGTGTTATTTGTTGTTTTTTCGTTATTCTTTTTA
TCTGTTTTAATTTAGATTTTTTTTGGAAATAGTTGG
TCTGTTGTTTTTTTTTTAATTTAATTATTTTTATTT
TCTGTTATGTTATTTAGAATAATATAGGGTATTGTT
TCTGTATTTAAAATATAGGAGTAATAACATATAGTT
TCTGTTATTAGGTTATATTATATGTTATTTTTAATA
TCTGTTTTACGTTTAAATATTTTTATTTGAATTAAA
TCTGTAGATTAATGTATATTTTTTTATTAAATTATT
TCTGTTAGTTTTGGTTAATGGAAAATTTAATAAAAG
TCTGTAGAGAGTTTATGAGGTATTGTTTTTAATAGG
TCTGTTCGAAGAAGGTTTTTTATTTTTGCGTATTTG
TCTGTTTTTTTATAGTTGTTAATTTTAAGTTTATTT
TCTGTGTTAAATTAAGTTTGAGATTTTTATGAAGGG
TCTGTTGTAGTTAATTTTGTTTTTAAGGAAAAGATT
TCTGTTGATGATTATTGGAGGGATGTTTAGAGATTG
TCTGTAGTATTACGAATGGATGGTATTAGAATTATT
TCTGTTAAAGTTTAGGATAATATTAAAGTGTTTATT
TCTGTATTTTATAATTTATTATTTTAAGATAAAGTT
TCTGTCGGCGATTTGTAGTTTAAGAAAGTTGCGATC
TCTGTTTGAAGGTATGTTTGGGGATTGAATTTTTAA
TCTGTGAAACGCGTTTAAACGATGGTTTTGATAATG
TCTGTTTGTGGATTTTATAGTTATCGGTTTATTATA
TCTGTAATATGTTGGAGTGGAGTTGTGGTAGGTAAT
TCTGTTTGTGGTTGTAGGTTTATAAAGGACGTATGA
TCTGTAGAAGAAGAAGTTAGGTTATGGAATCTAGAG
TCTGTTCGGTATTGTTTGGTTTAATTTTTTTAAGGG
TCTGTGGGTTATGTAATAGTAGTTTGTTATGCGTTT
TCTGTTTATATTTTACGTGTATTTATTTTTTTTCGA
TCTGTTTAGATTTGAGTTAGTTTAAAATTTTTGGTA
TCTGTTATGTTGATTATATTAATTATTTGGCGTGTT
TCTGTTATATTGTATTTTTTGTTTTATATATAATTG
TCTGTAGTAAAAATTTATTTTAGTTTATTTAAGAGT
TCTGTATATAGTAAATTTAAAGGGTGATAAAGTTAA
TCTGTGGTAGTTTTAGGAAGGTAGTTTTTTGATTTA
TCTGTTGATAAATATTATTGATTTAGTATTTTTTTT
TCTGTGTAAGTATATATTTTTGTGTTAAATTAATTT
TCTGTTTTGTTTTTCGTGGACGTATAGTTAGATATA
TCTGTTTGATTTTGATTTATAAAATATTTGCGTTAT
TCTGTTTATGTTGATTTTAATGGTTTAGATTAAGTT
TCTGTGTTTATTTTGGTTAATATATTTGATGTATTT
TCTGTTTTTTAAAGTTTGAGGTTTTGAATTGATTTT
TCTGTTTTTTTTATTGATTAGAGATAAATTATTTCG
TCTGTTAGAGTTTTTAAAAATGGGGTGATTGGTTTT
TCTGTGTTGTGAAGAGGATGGTTGGGGCGGATGTGT
TCTGTTGGTTAGGGTGATTTTTTAGGTTTTTTTGTA
TCTGTGTTGTGGTTGGAAAAATATAGTAAATTTTAG
TCTGTTAAATTTTAAGGAAGGTATCAATATTTTATA
TCTGTTAGAGGTGTTTTATTACGTATTAGAATGTTT
TCTGTTTACGTTTGGTAGAGTGTATGTGAATTTTGT
TCTGTAAATTTGGTTATATTGTTTTGTTGTAAGTAA
TCTGTAGGAGTTATAGCGTTTTATAATATATTGTGG
TCTGTATAACGATGAGATGGTGAGTTTGATATTCTA
TCTGTTATTTGATCGGATTATTAGGGCAGTTAATAG
TCTGTTTTAAGTATATATATTTAGAGAATTATATTT
TCTGTATAGTGTTATTTTAAATGATGAGATTTTATT
TCTGTATTATTTGTTTGTTTTTAAAAATAAAATTTT
TCTGTGATAAGAAATTTCGATTTTTAAGTTGTAATA
TCTGTTATATAGATACGTATGTTTACGTATAATTAT
TCTGTATTTTTATGTGTGGGTTGGTTGTTTTTGTTG
TCTGTTAAGATATATATATATTTTGATTAAGGATTT
TCTGTTGGTATAGAGATTTTTACGATAGTTTTTGAT
TCTGTTGTTAGAGAATTAGGTTGTGAATTTACGGTA
TCTGTAATAATTTTTTAAATTTTATATGATTTGACT
TCTGTTAAAGGATATTTATATAGTAAAATATGTATC
TCTGTTAAAATTAAAAGTAAAAATTTTAGTTTAATT
TCTGTGGTATTGTTTTACGTTTGTATGAACGTTTGT
TCTGTTGGTGATAGGTTTAGTTATTCGAGGAGAAGA
TCTGTATGTGTTTGTATTTAATTTTTTATTAATTAA
TCTGTTGTATATTAATTAGAGACGTGTATTTTTTTC
TCTGTATAATTTAATTTAAGAAAATTTTTATATATT
TCTGTGATAGTGTTTAATTTTTTTTTTGTTTTAAAA
TCTGTCGAAAAAGTTAACGTTTAAATTTTGAGTATT
TCTGTGATTATGTGGTATGAATATAGATGAGAAATT
TCTGTTGGATAGCGTTTCGGGATTATAAAGTTTATT
TCTGTTTGTTATAATGTTATTGTTGATGAATTAGAA
TCTGTGGAATTATTAAATTGATTATGATAGATTAGT
TCTGTGTTTTTAAAATTTTAATATTTAATTTTTGAT
TCTGTGATTAAGAATTAGTGGAAGAAATTAAATAAG
TCTGTATTATGTGGTGATTTGTGGGGTCGGTAATAA
TCTGTTTTAATATAAATTATTTTTGTTTCGAATTGG
TCTGTATTAAAAATTTATATATTGAAGTTTGAAAAC
TCTGTGAATTATAAATTAATGTTTATGGTTAAAATT
TCTGTATTTATTGTTTATAAAAATTTTTGTATATAA
TCTGTATTTTTATTTATTTATCGTATGTAATTATTG
TCTGTAATGTTAGTTTTTTTTTTATTGAAAAAAATA
TCTGTTATTTTATTTTTAATATATTTTAACGAAAAT
TCTGTTAATCGATTAAGATTAAGTTTAGAATTAGTA
TCTGTAATATGATTTATTATTTTTATTTTTTGAGTG
TCTGTATAATTATTATTGATTATTATTGGTAAAAAT
TCTGTTGTTTAGATCGATTTTGTTATTAAGTGGAAT
TCTGTCGTAGTTTTTTATATTATATTTATAGCTATT
TCTGTTAAAATATATGGTTGTTGGTATTATTAGATA
TCTGTAGGATATGTGTTGAATATTTTATATGAAAGA
TCTGTGTGTTTTTGTTTTTTTTGATAATTGAAGTTA
TCTGTTATTTTTAATTTATTTTTAATTTTTATGATT
TCTGTTTATTTACGGTTTAGAGTATGAGGATTAGTT
TCTGTATCGGTAGTTTTATGTGGTGATGTTAGAATT
TCTGTTTAATAGAAATAAATTAATTTATATGTATAT
TCTGTAAATGTTAAATTTAATAGTTTATGTATTAGT
TCTGTATTTATTACGTGGTTATTTTATATTTTTTGT
TCTGTTCGATTTGTTTTTATTTTTTTTTTTTTCCGT
TCTGTGTTTGGTGGTTTTATGTTTTTTTTTATTTGT
TCTGTGATCGTGTTTAAAATTTTTTTTTTAATAATC
TCTGTTTTTGTATATATTAAGGTGATATTTTGAAAG
TCTGTTAGTTTTAAATTAAAATTTGTTATTTAAGTT
TCTGTTGGTGAGGTGATGTGGTGATGTTTTTTATTC
TCTGTGTATAAAATTATGAAATTTTGAATTAAAATC
TCTGTGTAAAATTTTAATTTAAATATTATTTTTTGG
TCTGTAGAATATTGGAGAGGATGATGCGTTAATTTT
TCTGTTTTTTTGTATAATATTATGTGTGTTAATTAA
TCTGTTAAAGTAGTCGTGGGAGTTGTCGACGGAAAG
TCTGTTGTTTTGTTTTTGTATTTAATTATTATTTTC
TCTGTGGGTCGTTTTATATAGAGGTGTTATTTTATA
TCTGTGAGATGGGAAAGGTATAGTTTTTAAAGTGTT
TCTGTTATAATTTTTATGTAAATTATTATATGCGAG
TCTGTAATTTGAAATTTAAAGTTAAAATAGTGTTTA
TCTGTGATATTATTAAAAATAGAAGAAATTTAATTT
TCTGTTTTGTTTTAATTTTAAAATATTTTAGGTAGT
TCTGTTATTTTTTTTATGATTAATGAATAATTAGTG
TCTGTTTTTTTTTTTGAATTGATCTATTGAGATTTT
TCTGTTGTTGTGAAAATTGGTATCGTTTAATATGTA
TCTGTAATTAGTGTTATTGTTATGTTAAAATTAAGA
TCTGTAAAAAGAAATGTATAATTATATTATTGAAAG
TCTGTATATTGTTATATCGTTTATTTTTATAATATC
TCTGTTTTTTTTTTTTTTAATTTTAAATCGATTCGT
TCTGTATGAATTTAAAATAAAAAAAAATATTTAATT
TCTGTTTATGTTTGTTGAGGATAATGCTGATAGTTG
TCTGTAAATATAAATATATGATTTTTTTTTTAATTT
TCTGTTCGTTGTTTAGAAATTTTGTTCGAAATTTTT
TCTGTATAGATTTGATTGGTTTTAGTTTTAAGATTT
TCTGTTTTTTTTAAGTTTGTTGGTTTGTTTATATAA
TCTGTGGGTTGGAATTTTTTTTTTTTATAAAATCGA
TCTGTTTTATATTTTTAAATATTTGTATGATTAAAT
TCTGTGTAAATTTATATTATTAAATAGAGTATTATA
TCTGTTTTAGATAACTTTAAAATTATGTATTTGAGT
TCTGTTAGAATTTGATTTCGAAAAATATTGTAAGTA
TCTGTAAGTAATTCGGAGATAAAAATTGACGTAGGT
TCTGTTAAAAGTAGTTAGAGAGATGAATGTGTTTTG
TCTGTGAAGGTTTAGATATTTTAATATTGTTTTTTT
TCTGTGAAATTGGAATCGTCGTCGGAAAAGGTAGAG
TCTGTAACGAAATTTTGTAAAAAAAATTTGAAAATT
TCTGTGATGGTGGTAATGGTTTTTTTTTTGTTGATG
TCTGTTGTTAAGGGAAAGAGAAATTAAATTAGTTTC
TCTGTATGGATTTGTTGATGTTAATATAATGGTTTG
TCTGTAGATTATTTTTTTTTAAAATGAATTATTTTT
TCTGTATTTTTATGAAATTAGGAATTTTTTGAGTAT
TCTGTAATTGAGAAGATTAATTATAGGTTAAAAGAG
TCTGTTTTATTAATTATTAATTTTATTGAATTCGGT
TCTGTATTGTTTGATTTATTTATATTAAACATTTAG
TCTGTGAAATGGTGAAAGTTGAAGGTGCGATATTAA
TCTGTTTGTTGATTATATGAAGACGGTGACGAAGGA
TCTGTAATTAATTGATGACGGTATAGTTTATAGTGA
TCTGTATTTTTTTAGTATATTTTATCGGTATGGTAC
TCTGTATTATATATATAAAAAATAAATGGAATGTCG
TCTGTGTATGTGTAAGTTATTTTGATTTTGGTTGTT
TCTGTTTATTTGAATTGATTTAATTTTAGTTAATTA
TCTGTTTTTATTAATATTAAATATAAGAGTAAAGTT
TCTGTATGTTTAATCGAATGTTAAATATTTTTAGAA
TCTGTGAAGTAAAATTTTGAATGTTTAGTTTATATA
TCTGTAATTTAAGATTTTTTTTAAGGTTTTAATATT
TCTGTGAATATTATTTTTTTTGTGAATCGTAAAAGA
TCTGTAATTTAATTAAAATTTTTAATTTTTAAATAA
TCTGTGTTTATTTGTTTATTTTTGGTTAGATTATTT
TCTGTGTTTTTATAAGTTTTTGGTTTTGAATGGTTT
TCTGTAATATTTTTGATCGTAGAAAATATTAAAGAC
TCTGTTGTTATTAGTTATTTTTTTAGTTAATATTAG
TCTGTTTAATTATAATTATATTAAATGAGAAAGTTA
TCTGTTAAAGTAAGTTTTAGTTTTTTTTTCTTTTTT
TCTGTAAGTAAATAAATTATTTATATGAATGAGTAT
TCTGTATAAAAATATAAGGTATATATTATACAATTT
TCTGTTTTAATATATTGGAGGGGTATTTATTTTTTT
TCTGTGTAAAAGTGAGAATTTATTTGAAGTTTTGTG
TCTGTATTAAAAATAAGTGAAAGAAGTTTTTAAATG
TCTGTAGTATTTTTAATGGTGTATTTTAGGTGTATT
TCTGTAAATAAAGATGAATTTTGATGTTAATTTTGG
TCTGTTATATGTTATGGTAATTTTTGTTTTTTAATT
TCTGTTTAGTTTTATTATATGTTGTCGTTTGGTTTT
TCTGTGTAAATTAAATGTAGTAAATTTTTAAATAAG
TCTGTTTTTTTTTTATTAGTTAAATATTTTTATTTT
TCTGTAGAAGTGAAAACGATTTAAATGGTGTCGTAT
TCTGTTTATGAATTTATAAAGAGAATTAATTATTAT
TCTGTTTAACGTTTTAACGACGTTTATTTTACAAAG
TCTGTAGTTTGATAAAAATTTAAATTTTTTTAATAC
TCTGTGTTTTTGTTTTTTTTGTTGTTTAAGAAATTA
TCTGTAAAACGTGTTCGGGGAAAATGATATTAAAGA
TCTGTTTTTTTTTTTTTTAGTTATAGGATTATTATT
TCTGTTTATTTTTTTTTTTAAGTAAATTTTTGTTGG
TCTGTTTAAATTTATGTTGTGTTTTTGTTTATTTTT
TCTGTGGAAATAATAATAATAATTGGGAAAGAAAAT
TCTGTTGGTTAGTGTTTGTTTTGTGGTGTTTATTTA
TCTGTAAAATATGAAAAATATTTATGAATTTAGTAA
TCTGTGTTTTATGTTAGTTTTTATAAGAAAATTTAA
TCTGTTTTGATTTTTATATATGTTTAAAAAGTTATA
TCTGTATTTTTTTGGTTTGTTTCGTTCGTTTTATTA
TCTGTCGTTTGTTGTAAGTAGTTTGTTAAGTTATTC
TCTGTAATATAAGAAAAGAAATTATTATTTTAGGAG
TCTGTTTAATTTTATTTTAAGTGTTTATTGTTTATT
TCTGTATAAGTTGTGTTTATGTAATGGGAGTTCGTG
TCTGTATAAGAAGAAAATAGAATTTATAAAAGTAGT
TCTGTTACGGATGAAGAAGAGGAAGTAGGTAGGTAT
TCTGTGATTAATAAAAATTAATAAAAGAAGAAAAAT
TCTGTGTAAGGATTATATTTGTTAAATAAATATTAT
TCTGTGTAGAATTAAGACGGATATTAATTAGAAGGT
TCTGTTTTGAAGAAGGAAAATAAATAAAGGTAGAAT
TCTGTTATTTATTTAATTAAAATTATTTAGATTTTT
TCTGTTATGTATTTTTTTGTTGTAGGTTAAGTATGG
TCTGTGTTTTTTGAAAGGTTTGTAATGTTAAGTTTT
TCTGTGTATAGTTAGAAAGTTACAGTATTAATTGGT
TCTGTAAAGTGAGACGTTTTTTCGGTTATATTTTTT
TCTGTTAAAGTAAAGTTTTGTTGTTGTTTTTTTTGT
TCTGTTTTTTTTTATTATTAAATTTATAATTTTTAT
TCTGTTATAGATAGATTAAGTTTATTAATTTTTGAG
TCTGTTTTTTTTTTATCGTTTTTTTTGGTTTTTATA
TCTGTAGTGAATGGAAGTACGTTAGAGATTTATTTG
TCTGTATATCGTTTTATTTGTTGTAATTATAATTTT
TCTGTTGTGATATATTTTGATTATATAAATATTAAT
TCTGTCGTGATGAAATGGGAATTTTAATTTTTTGCA
TCTGTGTATATGGTGTAGTTTTTAAATTTTGTGGTT
TCTGTTTAATTAATAATAATTTTATTAATTTTATTA
TCTGTGAAGCGTTTTATTAATTATTTGAGGTAAAGG
TCTGTTGGTAGGTGTTTAATTATAATATTTCGTTTT
TCTGTTGGATCGGGTTAGTTGTTAGAAGTTATTATC
TCTGTAATAATTTTATTAAAAAAAAAGAAGAATTTT
TCTGTAATTAGAGAGAATTTGTTTGTAGTAAATTAT
TCTGTTTTTTTGAAGAAAAAATTTGGTTTTTGTTAA
TCTGTAAATGGAGGTTGTTTCGTAAAGGTAAGGTGT
TCTGTGGGTTGTTAATTAATGGAGTTTTTTATTTGT
TCTGTATTTTATTTTTTGAATTGAATTTTATAATTT
TCTGTGTTTTTATTATGTATTATGTTTTTGGTAGTA
TCTGTGTTTGAATGATTATTTTAATAGTTTTTTCGG
TCTGTGTAGGAAATATATATAATAATATTATAAAAA
TCTGTAGTTGTTATTGGGGATAATAAGGTATTAGAA
TCTGTTATATTTTAGGGGAAGGTTATCGTATTATAA
TCTGTTTGAATAAAGTTTTATATGAAAGTATGTTTA
TCTGTGAACGGATGAGAGATGTAAAGTGGGTTTTAG
TCTGTGGGTTGTATTTGATATTAATAAAAGAAAACG
TCTGTGTGTTAATATAGAAAAATAGAAATTTTATAA
TCTGTTTAATATTTTTTATGGAAAATTTATTATTTT
TCTGTTGTTTAGTTTGACGAAGAAAGAGGTTGGGAA
TCTGTATAATATTTAAGTAAATTTTATTAATTATGG
TCTGTAGATATTTATTTTAGTTAAGGTTTGTTAGTT
TCTGTAATTTTATATGTATTATTATGTATGAATTTA
TCTGTATTTATATTGGTTTTTAATATAATTTTTAGA
TCTGTAAATTTTTGTTTTAGAATTCGACGATTTTGT
TCTGTTAATTGAGTTAATTTGTTGTGATTTAATGTT
TCTGTTGTACGGGTGTTGTAATATTTATAATGATGT
TCTGTGGTTGAGTTCGTGTTATTTATATATGTTTGT
TCTGTGATTTTTTTTTTCGAGTATTATTGACGAATG
TCTGTTGGTTAAAGTAAAAGATGAAAGTAAGTTTTT
TCTGTGAGAAATGCGTTGTGAATATTTATTTGATGA
TCTGTAAGTTTTTCGAATAATTAGTAATGATGATAA
TCTGTTAATTAGAAAATAGAATTGATATGAGTAATG
TCTGTATAATATATGATATTTTAGTTAAAATATTTT
TCTGTTATGATTAATATGGTGAAGACGGATTTATGG
TCTGTGTGTTCGGGTATCGTTTTTTATTTTTTATGT
TCTGTAAAGAGATTTTTTTTTTATTTATTATTTTAT
TCTGTGAAGTGATCAGAGATTGTCGGATAATTGAGG
TCTGTGGAAATTAATTTTATAGTTTGATTATTAATT
TCTGTTTTTTTGAGAATGTAGAAGGTTTGTATTATT
TCTGTTATTTGTGAGAAAAAAATTATAAAAAAATAA
TCTGTAATGAAATTGAATTAAAAAGTAAGAGAGATT
TCTGTTATAGAGGTTTTATTGTATATTTTATGTTTT
TCTGTATTGTAGATATTAAAATTGTGTTTCGTTTAA
TCTGTATTTTTATTTTATCGATTAGTTTTAGGTAAT
TCTGTTTATAATAGAGTTAAAATTTTATTTTATTAT
TCTGTGTTTTATTGTTAGTGTTTTTTTTGTATATTG
TCTGTATAAAAATATTTTTTAATATTGAAGAAAATT
TCTGTTTGCGATATGTAATTTTAAGATTATTTTTAT
TCTGTATATTATTATTAAAATTATTATATAATGGAT
TCTGTTAGAATTATGGATGAAAATATAAATTAGTGA
TCTGTTTTTTGTTTTATGTTAATGTTGATGTTGGTG
TCTGTTTTAATTGGAAAAAAAGGAACGAGTAAATAA
TCTGTAATAGAGAAAAGGATAAATTTAATATGGCAT
TCTGTTTATTATTTAAATCGAGTGGTAATGTAGTTT
TCTGTCGGTGAGGCGATGAATTATTTTTTTAAAGTG
TCTGTATTTAAATATTTAATGACGTTTATATAATTT
TCTGTGCGGTATTAGTTTTTATTATAAAATTTTTAT
TCTGTTTTATATTAAGATGTAGTTAGTTTTAGGTTA
TCTGTATAAGTAAATTTCGTTACTATGTGTGTTTTT
TCTGTTTTTTTTTTAAGATTTTGTATTTAATTTTCA
TCTGTTATTTATTTGAAGTAAAAGACTATTAGTGAT
TCTGTATGTATTTGATTAAGTTAAGGATATTGTTGG
TCTGTTATGAGTTTTTTAAATTTTTAGTATGATTAT
TCTGTTAATTTAGTTATAAGTTATTTTGTATTTTGT
TCTGTTGGGATTAATTTTTATGTTTTTTTGTTTTTT
TCTGTTATGTATTAGAATTTTTTGTTTATTTTAGAT
TCTGTATTAGTGTTTTAGGATTAATTGATTATAAAA
TCTGTTTTAAATTTTAAAATTTAAATTTTAATTTAG
TCTGTATATTGATGTTGAATGTATTTAAAAAATGTT
TCTGTATTGTTTTTTAGTGTTTAGTTTGATTGTTTG
TCTGTTTTGTTTATATTGAAATCGAAAATATTATTT
TCTGTTTTTTTTCGTTAAATATAATATTTTTTTTTA
TCTGTAGAAGAGAAGAGGGAAAAAAAATAAAGTTTT
TCTGTGGTTTAAATTTGATTAGTTTTTTTTATAAAT
TCTGTTTTTTAAATATATTTTATAATGTTGTATAAG
TCTGTTTTTTATTTTGTTTAAGTAGAGTAGAAGATG
TCTGTCGCGGTATTTTTTTTTTAAAAGAGTTAAGTT
TCTGTTGTTTTGGAATTTTTGTTTGTATTATTTGTG
TCTGTTGGTAATTTATTTTAAAATTTAGAAATTATT
TCTGTATTTGAGTGGAAGTTATTGATGTAATAGATA
TCTGTTTATTTGATTTTGATTTTTTTTTTTTTTTTT
TCTGTTGAATTGATTTAGTGTTTTGTTTATAAAAAG
TCTGTTGGAGGAATATATAAAAGTTTATTGTTATAA
TCTGTTTTTAGATAAATTTTTTTTTTAATTAAAAAT
TCTGTTGATTGGTTATATTTAAGTATAATATCGAAG
TCTGTTTTTTTATAGATGGTGGTAGTGGTGTAGGTA
TCTGTTTAAAGATTAGTTAAAAATATATAGAGTTAA
TCTGTTATTGATAGAATGGGAATTTTTGAATTTATA
TCTGTAATGTGAATTAAATTAATATTTATACTTATA
TCTGTTGGGAAGATAGTGATGAAATTTATTTTAATA
TCTGTATGAGATTTAAATTAGGGATTTGTGTATTTT
TCTGTTTGTGTTTATGAATTTTTTTTTCGAAGAGTT
TCTGTGAATTTTAGCGTTATAGTATTTTTTTTTTCG
TCTGTTTAGGGCGGTTTTATTTATGTGATGTTGTTG
TCTGTTTGATATATTTAATATGAAAATTTATTTTTT
TCTGTATGTATTGTTATCGTTATAAAGTTATTTGAT
TCTGTAATGTTATTATTTCGTAATTAACAATTATTA
TCTGTAATATTTATTTTATCGAGTATGTTCTTAATC
TCTGTTTAATTTTTATTTAATTTGTTTTTTCGCTAT
TCTGTGAGATTTGGAGGGTTAGTTTCGATGTTAGGA
TCTGTTAATTAATTAATATGTTTGGTTAAAAAAAAA
TCTGTAATTTATGTATTTGTTTGTGTTATTTTTTTT
TCTGTCGATGGTTATGGATGTATAAATGGTATAATT
TCTGTGATGTAATTTTAATTAAATTATTAATTATAT
TCTGTAAATTATGTATTTTTTGGGTGTTTATGTTTT
TCTGTAAGTAGGTTTATAATATTATAAATAAGAATT
TCTGTATATATTTTGTTCGTTGGAAATTTGTAATGT
TCTGTTCGAATGAGTCGAGGAAAGAGCGAATGGATT
TCTGTAGGTATTATTTATTTTTTTTAGTAGTATGAA
TCTGTTTTAAGGTTGATAAAGACGAGTATGCGGATG
TCTGTATTAAATTTAAGATTGTAAAGAAGATTAATA
TCTGTAGTTGTAATTATTAAAATAAAATAAGAACGT
TCTGTGTTATTTAGAATAATATAGGGTATTGTTATT
TCTGTGTTATCGTTTGGATGAATGGTTAATGGATAT
TCTGTTATTATTTAATTAGATGATAGGAAATTTCGA
TCTGTAAAGTAGTGTTTTATTGTTAAAAGATTTAAA
TCTGTTTTTTTTTTTTTTTTAAAGATGAATAAATCG
TCTGTAAGTATTTAATTGTTTTAAATTGTATAGTAT
TCTGTTTGAAGTTAGTTTTGAGTATGTATTCGACAT
TCTGTAGTTATTGTGAGGTTTAGAGATTTTTTTTTT
TCTGTATGTAGTATAAATACGGTATATTATATGATG
TCTGTATTTTTATATTATTGGTGTTTTGGATTATAA
TCTGTATTTTTTTTGAAAAAATTTTTTTTGTTTTTC
TCTGTTTATATTTAATTTTTTTTTGTTATAAAATTG
TCTGTGAGTTGTTTAAGTAACGTAGTTTATATGGTT
TCTGTTTGTTAATAGTTTAAGGTTTTGAATAAGAGA
TCTGTGGATTTTTGTTGGTATATGTTTTAGAAATAG
TCTGTTTTTTTGTTGGTTTTAGTTTTTTTTGAGAGA
TCTGTTATTAATTAAAGATTAAGTAGTTTAATTTCG
TCTGTAAATCGTTCGGGGGATGGTTTATATTATATA
TCTGTAGTATATAAGGGATAGTATTATGTAGATATT
TCTGTAGTATTAAATTATTGTAATATATTTGAATTT
TCTGTTGGAGGTAATAATTTGTGTGTTTTAATTTTT
TCTGTTGAGTTTTCGTTAAGATTTTTTACGGATTTT
TCTGTTAGAAAGTTATTTATATGGATAGATATGCGA
TCTGTATAGTTTTGTATTTTTTAGGAAGATTTTTGA
TCTGTCGAATTGACGATGGTTAAATGAGTATAATGT
TCTGTTATTTTTTTGATTTATTGATAATAGATATTT
TCTGTATATAGTTAAAGATTATGTGGGATTATGATA
TCTGTTGATTTTAAATTTAGATTTAGAAGCGTTATT
TCTGTAGATATACGTTAATATAAAATTAAAATATGT
TCTGTTAAATTTTAATTTTATAATTAATTAATTTTT
TCTGTTGTTAATTTGTTAAATTAATTATATTTAGTG
TCTGTTTATGTATGTGTTGTTTTTATATTTCGTACG
TCTGTTTGAATTTATTTTTTTAGAAAATGATCGAAG
TCTGTATATAGTATTGTCGGGTCGAGTTTAATTAGA
TCTGTTTATGAATTATTAATTATTCGGTTGCATTTA
TCTGTAGTTACGATTTTTTAATGTAAAATTTTGTTT
TCTGTTGTGGAATGATTTTGAAAAATATAATTATTA
TCTGTGGAGTTTTTTGTTGTTTTTTTTATAGGAATT
TCTGTATAAGATTAATTAAAGTTATTTTGGGGAAAC
TCTGTTTGTGTAATTTAATAGGGAATTTGGGGAATA
TCTGTTTTTTTTTTGTATTCTTTTTTATGTGAAATA
TCTGTAATATATATAAGTTTAAAATATTATGAAATT
TCTGTAAAATTTTGGGGTTGTATTTAGTATTTTTAG
TCTGTCGAATAATAATAAGAATAGTAGTTTTTTTTT
TCTGTAATGGGTTATATTTTTTTGTTTTGTTTTTTC
TCTGTGTATGGTTATAAAAATGGTTGATGTGAAGAA
TCTGTAAATGTGAGTTTAAATGGTTTTTTGAATTAT
TCTGTATGATATAATTGGTGGAGGGGGAAATAATAG
TCTGTTTTTTTTATTTTTTAAAATTTTAAGTCGTTA
TCTGTGGATTTTTTTTTTTGGAAGTTTTTTTGTAAT
TCTGTGAATGTTCGTTTATAATTTTTTTATATTAGA
TCTGTGATCGTTAGACGGATCGGATTGGTTAGACGA
TCTGTTTTTTGGATAAGTGTTTTTTTAATTTTTTTA
TCTGTTATGGTGTTGTTCGTTTAAAGTAAAAATGTA
TCTGTGATTTTAAATATATATAGAAGAGTTTAATTG
TCTGTGAATATATTTTATTAACGTGTTGAGGTGTTT
TCTGTTATGTTTTTTTAAGAGGTTTTTAAAAATTTT
TCTGTATAGAATTTTGAGTAAAAAAAAATAAAAAAA
TCTGTGGATCGTTAGTTTTTATAGTTTGTATAGTTT
TCTGTTTTTATTTATTATAAATTTATTATTTTTGTT
TCTGTGGATTGATTGCGATATGTAAAAAGGTTTTTG
TCTGTTTGTTTTTTAAACGAAGTTAGTAAATTATTT
TCTGTTTTTTTTTTTTTAATTTTTTTTAATTTAATA
TCTGTGTATAAGGAAAGTATTTTGTTATTATGTTAA
TCTGTATGTTATTAGTTTGTGATTGTTTTAGGTATT
TCTGTAAGTTTTATATTTTGTAATAATAATTATTTA
TCTGTGTAATGTAGGGAAGCGAAGGTTTGAGGTTAA
TCTGTGGTTAAAATGGTTAATATATAATAGTTTATT
TCTGTGAATATGTAGAAAATAGAAAATTAAATATAA
TCTGTATTTGGTTTGTGTTTATATTTGATTAGAAAT
TCTGTTATATAAAAATAAAATTTTATATTAATAATT
TCTGTGTTTTTTTAGTAGTTTTAATTTTTTTATATG
TCTGTTGTTGGAAGTGTTTAAATACGGAAATAGTGT
TCTGTAAGGAATATTTTTAGAAGGAATAGTTGTTAA
TCTGTTATTTTTTTTTATATGAATTTGTAATATTGT
TCTGTGGATTTTTTAGTTGAGAGATTATGTAAGTAA
TCTGTTTTTGGGGGTTATAATTAAATGTTTTATATG
TCTGTTTTTGAATGTTTCGAGAAGTTTTTAAGTTTA
TCTGTGGAAGTATTGGAACGAGAAAGTTTTTAAGGT
TCTGTTGTTATAGAGAAATATTTGAGTTTTATTTGT
TCTGTTGGATATTTTTTTTTCGTTTAGGTTATTTTT
TCTGTTTTTATATTTATTGAAATACGAGATTATTGG
TCTGTAATTATAATTAAATTTATTTTATAGTTTTTT
TCTGTAGTATAAATTTTATAATTTTTTATTAAATAA
TCTGTTTATATTTTAATAATGGTATATATAAAATAA
TCTGTACGAAGAAGAAGAATTTAATAATGTATAATG
TCTGTTCGATTAAATTTAAAATTTTTAAAAAGAGAA
TCTGTTTAAGGTAGTAATAAATTTATGACGAAGTAT
TCTGTATTATGAGATTATTTATAATTAATTTTTAAA
TCTGTTTTAATTTAATTTTTAGTGAGATTATTAATT
TCTGTATGAAAGAGATGTACATAAAGACGTAGATGA
TCTGTTATATAAAAGTGTTGAAAATGGAAATTTTGA
TCTGTGTTTTTTGTTTTTAAATATGATATGATTTTC
TCTGTTTTTTATGATGAGTCGTTTAGGTGATTTTTT
TCTGTGTTATATTTGATACGAAATATTTATTCTGAT
TCTGTTTAATTTTAATAATAAGTTTATAAAGATAAA
TCTGTGTTTAATTTTGTTATGACTTATGTACGATTA
TCTGTATTGTTTATTGTTTAGTTTAGTTATTTGTTG
TCTGTTTTTTTTTTTTTAATTTGATTTGATTACATT
TCTGTAAGTGGATATTAATCGGTTTTTTGTATTTGT
TCTGTTTTGGTTGATTCTAGGTTGTTTTTGGGTTGG
TCTGTATATTAGTATTTATGAATATATATTATATAT
TCTGTGATTGTGGTAACGAAATAGAGGAGGAATCGG
TCTGTTGATTTTACGATCGAAGTTGTACGAGGATTG
TCTGTTGATTATAGTTTGATAAACGTAATTTGAATC
TCTGTTATGTTTTTAATTTATTTTATATAGTCGGAT
TCTGTAAAGATGTTTTATGTTTGTAATAATTATAGA
TCTGTGGTGTTTTAAATGTTGATTTGGTGATATGTT
TCTGTTTAAATATTTTTTATAAATTTTTAATTTGTA
TCTGTGTTTTTTTTAAAAGTTTTTAGGTAAGATAGG
TCTGTGTTATTCGCGTTAAGTTTTTTTGGATTAAGC
TCTGTTGTATATTTATGAAAAAGGGAAATGGAAATA
TCTGTTAAGTTTTGAATGATGAGGAAGGTGAAGGTT
TCTGTTAGTTTGTCTAATATTTTTGGTGGAGTTAAG
TCTGTGATGTGGTTAAAATTGTGTTTAATAATGGTG
TCTGTAGTTGTAGTGTTTAATATTTTTATTCTAGTA
TCTGTCGGTTATATGTATTTTTTTTTTTGATAATAA
TCTGTGAGATTTTGTTAAATTGGAAAAGAGTGTTAT
TCTGTGTTTTCGTATTAGTGAGAAAGTTGTAGAAGT
TCTGTTTGTTGTTTGTTTTTATTTTTATGGTTTATT
TCTGTACGATATAATATTTTTTTTATTTTTTTTTAT
TCTGTAAAAGTTTGGTTTTTTTTTTCGCATTAGGTT
TCTGTGTATGGAGAGTTTAGGTTAAGATTTTTTATT
TCTGTGTTTAGGTTGTTTGGTTGAGTGTAGATTGAT
TCTGTAGTTGAGTGATTATATGGAACGTTGATGGAC
TCTGTTATGTGTTAATTGAAATAAAATTAGATAGTT
TCTGTAAAAAAAGAGTGGTAATTTAGTAATTATATT
TCTGTAGAAAAAAAGAATGAAAAGTTTTCGAGAAAA
TCTGTAATTTTTTTTAGTTGGTTAATGTAATATATT
TCTGTAATTATTTCGATGGAATTTTTTATGTATAAA
TCTGTTAAGTTAGGTAATGTATAATTTTATTTAATG
TCTGTTTAATAATTATTATAATTTAAATTTATTTTA
TCTGTAATTAAAAAATATAAAATAATAATAAAGTAG
TCTGTAGTTGATATGTGAATGGTTTAGTTTGTTGAA
TCTGTTAGTTGTTTTACGTTAGGTAGGTTTATTATG
TCTGTGGATAATTGTAGTTTAAATTTTTTTATTGAT
TCTGTGTATTTTAAAAAATTATTTTTTTTTTTTTTT
TCTGTTTAAATTGTCGATGTTTTAAATTGTAAGTGT
TCTGTATGTTATAAGATATGGGAGGTAGTTGAATTA
TCTGTATGTTAAATTTGATTATTTGTTTGTTCGAAT
TCTGTTTTGTGGATATATTGTTTGTGTTTGTAAAAA
TCTGTAATAAAAAATTGAATACGATAGATTGTTATT
TCTGTTAAGAATTTTGTTTTTTAGATTATATTTAAT
TCTGTGTAATAGAGTATATCGTTGTCTTAGGAATTT
TCTGTTGGTGAGTATTAATAATATGATGTATTATGA
TCTGTGTTTATAAATTTTGTGAAGTATGTAGTATTG
TCTGTGTTTTTTGGTTGTTAAGTTTTTAAGTAGGTT
TCTGTAAAGAGAATTAAATTGTATTTTCGGTGGTTA
TCTGTATGACGATAAAGAGATTTTTAAGGGGTAAAA
TCTGTATAGTTTCGAATGTATGTTAGGTAAATCGTA
TCTGTTAATGAGAAAATGTTATAGATTTTCGGTTAT
TCTGTTAAAAATAGTTTAATTATTTTTATATATTAA
TCTGTATTGAGTTAAAAGTTATTAAAATTTAATTCA
TCTGTATAAGAAACGAAGAGATTTTTAATTAGATTT
TCTGTTGGTATTTTTTTTTATAAATATAAATATTTT
TCTGTTTTTTGTATTATTTTATATATTTATAATAAA
TCTGTGTGGTATTAAGATAAGTTTGTTATTTTGATT
TCTGTGTTATTAATAAATTATTATGAAAATGTAATT
TCTGTGCGGGTGAGTAAGAGATGTTTTTGATTTGTG
TCTGTTTATATTAGGTGATATTAAGATTTTATAGTA
TCTGTATGTTATAATATGAATGAGAATAGTTGTTGA
TCTGTAGAAGGAGGAGGAGGTTGAGAAATTAGAAAT
TCTGTAGTTAAATGAATTGGATTTTGAAATATTTTG
TCTGTTGTTTAATAAATGGGGATTAAAATAGGAGAT
TCTGTTTTTGATTTTTATTTATGGATTTACGATAAA
TCTGTAAGAGAGTTGGGATTAATATTATTAAGTTTA
TCTGTTTTTTTTGGAATAGTTTTTTTTTGTTTAATA
TCTGTTGGAATTTTAGGTTTTTCGTTGGTTATTTTT
TCTGTTTAAGATATATACGTTTTTGTTAAAGTATAG
TCTGTGGTTATTGGTTCGAATTTGTTAGGTCGGATT
TCTGTAATAAGGAGAGTAATATAAATTAAGATAGTA
TCTGTAGTTATTTTGTTTTATAGTTTTTTTTAGGTT
TCTGTTTTAAGGATGTTTCGGTAGAGATTAGATTCG
TCTGTTTATAGTTTTTTTTAAATTTTTTTTGATGTT
TCTGTTAAAAGATTGTTATTTTATTTTAATGTTGTT
TCTGTATTTAAATTTATATTTTTTTTTGTCGTTAAT
TCTGTTTTTTATTTTTTATTTTTTTTGGGGGGGGGG
TCTGTGGAAAATGTTTAAGAAATATTAGAAGATTCT
TCTGTTAAATAGAGTTGATTAGGTTAATTATTATAT
TCTGTTGGTGTAGTTTATAGATTTTTTAAACGAAAG
TCTGTATAAGGATTGTGATGGAATGTATTTACCGGT
TCTGTATGGGGTTTGGATAAGTTAATATTATGAGGT
TCTGTTTGTGAGTAATTTTATGATAATGGAGGCGGT
TCTGTAGTTTTGATTATTTTGGAACATATATTATTT
TCTGTTAAATTATAATTATCTTTATTTATAGTATAA
TCTGTAATTGTGTAAAAGTTGGTGAAAATGAAAGTT
TCTGTATTGTTTAATTTTTTGAAAAATTAATTAAAT
TCTGTAAAAGAAGAAAGAGGAGTTTGTTATAATACG
TCTGTGTGTTTAATTTAGTTATTGTTTGGACATGTT
TCTGTAGTTTTTATTTATTAGTATATACGTTTATTA
TCTGTATAATGATATATTTTTAGAAATTAAGATTTT
TCTGTGGTTTATGGATAGTTATATTTTTATTTATTA
TCTGTGATGTAATTGAGAAAGAAGCGTTTTAGTTTT
TCTGTGGAATTATTGTAATCGTTTTATTTAAGCCGG
TCTGTTTAAGTAAGTTTATATTGGTTTTAGTTTTTT
TCTGTATATTTTATATTAATTTTTTTAATAAGTTAA
TCTGTTTGCGGAAGATGAATTTGAATTTAAATTCGG
TCTGTTGTATTTTTATTTTTTTTATTGTTTATTCGT
TCTGTGAGTAAATTATTTATAACGATTGTAAAGTTT
TCTGTTAATTTTAGATTCGATTATAAATCGTTAAAT
TCTGTGAATTTATTAATTTCGTTTAGAATGTATGTT
TCTGTAGAGTAAAGGTGAAGTTTTTTTTTTTTTATT
TCTGTAGGAATATTAGGGTTAATATAATTTTTTGTA
TCTGTTTTTAATTTAAGAAATATTGAACGATAAATT
TCTGTGATATTAAATATAGTATTTGATATGTAATTA
TCTGTTATAATATTATTTATATATGTTTTTTTTGAA
TCTGTGAAAATTAAATTTTTATTTAAAATAATTTTT
TCTGTGTTTTTATAGAAGATTTTGTTTGGTAAGATA
TCTGTTAATAGTAAAGGGAGAATGGGTAGAAAAAAA
TCTGTGAGTAAGAGTTTAGAGTTTTAAGGGGGATAC
TCTGTTGTATGTAATAAGTTATTTTTGAATAAATTA
TCTGTGTTTTAGAATTTTGATTATATGTTTAGTTAA
TCTGTAAGTTTTTAGTTATAGTAAAATTTGAAGAAT
TCTGTAGTCGTTAATTTTAATTTTTACGATTTAAGG
TCTGTATTATTTTTTAGTTTCGTAATTTGTTTTTCA
TCTGTATAGTAAGTATAATTTTATAGGTTTAAATAT
TCTGTTTATTTTCGAGTTTATATTTATCTAATTAAT
TCTGTCGATGAAAAATGATAAAATTAATATTAATCG
TCTGTTTCGTTTTTGTTTTAATTATGTAATATAGGT
TCTGTTTGGATAATATTTCGATTGCATGGGATTGAA
TCTGTTTTAAAATTATTTTATGATATTGTTTAATTG
TCTGTTTTTGTAATTGGAGTTGAGTTTGTGTTGTAT
TCTGTTTTTAATGGTTTTTTTTTATTTATAGGTTGA
TCTGTTTATAAATAATTTGTTGTATTTTATGTAGAA
TCTGTTATATTTTTATTTTTTATATATGAAATTTTT
TCTGTTTATGATGAAGGAAGAAGAATTAGAAGCTAT
TCTGTGGAGTAATAAGAATAGAAGTAGTAGTAGTAA
TCTGTGTTTTATAAGTTGTTAGAGAGAAATATAAGT
TCTGTTATATTGTTATATGGTATTAGGAGTTTTTTA
TCTGTTAGAAGCGAATCGATGGTTTAAGGAGGTATT
TCTGTATTTGTGTTTATAAGTATATTTTGTTTTATT
TCTGTAAAATATGAGTAATGGTTATTTTGAAGTGTA
TCTGTACGGTATTGCGAGTAAATGAATTATTATAAA
TCTGTAGGTAATGAATTTTTTTTATTATTATATATG
TCTGTATTTATTTATTTAGGGTTAAGGTAATTAGGT
TCTGTTTTTTTTTTTGTGATTAAAAAATTTTATTTT
TCTGTAAACGTGAATTTTTGTTTTTATGAATGCTAT
TCTGTCGGAATTTTGATTGTCGGTGTTGTTTATGGT
TCTGTATTTAGTATTGTTTATGTTAGTAATTTAGAT
TCTGTGTTGTTAATTTAAGTTGCGAGTTGTGTAGTA
TCTGTATAAATTTTTTGAATTTTTTTTGATAATGTT
TCTGTCGATATGAAATGAAGTTTATCGGATTAAGGG
TCTGTATTTGCGTGGGATTAAATTTAAAAAGTTTTT
TCTGTGGGTAATATGGCGGTTGTAATGCGTGGTAGT
TCTGTAGTGATTTCGTATTTTTTAATTTTTTTAGAT
TCTGTTTAATCTTACGAAAATTTATATTGATTTTAT
TCTGTTGAATTTGTTATCGATTATGGGGTTTTTGGT
TCTGTGATTATATAATTAACTAGAGAGTAAAATATT
TCTGTTATTTTTATTAAATAGAGTTATTTTTAATAT
TCTGTTGTGTTATGGGAAAATAGAAATAAGTGTATG
TCTGTGTTTTATATTTTATGTATTTTTTTTTTTTGA
TCTGTATTTTGATGTTTTTTTTTTTTGAAATAAGGT
TCTGTTTTTTTTAGTTGTTTAAATAAATTTTTGTTA
TCTGTTTATTGATATATTTGATGTAGTTATCGGAAT
TCTGTATGTTTTTGTAAAGATTGTTGTATTGTGGAA
TCTGTAAGATCAATCGTAAGAATGAGTGTTTGTTTT
TCTGTTTGGTTTGAAAGAGAATTTTTATGCGGTTAA
TCTGTTTATTTTTTAGTGTTTTTTTTTTTTTTTTTT
TCTGTGGAGTTTTTTAGTTTTATTGAAGGATTTTTA
TCTGTAGTTTAATTTTTAATTCGGTTTGAGGATATT
TCTGTGTATGTATAGTTTGGGATTTATTTTTAGTAG
TCTGTAAAAATTATGTTGTTGTTGAGGAAAAAAAAA
TCTGTTATTTTTTAAGAATTGTTTTGTTTTTTTTTT
TCTGTAGTTTATTTGGTTTTTTTAGAAGGTATTGAA
TCTGTATGAGTTGAAAATTTTGATTTAAATGAGTTG
TCTGTTTTTATAATTTTAGGGGATTGGTAGAACTTA
TCTGTAGGTAGAGTTATATAATTTATTGAATGTTTG
TCTGTATATATGTTGACGAAGTGTAGGTTTTTTTTT
TCTGTTATTGTATGTTTGAATTTTTATAATGTATCG
TCTGTTTTAGTTAATGTATATTGGTTAAAGATAATC
TCTGTTATTTGGTGGAAATAATATTTAATGTTTTTT
TCTGTTGAGGTGGTCGTAATTTGTAATCGACGTTTA
TCTGTTAGATTAAAAGGGGTTTTTATATTCGTGTCT
TCTGTATAAGAATTTATATATTTTTATTTATTTTTT
TCTGTGTGGTTAAAGAGATTTTTAATAATTATAATT
TCTGTGATGTTGTCGTAGTTTTAATTGAAATTGCCG
TCTGTTTGGACGATTTTAAAGAATAAATATAGGGTT
TCTGTATATTGAATCGAATAAATTTTAAATAATTAT
TCTGTAGATTTTTATATGAGTTGTAATAATTAGATT
TCTGTTTATTTATTGTTTTTTAGTTGTTAAGACAAT
TCTGTAAATTTTATAAACGTTGTTTGTGTATAAAAT
TCTGTTATGTATTTTTGATTATAGTTTGTTTTATTG
TCTGTAATTGTAGTGATTTTTTTTTATTGTAAGTGT
TCTGTTTTATTCGAATGAGAATTTTTATATTTTAGG
TCTGTATTTATGTCGGTTGTTTTTGAGTAGGAATAG
TCTGTATAAGATTGAATTTAAGTTTGGTAGATAGGG
TCTGTGAATAGGTTAGGATATTATTTTATTCGACTA
TCTGTTTATATTGTGTTTAGATCGAATTTATTTAAG
TCTGTATAAAAGGTTTGTTTTGATTTTGTTGTTGGT
TCTGTAAGTAAGTTTTGAGAGTATCGTAGAAACTTG
TCTGTTTGTAGTAATGTTTTTTTTTGATAAAGAAAT
TCTGTGTTTAATAGTTGGAGTTAGGTGAAGGATGGT
TCTGTTATATTATATTTTTATATTTGTTGATATTAT
TCTGTAATATTTTGTTTTATGTTTTGACGATGAGTT
TCTGTTTAGGGTTTGTGAGCGAAATTAGAAGTCGTC
TCTGTGTGTATTAGTTGATTATTTTTTTTGTAAATT
TCTGTGGTTTTTTTTTTTTGAATATAGGAATAATTT
TCTGTTAATAACGAAATAGATGAAGATAAAGGTTAG
TCTGTTTAAGTTGGTGATAAATCGGTTTGGTTCGTA
TCTGTTTTTGGTTCGTTGTTTTTTGGTTTTTTAGAG
TCTGTTTTTTTTCGTTGCGTTTTATATTTTTTAGTA
TCTGTTAGTGTTTATTATTGAAAAATTGGAGTTTTA
TCTGTATAAGGAGATTTTTTTGTATTAGTTTTGAAA
TCTGTAAGTTATATATTTATATTTTAAATTATTTTA
TCTGTTTATTTGATTAATTTTATTATATCGTTTATG
TCTGTTCGGATTTTATATTAATTAAATTTGGAGTGA
TCTGTTTTTTTTAAAATTTAGAGTTTGTTTTTTTTT
TCTGTAAGTGTGTATTTTATATGTTTTGAGTATTTT
TCTGTGTTATAGAGTGTTTTTATTGGAAGATGAGAA
TCTGTAAAATAAAAAATAACGTAATATAGAGGCCGA
TCTGTTTATTGTTAATAAGGATTATATTAGTTATTT
TCTGTTTTGAAAAGGAAATATTTTTTATTATATTTT
TCTGTAATTCGATTTAGATATTGTTAACGTGAACGT
TCTGTTTGGTAATTGAAAATAGGAAATATTATGACT
TCTGTAATTGTTAAAAATTTTAATTTTAAATAATTG
TCTGTGTATCGATTTTAAAAAAAATTGTATTACGTT
TCTGTTGGGATGATTGTAAGAAGGTTTTTTTATTAA
TCTGTGAGTTATTTTCGTATATTTAATTGGAAAGGT
TCTGTTTTACGAAGAATGTGTGAATTTATTTCGTAA
TCTGTTTATAAAGTTCGTAAGGAGAGAAGGATGCGT
TCTGTACGTAAATGTTAAATGATATTAATTGTTTCA
TCTGTGTTAAAAGTTTTTATTATTTTTATGATAGAT
TCTGTGTATATTTAAATTGAGATGAATGATAAGATG
TCTGTTTTATGATGTATTTTGTTTATGATTTTTATT
TCTGTTTAGGATATTTACGTATGAAATGTTTTGTGG
TCTGTGTGTGGAAGAGGTTTTTGTTTGTTTTTTTTT
TCTGTGATTTTAATTGGATGTTGATGTGAGTTAGTT
TCTGTATTTGGTTTTGAGGGTTGGCGATATTGGTGT
TCTGTATTTATAAGGTTGGGTTAGAGGACGATTTTG
TCTGTTTATTTGTTTTGAATTTTGATGTTGTTGATG
TCTGTTATGGTAATATTAAAATTTATGTAGATGAAT
TCTGTAATTAGTGTATCGTTTATTTTATTATTACTC
TCTGTTTGTTGTTTAAAATATATTAGTGTAGTTTTG
TCTGTAGATATTGTTAAATTAGGGAAATTTTTTTTT
TCTGTGGAGAAGTTTATTCGTTGAATTTAAGTTTTT
TCTGTAATATTAGTTATAGAGCGAGTATAGTATTTT
TCTGTTATGTTGACGTATTTGGTTTAAAAATATTAA
TCTGTTTTTATTTGTTTAATAAAGATAGAGTTTAAT
TCTGTTATAAAATTTTTTTGTTTTTTTAAAAATATA
TCTGTAAATATGTTAGAGTAAAAGTTTATATTTTGT
TCTGTTATTTATTAATTTAGAGATTTAATTTTGAAT
TCTGTCGTAAAATTATATTTATATTTGTATTAAAAC
TCTGTTTCGTAATGTTTTGTTTATACGGTAGTTTTA
TCTGTGGGAATTTGTTTTAAGTTGTTTTAATTAAGA
TCTGTAATTGGTAAATTTATTTTCGAGATATAAAAA
TCTGTTTTTTTTTATTTTATTTTATAATATTAAAGA
TCTGTATAATATTAAGTTTTATTATTAGGATAACTA
TCTGTTTTAGAATATTTAAAATATAGTATAAAGGTG
TCTGTTGAAGGTATAAGTATTATTTTTTATTTTTTG
TCTGTAGATCGTGTTTTTTAATATTATGTGTTTTCG
TCTGTTTTGGAACGTGTTATTGTCGAAAATGGAGGA
TCTGTTTACGATTTTAGAATGTATGTAGAAGTAATC
TCTGTATTAAATATTTATTTATATGATAAAATAGCT
TCTGTATTCGTTGGTATAGGGATTTTTTTTTTGTTG
TCTGTTGATAATTCGGAGAAAGAAGAGAGAGGATGC
TCTGTTAATAAGGATTAAGAATTTTATATTTGAGTT
TCTGTTTAATGTTCGTTTTTTTTTTATTTTTTTTTT
TCTGTATTTTTTTATATATGTATATATAGTATTTTA
TCTGTTATTTTAGATATTGATGGTGATAGTGTTGAA
TCTGTAATTATTTGGGCGTTATTAGAATTTTTAGTT
TCTGTGTTCGTGGTTTTTAGTTTATTGTTGTATGTT
TCTGTTTATGTATTATAAGTATATTAAAAAAATAAT
TCTGTGGTTTTAAGGGATATGGTTGAAGCGTTTGTA
TCTGTAAGGGAAGTTATAATAGTGGTTTTGATGAGT
TCTGTTTATTACATTTATTATTTTAGGACGATCGTA
TCTGTTGGGAGCGTTCGGAGGAATTTGTAGGAGTAT
TCTGTTAAAATTTGAGGAGATGAGAATAAGATTGTT
TCTGTGAGTGTTTAGATAATATTTATATTTAGTTTT
TCTGTTTTTTTTAATTTTCGTTTGATGGTTGGAAGG
TCTGTTAATTTTTTGGTTTATTTAATTTTTGTTTTT
TCTGTTAGTATATAAAATTTTATATATGATTTAATT
TCTGTTTTGAAGTAAAATCGTATTATGTTTTAGAGA
TCTGTTATTAATTGTAGTTGTTGATATTTGTTGGTT
TCTGTTTATTTTTTTAATTGTAATTTATATTATGGT
TCTGTTTTTTAGATGAGAAGAGGAAGTTGAACGAGG
TCTGTCGTATATTATAACGTATATTGTTTGTTGGGT
TCTGTTTTTGGTTTTGAGCGGTTATATAAATGTTTG
TCTGTTTATTTATTTTTTTTTTTTTTATTTTTTTTC
TCTGTTTTTGATTAAATGTAAATAGATAGTAGGAAT
TCTGTTAGTTTGTTTTTATTATTTGTATTATTTTTA
TCTGTTAAGAAGATGTTTAATATTTTTCATATACGT
TCTGTAAAATAGAGTTTATTTAGTATAAATTTGTAA
TCTGTAGGTGTTAATAATTGTTTTAATATCGTTGAA
TCTGTACGTTATGTGTTTATTTGTTTTTGTTTGATT
TCTGTTATATAATTTTAATTAAATTAATATGTTTCG
TCTGTTTTATGTTTGTGTTATTATAGGTAGTATAAA
TCTGTGTAATAGTGTGGTGATATAAGTTTAAAATAG
TCTGTATTTTTGGACGATATAAGTTCGATTGATAAT
TCTGTTAGTAAGGAATTATAGTGATGATAAAGTAGG
TCTGTATTTCGGTAGACGTTTTGGTAGTTTTTGTTT
TCTGTGTGTAGATATTGAATATATAAGATCAAATTT
TCTGTTGGTTAGATTTATTTGATGTTGATTATAAGT
TCTGTTTTTTAAAGGTAGGTAGATTAAAAATTTAAC
TCTGTGAGATAAAAGTGATGATGATAATAATATTCG
TCTGTATAGTAAATGTTTATATTTTTGAGTCGTTAT
TCTGTTTGTTGATTTTTTTTAGATGAATTTAGTGTA
TCTGTTATTTAAAAATTAATTGAATAGCGTAGTAAA
TCTGTTTAAATTTTTTTTTAAGAGGTAGTACGTAAA
TCTGTAAAAGAGAGGGATATGGTTTAGTTTTATATT
TCTGTGTTTTAATCGGATTTTTTTTCGTATGATTAT
TCTGTAAAGTAAAAAGATTGGTATTAGTTAATGGTT
TCTGTTATAAGTTTTTATTGGAGATGATGGAAAAGG
TCTGTTGTAGTTTGAATATTGATTTATATTTTATTT
TCTGTTAAAAGTTGTTTAATATTTAAAGATGTGGAG
TCTGTTATAGATGAGATTGTTTTAATATTGTTATTT
TCTGTAATGTTTGTTTGTGTAGTGATTAGTGTAGTG
TCTGTTTTTGATTGTTGTTTTTCGGATTTTATGCGT
TCTGTATAAAATGTTATTTGTATAATATAAATTTAT
TCTGTTTTTCGGTTGTTAATTTTTTAGAGTTTTATA
TCTGTTTTTTTGATGTTAAAATTTTTTTAAATTAAT
TCTGTATTTGCGTAATTGATGGAGGTAATATTTTGA
TCTGTTTATATTGTTTAGCGAGGGCGATAGAGAGTT
TCTGTTTAAATTTAGAAGAATTTTTTATATGTAAAA
TCTGTATTGAGATCGGAGTTGTTGAAGAGGAGAGAG
TCTGTTTTTATTAAATTTTTAATATAATGTATAATA
TCTGTAATATTTATTTTGAGTATTTAAGAAAGTAAA
TCTGTAGTAGTTGAGTTGTATTATGTTGTAGGTTAT
TCTGTTTTATTGATATAGATGGATGTCTGTTGATGA
TCTGTAGATGTTATAAGTTAAAGTGGGGTCGTATGG
TCTGTTTTTTTATTTTTTGATTGAATATATTATTAG
TCTGTTTATATATGAAAAATTCGATTTTTTTAATAA
TCTGTGGGTAAGAGATATGTAATTGTTTGAGTTTGA
TCTGTGTTGATTATATTATTTATATTATATTGACGG
TCTGTTGAAATTTTTTGTTGGGGTTTTGAGAGAGTG
TCTGTGTTTTATTATTTTTTTTTATTACGTAATTTT
TCTGTGAGTTATTAATTTTTTTTTTTTATAAATGAT
TCTGTAGTGATTGTTTAATTTTTTTTTATGTAGTTT
TCTGTTAAAAAATAAAAAAATTGGTTAGTAAATAGA
TCTGTGATTTATAAAGTAAATTTTTTTTAAGTTTTT
TCTGTTTTTATAAAATTTAAATAGGGTAATAGTTAT
TCTGTGATGTAAGCGTGATGGATGAGATAGTTTTGT
TCTGTAAAGTTTTTTTATAAGTTGTGTTATATATAT
TCTGTTATTTTTTGGAAATTTGTTTTTTTATTGGCT
TCTGTTGTTTTATAATTTTTTTTTTGATGGCTTATT
TCTGTTTTTGATAGAGTTTTGGGCGTTTTTAGATAA
TCTGTTTGATCGGATATACGGTATAATTTAAGAAGA
TCTGTAATGGTTTGAAGGAAAAGATAAAATTTATTT
TCTGTTAGTAGTGTGTATAAAGTTCGGGATTTAGAG
TCTGTTTTTAAGATGAGAGTAAGATGGTGTTTTGTT
TCTGTATCGTGTTGTTGATTTTGTTGTTGATTTGTT
TCTGTTGTTATTTTTGTTTTTTTCGTTAGATATGTC
TCTGTCGGAATAGTAGTTTTTGAATTAATATAAAGT
TCTGTATAGTAAATGATTAAAATATATTTTTAAAAA
TCTGTAAAGGAATATAAATGGATTAATGAGTTTATT
TCTGTTTTATATGAGGTTTTATTTCGTGTTGTATCG
TCTGTAAATTTTATTATCGAATTAATAGTCGAGGGG
TCTGTTATATTTTTTGTGTAAGTAATTTTTTTTGGT
TCTGTTAAAAATTGTGGTTTTTGTGTTTTCTTTTTT
TCTGTTGTGGGTTATTATTGGGAATAATTTATCGTT
TCTGTAGATAGTTTGGTCGAGTGGTTTAAGGCGTTA
TCTGTAAAAAATTGAATTTATGATATGTAATTATTG
TCTGTTTAAAAATATTTTGATTTTGTAGATTTAAAG
TCTGTTTTTAGGAGAGATGATTATGTCCTTGTAGAT
TCTGTTATTGATTGTGAGAATTAGTATTTTAACGTT
TCTGTTTTTCGAGTATAAGAGTATATTAATAACGTA
TCTGTTAGTATAACGTTTTATAATAATGTTAGTAAT
TCTGTTATTTTTTTAATTAATATATTTAATATTATT
TCTGTTTTGAATTTTTAATTTAATTTTTATTTTCAG
TCTGTTTATAAATATTCATTAGATTATGTTTTTTTT
TCTGTATTTATATATTTATGATTTTTGGGTATGTTT
TCTGTTGGGTATGAGAATGGGTTTATTGAGTTTGTA
TCTGTTTTTTGTATTTTAATGTATTTTAGTTTAAAT
TCTGTTTGGATTTTGTTATTAATGTTTTCGGTTTTT
TCTGTTTTTGGGTGTATATTAGTGGGGATTAGTTTT
TCTGTTTAGTTGTTTTTTTGGTTGTGATTAATATAT
TCTGTTAAAATAAAAACGGTATGTCGTTGGTTATTA
TCTGTTGTATTGATATATTACGTGTTATAAAGATTA
TCTGTATAAATAAAGAAGAAATTGTTAAATTTAATA
TCTGTAATTTTTTTATTGTTTCAGCGTAAAATTTTA
TCTGTTTGTCGTTAGTTTCGTTAGCGGATTTTTTTT
TCTGTTTTAAGATTGAATTAGGATGGATGAATTTTT
TCTGTTTAGTTATTTTTATTATTAAGATTAAGCAAT
TCTGTAATGGGTTTTTTTGTTATGATTATTGAAGTT
TCTGTTTTTTTTGGAAGTTTTATACGTAAAAGCAAT
TCTGTATTATTTGAGATTTGTTTTGAATTATTATTA
TCTGTTTTTGATTTATCGTATTTATAAGTTATTAAC
TCTGTGATGAAGAGAAGTTTCGTGTTGTTTATGAAG
TCTGTTAAAAGTTCGAGATTTTAAGATATAAATTTG
TCTGTAATTTTATATTTTTAATTAGTAAAATGTATA
TCTGTCTAGAATATTTAGTTATAATGTTTAACTAGC
TCTGTTTTTGTATTGTTGGTTAGAAATTAGTTTATT
TCTGTGTTTTATTTTTATTTTAATACATGTTATAAA
TCTGTGTTTAAGTTTTAAATGATTAATGAATTTAAT
TCTGTATTATTTTTTTTATAATGTATGAATTTTCGA
TCTGTAAAATTTTATTTTTAAATTTGAAAATTTTAG
TCTGTTTGTAGTTTTGAATAGTTTTGTATTACATTT
TCTGTTAAGTTTGGTTTTTTTTTTTGATTAAATGGA
TCTGTTTATAGGGTTTTTATATAGATTGTTTAAAAT
TCTGTTCGGTTGGTTTTATATTTTCGAATTTCGAGG
TCTGTTTTTATTTGTTTTGTGATTTCGAAGACGGGA
TCTGTATGATAATCGTAATGAGGAGAAATTAAATAC
TCTGTTGGTGATGATTGAAATTGCGAGTATATATAT
TCTGTATTAGTTGTATAAGTAATTTTGATGATTATA
TCTGTTCGAAAATTAATTGTAAGGTATTAAGTGTGG
TCTGTGGTTTTTTTGTATTATTAAGTATCATATATT
TCTGTTTAATTTGTTTTAAGTTTTAGGTGATATAAA
TCTGTTTTTGAGTTGTTTTTTGAGGTGTATTTCGTG
TCTGTAGTTGAAAGTTTATTGTTTTTTTAATTATTT
TCTGTATAGATCGATAATAATTAATTTATGTATTTT
TCTGTTATTTTTGTTTTTGTTTTTGTTAAGAATATA
TCTGTAAAGATAAAAATTTATTTTTTTAAATCGAAG
TCTGTTTTTTGTAAAAATATATTATATATGTAAGAG
TCTGTTGTGTTATGATATGTAGGTGTGGTGAATGTG
TCTGTTGGTTATAGTGTAGGATTGATAAAAAATTTT
TCTGTGAATAGTGTTTGGTTATATATTTTTATTGAT
TCTGTAATTTATTTAAAGAAAGAAGGAAGGAAAGTA
TCTGTATGATGTATAAAAGTTTGATTCGATTTATTT
TCTGTGAGTAATAATTATAGATTTATTTTTATGAGT
TCTGTGTTGTAAAGTATTTTATATCTTATTGAGAAA
TCTGTTTTTTTTTTATAGTAGAAAATTGTTATGATT
TCTGTTGTATTATGTTCGGATTTCGTTATGTTCGTA
TCTGTTGGAGTTAAATATGATTAGATGTTATGTTGT
TCTGTATAATTTATAGTAATTGAAGTATATATAGTA
TCTGTGATTTTTATGAGGATTGGGTTGATGGATTTT
TCTGTAAAAGAAGAAAGTTAGATGCTAAAGTAGAGT
TCTGTTGAGTAAGGTTAGAGTGGTGAAGAGATCGAG
TCTGTAGAATAATTATTTGGAAATTTAATATTATAT
TCTGTTTTAGATTTTGGAGTAAGTATAGTTAAGTTT
TCTGTATGTATTAATATTTATTATTATTTTTTAGTT
TCTGTTTATTAGTAATTGTTTTTGTATTATTTGGAA
TCTGTAGATGTTATATGTTGCGTGGAACTAGTGTTA
TCTGTTATATATATATGTATATTTGTATGATTATTT
TCTGTTTGTGTTTATTTTTAGATATAAGGGGTTTAT
TCTGTTTCGTTAAAACGTGATTTTTTTTTTAATTTC
TCTGTTTTTTAGAATTATTTTTCGGTAAATTTATTT
TCTGTTTAAGAGTATTTATTATAGGATGGTTTAGCT
TCTGTATTTTTTTGAATATTTTATGTTAAAGCAGAT
TCTGTATTTTGTTTTTTTTTGGGAGTTAGTATTCGA
TCTGTAAATAGTTAAATTTGATAAAGAAAAAAGAAA
TCTGTATAAAATTTATATAAAGGGTTATGAGGTAAT
TCTGTTTTTTTTTCGGTTAATGATAATGAAATAGAA
TCTGTGTTCGTATTGATGGTTTGATGGAAGAGAAGT
TCTGTTTTTAAAATTTTATATATAATAGAAGGAAAC
TCTGTATTTAAATTTAAAATTATAGTTTTTAAATTT
TCTGTGTTTTTTTTTTTTAATTTTTTTAATTTTTTT
TCTGTCGAGGAGAGTTTTTGTGAGGGAGACGAAGAC
TCTGTTTTTAAATTTAAGTTAAAAAGAAAAATTAGG
TCTGTTTTTTTATGGTTTTTTTATTGTATTTGTATC
TCTGTTTTTAGTTAAGAGGTTGTGTGTTTGAGTTTT
TCTGTATAATTAGATTAAAATTAAATTTTTCATAAA
TCTGTTGGGGTAATAGTTTAAAGGATTTATTTTTTA
TCTGTTAATTTGATTTATTTATTAATGTTTTTTTTT
TCTGTAGGTTTGATAAAGATCGATTAAATATTTTTG
TCTGTAATATTTATTTATAAAGATAATATTAAATAA
TCTGTGGATTTGAGTTGTGTATATTTAGTGTGTTTA
TCTGTTAAATTTATTTTTGGTTTTAATTTTATTTTT
TCTGTATTATAATTATTTTTTTTTTTATTTTTATAT
TCTGTATATTATTAATTAATACGAATATATTTTTGT
TCTGTGAGTATAGTTATCGATAGTTGTGGTTAAAAT
TCTGTTAGATGTCGTGTTTTAAAAATAAGAATTGAA
TCTGTATTGATTTTTAAGTTATGTAATATTATTTAA
TCTGTTAGTGAAAAAAATTTATAATTTAGTTTCATT
TCTGTTATTAAATTAATATTTAAAATTAAATTTTAA
TCTGTAGCGGATTTTAAGCGGATTTTTTTGTTATTT
TCTGTGGTGTTAATATGAAAATGATTTTTAGGTGTT
TCTGTTGTTATTAACGAATTAGGATTTTAGTGGTAA
TCTGTAGAATTTTTTTATAAAAAAAAATAAAGAATT
TCTGTATATAAAGTTAATGAGGTAGAGTAAAAAATT
TCTGTTTTAATATATATATTTTTAAATATTTTGTTA
TCTGTGATTCGAATTTAAAGAAGATGATAGCCACAG
TCTGTGTTAATGAAGTAATATTTTTTTTGTTTTAAA
TCTGTTTTTTGTTTTGGTGGAGTTGTGTGTATTTAA
TCTGTTAGTGGGAAAAGTTGTTTTTTTAAGGTTTTA
TCTGTTGAAATGTGGAATAAGTAAGGTAGCGTTGTG
TCTGTTTTTATTTTATTTTTTTTATGTTTAGGTATT
TCTGTTTTTATATTGAGGTTTTTAAGTTAAATTATG
TCTGTGAAGGAGGTGAGATTTGGGGGAAGGTTGAAT
TCTGTATAGTTGTGGACGTTATAATGTAAGTGGAAT
TCTGTAAGAAAAAGAAAGAAATAGAAAAAGGTATTT
TCTGTTATTATTTTAGTTTTTTATTTGATTTTCTTT
TCTGTGTTTTATAGTTGATGTATTTTTTTATGTTTA
TCTGTTGGTCGATTTTAATTATTTAAAAATTGGTTA
TCTGTTAGAAACGGAGAAGATAATAAATTTAGAAGA
TCTGTAGTTTTTTTTTTTTTTTTAAAAAATGTAATA
TCTGTAAATTTCGTTTATGTTCGGTTTAGTTTTCGG
TCTGTGTTTTTTTTTGGTGGTTAATGTAGTAATCGA
TCTGTTGGGAATATTGATAAAATATTATTTGTTGAT
TCTGTTATTGATATTTTATAGTGTATTTTATAAGAA
TCTGTAATTTAAGAGAAAAGTGAAATAATGATTTAT
TCTGTTATTTAAGTAATGTATGATAGAAAAGAGGAA
TCTGTTGTTAAAAAAATAATATTTATTTAAAATATC
TCTGTATAATTTTTTATTTTTTGGTATTAAGTCGTT
TCTGTAAGAAGAGTTTTTTTAAAGATAAAAAATTAG
TCTGTAGTTTTAGTTGTTTTGTATTTTTTGTAATAC
TCTGTTGATAGGAAGTAGTTAATTTATTGAGTAGTA
TCTGTATTATTAGTTGAATAATAGTATAATTTTATT
TCTGTAATAATATTATAAAAGTTGTGTTCGGTTAAG
TCTGTATTTTTTTCGGTATATTTTTTAATTTTTTTG
TCTGTATTATATATATGATATTTAATTATAATTTAT
TCTGTTTGTTTTTTTTTTTTTTAATAAAGAATTGTG
TCTGTAATATTTTAATATGTATTATGTATGATTTGG
TCTGTGATGTATATGAAGATGGTGATGGTTTAAGAT
TCTGTTAAAAGAGTCGATTTAAATGAATGATTATGT
TCTGTATAGTCGGATCGGCGATTTTATTTTGTATCG
TCTGTAAGATGTGGATTATTTTTTTGGCAATAGGTT
TCTGTTAGAAAAGAGAGTGTTTATTATTATAGTCGA
TCTGTGAAAATTGAGATTTTAATTATCGATATGAAG
TCTGTTTTTTAATTTTAGATTTTTTATAATTATATT
TCTGTTAATATATAATTATATTGGTTTTAGATTTTT
TCTGTTATAATTTTTATGATTATAAAAATATAGTTT
TCTGTATAAGTTTTTTTTTTAATTTTATTAATATTT
TCTGTTTTTTATAAATTAAATTTTAAAAAATAATTT
TCTGTTAGAGATGTAAATTGGTTTTATGAGACATTT
TCTGTATTATTTATATTATAAGGTAAGGTTATATGG
TCTGTGGGAAATGTATGATTTTAATTTTCAAAGTTA
TCTGTATATGATATCGAGTATCGGAATAAAATATGT
TCTGTTTACTTTAGGGTATTTAAATTTTGGGTATTG
TCTGTACGTATAATAGTTTAAATTAAAATTCATCAA
TCTGTATATAATTTTAGAGAAGTTCGGGATATAAAT
TCTGTTTAGTAATTTTGAATTATTATTTTGTGTTTT
TCTGTAGTATATATGATGTTGGTTATTGGGTCTGTA
TCTGTTGTATTTTTTTTTTGGTTTAATTTAAAGTTT
TCTGTATTTCGGTGTTTTAGTTTTTTTTATTTTTAA
TCTGTTTGTTATTTAGTTTTTAAGTAATAGTATAAG
TCTGTTGTCGGTTGATATTTGGATTTTATTATTCTC
TCTGTTTATTTATAAAATATTTTTATTTTATAGTTT
TCTGTTTGAAATTTTGTTTTTAGATATTAGATATTT
TCTGTTTATGTGTAATATATTTTATACGTTTTTTTA
TCTGTGAAGTTAAGGAAGTAAATATAGAGGAAATGA
TCTGTTAGGTTTTATAATAGTAGTTAAGTTACGGAA
TCTGTGTTTATTAGAAGTGATAGGGATTTTATAAGC
TCTGTAGTGGTTAAAATTTTGGTTTTATTTATCGGA
TCTGTTTATATAGGAGTTTGTTTAGGAATATATGTT
TCTGTTTTATTTTTATGAGTTTTTATTGGGGGTGAA
TCTGTTTTATGGATTATTAATTATGATTATATAGTT
TCTGTTAAAAGTTAAAATTTATGTCGATTTATTGAT
TCTGTTAATTTAGATATGGAGTAAAAATTTATCAAT
TCTGTTAAATTTGGTAGTAAAGTTTTTTTTTTTTTT
TCTGTTTGTCGGTTAAGTTTATGGGATTTGAAGGGT
TCTGTGGACGATGGAAGAAGTATATTTGGTTATATT
TCTGTGAGGAATGGAATTAGAGAAGAGATTGTTTTG
TCTGTTTTTAAGTTTTTGGTTTTATATTTTTATGTT
TCTGTTGTTTGAAAGTGTAGATGTAACGATTTTAAA
TCTGTGTAAAGTATAAATTATATTTTATTTTGAAAT
TCTGTTAGTTTTAATAATTAGGTTTTTTAGTAAGGT
TCTGTTTTGGTTATGTGTTTATGTTTTATGTTATAA
TCTGTTTTGTGTTTGTTGTGTTTTTTAGTTAATATT
TCTGTAAATAAAATAATGGTAAAGGGAAAATTTTAA
TCTGTTTTGAATAATTTTAATATTAATTAATTGATT
TCTGTGGATATTGATGAAGTTGTAGTTATAGAATTA
TCTGTGGATATATAAAATTTATTTGAAATTAAAATG
TCTGTTAAATTTAGTAATGAAAGAGTAAATAGTAAA
TCTGTTATAAGTTGTTTGATCGGATTTAAAAATTGG
TCTGTGTGTAGTTCGAAGAATTTTTATTTTTTATAA
TCTGTGATATTTTTATTTAGAATTTTATTTAAGACG
TCTGTGTACGTGAGAAATACGGGTTATTATTGTTGA
TCTGTAGAATAATTTATAAAGATATAATATAGTATA
TCTGTGTTTTGGGTGTTAATATTGTGAGGCGTAGTT
TCTGTTAAAGTTGGAAATTTAAAGTTAGATAATAAA
TCTGTTAAATGGGTTGGATATAAATCGGTTATGTCG
TCTGTTAAAGTTCGTGGTTAAATAGTAATTTTGAGT
TCTGTGGAGTTTATGGTTTTAAAAGTATTGTTGTTA
TCTGTAATGATATGGATTATTAGATTGCAAGTGGTT
TCTGTTGTTTAGTGTTTTTTATTGGATAATTATGAA
TCTGTTATTTGTTTTTTTGTTGTAGAGTTATTTTTT
TCTGTATTAATGGAGAGATAGAAAAAGAAGTTGATG
TCTGTAATTTTAAAATTTATTATAGCGAAGAAGATG
TCTGTTGAGTTGTCGTCGAAGAAGTTCGTTGGGGTT
TCTGTTATTTTTTATTTTTTTTTTTTTTTTCTTTGT
TCTGTGTGTAATTTAGGAGTTGTTATAAAATTTAAT
TCTGTAATATTTTTTTTATATTTAATTTTGTATTTA
TCTGTTTTATAAGATTATAATTATTTTATATTTTTT
TCTGTTTTTTGTTTTGTCGTTCGATATTGATTGTAT
TCTGTATTTTTATTAGTATTATAATAAAGTTAAAAT
TCTGTAGAGTTTATTTGAAAATATTATATTAGGTTT
TCTGTATGTGAGTTTTATTTTCGTTCGATAGTCGCT
TCTGTTTGAATTTTAATTTGAGATATTTTAGTTATA
TCTGTTGGAATTTTTATTTTGTTTATTTTATTGTTT
TCTGTTTTGAGTTTGTAAAGTATTTTTGTGTTAAGT
TCTGTATTATGTTGATAATATTTAATTATTAAATTA
TCTGTATTATGTTTTTATTTTTTTTTTGTTTTTTTT
TCTGTAATTTTAATTAATATGTATAGAACGTATTGT
TCTGTAAAAATTTTGTAATTATTAATTTAATTGATA
TCTGTATTGAGTTTATTTTTTAATAGAATGAGAAAT
TCTGTAAAAGGGGAAGTTGGATTAGAATTAGGGTTC
TCTGTAAAAGGAAAAAATATAAATTAATATATTAGT
TCTGTTAACGGTGATGCGATTTTTATCGTTTATTTT
TCTGTATTGGTTGTTGTTTTAGAGTTTTGTTGTTAG
TCTGTGAGGTGAGTTTTATGTTAATATTGTTGTTAG
TCTGTATGAATGATATGATTTAGAATTAGAGATTTT
TCTGTGAAAGTAATATTTAGAAGTTGTCGTGAAATT
TCTGTTAAAGAGGGAAAGAGAATTGAACTTTGAATT
TCTGTAAAATTGTTTAGAAGTAGTAAATAGGTTTGT
TCTGTTTGTTTGAATTGTATTTTGTAGATTTTTCTA
TCTGTATAATTTCGTAATTGATTAGATGATAAGATA
TCTGTTTATGTATTAAGTGATAAACGAATTATTTGT
TCTGTATCAATTAGAGTTTTGAGGCGTGAAGTTTTA
TCTGTAAAACGAAATATATGTATAAGTATTATTATT
TCTGTTTTGTATTTGATGTATATGAGTATGATTATG
TCTGTTTTTGAATTTAGAGTTTTAAATTTGATATTT
TCTGTGATTTTTAAAGTTTTGATGGTGAAGTCGAAG
TCTGTAATGATTTTATTATTTTTTATTCGGTATTTG
TCTGTGATTAGAAAAACGAAATTAAATATGGGGAAT
TCTGTTATGGATTGAATTTAAATTATGTTTTTATTA
TCTGTTTAAAATTATTTTTTTTTTTTAAGATTTTTG
TCTGTATTGTTAGGGGTGTAAATGTATTTTTTAATT
TCTGTTGATTTATTTGAATCGTTTGATTTTGATTTT
TCTGTGTTAGTTTTGTTTTTGTTTTTTTAATAAGTT
TCTGTTTGTTAGTTAGTTTATTTAAATTAAAATATG
TCTGTAAATCGAGTCGGTATTAAATGTTAATTATTA
TCTGTGATATAGTAGAAGTAGTCGTTTTTAGTTTAG
TCTGTTTATTAGAATTATAGGATTTATGGGATGTTT
TCTGTCGTATTTGTTGCGATGGTGTTTTTTGCGGGT
TCTGTGTTTTTGTGGTTTTATAGTTTTTATTATCGT
TCTGTTAGGGTTGGAGAGATAGTGATTATGAATTCA
TCTGTGTGTGGTGGTGTGCGATTTTAATAATTTTTT
TCTGTTTTTTTTTGCGATTGGGTTGTTTTGGTAGAG
TCTGTGGTTTTTTGAAATGTATATGTGTTAAATGTT
TCTGTTGTATGTGTAAAATTTATAAAAATTTAATAC
TCTGTTTAAGAATAATTCGATGGTGGATATCGATAG
TCTGTGTTATATGGTATGAGAGAAATGGTAGAAGAT
TCTGTTTAAATAAGAAAAGGTGATAAGTTTTATTTA
TCTGTTTCGTAATATTAAATTTTAATTAAATTAATA
TCTGTCGGTGACAAATAGTTTATTAGTACGATTATC
TCTGTAATAATAGAATATGGAGAGAGTTATTATATA
TCTGTATTGATGAAATTTGTTACGAATTAAGAGGAG
TCTGTGGTTATGATTTTGATTTTTTTCTAGAATTGT
TCTGTTTTGTTTGAATGTGGTTGTCGATATATATAT
TCTGTAGTAATTTGGTATATTTTATATAATTTTCTA
TCTGTTCGTTTATATGTATATTAAATATTTTTTTTT
TCTGTTATAAATCGAATTAAATATATTTCGAATCGG
TCTGTTTTTTTTTAAAGAATTATTTGAGAAATTTTT
TCTGTATATAATAGAAGAGGAAGGAGGAGAAGGTTT
TCTGTTTAGCGTTTATATAGTTTTTAGTATTTTAAA
TCTGTTTTGGATATTTTTATTTATAGTGTTATAATA
TCTGTGAAGTCGAAGATTTTTAAGTTTTGATTCGAA
TCTGTATTGGTAGTTTTGTTTATTAGTGCTTCGAGA
TCTGTATTAGAAAATTGTGGTGTGAAACTGTTTTTT
TCTGTTGTATATATTTATAGATTTAGATAGATAGAT
TCTGTGAAAGATACGATTGATAAAGTTATTTTTCTT
TCTGTTAATTGTTTGTTTTGGTAAAATTTTGGTTTT
TCTGTATAAAAATATGGTTTTAAAAATATTATAGAA
TCTGTTATCGTTTTTCGTTTGTTTATTCATTTATTT
TCTGTTTTTATTTGTCGAGAGAGAGATTTTTGTTTT
TCTGTGAAGTAACGTAAGTTTATATTATAAGAAATA
TCTGTTATTTAAATTATTTGAAAATATATAAAAAAA
TCTGTTTATATGTAGGTGGAGTAAGAGTAAGGAAAG
TCTGTATATCGATAGTTTTGATGTTTTAATTAAATT
TCTGTTATGGGTGTTTGAGTATTTAGATCGGGTTTG
TCTGTATTTGATTTAGTATTTTTAGAATTTTTTTTT
TCTGTGGAGATGTGAGATTATTAGTGGTTGTAGAGG
TCTGTTTTTTGTGGTATTTAATGTAAGATGTTTTTT
TCTGTGAATAAGTAGTTATATAAAGAATTTATGATA
TCTGTAAATTTATTATTATTTTTGAATTAATTTTTA
TCTGTAATAATATATTATTTCGTTATTTTTTTTATT
TCTGTGGGAATATAGTTAAATTAGTGGTAAGGATGT
TCTGTGTTAGTAAAATAATAAAATGATTTATTCGTA
TCTGTTTTAGATGTTATTTTGTAGTTATAATTAATT
TCTGTTTTAAGTTAGATTTGTTGTGGTGGGTGTAGC
TCTGTATTTCGTAGTTGTATATATTATTTTTTTTTG
TCTGTAGGTTTTGGTTGTTGTTTACTATGAAGGGAA
TCTGTGTTAAATTATGATTATTTGTTAGTATTTGAG
TCTGTAATAATATTATTATTATAAAAAAATAATTAG
TCTGTTATTTTTTTTATAGAAATAATAATACGGGGA
TCTGTTTAAGAATAATTAATTTAGAAGGAATTTATA
TCTGTGAATTTTTTAATTTATAGTATAAGTTTAGTT
TCTGTATATTATAAATTATCGAAATATTTTGTATTT
TCTGTTTGTGTTATTAATACGAAATTAGAATTTTTA
TCTGTTTGAGTATTAAGTTAAGATATTTTAAGTTTT
TCTGTTATATGTAATTATAATATGGAAATTAGTAAA
TCTGTGTTATTTGATATAGAAAAAAAAAGAGTTAGG
TCTGTTTTATATTTTATTTTTGTTTTTATTTATTCT
TCTGTTGGATAATGTTTGAAATATGAGAAATTGTAT
TCTGTCGTTATTAAAGTTTTTCGAAGAATATTTTAG
TCTGTATATAATTTTTTTTGTTAATTTTTTAGTTTT
TCTGTTGATGTTAATTATTTGTATTTTTTTGAAAGT
TCTGTAGTGAATTTGTTTTTTTTTGTTTTGTTTTTA
TCTGTTTGTTGGTTTTAGTTTTTTTTAGGAGAAAAT
TCTGTTGATTTAATGATTGAAAATGTTACAATCATA
TCTGTAGAAGGTAAATTTGGAGGAGTAGTTTTTGGT
TCTGTAAAATTCGAAAAGTTTAAGATATAATTTTGA
TCTGTATTAGTGATCGTATTTTTTATTTTCTTAGAC
TCTGTGTTTTGTTTCGTTTTAATTTTTTAAATTGAT
TCTGTTATATATTATATTAATTATTTATTTTTTAAA
TCTGTTTGTTTCGAATTTTATTGTTAAAAAATTTAT
TCTGTTAAAGCGTTAGAGATGATTCGAGATATTTTT
TCTGTTAATTTTATAAATTATAATTTTTTTTTTAAA
TCTGTTATATGTAGTGTGTAAAAGTAAGTATTTTTT
TCTGTGTTAATTATTATCTAATTTTATTTTTTTTTT
TCTGTCGTTTTATTTGGATTATTTTTTTGAATTTGA
TCTGTGAAGAAATCGATGAATAAGTTTAATTCGATG
TCTGTTATGCGTAATATGAGTATTTATTTAGTTGTT
TCTGTAATTTAATTAGTTATAATATATATGATGAAA
TCTGTCGTTTTATTCGTTTTTTCGGTTTAAGGGATG
TCTGTCGATTTTTTTATGTTGAATTTGGTGGTTTTT
TCTGTTTAATATATTTAAAAGTTTATTTACGTCGGT
TCTGTTTTGATAATATGAATATAATACGTGGTCGGA
TCTGTTAGAGTTTCGGTTTGGATTTTTGAGTTACGG
TCTGTTAGGTTAATATATAGATTTTTTAAAAGGTAT
TCTGTGATTTGGTTTAGTTAACTATTGGGTTTAGTT
TCTGTTTATTTTTAAATTTAATTTTTGGTTTTTAAG
TCTGTAAAGGATTTATTTTTTTCGTTAACGTCGTTT
TCTGTTAAAAATTTTATAATAATGTTTTTGTATATC
TCTGTATGAGTAAGAATTATAGATGTAGTGTAATTG
TCTGTGGTTATTGTTGTTGTAAAGTTTTTAGATTTT
TCTGTAGATAATTTATTTTGGTTTTGTTTTTTAAAC
TCTGTTTAATTTATATGTTTTTTAGTTATTAAGAAA
TCTGTTTGGTTATATTTTAATGTTGTGAAGATTTTA
TCTGTAAAATAGATAGGTTATTTAAATGGTAAAAAA
TCTGTTTTATTTTTGGTGTTAAATTTATATTTTCGC
TCTGTTTAGTTAATTTTAATTGTTGGATATAATTTT
TCTGTGTAGGCGTTTTAGAAGGCGGAGAGTTAAAGG
TCTGTTATTATTGTTTGTTATTGTTTTTTTATTTAT
TCTGTTTTAAATAGTAATTTATATATTTTTTTATAT
TCTGTTTATTATTTTTTGAATGTTTTTGGTTTATTC
TCTGTGAATTTTATGGTTGTTTTTTTTTATTGTAAG
TCTGTAATTAGAGAAATTAAGTTTGTAAAATTGATT
TCTGTTTATGTTATTATAAATAATGATTTTAGATTT
TCTGTAAGTTAATTAGATATTGAATTAAGTTATTAA
TCTGTTTTATATTGGGATGGTAAAAAATATTATTTA
TCTGTAGAAGAATTGAAATGGTGATTTAGTTTTTTA
TCTGTATATTTTTAAAATAAAATTTTGAGTTAAGTT
TCTGTTTGATGTAGGGTTTATTGAGAAAATATAATT
TCTGTAGGATATTTCGAATGATTTCGATTATGTAAA
TCTGTGATTGAAATATATAATAATGATCGAGAAAAG
TCTGTATTTAAGTTTAGTTTTTTAAAATTTAATAAT
TCTGTTGGAAATGGAAATAATATAAATAATAGAAAG
TCTGTTTTTTTATGGTTTAATATGGGAAAGTTTAAT
TCTGTTGTATAATATATAAGTTTAAATAGAGTATAA
TCTGTGAGGACGTTTAATGTTTTAGTTGTTAGTTGG
TCTGTAGAATAAAATAAAATAAAATAAAGAGAAGGG
TCTGTATTTTAATTTTTTTTTTATTTTATTAATAGT
TCTGTTTGAAGTTTGTAAATTTAAGAACGGTTTTAA
TCTGTTTTTTTTTTTAAACGAAATGTTTGTATTTTT
TCTGTAAATTTAGTTTATAATAAGAATTATGGAAAA
TCTGTTGAATTATAAGAGAAGGAGATTGTTTTTGAA
TCTGTAATTTGTGAAGTTAAGTAATTTAAATTATTA
TCTGTTAGAAATAATATAAAGTTTATTTTATAATAT
TCTGTATTATTTTTAATGTATTTGTTTTATAAAAGG
TCTGTTTTTAATAAAATAATTTAGATAATTTGAATA
TCTGTGAAGTTAATGTTTTTATTGTTAAGGAATTAG
TCTGTGATTTTTCGTCGGCGGAGAAATTTGTGGTAT
TCTGTACGATAATATTATTTTCGGGTAGTTTTGCGA
TCTGTGTGAGTAGGTAGTGATTTTTGAATGAATAGT
TCTGTTATATAGTATATTTTAATATTTGTTTTTTTT
TCTGTAAATTTATTTTTAAGTAGAAGTTATCGAGAT
TCTGTTATATTACGTGAATTGATTTTGATGTTACTA
TCTGTAATATATTTATTTAAAAAAATTATAAATACT
TCTGTGATTATATGTGTATTACTAAAGAATATGAGA
TCTGTAGGTGGGAAGAAGGGATTTTTTTTTGTTGTC
TCTGTGTAAAGATAATAATATTAATTAAAAATTTAT
TCTGTTTTTTATATGTTATTGTAATTAATCGAGTAA
TCTGTAAATAATTGTTAAATTTTTGGTTTTTATTTT
TCTGTGTTTTAGTTTTTTATTGGATAAAATGGGTAT
TCTGTTGAGATTTTTTAAGGTTGAGATAATTAGTAA
TCTGTGAGTATAAGTAAGAGATTTGGTATAGTATTG
TCTGTGAATTTATATTTTGATATTGTTTTGTTGAAA
TCTGTTAAAGAATAAGTTGAAAAAAATGGTTATAAG
TCTGTGTATGTAATTAATATATTTATTAGAAGTTTA
TCTGTAAAATTTTAAATGTTAGAGTTTTATTGTTTG
TCTGTATATTTTGTTTTTAGTTAATTTCGGTAGTTA
TCTGTATTAGTAAAGATTGTTTTTTAAACGTTGTGA
TCTGTTGAGAGAAAAAATGTGGGATTGTTATATAAG
TCTGTTATATTTTAATTGGTTAAAATAAAAGAGGTG
TCTGTAATAATTAATTATGTTATATGTATTATTTTA
TCTGTCGTAAGTTGGGGGTTTATTAAGATTTAGTAA
TCTGTTAATTTTATATTTGTTATTTGTGTATTTTAT
TCTGTTTTTTTTTTGATTTTTTAAAATTTTTTGATA
TCTGTTTTGGAATTATTTTTACGTTAATGACGAAAT
TCTGTTGGAAATTAAAACAGAAAAAAGTTAAAGATT
TCTGTTTGGTTAAGATTATTTATGGGATGTTTTTTT
TCTGTTTTTTTTTTTTTAAAATCGAAATTTAGAATT
TCTGTATCGTTAGGATAAATGGTTTGTTAGTAAGAC
TCTGTTTATAAGTATGTTGTTTTATTGGTTTCGTTG
TCTGTAATTTTGGAGTTTTTATTTTTGGAGATGAGA
TCTGTCGATTTATTTTAAGATATATTTTAATATGAA
TCTGTTTAAAATATGGATTTAAGGGGAATGTAATAT
TCTGTTTTTTTTGATTATTTAAAAATAATTTTTTAA
TCTGTTTTAAATTTAATTTTTTTATATTTAATATAG
TCTGTAGAATGAAGAGGCGGTTTAAGTTATAGAAGT
TCTGTGTTTTATAGAAAATGTATGATGTTTTTAAGT
TCTGTTTAAATTTTTTTTATTTTGATTTTTATTGTT
TCTGTCGGAGAAGAAGATGATAGTCGTTAAAATTTG
TCTGTTTTTGTTGTGTGTGTTTAGGTTGGATTTGTT
TCTGTTAGATTTTAATTTTATAATTGAATAATATTA
TCTGTTAATTTTTTTTTAATATTTGAAGTGAGTAGG
TCTGTTTATATGAGTTTTGTGTTTTATTTTTTTTTT
TCTGTTTAAAGGGGTTAAATTTGAAAATCTTTAAAT
TCTGTTTATGTATATTTTTACGAAAATTCAATTTTT
TCTGTGATTATATTGATTTGTGTTTGGATTTGATGT
TCTGTGATATTTATGTTAAATTAAAATTGTTTGTAA
TCTGTGATAGAATGGGTTTTTGGGTTTTATGATTGG
TCTGTGATTTTAGTATGAGGGAGAGATGGTTATTGT
TCTGTGTTTTATTTGTTAAATAGGGAGGTGTAGGTT
TCTGTTGTAAAGTTTTATTTTTATTTGAGTTCGTTA
TCTGTCAGGAAGAAGTTTTTGATGATGTTTATGATA
TCTGTAAATTAAAAAATTTTTGTGATTTTAGGAGGA
TCTGTTTTTTTTTAAAAAATAGGGAATTTAGTTTTG
TCTGTTGTATATATATTAAATTATTTATGGGTAAGA
TCTGTCGAGAGAAAGGATTATTGGTTTTTTTGTTTT
TCTGTGGATTTAAATTAGGATTTATGGTTGAAGGAA
TCTGTATATTTATTGTGTATAGTGTGATAAAGATTT
TCTGTGAAAGCGGGTTTTAAATATGTGGGTACGTTA
TCTGTTTAATTATTTAGTTAAGTTTTTAATTCATTA
TCTGTAATAATTTTATAGTTGATTGTTAATTTGGTG
TCTGTGAGAAGAAGGAAGAGGTTGTGAAATTTGAAG
TCTGTATTATTAATGAGTTTTAAAAAATATTTATTA
TCTGTTTTGTTGTTGTTTAATTAGTGGTAATTTTCC
TCTGTAATGTGGTTTTTGGTATGGTAGTAAAAACGC
TCTGTAGAAAATATTTTGAAATTATTAATTATAATG
TCTGTATGTGTGTTTTTGAGGAATTTAATTTTAGGG
TCTGTATTATTAAGTAAATATTAATTTTTAAAAAAT
TCTGTAGATTTGTGTTTAAAAATAGTTTTTATTATT
TCTGTTAATAAAATTTGTTTTTGCGATTTTATTTAG
TCTGTGTTTTCGTTATGTTTTTGATGTTTTTTTTTC
TCTGTTTTTTGTTATTTTAAGAAATATATTTTAAAG
TCTGTATTTTTTAATTTGATGAAATATTAAAGTTAA
TCTGTAGTTTATTAAGATGAGAAGATATATTAAGTA
TCTGTTTGAGTTTTTTGATTTGGTTTTTGTAATGAT
TCTGTTTTAAATTTTAGAATTAAAATTTTATTTGAG
TCTGTGAATCGAATTGAATATTTGGATTTTTAGGTT
TCTGTTTTGTGAGGTTTGAAGGTTTTTTGGAAGAAA
TCTGTAATGTATTGGATGGATATTGATATAATGAAA
TCTGTTTATTTCGGTGTAATATTTTAAATTCGGTTA
TCTGTTAAAGATTTATGTGGTTATATGTAGATGTAG
TCTGTCGAGGGAAGTATTAGAATTGTAGTTGCGTGT
TCTGTTTGTAATCATTGTATTTATATTTTTGTATAG
TCTGTAAAATAATGAAGAATTTAGATAATTTATATG
TCTGTACGAGATAAATATTGTGTTTATAAGTTTTCG
TCTGTTATGGAGAAGGTTAGAATTAAGAAGGAAGAA
TCTGTAGATTATTTTAATTTGTTAGTGAAGGATTGG
TCTGTCGTTTAATTGGCGGATATTTTAATTAAATTA
TCTGTGATTTGAGGATTTGTGTGTTTATTAAAATTA
TCTGTCGGTATATTTTCGGTGAAATTATTTGAGTTT
TCTGTTTAGTGGGAATAAAGGTTTTTTTAGGTGGAA
TCTGTTTAGAATTTTTTAAAATGATATATTAGAATA
TCTGTTGTTTATAAATAGTAGATGTTGAAGGAAGAG
TCTGTTATTTATTTAATATATAAATTATTTAATTTG
TCTGTTTTTTTGAAAAGATTGCGGATTTTTGATGTA
TCTGTTTTAGGAAGGAATGGTATAAGGAAGGAGGGA
TCTGTTTGGGTTTATAAAGAAAAAGGGTTTGTTAGA
TCTGTTTAATGGAGGCGGTTTACGAGGCGTCGGTGT
TCTGTATTGTTAAAAATTGAAATAGATTTAAAAGTT
TCTGTAATTCGATTTTTTTTTTAATTTATTTTTTTT
TCTGTTGTGGAGTATTTAGTTTTTGGATTTTGGGTT
TCTGTCGTTTATTTATTAATGAATTTTGTAGTAAAT
TCTGTTTAAATTTGAAGGTTTTGTTTTTTATTAATT
TCTGTTTAATTTACGATTATAATTAAATAATTACGT
TCTGTATATTTTAATAATTTTAATTTATGAAAAGAT
TCTGTGTTGTTTGGATTAAATTGTCGTTTTTTTTGT
TCTGTATTGGGAGTTCGAGAGGTAAGGTATTTAGTG
TCTGTTTTATTTTTAATTTTTATTTTTAGGGTTTAG
TCTGTATATGATTATGATGTTGTAGTAAATATTGAT
TCTGTTTTTTTTAAAATATTTATTTTTTTGACGTTC
TCTGTATTTAATAATATTAAGTTTATGATATTTTGT
TCTGTTTTATAATTTTAGTGGTATATGAGGATGTTT
TCTGTTTTATTTTTGGGAATTTTTTATTGTTATGTA
TCTGTAAATAGTGTTTATTTAATAGAGATAGAGAAA
TCTGTTTTTTATTGATATTGTGTGTTTATTTAATTA
TCTGTAGTTTTGAGTATGTAAAAGATAAAAGAATGA
TCTGTACTTTATAATGATTAGTTTTTGTAACTATAT
TCTGTTTATGGGAAGTATAAAAGTGTTTGTTGGTGG
TCTGTTTATTTGAAAATTTAAGTTGTAGGTATTTTT
TCTGTTGTTTAGTTTAATTTAGATATAGATTTTTGT
TCTGTCGTATATAAAATATTATTATTATGAAGACGA
TCTGTCGTGAATATATAGAATAAAGAAAAAGATTAT
TCTGTTTATTAGGGTTATACAATTATGTAATAAAAT
TCTGTAAGTGTTGTTTTTGATTTTAAAGATTTTTTT
TCTGTAATTTAAATTTTTATTATTATTGGTTAAAAT
TCTGTTGTTTGTTTTTGATTTTGATTTAAATTTTGT
TCTGTGAAATGTGGGAAAAGTAAAAAGATTGGTTTA
TCTGTATTTTTAATAATTAGAAGTAGCAATATTGAA
TCTGTATAATTATTAGTTAAATTATTAGTTATATAT
TCTGTTATTGGTTTAGTTATAAGTTATATAGTTTAT
TCTGTTAGTAGTAATTTTTTAAGAATATTTTTTTTT
TCTGTTTTAGTTTTGTATTATAAGTTTTTAACGAAA
TCTGTATAGTATTATTATGGTTATTAGTTAATAAAA
TCTGTTTTTTTCGATTTTAATATTTTATAGAAAGTT
TCTGTTTTATTATATTTTTTTATTATAAGTTTTGTT
TCTGTAGGTTAAAATATGAATTTAAATGGATAAATA
TCTGTTTTTTCGGACGAAATCGGGTTTAATTTGAAT
TCTGTGGTTTTTTTTTTAGTTTAATTTAGAATTTTG
TCTGTTTGAGTTTATTGAAGGGTGTTTGTTTGGATT
TCTGTAAAATATTATTTATAATTTATTTTAAAATAT
TCTGTTGTTAATATTGATTAATATTTGGTAATAAAG
TCTGTTTTTATATAATTAACGTTAATTTTTTATATT
TCTGTTTTTTTATTATTTAGTATGGATTGGATTATT
TCTGTAAAAAAATTGAAGGTTGAAAAGTTGTTGATT
TCTGTTAGTATATTCGGGAGAGTTACGATTGTTGAT
TCTGTAACGTTTTGTGAATTTTTTTTTATTAAAGAA
TCTGTAGAAAGTTGGGAATAAGGTTTAATTATTTTA
TCTGTCGTTGTAAATTTATATAGGAGTTTGTTGGTA
TCTGTGTGTTAACGAGTTTAAATTCTTTATATTTTA
TCTGTAGAAAGTGATATGAGTGGAGTTGGAGATAGA
TCTGTTTTTTTTAGATTATAAATTAAGTATGTAATA
TCTGTTTGAAATTTGGCGATTTAATTTTTGTTATTA
TCTGTTTGAATTAAAAATTTGAAAATTTGAAATTGA
TCTGTATTAATTGATGGTTAGTAATTATATGACTGT
TCTGTTATTTGTTTTATTTTTTTATAGATATTTAGA
TCTGTATTTTTTATTGATGAGTTTGTAGATAGTGAA
TCTGTATGTATGAAGTTTTTTTTTTTTTTGATTTTT
TCTGTTTTTATTTAATTAGTTTTTAAAATTTTAATT
TCTGTTTAGGTACGTGTTTTTTAATTGGAATTTTGT
TCTGTTTATTTTAGAGTATTTGAAAGAAATAGTGGT
TCTGTGAATTTTTTTATTTTATTTTTGGTATATTTA
TCTGTGTTTATATATGTTTAGAATACGTAATTGTTT
TCTGTAGTAGAGAGACGAGATGGTTTGGTGTTGTTA
TCTGTTTTGTTGAAATATTTTAGGTCGGGTGTGGAA
TCTGTTTTTTTTTAGAATGTATGGATTATATGCAGT
TCTGTGTTTGTTGGTTTAGTTTTTTTTGGGATCAAA
TCTGTAAATCGATTTTTTGTAGGTGATTTTTATGAA
TCTGTTCGAGAGAGTTAATAATTTATATAAGATATG
TCTGTAGTTAGTAAAAAAATAAAAGAAATTGTTAAA
TCTGTATTTTTTATTAATATTTTTTATATTGATTTA
TCTGTAAGAGAGTTGAAAAGAGAGAAGGAGAAGAGG
TCTGTATTGATGTATCGTTGTTTTTTTGTCGTTGTA
TCTGTTTGTTGAAGAAGTTTGGGTAAGAATTGATGG
TCTGTATTTTTATAATTTATGTTTATGTAATTGTTA
TCTGTGTGTTATTTATATTTTATGATATATTTAGTA
TCTGTAGTTTTCGTGTAGAAGAAAATTATAATTTAT
TCTGTAAGAGAGGTTAATAAGATTTAGTAATGAAAT
TCTGTAGTTATGATTTTATTATTATGTGTTATATGT
TCTGTTTTAGAGTTGTAGGTAGAGTTTTTGTATTTA
TCTGTGTTTTAAGTAGAGGTATGATGGATTGGTTAT
TCTGTAGGGGTTTTTATTATTCGTGTTGATTTCGTT
TCTGTTGTAACGTTTTTGAAAATATTTGATTTTTTG
TCTGTTATAGAAATAAGGAGTTAAAGTAGTTGATAA
TCTGTAGATATTTTTGTTTTTGATGAAGATAATATT
TCTGTTTTTTTCGTATAATTAAATTTTGTATATATA
TCTGTTAACGATTTACGAAAGTGTTTATAATTATTT
TCTGTTTAGTGTATAGTTTAGTATAATTAGTATGTT
TCTGTTTTTATGAAATTGTTTATTAGTATTATATTT
TCTGTAAGTTAAGTAGTGATTTGATATTTTTAGTAG
TCTGTAGTTTACAATTTAAAGTTTTTAATTTTATAA
TCTGTGTAATAATATTGGGGATTTTTTGTTTGATAA
TCTGTGAAATTTTATAAATTTTTTAAATAATTTTTT
TCTGTAATTTAATGTATGTAAAGAAATTAACGTATA
TCTGTTTTTAAATTTTATGAAGATGGGTAAAAATAA
TCTGTTAAATTTAAATGGTTTTATTTTTAAATTAGA
TCTGTTATTTAAATTAAATTTTTAAATTTTTTGTAT
TCTGTTAAAAGAAGTAGTGTATATATATAATAAATA
TCTGTTTTTATTAGATAATAGTAGATTATATTTATG
TCTGTTATTATAATAATTAATGTATTAAAAATATAG
TCTGTATAGTTTTTTTAATAATTTTTTGTGTTATTG
TCTGTTTTTAGTTAGTGAAAATATAATTTTGTAGGT
TCTGTTTATATTATTGATTTATTAATTTTGGAAACG
TCTGTGAATTAAGATTAAACGAGAAATATGAATAAG
TCTGTTTTAATATGATTTTGGGGTGAATACGTTAAA
TCTGTATTTATTGGTAAGACGATTAGTTTTTTATAT
TCTGTATTTAAAAATTAAGGGTCGAAATGAATCGGT
TCTGTAGTATCGAATTGGATTGGGTTGAAGTGGGTT
TCTGTTTTTAAGAAAGTAGGTTTAAATTAAGATTTT
TCTGTTATTAAAATAATTAGTTATTATGAATTTTAA
TCTGTAGTAATAAGTGATGTATAATAAATTGAATAA
TCTGTTTTAGATATTTTTTGTAAATTAAGGATTTGA
TCTGTTATTTTTTCGAATAGATAAATGAAAGTCGAT
TCTGTTGTATACGTTATATATAATGTTTGGTATTTA
TCTGTGATGAGAGGATGTTGTGGATGATAAGGGTGT
TCTGTAGAATTGTATTTATTTGAGGTTTGGGATTAT
TCTGTATGATGAATTTTGGGTCGATATTGTATTTTT
TCTGTTTCGGAAGTTAAGTATAGAAAAAAGTAATTA
TCTGTAGGTTAGAGGATAAGAAAGGTATGAAGACGA
TCTGTGTGTATATTATGAATATATCGTTATTTAAAT
TCTGTATATTAAGGGAGAGGATGAAATTTATTGTTT
TCTGTATATTTGAAAATAATGTTTTTTATTAGGAGA
TCTGTTTAGAAGATGGACGTATTATTACGTAAGTTA
TCTGTGTTGAAGTTTTGGAAGTAGTAATTTTTAAGA
TCTGTCTAGGAATAGGAATCGTTTTAGGAAGTACTG
TCTGTGATAGGTGAAGGAGATCTTGTTGTTATTGGT
TCTGTTAAAGTTTTGTATTAATTATAATGTTTTAAT
TCTGTAAATTATTTGTTAATTTTGAGAGTTTTTTTG
TCTGTGTGATGTTTGTTTAATATTATTAGTGTCGTT
TCTGTTTTTTATTTTGTTAAAAAAATGTATAATTTG
TCTGTATTTTGGGTGGTTTAAAAGGATAATTTGTAG
TCTGTATTTTATTAAGTTAATTAGAAGTTTTATAGA
TCTGTAGTTTGATGAAATAAAGAAGTAGTTAGTGGT
TCTGTTGTGAATGATATAGTTTAATTAAATTCGTTA
TCTGTGATTCGTCGTGGTTTTGTTGGAGATATGAGA
TCTGTATAGAAGAAAAAGCGTGGAAGATAGTTTAAA
TCTGTTTGTGTTATAATTATAATAAATAGAGTTAGT
TCTGTTATTTTAATAAGTAAGTAATTTGCGTTAAAA
TCTGTATAATTATTATAAATGCGAAATTTTATAGTA
TCTGTGATTAGTAAGATTTATTTTGTGTGTAGTTAT
TCTGTTCGGTTGGAGAGGAATTAATGGTTAGGTGGT
TCTGTGGATGATCGGAGTTGTAAATCTATATGTACG
TCTGTGTATGATTTGTTTAATGTATAAGTGGTTTTC
TCTGTATTTTGATTTTTTTTATTGTTTTTGTTAGTT
TCTGTTTAAGGAAGATTTGAAGTTTTAAAATATAAA
TCTGTATAAAATAAATGTTTTATTTTTAGAGATTAT
TCTGTAATTTTGTGACGATTTTGTGATTAATTGTTA
TCTGTATTGTCGGTTATTATTATTTTTAGTTTTTTT
TCTGTTTAAATTTAATGGTGAATTTAGTTGTTGTAG
TCTGTGTTTAGATTAAAAATGAGGTTTTTTAATGTT
TCTGTATATATGTAGTATTTTATTATTATTTTTTTA
TCTGTTTAGAATTTTTGTGTGGGTATGTTTGTTTTA
TCTGTGAAATTTAATTTTTTTTTGTTTTTGGAGGTT
TCTGTTAAGTGTTATAGTTTCGTTGGTGATTGGTAG
TCTGTTATATGTTGCGTTTAATATTATAATTTCTAG
TCTGTTTTGAGAGATGTATTAAATTTTTATACTTTG
TCTGTTTATATTTTTTTTTTTTTGTTATGGAACGTA
TCTGTATAGAAAATGATAATGGTAAAGTTATTTTTC
TCTGTGTAATTTTAAAGTAGGAATAAAGTTAAACGT
TCTGTTATTATTTTAATATTTTATCGATTTATATTA
TCTGTGATATTATATAAAGATTATGTGAGTCGAGTA
TCTGTTAGATTGATTTTTCGTTTTTGGTTAAAAAAG
TCTGTAATGGATAATGATTTTTGAATATGATTAGTT
TCTGTAGGTTGATAATTCGGTTGTAATTATGTTTTG
TCTGTAGATATGCGGGAATAATTATTATTTAAGTTT
TCTGTTCGTTTTTGTATTGGGTGAGTTTGTTTTTTC
TCTGTTGGAAAAATATTTTTTTGAATTTTGTTTTTT
TCTGTTATTAGTTTTTTTATTATTTTTAGTAATTAA
TCTGTTGTTTAATATTTGGATTATTTTGTGGAAGCG
TCTGTTTATTAAATATTTTTAAAGTTTTGTGTTTTA
TCTGTAATATGTGCGTATGTAATGAAGTAAGTTGTT
TCTGTATGGATGAGCGCGATTAGATAATTTGATCGT
TCTGTTGGATTTGTTAAGACGATATGTTTATGGTTT
TCTGTTTTTATATTATTTTACGTTATATATTTGTTT
TCTGTTTGTAGAATTTAATAAGGAAAATATAAAAGA
TCTGTGAGAGATATGAGGGTGTTTTTATTTGTAATG
TCTGTTTGGTTCGAAAGGGCGTGGGTTTAAATATTA
TCTGTTATTATGTAGAGAATTAATTTTATATAATTT
TCTGTAGAATGTTTCGTTAGGATTTGGCGAGTAGAA
TCTGTTAAGATTTTGAAAGTGTTAAAGATAGTATTA
TCTGTTTTTGTTTAGTAATGGTTTGTTTTATTTTTT
TCTGTGAAGGTTTGAAGTGTGTTTTGACGTATATGT
TCTGTAATTGTTATATTTAAGTAGATAAATAAAATT
TCTGTAGTTTTGAAAATTTATTTAAGTTATTATTTC
TCTGTATATTTTAAATATTATTATTGTTATAGTTGA
TCTGTTAGAAAATGTTTTATGTTTTAGTGGGTAGAG
TCTGTTAATTTTAGCGAAGAATTTAAAAGATTTTTT
TCTGTTTTTTTTTTATTTTAATTTTATGTATTTGTA
TCTGTTGTATTTGGTTTTTATGTTTGTTCGGTTTAG
TCTGTAAAGATTTATTGTGGGAAATAGTAAAACGAT
TCTGTTTTAAATAGTTGTTGAAATTTAGTTTAAATT
TCTGTGTTTTATTTTGGGGATTTCGGTGTGGTATAG
TCTGTAATATGATTTAGTAAGAAGACGGTAAAGAAT
TCTGTGGCGGTATTGTTGTTTTTGTTGTTATCGTTT
TCTGTTAAAGGGTTTAAAAGTGTTTTAAAAGATTTA
TCTGTTTCGATTCGTTTTGTTTATAAATTTGGTATT
TCTGTATATATTTTTTAAATATATATTTTTTAAGTA
TCTGTAAAGAAGTTTTAAAAATTTAAATTTTAGGTT
TCTGTTTTAGTTTTAAATAGAAGTTGAATTAAAGTG
TCTGTGGAATTGGGGGTGTTTATTTTGTGGTTTATT
TCTGTGTTATTAAATTAAAGAAAGTTAATTTATTTT
TCTGTATGTAAAATATAAATAGTTAATAGAGAAATA
TCTGTTGTTTTACGATTCGCGTGAGAAGAATTAATT
TCTGTAGTAGTAATATTATTGTAGTGAGAAGTTGGA
TCTGTAATTTATTAAATAAGATGTAAGGTTGTTATT
TCTGTTGGTTGCGGGTGTGGTGGCGTTAGTGGTGGT
TCTGTTTAAGAATTGATGATGTCGTTTTATCTTAGT
TCTGTTGTAAGAAGTTTTAGTTTATTATTGAATTAA
TCTGTCGATTGAGTATTTTAGAATATTGTTATACGA
TCTGTTGAATAAATTGAAAATATGATAATAATAGTG
TCTGTTTATTTTATATATTATGTATGTATATAGATA
TCTGTTATATTTTGTTTATTAAATAAAGATTTTTTT
TCTGTTTGTTTTGGATTATTTAGATGTCGGAGTATT
TCTGTTTTAATAGTATGGAGAAGAGAAAATATAGTA
TCTGTAAGATCGTTGAATAAATAATATGATTAAATT
TCTGTTTTAAGAAGTTTTTAGAAGGGGTTTATGAAA
TCTGTTTTATCGTTTTGAATTAAACGAGAATATGAG
TCTGTCGATAAAAATTTGAAATGATTTTATTTTTAA
TCTGTTTTTATTTATTCGATTTGATTTAGGAATCGG
TCTGTAATATGTATGGTGTAATAAAAAGAGTTTATT
TCTGTTTTTTATAGTTTAGTTTAGGCGATGGTTAGA
TCTGTTATTATTTTAGGTGTAAAATTTAAATATGTT
TCTGTATCGATATTTAGTTTTTGTTGATCGATATCG
TCTGTTGTTAGATTTTTGAATCGTTTTAAAGAATAA
TCTGTATTGTTATTTAATTTATTGATTGTAGATGTA
TCTGTTAAGAAAAAGATAAATTTTAATATAAAGTCA
TCTGTTTTTTAAATGGGTAATTGTTTATTTTTTTAT
TCTGTGATTAATTAAAAGATTTAGTTTGTTTTTATT
TCTGTGAATTAGTGTATGAAAGTATTAAAGAAAGCG
TCTGTTTGAAATAATATAGAGTAGAATAGAGGACTA
TCTGTTTATGAGGTAAGGAATTATGGAAAATTAAAA
TCTGTTTTTTTTTATTATTTATCGATTAGATGATGG
TCTGTTAATATTGAGGTTGATTATGGTTTTGGTTAT
TCTGTGTTATAATAGATTTTGTTTTTTTAACGTTGT
TCTGTTTAATTTTGTTATTGTTTTTATTGGATAAAA
TCTGTTATTTATGCGTTTTCGTTATTATTTTTATTT
TCTGTAAAATCGGTTTTAATAATATATTATGATTAT
TCTGTGAAATAATTATATGGGGTTAATTGATTATGG
TCTGTTTAGGAATGAATTTTTTTTTTTTTTTATCGA
TCTGTTTTTTTTTTTTTAGTTTATTTTTTTTTTTTT
TCTGTAGTTTTTTTTTTTAATAGGTTGATACTTTGG
TCTGTTAGAAAAGAGTAGTAAGTGAAGTTATATATA
TCTGTTGAGATGAGTTATATAGAAGTAAGAGGTGGA
TCTGTTAATATTTTGAATAAATGGTAGTAATTATCA
TCTGTGAAGAAATATGTTAATTTAAAGTATGTAAAT
TCTGTAATTGTTTTTTAGGGAATTTTTTTATTGAAT
TCTGTTTTTTATTTTATTTTTTTATTTATATTGCGT
TCTGTATTTATAAAAGTTAATTTGATTGTTATTGTG
TCTGTTGGAGTTTGTTATTTATTCGCGTTATTTTGA
TCTGTTAAGATAGAAGTAATATCGTATTATTAATAG
TCTGTAATTAGATTTTTATGAAATAAGTATAGAAAA
TCTGTAGTTTTTTTGGCGAAGGTAGGGGAGGAGAGA
TCTGTATAAGATTTAGTTTTAGAAAAATAATTATGA
TCTGTTTATTTTGATTAGTTGTTTTTAATATTGTTA
TCTGTCGTAAATTTAGTTTATAGATTTTTGTTTGTA
TCTGTTTATTAGATGGTTTTGGATGTAGTTAGTAAT
TCTGTGAGTTAATTTTTGGATTTTCGTAATAAAATG
TCTGTTTGGATATGATTGTGAAATTTGTTTTGTTTG
TCTGTAAGAGTGTTATTAATTATATACTATTGAGTT
TCTGTGAGATTGGAAAGAAGAAGTTTAAGATCGATT
TCTGTTATTTTTATTTGAATGTTTTAATAGATAGTT
TCTGTAATTCGATTTTTATTATGTAGTTTTTGTAAT
TCTGTTATTGAAGAAACGAATTGAGATAATTGGGTA
TCTGTTGTTGAAGGATTTAAAGGTTTTTTAGGGATA
TCTGTTTAATTTATAATATTATTGGGATTATAATTT
TCTGTGTAAGAAGTTAATAATATTTAGGATATATAT
TCTGTTATGTTATTTATTTGTTTTTAATAAATAATT
TCTGTAGAAGATATTGATTATTTTTTTTATGACGAA
TCTGTTTTTTATAATAGAATTTATATTTTTATTTTT
TCTGTGGTTGATATTGTTACGTAAATTAGGTAAGGT
TCTGTTCGGCGACGAGTTTTATTCGGTTTGTTTTTT
TCTGTGAGATGATAAAGTTAGATAAAAGCGAGAATT
TCTGTATTAGTATTATTATTTTTGTGATATGAAAGA
TCTGTTTAATATTTTATATAATATTTTTATGAAATG
TCTGTTACGGATTTGGAAATAATAAAATTAATTATT
TCTGTTAGCGAGTTATTATTTGATTAATTTCGTTAT
TCTGTAATTTAAGAAAAGTTTGAAAGAGAAAATTGG
TCTGTTTTTTATTTTTATTTGGTAAATCGAATTGTT
TCTGTTAGATAAGTGTATTTTTTTATATTTAATGGT
TCTGTATGGAAAATATAGTGGAGAAAAGTTAGGTTA
TCTGTTAGTGTCGGTTTAAAAATATTTAATAATATC
TCTGTATAAATGAATATATAAAAAATAGATATAGTT
TCTGTTATACGAGTAAACGATGATTTTTTTTAAAGT
TCTGTGGTAATGGTAATGTTAAATAAGAATTAATAT
TCTGTTTATTTTAAATAATTTTTGAAAAAAGTGTGA
TCTGTTTTTATGAATTAAGATTTTTATTAGGTTGAT
TCTGTTATGAGATTATTTAACGAGTTGTTTGGTTTC
TCTGTCGATTTTTTGTTATATTTTGATTTTTGAGAA
TCTGTTAGTTTATTTATATATGAAATAGTTTTTGTT
TCTGTTTTTTTTATGGATTTTTAATATGTATTTGTA
TCTGTGAAGTATAATTACGAGGTTGTATTTTAAGAT
TCTGTTGTTGATTATAATTAGTAAATTTAAATTGTT
TCTGTTGGTAAAATTTTTGTATAATTAGAAGATGTA
TCTGTAACGTATAGGAGAGGTGTAGGAGTAGGAAGA
TCTGTGTTGTAAAAAATAAAATTTTATAAGAAAAAA
TCTGTAGTGTTTTTGAAATTCGGTTTTTTCGTTGTC
TCTGTTGGAGTAGAATAATTTGGAAAAATTAGTCTA
TCTGTTATTTTTTAATAAGGAAATATTAGGTTTTTA
TCTGTTAATTGAGAAGAAATTCGTGTTGTATATTTG
TCTGTTAACGAATATTTTATACGTAATATAATTTTA
TCTGTGTAAGAAATATAAGATAGTGGTAATATTTTG
TCTGTTTTAGGAAGTTGAATTTTTTTTTTTTTTAAG
TCTGTTCTAAGAGAAGATTTGGTAGATTTATTTTTA
TCTGTATTGAATAAAAATTTCGTGAGTTTTTTAGTT
TCTGTTAAAGTATTTTTTTGTTGTTATTTGTATTTG
TCTGTTCGTAAAATATGTATATAAGGTTTTTAGAAT
TCTGTATGTATTGTTAGGGTTTATTATTTTGAGAGG
TCTGTTTTGATTTGGTTTATAATAAATTGGTTGTTT
TCTGTTAATGGTTAAGTGATTTATTAAATTTAAAAA
TCTGTTTATAGTAATAAGATAATAAGGAGAATATAG
TCTGTTTTTTATTTTTTAATATATTAGGAAGAGTTG
TCTGTTTAGAATTTTTTATTTTATTATGGTTATTGA
TCTGTATAAGGTTATTTTTTATTTTGTTTTTTTGTT
TCTGTATTTTGATTAAAAGACGACGAGATTCGATTC
TCTGTATATATCGATAGGATTTAAGATTAAAAATAA
TCTGTTTTGTGTATTTTTTTATTTTAATAAATTTGT
TCTGTGAAAATAAAAGAAAATATCGAAAGTGTGTGA
TCTGTGTAAGTTGATAAAGTTAGTGGTAGAACAAAA
TCTGTTTTATAATTTTCGGGCGGCGGATGATATATG
TCTGTGAGAGTTTTGTTTAATTATTCGAAGTAGTAA
TCTGTATTTAGTAAAATATATTTAAATATAATTAAA
TCTGTTTGAGGTGTATATGTTATTAGAAAATTAGTT
TCTGTGAATGTACGTTATATTAATTTTTATTTTAGA
TCTGTAGAACGAAGTAGAGTTGTTATTTTTTATTTC
TCTGTTATCGCGGAGTTGTTGTATTTTTTTTTGTAA
TCTGTTTAGAAAGGAATTTTATATTTTATAAAAATA
TCTGTAGGCGGTTAGAGTTTTAAGAAAATGCTGATT
TCTGTTGATTAATTATAAAATTAGTTAATTTTTGAG
TCTGTTTATATTGGTTAAGGACGTAGAGAAAGTTAA
TCTGTTTTTGTTTGTGTATGAGTATTTAGAAAATAA
TCTGTTTAATGTATTTATCGTTTTTTTATAATTTAA
TCTGTTTTAGGGTTTTAAAATTTTAGGTTTTTTTTT
TCTGTTTGTAGTTGTTGGTTTAATAATATATTTTGG
TCTGTTTTTTTTTTTTTTTTTTTTTTTTTTTTTTTG
TCTGTTTAAAGGGTTATTAATAATTTTTTATTTTTA
TCTGTATTAATTTATCGTGGTTGGATTGGATTCGGT
TCTGTGAATTATATGAATAGTAAGTGGAAGTTTGGA
TCTGTGGAGTGAGATTTGCGGTTGTGGTTGGTGTTT
TCTGTAAAGTTTTATTATGGAAGATTTTTCGAATAG
TCTGTTATATAAAAGAAAATTAATTTATTATTTTGG
TCTGTTTAAATACGATATTGTTTAGTTTTTTTTTTG
TCTGTTATTCGATATTGCGATATTGTTGAGTTTGGA
TCTGTGTTACGATATTTATAAGGTATTAAATTTGAA
TCTGTTGAGAAATTTTTTGGTTATACCGTTTGGAGG
TCTGTCGGTTATATTTGTTTAATTTTGGAGATAATT
TCTGTTTGTTGATAATGCGTATATTTTGTTTTATTT
TCTGTTGTATATTATGTATTAATTATTTAAATTTAT
TCTGTGTTTGTTAGTTGTTATAATTGAGTGTGATGT
TCTGTAATTGAATGGTGTAGATTCGTTTAATATTTA
TCTGTGAAGAAAATAGAGAGTGGTTTTTTATAAGTT
TCTGTTTTTTTTTATCCAGAAAGATTAAGTTTTAGT
TCTGTTTAGTATTAATGTATGTTTTTTTAGGTTTAG
TCTGTTTTTGTAAGTAATTATGTTGTTGTTATATTG
TCTGTTTGATAGATCGTAAATTTTTTTTATTATAGG
TCTGTTTTTTTTGTATAAGTTTGTTGTATTATGATG
TCTGTGTTTTTATATAGTTTTGTTTTGTTGTATTAT
TCTGTTTGTTAATTAATCGGAAGAGGTAAGAGGAAG
TCTGTTATTTAATAAAGAGAGATTGAAATGATTTTT
TCTGTATTTATTAATTATTGTTTTATTATATAATTA
TCTGTGGTTGGATTGTTTGTGTCGCGAATTAAAGAT
TCTGTTTATAGAATTTGGTTGTTTTTAAAGTAATTT
TCTGTATGAGAGATTATTGAAAGGATTTTATGTTTT
TCTGTTAATATAAAATTTTTATATGTATAGTTATAG
TCTGTGGTAGTGTGAGTTTTTTATTTAATCGGGGGC
TCTGTAACGGTTTTTAGTGTAATAGATTTTTTATTT
TCTGTTTTATAATTAGAAAGTATTTATATCGAATTT
TCTGTATAAGTGAGGAGATTTTTATTTTAGACGTAT
TCTGTTTAAGAGTTATTAATAGTTAGTAGGGGAAGG
TCTGTTATGGTTTATATTTAATATTAGAATAAGTTA
TCTGTTTGTTGTGGTTTATGTGTAGTTTTAATTATT
TCTGTTACGAAGTTAAGTATATTTATAATTGGGAAT
TCTGTTATAATTATATTGTTTGATTTTTAATTAGAT
TCTGTTTTAGTTGTTTGGATAAAATTAAAGATTTAT
TCTGTATATTTATTTTTATTAAGTGTAGTTGTTGAT
TCTGTGGTAAGGTATCGATATTATTCGGTTTTTCGT
TCTGTTTTTAGTTGAGATATGTAAAGATAAGAAAGT
TCTGTGTATTGGTAATTAAAAAGGCGAAATAGTTGG
TCTGTGTTTTGAATGTGATTCGAAATAATTTAAATT
TCTGTTTTGATATTTTGAATATAATATAGGAATTAT
TCTGTTATATATTATGTATATGTATTAAATTAAGTA
TCTGTAATTTGTGGATTTGTATTATATAGAATTCTC
TCTGTATTATTATTTTTAAGGATAAGGTAATTATTT
TCTGTCGTAGATTTATATAAGAAATGTATTATTATG
TCTGTAGAAAGCACGGTAATATTTTCGTTTTATTGA
TCTGTAATGTTGTTGTTGGTTAATGTCGGTTATATA
TCTGTTTTATGTGTTTATGGTGGTTTTTTATTTGAT
TCTGTAATTTGTTTTTAGGGTTATTTCGACATTTAT
TCTGTTGTTTTATTGTTATAGATTGAAGTGTTTTTA
TCTGTTAAGGTTAGTTTTGGATTTTAATATGTACGT
TCTGTCGTTTTTGTGGCGATATAATCGTCGTAATTA
TCTGTCGTGGTTAGGAAAGTAGATTTATAGTTATCA
TCTGTTGGTGTAGGTTTGATTTAATTCGATTATTGG
TCTGTAAATTATAAAATAATTTAAATTTATTAATAA
TCTGTTTTATAAATTATTATATATTCGAATAAAAAA
TCTGTAATTAGGATTATATTGTTATTATTTTGTAAT
TCTGTTTGATGTTAAAATATTTGATTGTTTATTGTT
TCTGTTTTTTTAATTCGATTAATAGTATCGGTTGGT
TCTGTTTAATTTTTTATATAGTTTTGACGAAGTGAT
TCTGTAATTTTTTGTAGAAGTAATTGTAAGTAATAA
TCTGTAGGTGAGTTTGAGGTCGGAAGACGATTTTGA
TCTGTAAGTTTTTTAAATTATGAGAAGAATTTTGGA
TCTGTATGTTGTGTGTTTTTTGTAGTTTTTAGAAGA
TCTGTAGAATCGAGTGTGACGAGAGATTGAATTTAA
TCTGTTATTTATTATAAATTAATATATATTTAAAAA
TCTGTTTATTAAAATAGATTAAGGTTATTTAAAATA
TCTGTAATCGATTCGGAAAAGTTTTTTAGTTGGTAT
TCTGTTAATAAGATTTTCGGTGTTTGAAAGTTTTGT
TCTGTTTAAATATATTTTTGTTTTTTAAGGTTTATA
TCTGTTTTTTGTGATTTAGTTGAGGTTTTAGTTTTA
TCTGTTTAAATTTTAAATTTAAAATTTTAAATTTTA
TCTGTATATATATATATATATAAGATTAAGATGTGT
TCTGTTTATGGGAGTGAATTGATTTGTTGTTGAATT
TCTGTTTTATATATATTAATAAAATTTATTATTAAT
TCTGTAGTTGATGATTTGTAGTTTATTATAGTATAT
TCTGTGGAGAGTTGGTAAATATATTTTTTTTATTAG
TCTGTAAGTTATTTAAATTTATTATATGTTTCGAGT
TCTGTAATTGTTATAGTTGTTTATTTTTTTATTTTA
TCTGTTTTTTTTTTTTTGTAATGAAGAAGAAAAGTT
TCTGTTTAGTGATGATTAAAATTTACGAGGATAATG
TCTGTAATATTAATTTTTATTAGATAAATAATTTGT
TCTGTTTTTTGATTAAAGTGCGAGTGAAGGAGTTAG
TCTGTTGTTAAGAGGTGAGGTTGGTTTTTGGAGTGG
TCTGTGAAGAATGGGTGAGATTTCGAGTTCGAGGAT
TCTGTGTGATTAAGAATTGGAACCGAGAAGATTAGT
TCTGTATTTTAAGTAGAAATTAAGGGTTATGGTTGT
TCTGTAATTTAAAAATTTTATATGTATTATATATTG
TCTGTTTTTTTTTTATTTAAAAATTTGTTAGTTTGT
TCTGTTGAGATTTTGAAAGAGTTGGAGGATGATTGT
TCTGTTGTTTAAGAAATGTTATTAACGATGTGTGAA
TCTGTGAAGAAAAATTAATAGTTTCTGAATTATTTT
TCTGTTATTTTTTAGAAAGAAAAAGAAAAAATGTTT
TCTGTATCGATAAAATTAGAAAGTGTGTTTTTTAAT
TCTGTTTATTGGTTGATTTGTTTGGAGTTTAATTAA
TCTGTAATTAGATTTAAGAAGTTAAAAAAAAATGGA
TCTGTAATTTTGAGAGTAGAAGGTTTTGTTTTTTTT
TCTGTTCGTTTTCGTTCGTCGAGGTTTATATAGTTG
TCTGTATAAAAATAAAAATAAAAAATTATTTTTATA
TCTGTTGGATGGATTTTATTAATAATAGGGTATTTG
TCTGTATTTTTTATAGATTATTAATTTTAAAAAGTT
TCTGTTTTGTTAAGGTATTTTTAAATAAATATTTGA
TCTGTAGTATAAATTTTTTATATAAAGATCGTTTGG
TCTGTGAGTGGTTTTTTTAGTGTTATTGCTTTTACT
TCTGTAGAGTTTATAGTTATGGGTTGAGAACTAGTA
TCTGTATTAAATAACGAATATTGTTTTTTAAAAAAT
TCTGTTTATGTTTGATTTTTATTATATTTTTATTTT
TCTGTTAATGGATATTAAATAAAAAGAAGATTTTAT
TCTGTTAATGTGAATATTTTCGGATAGAGAAATGGA
TCTGTTTTTGTATGTTATTTAGTTTTATTTTGTTGT
TCTGTGGTTTTAAGTAATTTTTAAATAGAATTTTAT
TCTGTTAGTATAGTTTTATTAGATTAAATTTATTCA
TCTGTTAATTGAATATATAAGTATTTGGGATTATAG
TCTGTTTAATATTGTTGTCGTGGAGTTACCGATAAG
TCTGTTTGGAGTGATGATGTAGATGTATTTAGTAAT
TCTGTTGATTTTTGTTAAAGTTATTTTATAAGAATT
TCTGTTTTTTTATGTAAATTGCGTTTATTTTTTTAA
TCTGTTGAATTAATAAGATTATTTGTTAGATTATTC
TCTGTTTTTAGTATTTGTTTTGGTGTTTATGTTTTG
TCTGTTTTATTGTAAATTTAATTTAGTTTATGATTT
TCTGTTAACGTAAATTCGTAATTTTTACGTTAAAAA
TCTGTTATAAGGAATTTAAAGATTTTATAATTCGGT
TCTGTGGTTTTTATTATAGATGAAATTGTTCATGAA
TCTGTTATGTTTAATGTTTTGGATGATTATTACGTG
TCTGTAAAGTTAGGGTTTTGTTAAGGATTTTTCGAG
TCTGTATATTTTTATTTTATTTGAAAATAAATTGTT
TCTGTCGTATGGTCGTTATTGGATAATTGGGAATGG
TCTGTGAATATTTTGATCGAGCGAAATTAGTTTTCG
TCTGTGTTTATAACGTGATAGGAGGAAAATTTTTTA
TCTGTTTTATATTTATGAAATGTGATTATGTTATTT
TCTGTTATTTTTGTATTAGTGAGAAGTTCGGATTTT
TCTGTGAAAATGTATAGAAGATGAGGTTTATATATA
TCTGTTAGGTTTGGGTTTTTTAATATGTCTAGCGTA
TCTGTTGAGTTGTAGTTTTTCGAAGATTGTTTATTG
TCTGTTTTATTTAGTATAGTATATAATTTATATGAA
TCTGTTTTTTTAAAAAGTATAAAGATGAATTAAAAC
TCTGTGTGTTTTGTTATAAAGAATAGTTTTTGGAGG
TCTGTCGAAGATAGTTAAGAATTTGGTTGATTCATG
TCTGTAGAAGGATAAATGTTTTTTATGTTGGGTTTG
TCTGTTTAAATTGTTTAAAATATGATAGAAATAGAG
TCTGTGAAGTATTATTAATGGAGATTGTGTAAGATC
TCTGTAAGAATTTTAAATTATTTTAAGGTATTGATA
TCTGTATATAGTAGATGGGTATGGATATAGACCGAA
TCTGTTTATTGTTTATATGTATTTTTTTAGGATATA
TCTGTTTTTGGGTTATTTTATTTATTTGGTGTAAAA
TCTGTTTATTAAAATTTAATTTATTTAAAATGTAAG
TCTGTTTACGTTGTATTGGTTTTTAATGAAGGGTTA
TCTGTAGAAAGAATTATATAAAGGGGTGGAGTATAT
TCTGTATGAGGGTTATGTTGTTTAATTATATTGTTT
TCTGTGTATTACGGTGTTATTATAAGTGATTGGTTA
TCTGTTAATAAAATTGTATTTTTTTTATTTTTTATT
TCTGTTTATTGTTATTTTTTAGTTTATAGAAATGGA
TCTGTGTCGATTTTGATTTTGTAATTTTAGTAGTGT
TCTGTGTAAATTCAAAAATTTTATTTTTATTTATTT
TCTGTGAAATTATGAGGATAATTGGGTAATAGAATA
TCTGTAATTAATTGATTTATTTGTGTATTTTTTTTT
TCTGTTATAGATGTGTTTAGTTGTGTTTGTATTTGT
TCTGTAATTGATTGATATTTATTTTTTGGTATTTGA
TCTGTATAGAGTATTTTTTTAGTATTGGAGTTGGTA
TCTGTTTGGGATGGTTTAATTATAAAGTATCTAGAG
TCTGTATAAAAATGTGTAGTTTTTAATTTTTTTAAA
TCTGTTTAGTAGGTAAAGTTAAAAAAAATTTTTTTT
TCTGTTTTGGTTATTTTTATGTTTTATTATTGAATC
TCTGTTACGAAGTTGAATTTTAGCGAAGTACATGAA
TCTGTAATGTTGTGATTTGAGTTATGATTTTTTAGA
TCTGTATGGAGTAATATTTTATTTTTTTTATGATTA
TCTGTGTTATGTAAGTTGTGGTTTAAAGTTATTTTA
TCTGTGTTATTTGATTAATTTGTTTTAGATTGTTAA
TCTGTTTCAAGATGAAGCGATAGCGATTAACGAAAG
TCTGTAGTAATTTAAAGAATATGTTTATAAAAAATA
TCTGTTGGTTTTGAATTGAATATAGTTTATTGGGTA
TCTGTTTATTTGGAAAATTTAATTAAATAAGTAATA
TCTGTATGGGAGAATTTTTAGTATTTGGGATGTTTT
TCTGTATACGTATAGTTGTCGTAAATTTGAATATTT
TCTGTAGATAAGTGAAGTAGTTTTCGGTTGATCGTA
TCTGTTGAATATAGTATATTAATAATGTGTTAATTT
TCTGTTTTAATAAATTTAGTTATATTTTGTGGAATG
TCTGTAGGAAGTGTAGGTTTAAAGTTTTTGGGTGAT
TCTGTTGGCGTTTCGACGTGTGTGGTCAGTGTATTT
TCTGTTTTGATTTATATGAAAGGTTGTTGGTGGTTA
TCTGTTATTATATTTTAATAAATTTTTACTTAAAGT
TCTGTAAGATATTTTAAAGTTAAAACGTTAAGTCGT
TCTGTATAATAATAATAATATGAATTTAATATTACT
TCTGTAGTTGGATTTTTATTACGTTGGGAAGTATGT
TCTGTGGTCGAGTGGTTTTGTATGATTATGTTCGTT
TCTGTAGTAATTTAAAGAAAATAAGTTTGATTTTTT
TCTGTTTTATTTTATTTTTTATTTTATTTTAATAGA
TCTGTTTTGAAAAGGTATATTTTTTTTTGTGGAGTA
TCTGTGGTTAAGGTGGTTTAAATATTTTAAAGGTTT
TCTGTGAAGTAATTAAGTTAATATTTTTATCGATAT
TCTGTTATGTGAGAAGTATGAGATAAATTTGTACTA
TCTGTTAAATAAGGGGTTTTTTTTTTGTTGTTGGTT
TCTGTTTTTTTTTTAATTGTTGCGTCGACGTTTATG
TCTGTTATTTGTTACAATATTTTTTTTTAATTTTTA
TCTGTTGAAGAAGTTTTTTTAATGTGTATTTGATTT
TCTGTTAATTTAGTTTTTGGAGTCGATAAATTTTTA
TCTGTATTTTCAATTTTTATAATTAGTTAATTGTAT
TCTGTTTTGAATGTTATTGGGGATAGTGTTATTTCA
TCTGTATAAGTTAAATGTTTTATTAAAATTTTTAGT
TCTGTATATAAATAGTTTTGAGTTAAAATTTTTAAT
TCTGTGAAATAGTTATAATAGAGTTAAATTGATTAG
TCTGTTATTTGTTTATGTTTTTTTTTTTTTTGTTAT
TCTGTGTAAGTTAAATGTTAGAGAAGAATTGTTTTA
TCTGTAATTTTGTTATTAAGATCGAAATTTTAGTGT
TCTGTTTTTTTGGATTTTTTGTAATTTTTTAGGTAA
TCTGTAAGTGAATTTGATCGATCGAGAAGTTTATAA
TCTGTGTAGAATTAGTTAGTAATTTTATTATATATT
TCTGTTAATTTTTTTTAATATAAGTTAGAAGACTAT
TCTGTTCGGAATGGATGAAGTTTAATTTAATAATTT
TCTGTAATTATTGTATTTTTGTTGAAATTATTTAAT
TCTGTTATTAGAATGTGGAAGAATCGGTTCGTTATT
TCTGTTTTAATTGTATTGGATTGTGATATATTTTGA
TCTGTGAAAAGATGGTAATTTAATTAATATTGGATT
TCTGTATTTAGTTGTTTTTTAATATTTTTAATTTAT
TCTGTGTATAATAAGTTTTTGAGTAGATTGTTTATA
TCTGTTTTTTTTTATTTTTTCGGTGTTTGTTTTTGT
TCTGTCGAGGATGAAGTTAATAATATTTTAAAGTTT
TCTGTTTATTTTCTTATGAAATATATTAGGGTTTTG
TCTGTTTTTGATTAATTTTGAGAGTTTTTGGTATAA
TCTGTTATGTATTTAAAAGAAAAGTATATGTATTAT
TCTGTGATTTTATTGAAGTAATAAGTTTAATTAGGT
TCTGTTTGAATTAATGTAGTTGATAAGAATTTGTTT
TCTGTTATAATTTGTTTTTTGGTAAAAAATTATATT
TCTGTATTTATTTTATATAAAATAAAAAATGGATTA
TCTGTTATATTTATTATAATAAAAGTGTGCGTGATG
TCTGTGAAGATTTAAAAGTTGAAATAATTATAAGGG
TCTGTAGAGATAAGTTTTTTAAAATTGGTTTTTTTG
TCTGTATTATTTTTGTGGTTTATTTTTTTGTTTTTT
TCTGTGTTTTTTTATTTTGATTGATTTTTATTTGTA
TCTGTATAGTTAAAAGGATAAGATTTAATTTATATT
TCTGTATTAATGGATCGGATAAATGAATTGATTAGT
TCTGTTTTATTTTTGAAAAAGAAAAAAAAGAAGTTA
TCTGTTAAGTTTTTTGGTCGGAAATTTTAGTTTATT
TCTGTTTTTAAATGTCGAAAATAATATGTTTTTGCG
TCTGTAATATTTTTATTTATATATTTTAATTTAGTA
TCTGTTTGTTATTTTTTGGATTTAAATATGTGATAA
TCTGTTTTGTAAATATAAATATTTTAATTGTGACCG
TCTGTTTTTTTGTATGTTTTTTTTTTTTTAAATTGA
TCTGTAATATTTGAGTTTTGCGAACTAATATTCGAA
TCTGTAAATTTAGTTTAAAGATTACGTATTTATTTG
TCTGTTAAAGTCGATTAGTTTATTTTTTTCGATTTT
TCTGTTATTTTTTTTAGTAATTAATAAATTTTAATT
TCTGTAAATAGTTATTTAGAAAGGATAATTTATAGT
TCTGTCGGAATAGAATTGCGATATATGATATTTAAT
TCTGTATCGTTTATGAAAATTTTTATTATTTTTTCG
TCTGTATTAAATAAAATTAAGTATTAAAAAGTAAAT
TCTGTAGTAATTGAAGTTGGAATATTGTGAATATAT
TCTGTAGAATATTATTTAAAAATTTAAGTTTGGTTT
TCTGTTTATATTTTTTTTTGTAGTATTTTTGGAGTT
TCTGTGTTAACGGTTTGGTATTTTAAAGCGGAGACT
TCTGTATTGAGGCGTATTTTAAATATGAATAGGTAG
TCTGTAATGAGTGGTTAAGTTGAAGTTTTTAATAGA
TCTGTTAAATAATAGATTTTTTATTTTTAATGGTTT
TCTGTAGAAGAAATTAAATAGGGAAATAACTTAAAA
TCTGTGTTGTTAAGTTTAAGAAATTAGTAGTTTAAG
TCTGTAGATGATGAATTGGAGAAGTAAATCGTTCCG
TCTGTTTTTTTAAATTATAATTTTAAAAATTTTTTT
TCTGTTATGTTTTTGATTTGATTTTTTTTATTTTTT
TCTGTAGTAAAAATTTAAATATAAAATTTTGATTAT
TCTGTGTTTTTTTAAGAACGGTTTATTTTATTGTTT
TCTGTGTTTGTTATATGGAAATGTTTTGGGGAAGTA
TCTGTTTATAGAAATGAAGAATTAAAATTATAATCT
TCTGTAATTTTATAATTTTGAGGTTTTGTAGTTTAA
TCTGTTTTAATTATTTGTAAAACTTTTAGAATTATT
TCTGTATTTTATTTTTTTTTTGAAGTATATATTTGT
TCTGTTGAATTAGTTATTAAAGAGATAAATTTTGGA
TCTGTCGAGTTAGATATAGTCGGGTTTAATTAATTT
TCTGTTTATTATTTTGTTTAAAATATTAATTTATAA
TCTGTTAGAAATTCGGTTCGTAGTTTTTTTTAGGGT
TCTGTTTAGTATGAGTTGAAATTTTTATATATGTTT
TCTGTCGTTTTTTAAAATTACGGTTAATCGCGATTG
TCTGTTTATGAAGATTATTATGTTGTTATAGTTTTA
TCTGTAGATGATTATTGAAGTTTATTTTTGTTGAAA
TCTGTTTTTTATTTTATATGATTTTTTTATGATAAG
TCTGTGTTTTTGTGGCTAGCGTAGTTTAGGATTTTA
TCTGTTTTGGATTTGAATCGTTTTGGAGTGAGTAAT
TCTGTTTAAGTGGATGTGATGAAGTCGGTTTTGAGT
TCTGTTTATGTGATAAGGTTTGAATTTATTATGGAT
TCTGTAAGTATTTATCGTGATAGATGTTTATTTAAG
TCTGTTGTAAATATTTTTATTTAGAATTATGTGAAT
TCTGTAATGTTTGGTTTTTTTAATGGTTTTTAGTTT
TCTGTTTTGATTTTTTGTGTGAATATAGATAGTTTA
TCTGTATGTGAATTGGATATATTATTTTATTTGTTG
TCTGTTTTATGGGTTTATAGATTAATATGTAGATTA
TCTGTAAATTTGGATTTTTTATGTTATATTTATTAC
TCTGTTTTTGTTTTTTTAAATATGGAATTTTTTATC
TCTGTTGTAAATTTGTTAATAGATCGTAATAGTTGG
TCTGTATGGAATTAAGTTGAGACGTGGTTATGTTGG
TCTGTATTTTTGAATATATAATAAATAAATATAGAA
TCTGTGGTGAAATTTTCTGAAGTAATGAGTTGGTAA
TCTGTTCGAATTTTAATCGGGAAATTAAACGGTGAT
TCTGTTTTATTTTATGAAATTTTTTTAATTTTTTTT
TCTGTTTTGCGTTTTTTAATGGTTGGAGTATAAGAT
TCTGTTTATTATTAATTTTGTTTGGGGATTTTTAGT
TCTGTTTTTATTTTTTTTTTTTGTGAAATTTTTTTG
TCTGTCGATAATTAGTATAAGTTGAAGTTAAAAGTT
TCTGTTAATATTATGATGGGGAAATATATTGTAAGT
TCTGTAAGTTTGTTAAAAGTTTATATTAGGTATTTT
TCTGTTGTATGTAGATAGTGTAAAGGTTTTTAATGG
TCTGTTATGGATTTGATTGAGTTTAAGAATTTGAAG
TCTGTATGATTTTTTAGAGAATAAAGTTTTGGCGTA
TCTGTAGAGTATAAAATTATGTTATATATTCGTTTT
TCTGTTAATATAATTTATATCTTTAAGAATTGTTTA
TCTGTTAGGGTTATGTTGATTTATTGTTTATTTGTG
TCTGTAATGGATAAATTTGTTTTGGAACGAGAAATG
TCTGTTATGAATAGTATAAATTTAGGATAGATGTTT
TCTGTGATTTTTTATTTTCGTTAGGTTATTATTCGT
TCTGTTGTTGTGATATGTGTTATTTTTGAAGGAAAG
TCTGTTATACGATAGTTTTATATTATGAGGTAAATT
TCTGTGTTTGTCGTAGGTACGAGTGGTTTTTTTAGG
TCTGTAAGGGAAATTGAAGTGGATAAAGGTGATGAC
TCTGTATTTAGGTATATAAGTAAATAGATGATTTAT
TCTGTTATGATTTAATTATTATTTGGGATGATTGGA
TCTGTATGATTAATAAGAGTATTCGGATTAAAGTAA
TCTGTTAATTGTAATTTTAATTAAATATTTTTTTAA
TCTGTATTAAATTGGTTAAATATCCGTTTAATCGAT
TCTGTTTAAGAATAAGATTAGTTTTTTTGTATTTGG
TCTGTTTTTAGAGTAAAATTTAGTGGTAGAGCGTAA
TCTGTTTTTAATGGAGTAAGAATTTTTAATGGAGAA
TCTGTATTTTTGAAAATAGGGTATGAATATTTGATG
TCTGTAAAAGATAAAATAATTATTTAGTAAATAAAG
TCTGTCGTTTTTTATTTTTTTTTTTTTTATTTGTGC
TCTGTTATAGATGTCGTGTTGAGGGATATTAAGATG
TCTGTTTGGAGTTGAATTTTTTAATATAGTTTGACG
TCTGTTAATAAAAGTTTTTTTTATTTTTTATGTGAC
TCTGTGATGTTGTTTTTAGTTAGTTTGTATATAAGT
TCTGTAATTTTTTAATATTAGTATTTTTGTTTTGGT
TCTGTATTTTATTTATAATTTAATGTTTTCTTTTGT
TCTGTATTATAAAGTTTTAAATTGAGTTGAGATATT
TCTGTTATAAAATTATATATTTGTTTTTTATAGATA
TCTGTATTGCGGTTTTTTTGGAAGCGGTGTTATAAT
TCTGTTTTTAGGAAATTATTTAATAATTGAAATGTG
TCTGTATTTGTGATGTTATATTATTAAATTTAGTTT
TCTGTTTTTTAAAAAGTAATTAGTTAAAATTAATAG
TCTGTTTTAATTTTGATGAGATTTTGTTTATTTGAT
TCTGTTTTTTTTTAAAGAGTATAGATTATATGTTAG
TCTGTAATTTGTTTAAGTATTGATTTTATTTTTGTT
TCTGTTTTTTGTTTAGAATGGAAGTGATTTTAAAGG
TCTGTTAATAAGTAAATTAGCTTATTATAATATTAT
TCTGTATTTTATGTAGTATTTTTATTATTTATTTTA
TCTGTAAAATAAAAAATGTATTTATTTATAAGAGTC
TCTGTAAAGTTAATCGTTAATGTTGTATATTATACT
TCTGTTGTTTTAAAGGTATGAAAGGGATGAGTACGG
TCTGTTTTTATTTTTTGTATTTATGAATTTTTTAAG
TCTGTTTTCGGTTTGTTTTTGGTTAACGATTTTTTT
TCTGTAAATAAAAATGAAGTAAATTTATATTTTATA
TCTGTATTTTGGAGAAATAAGATTTAGTGAATTGAT
TCTGTGAATTTGAATGTTAATGATGGTTATTTATTT
TCTGTAATTATTAGTTTTAATTTTTTTTATGATAAT
TCTGTGATTGGTTAGAATTTAAAAGGAACTTTGATT
TCTGTAAATTTAAGTTTTAGTCGAAGTTTGAGTTGT
TCTGTTTTTTTTTTTATTTTTTTTTTTTGTTTTTGT
TCTGTTTTAAAGTTGTTTAGATAAGTTTATATCGTT
TCTGTATGGTGAAAGTATGTGTTTATTAGTTTTTAT
TCTGTAAAAGATAAGGAGAAATATAATGTTACGGGA
TCTGTAGTAGTTTATTTTTTTTATTAGAGTAGTTCA
TCTGTTATTATGTAAATATGTGTTAGAAATTTATGA
TCTGTAATTATTAGGAAGAATTTAGAATAGATTATT
TCTGTTTTGTTTATATTATGGATATTTTTTGAGATG
TCTGTTTATAACGTAGTTGTTTAATTAGTTTTTTTA
TCTGTTGAAGGATTTTTATTATTTATTTTAATTTTT
TCTGTAGTTTTAATATTATATATAATAATTATAATT
TCTGTATTTTGATTTAAAGAGAGGAGGAAACGGAAG
TCTGTAAATTTTCGTAATCGTATTTATTATTAAATG
TCTGTATGGGAGTTTTAGAGGTTAGATATATGTATT
TCTGTGTTTACGTGGGTTTATAATAGTATTTTATTA
TCTGTTTGATAGAGAATGGCGTAAGTGAATTTAAGT
TCTGTTAGTTTTTAGGGAGAGTAATTTAGAATTTTA
TCTGTAGGGAAAATATTTTTATAAATAAAAATATAA
TCTGTTTATTTTTGAGTAGAAGAAGGTTTAAAATTT
TCTGTAATTTATATATTAAATTAAGATTTGGTTTCG
TCTGTTTCGTTGTTTTATTATTTAAGAAGTGAAGGA
TCTGTATTTTTTAACGTTTAGTAGATGGTAATTATT
TCTGTGTTGTATTTTATGTATGTTTTGATGTTGTAT
TCTGTTAAATTATTTGTAATTTTATTATAATTAAAT
TCTGTTGGTTTAAAGAAAGAAGTTAATTTTTTGCGA
TCTGTGTTCGTGGTTTTAGAATATTGGATTTAAGTT
TCTGTTAATAAATTTAAAGATTTTTATGATTAAGGT
TCTGTAGAGGAAGGAGATAAGGATAGGAAGAGAGTG
TCTGTGTTTAATTTTGAGTTCGTATTGTTGTAGGAT
TCTGTAATGGTTTTTTGTTATTGGTGACGGTTGTGG
TCTGTGTTTATTATTTTTTTTATTTGTATATTTAAA
TCTGTTTTTGCGTTTTACATTTATTATTGTATTTTA
TCTGTTTAGTTTATTAATAATTAGTTAAGGTTTTTA
TCTGTTAAGTTATTAATTGAATATATAAATAAATAT
TCTGTTTGGTATATTATTATATGAGAGATAAAACTT
TCTGTTGTGGTTGTAAATGGTTAAGTAATTGTTATT
TCTGTAATTTAAATGTTAAATGAAGATTTATAATGG
TCTGTTTTGTATTTTGATATTTATAAAAAGGAGGTA
TCTGTGGTGGGAATAAATTGGGGGAAGATGAGAAAT
TCTGTAAAGACGAATTTGGGTAGCGAAGAGAGAAAT
TCTGTTTGGAGGAGGAGGAGGTGGTGGTGGTGGTGT
TCTGTGTATAAAGTGTTATAATATAAAATCGATTTT
TCTGTATAGAGATATTTAAATTAGGTATATAAATTT
TCTGTTTAATTGTATTAATTTTTTGATTTGGATTTT
TCTGTAATTTTATTTTTGTAATTTGTAGAGTATATT
TCTGTGATTTTAATTGTTGATAATCGATCTTGAATT
TCTGTTTTTAGAAAGAGAAGAATATCAATTATAGTT
TCTGTTTTTATTGAGTCGTATTTTATTAAAAGGAGT
TCTGTTAATATTTTGGAAGTTAGATTTTTTTTGCGG
TCTGTGAAAATGTAAATATGAGATATAAATATAGAT
TCTGTGAATATTTAATTTAATGAATAGAGTTTTTAT
TCTGTATAAAATAAAAAATGTTATGTGGTATGTATA
TCTGTGAAGGTAATTTTTTTTAATTTATTTGGAAAA
TCTGTATGTTGGTTTTGTAGTGTTTCAAGATGGAAG
TCTGTGTAAATTATTTTTGTATTTTTTATAATAGGC
TCTGTATTTTAAGATTTTTGGATTAATTGTATTTTG
TCTGTGGTTTTATTATAAGTTTTGTTGAACAAGTAA
TCTGTTTGTTATCGATTTTTTATAAGGGTGAATATC
TCTGTCGAGTTTTTTAAAGGATATTTAAAAAGAAAT
TCTGTTTAATGGTTATAATTGAAAGATATTTATTAT
TCTGTTTTTTTTTTTTTAGGCGTTTTTTAGTTTTGG
TCTGTATATATATAGTAAATTTTTTTTTTGTAGGTA
TCTGTGGTTGATAGTATTACGAGACGGTATATTATA
TCTGTTAAAATAAAATTTTGATATTATTTTGAGTTA
TCTGTTTGTTTTTTTTTTTTTTATTTAATATATTAT
TCTGTAATTTTGATTTTTTTTTAATTATATTATTTT
TCTGTAAATATTTTAATTAATTGAATAATATGTGTT
TCTGTATTTTTTAAAGTTTTATTATTATTGTTCGTG
TCTGTGGTTCGAGAGTTTTGGTTTTTTTTTTTATTT
TCTGTTTTGTATAATGATATTGTTATTTACGAGGCG
TCTGTTTAGTTTTTTTGTTATAAGAAAAAAAGTTTT
TCTGTTTATTTGGATTTGTTTTTTTATTTACGTAGG
TCTGTTTGATTTATGGATTTTGTTTTTGTTAAAATA
TCTGTTTAGTTACGTTTTTTTGTAAATGAAGATATT
TCTGTGTAATAATTAAAATAATTATAAAGAAAGAGA
TCTGTTTTTTGAGGTTTTTGAGGAAGCGATTTTAAT
TCTGTGACGTAGAATTTCGAGATAAATCGGAAGGGA
TCTGTTGCGTATGAGAGTTGATTAAAAGAAGAGTTG
TCTGTGTTATTTGAGAAATAAGGGTATTAGAGGTAG
TCTGTTGAAAGAAGGTTTGTATAAATTGCGTAATTA
TCTGTTTGGGTTTTAGTTTGTTATAGTTTTATCGGG
TCTGTAGAGAATTTAAAATTGAAATAAAGAACGTTT
TCTGTGTAAATTGTAAAAAAAAACGAAGAGATTGTG
TCTGTGAGAAAAGAAAAGAATGATATGAAAAAGAGT
TCTGTTATTGTCGATTTATATTTGTTATATTATTTA
TCTGTAATCGGTGTTAGAGATTGTGATATATATATA
TCTGTTATGGGGAATAATTATTATTATTTGTAATAT
TCTGTTAATGTATGTATAGGTATAATTAATATAAAT
TCTGTATTATAGATTTTGGAATAAATTATTTATGAA
TCTGTTGTGTGTGTGATAGTGTTTTAAATGTTGATG
TCTGTATTTATTTGTATATTTAGATATATATTTTAA
TCTGTTTATTTTAATAAGAAAGTTAGGTTTTTGTTC
TCTGTTAGCGGTGAATAATATCGATTAGAAAATAGC
TCTGTGTTGTATATTTGATTTTTAGGTTTTCGATAA
TCTGTATTTGTTTTAGAGAAAAGAAATGCGTAATTA
TCTGTTATTAGATTTTTTTATGTGTATAATATGATT
TCTGTTAGTAAATTCGTATGAGATTTTCGATATTTT
TCTGTTTTTTTATAGATAATTTTGTGTTTTTTTTTT
TCTGTTTTAAAATTTAATTTTTAAATTTTAAATATT
TCTGTTGAAAAAGTCGTTTAAGAGTATGGTTGTTTA
TCTGTTGTTTTCTTGATAAAGTTAATGTTTTGGAAG
TCTGTATTTGAATTATTATTAGAATTAGAATCGACG
TCTGTATTATTTATTTTAGTTTTTTATAAAGGGGAA
TCTGTTTTTTTAATTTAGTGATGTATATGAATTGGA
TCTGTTGTTGTTTTTGTTTTAGTGGTTTTTTAAAAA
TCTGTTTTAAGAATATTTGTTTTTAATAAAAAGGAT
TCTGTTAAAGAGATATTAGAAGCAGATATTATTGAA
TCTGTAGATTGGGTATGTTATGTTTTTTTTTTTTGT
TCTGTAATTTTTGAGTTTGATTGTATTAAAAAGTAT
TCTGTTATATAGTATATAAAGTTGTAGGGGTACTAA
TCTGTTTTAGAATTTTAGATTTGAATTTTAAATGTA
TCTGTTATGTGAGATATATAGATGGATTTTTTGTGA
TCTGTTTGTTTAATGATATTTAAATTTGATATGTTA
TCTGTGTTGTTCGGTAAGTTTTTAGTTTCGTCGCGT
TCTGTAAAATTTTTTGTTTTAGTGAGAAATAGTTGT
TCTGTTATAGATTATTTGTATAGTAATTTGGAGTTT
TCTGTTTTATTAAGTTTTTATAAAATGTAAATAATT
TCTGTGGAAATAGAAGAGGAGAGTGAGAGGGCGAGT
TCTGTGAAGGTTTTCGTTTTTTAAAAGTTAATAAAA
TCTGTGTAATTTATATAAATTTTTTTTTTGGATTTA
TCTGTATTTGGATCGTATTTTTTATTGGTTTAGAAA
TCTGTATTTTTTTTTTTTTTAATTTTGAAAAATTTT
TCTGTTAGGGTTTGAATTTATTAAATATTAAAAATT
TCTGTTTATTTGAAAAAATTTAAAATATATGAGAAA
TCTGTTTAGAAATTTATGTAAGATATATATATTAAT
TCTGTGGTATTATATATATAAATATTACAATTTAAA
TCTGTGGATTATTTTTGAAAAGGTGAATGAAATAAT
TCTGTTATATTTTTATTTTAATGATTGTAGTTATAT
TCTGTAGTAGTTTAATTTTTTTTGGGTTTTATTTGA
TCTGTATTTTATTATTATTAAGATTTAATTTTGTGT
TCTGTTTTGTTGTTTTAAATAAAAAGTTTGGAACGT
TCTGTGATAGGTTAGTGTTAATTAAAAGAATGTTTT
TCTGTTATGTTTGAGTTGAATGATGTTTGTTCGAGG
TCTGTTTTTTGGTTATTTTGTTTAGATGTGATATTT
TCTGTATTGTGTTAATAGTGTTTTGAGTAGTTGTTT
TCTGTTGTAGTTATGTGTTTTTTTTTTATTTTTAAA
TCTGTTTAATTTAGTTAAATAAAGAAAAAATAGTGT
TCTGTGATAGTTGATATAGTAGACGACGAAGAATGT
TCTGTGAGATAGAGAAATGTGTTTATATTGGATTGT
TCTGTAATTTGGATATTTTTTTAAGATATTTTTTAT
TCTGTTGTTTTGTTTTTTTTTTATAAAGAGATTATT
TCTGTGCGGATGAAGATGTTCGTTTGATTTCGGTTG
TCTGTTTTTTTAAATAGGAATTATTATTATTATTTG
TCTGTATCGGAAATATAATTCGGAAATTAAATTATT
TCTGTAGGAATGGGATAAGTTTGAAGATGAAGGTAT
TCTGTTATAGAAATTAAATTTTTTTTTTTTTGTATA
TCTGTAAAGTATAATTAGGTTTATTAATTTGTTTAA
TCTGTAGACGGTTTTTTTTTTTTTCGAGATTTTTTT
TCTGTAAGATTATTGTTAGAATTTCTGTAAATAAAT
TCTGTGGGGGTAGTGATGTTGAGTTGTAGGAATTAG
TCTGTTTGTGGAATTTGATTGTGGATGAAGAAACTA
TCTGTGATATTGAGAGATTTATACTTCTATTATAAT
TCTGTTAAAAACGATAAAATATAAGTGTTTATTTTT
TCTGTGATGGTTTAGTTTTCGGCGAAGAAAAGAAGT
TCTGTAAATTGGAGAAGAGTACGAATTTGTAATGTT
TCTGTTTTTAGTAATTTAATAGGATGTTTTTTTGAG
TCTGTTATGATAAGTTTTTTAAATTTTTAATTTTAT
TCTGTTAAAGAATTATTTTTTTGAAATTATAATTTT
TCTGTAAGTTTTTGTAGTTTTATAATTTGTTTGATT
TCTGTGTGTTTTTGTAAAATAAAATAAAAATATAGT
TCTGTAAGTATTTAAAATTTATTTTTTGTTTTTTTA
TCTGTTGATTTTGATTATAAGGTAAAAATATAATAA
TCTGTAAAGATAGTGTGCGTAGAAGTATTGTTTGTT
TCTGTATGGACGATTTTTTTTTGATTTTCGGTAGGA
TCTGTTCGTCGTTATTTGTTTTATTGGTTATGAAAA
TCTGTGTAATATGTTTAGTTTTAATAATATTTATGG
TCTGTATGAGATTGAAAGAGATATTTTTTTTATATA
TCTGTAAATAAATTTAATAGAAGTTTTAAGGAAGGA
TCTGTTTTTTATCGTGAAAGTTTAGATCGTTATTTG
TCTGTTTATTTTGATTATATTAAGTTTTATTTGTAA
TCTGTTTTTTTAATGGTTATTTATTGTTTGTTTGAT
TCTGTTATTTTTTTTATAATGATTATAAATTAAGAA
TCTGTAGAGAGAAGTTTTTAATTAGTAGTATAAAAA
TCTGTTTAAGTGGTTATTTTAATAAGAGGTGAGAGA
TCTGTTTTGATATCGCGAAATTCGGTTTTGTTTTTG
TCTGTGATGATTATATTAAGAATTTGATTAGTTTTA
TCTGTGAGATAGTTTTTGGGTTAAATTGTAAATATT
TCTGTTTTGAGTGTTGGTAAGTTTTTAAGATTATTT
TCTGTTTGTTATTCGGTTTGAGGACGGATTAATTTG
TCTGTTTTTTTTTTTTTGTGATTGGTGAAAGAGTGT
TCTGTTTAGATAAGGGTTTTATATTATAGGTTATTG
TCTGTTAGATATTTGTTTTATTATTATTGTTTGTTT
TCTGTATTTAGATGGGGGTGACGGATTTATGTTAGG
TCTGTATATTGTGTAGTTGAAATTTACGTTTAGGTG
TCTGTTTTTAGAGTTTTATTTAGATTTTAACATAAT
TCTGTAATATGATTTATTATAAGGAGTAATAATTAA
TCTGTTTATATGTTTTTTAAAGAAGAGGATAAATAT
TCTGTGATTTATTTTATTTAAGTTGTTTTATTGGGA
TCTGTTGGGGGAAAAAGTGATATTTTTTAAGTTTTT
TCTGTGGATTTTTAAGTAATTTTTGAGAGAGATTGT
TCTGTTTAAATTTTTAAAGATGTATTAATTTACTTA
TCTGTTATATTTTAATGTTTGTTTATTTGATAGAGT
TCTGTGGTTTGGTGTTTAGAGACTGTAATGTGGAGA
TCTGTGAAATTAGAAAGATTATGTAGTATTTATGTT
TCTGTTTTTGTTGTTGTTGTTCGTAGGTTTTTGTAA
TCTGTATATTGAAAATTTAATTATTAAAGATGAGGA
TCTGTAATGTTTTAAATGAAGTTGTAGGATTTTCGT
TCTGTTTTAAGGAGATGAAGTTGGTTGGGATTGAAT
TCTGTGATTAGAAAAATTTTTTTCGACGGAATTAAT
TCTGTTTTAGTATTTTAGTGTTTAAAATTAGAATGA
TCTGTTCGTGGATAAATTTAGTGAAAATATATAAAA
TCTGTTGTTAAAGTTTTTTAGATATTATTTTTTTTG
TCTGTGTCGTTAGTTGGAGAAATCGTTTTTACGTTG
TCTGTAAAATAGATTTGAGAAAGATTTTAATGGTTA
TCTGTATTTTAAGAAATTTTATAATAAATATGAATA
TCTGTTATATATATAAGTTATAGAGTAAAGAAAAAA
TCTGTTAACGTATATTTTATTATTGAATGTTATGGT
TCTGTATAAGAAATATATAAAAGGACGAATTTTTGA
TCTGTCGGAATTTGGGAGAAGATATGTTAGATATTT
TCTGTCGAAGATGATGGAGAAGATTGTAAGAGATAT
TCTGTGGATAAAATTCGTATGTTAGAAGAAAAAAAA
TCTGTATTATATTTATAGTGGATATATTTATTGTTA
TCTGTATTTGATTTTGAATTTTTGATTAATTATATA
TCTGTATATAAATTATATTATAGAATTGTTAAATAT
TCTGTATTATTAGTTATATTTTTTAATGTATATAGA
TCTGTAGTACGTCGTCGATTCGTTTTTTGAGATATT
TCTGTTTAGTAAGTATGTTGTTTGGGCGATTTTTAT
TCTGTATTTTATCGGTAAAATTTTAGATGATATAGT
TCTGTTGAATTTTTTAGTTGTGATAATAGATTAATA
TCTGTTAAAGTCGTTAATCGATGGATTAGTGTAATT
TCTGTTTTTAAGGAAGAGGAGAGTAAGTAGAAGTTA
TCTGTATTAACGGTTTAATTTGATAAGTGATTAAAA
TCTGTTTTAATGTTTTGATGTAGTTGTTACATTTGA
TCTGTATATTAATTATTTGGCGTGTAGAGTAGAGTT
TCTGTTGTCGGTATATTTTTTAATGAGAGAATTGGC
TCTGTTTTTTTATGTTGAATATTTGAATTTGTTGGT
TCTGTGTTAAGAAGAATGTTGTTTTGTGGATAGTTA
TCTGTAATTCGTGAATTTTAAATTTTAAATTTAAGA
TCTGTGATTTAAAATATCGTTTCGTTAAAGTGTATT
TCTGTGTAAAATTAGTTGAGGGTGTATTAAAATATG
TCTGTTGTAAGAAATATGTAAAAATGTTTAATAAAT
TCTGTGTTTTATTTAGTGTTTTGAATTTTATATTAT
TCTGTTGAATAGATAAATAGTGTTAAATAATTTTTG
TCTGTAAAGTTAAAATTTCGTTTTATTTAATTTACG
TCTGTTTAATAAGTTTAGAAACGTCGGGGGAAAGTT
TCTGTGTATATTTATTATCGATTAAATTAGTGAGTT
TCTGTATTTGGAGATGTATTTTTAAATTATGTGTTA
TCTGTTTTAGAGAAGTATGTGGATAATTAGTTGATT
TCTGTGTTATTCGGCGACGGGAGATTAATAATTTAG
TCTGTGTAAGAGTTAATGTTGTATTTTATAGTAAAA
TCTGTATTAGTTAAATTATTTTTATAGTTAATATTT
TCTGTGTTGTTTGATTCGGTTTTGTATTATTTTTTT
TCTGTTTATATGAAAAAATTATTAGTAAAAGTTATA
TCTGTGTTTTAATATATTATGGCGGTAATAGGATTC
TCTGTTAAATAAGTGATGATCGTAAAAATATGACAA
TCTGTAGATAAAATGATTATTTTAAATATTTTATTT
TCTGTGGAGTATGAAAGTGAAGAGTTTAGAGGGTTC
TCTGTAATAGTTATTTTTTAATTATGGGTAGATTTA
TCTGTATTTATGTTTAATATGGGTTTTAGGGTGTAA
TCTGTGATAGGAATTAATTTGTTTCGAGTATTTTTA
TCTGTAAAGGAAAATGTAAATAAGATATGATTTAAA
TCTGTTTTACGAATTTTGTTTTATTTTTTGAGATTT
TCTGTGTAATAATAAATTAAAGAAAAAATAGTTTAT
TCTGTAGTTTATCGTCAAAAAAATTAAAGAAACACT
TCTGTTTTATTTGAATTTTAATAGATATTTTGAGAG
TCTGTAGATGTAGAGTTTTTGTATTTTTATATATAT
TCTGTTGAATTAATGTAAGATAATAAAGTTTAAATA
TCTGTTAGTTTTATATTAAGGAAGTTGAAGAAGAAG
TCTGTTTTGTATTAGAGGTTAATGAAGAAATTTTAT
TCTGTTTTAAGGAGTAGTAAAAATATAATTTGGAAG
TCTGTTGTTTCGTTGATCGATGTGATGTAGTAAGGT
TCTGTAAGATTGTATGTAATAAAGTTAAAAAGATGT
TCTGTTTTTATATTAGATTACGTGATCGAATGGTGT
TCTGTGTGATGGCGATCGAGTATTAGATTTCGATGG
TCTGTTTTTAGAATGTGGAATAATTTTTTATAGTGT
TCTGTATTTTCGTTGAATTGTATAAGAGGAAGTTGT
TCTGTTTGAATATATTATTATTTATATATATTTAAT
TCTGTTTGTTATGAAGGGTTTTATTATATTGTTAGG
TCTGTCGGTGGGTGTTATTGGTTTTTTAGTTTTTTT
TCTGTAGGTTTGGAGAGTTTGTTGTATTAATTAAAT
TCTGTTTTAGTGGTTTTTTTTTAGTTTTTTTGTTTG
TCTGTATCGAATAATGTAAATTAAGTTTTAGAGTAA
TCTGTAATTGAGAGAATTTGGATTTTGAAGATTTGT
TCTGTTAGGTATTTTCGTTAATAAATGTGTATAATT
TCTGTTTTTACGGTTATAGTTTTGTTGATATGGTAG
TCTGTTAAGTAAATTTTAAAGAGGAAATTAAATAGA
TCTGTGTTTATTTTTTATAGGTAAAATTATTTCTTT
TCTGTTTTTGGTTTTGGATTAAGATATTGTTTTTAG
TCTGTATATTAATTTTTTGTATTTTTATTAATTAAA
TCTGTTTGATTACGATTGTGTTATTGGTGAAGGTGT
TCTGTATGTAATTAAGGGGATGGGTGTGAAGGTTTT
TCTGTAGGTAAAGTAATGATGAATTTTAGATGAATT
TCTGTAGTTTTCGGGTGAGATTTTAGGGTTTATGAG
TCTGTAATTTTTTTAAAATTTTAGTTTTATTTAAGA
TCTGTAATAATTATTAAAAAAAATATTAAAAATTGT
TCTGTTGTCGGAGTTTTTTTGTTTTTATCGGAGTCG
TCTGTAGAAAATTTTAGGTTTAATGATAAGAAATCG
TCTGTGTGTTGAGATTAGTTTTGAAAGACGCGATAA
TCTGTATTTAGAAAGAGACGAAATGAAGGTTTATTT
TCTGTTTTTGTAAGTAGAGATGCGGTGGTGGATAAT
TCTGTTTAAATATATTATGAGTTTTGAGTTTGAAAT
TCTGTATAAATGTAATTTTTTAATTAATGTTTATAT
TCTGTAATCGTTTTAGCGTCGAAGGAAGTTAAGATT
TCTGTTTATAAGTGTATTTGTTTAGGTCGAATTGAC
TCTGTTGCGTGTGATTTAGTTTGTTCGTACGTTGTA
TCTGTTGAAATTGAATTTTTTAGATTTAATCTGAAA
TCTGTAATCGTTATGTGTTTAAGATTATTTAGTTCG
TCTGTTTTTGATGGTGAAGTTAAAGATTTTATGAGT
TCTGTGTTGTTGTTGTAATGTTGGCGATGTAATGGA
TCTGTGTTTATTTAGTTTTATAAAGGTTATGGAATT
TCTGTATGTTTTAAATAAAGTTATTATAGATAAAAG
TCTGTAATAGGGTGGATATTCGGGTTATTCGTTATA
TCTGTTTTAAATATTTTTAATTTATTTTTAATTTTT
TCTGTAAAATTTTTTTTGTTTGTATATAAATAGAAA
TCTGTTATAGTTTAGTATTATGGTTGTTGAGTAGGT
TCTGTTTGAAGTAATGTTGTTGTTGTTATTTAGAAA
TCTGTTTGTTACGTTTTAATAAATTATTTTTTTTTT
TCTGTATTAAGTTGGATTTGATGGTGTTAAGGATGA
TCTGTTCGATTGGTTTAGTTTTATAGAATTAAAGTA
TCTGTTTGTAGTTGAGTAATTTGAATGATTTGGTTT
TCTGTCGTAGATTTGATTTTTTTGATTTCGATGGTG
TCTGTTTATGAAAGATTTTATGTTTATGGGATATGG
TCTGTATTTAGATGGATGAATAAATTAGATAAATTT
TCTGTATTGATTGGTTTTTTATTATTATTTTTTTGT
TCTGTAGTTTTTTTGGTAAGGTAATGTAATTATAGT
TCTGTATTTAAATGTTTTAAATTTATTTTAAATGCG
TCTGTTTTTAATGATGGATATGATTAGCGGGTGAAG
TCTGTATATATTAATAAAATTTTTAAGTAATTTGTT
TCTGTTTCGGAAATTTTATTTTTGTATTAGTTTCGT
TCTGTATTATATCATTGGTGGATATAATGTAATATT
TCTGTCGAATTTTTTTTCGAAGATAATTTTAGTATA
TCTGTAATTATTTTTTAAAAGTGTAAAGAAAAGAGA
TCTGTAATTAGAAGAAAAATGAAGATGGTTATGTGT
TCTGTATGTTAGTTAATATTTAAGTTTTTTTTTTTT
TCTGTTTTGGTTATTTTTTAATGAAAATGTACGTAT
TCTGTATTTGTAATATTAATAAGTAAATATTTTTAG
TCTGTTAGATGAGAAATTTTATAGTTTTATGGATTG
TCTGTTATTGTATATTATGAAGTGATTATGTAATGT
TCTGTATATATTTTATAGATATAATAATAATTTGAT
TCTGTGTATTAATATGATTGGTGGGTTGTGTAGAGA
TCTGTGTGATTTTTTTTTTTAAGTTGTAATATATTG
TCTGTTTTTAGTTTTTTTTTTTTTTTTTTTTTTTTC
TCTGTTAGAGAATGGTATACGGTTTAGTTTATTTTG
TCTGTTTATATTTTTGTTTTTTATTGAAGAAAATAT
TCTGTATATTATTTTATAGAAAACGTATTTGTTATG
TCTGTTTTGGTTTTATTGATATTTTTGTTTTTGGAG
TCTGTAGATTTTGAAAGTTTAAAATTAGTAAGTTTG
TCTGTATTTATAAGAAAAAATAATTATTATATATAT
TCTGTACTATTTTAGATTTTTTTTTTGTATATACGT
TCTGTTGTCGTTATGTGGGTAAGTTTTTTTTTGTAT
TCTGTTGAGGATTTTAGTAGTAATTAAAAAGATGAG
TCTGTATTTTTGTTATGAAATAGTTTTGTTTAAAGG
TCTGTGGTATTTTATATATTTTAAAATATTTATTAT
TCTGTATGTTAAAAATTATAAATTATAATTTTTGTT
TCTGTTAAGTCGTTATTTTAAAGATTTTTAAATATT
TCTGTTTTTTTTTTTTTGTTTTAAGTTAATGTGTTA
TCTGTTGTGTTAAAGGAGGATGTTTATTTGTTGAAT
TCTGTATTAAATTAGTAATATTAGAGAAAAAGAAGT
TCTGTTTAGATTTTTATATTTTTTTTAATTCATATG
TCTGTAAAAAGATTAAGGATTTTATGTATATTATTA
TCTGTTTGTATTAGGAATTTTTTTTGATTATAATTT
TCTGTATTTTGAAAGAGTAACGAATTTTGTGTTAGA
TCTGTTTATTTGTTAATTATTTCGTTTGTTATTTTT
TCTGTATGTTTTTTAAATTTAATTTTTTTGATTTAG
TCTGTAATATTGGGATAAGTGGTAATTTTTTTGTTT
TCTGTAATAAGGATGTTTAAAAAGAGTGATTTAGTT
TCTGTAATAGATATTTGAATTATAAAATTTTGTTTT
TCTGTTTTCGAATTGTTTTTTATGAATCGGTTCGGA
TCTGTATGTTTTATATTTTTTTGGGGACTTTTTGGT
TCTGTTATGAAATTTTTATTTTGAAGGATAATATAA
TCTGTCGTTTTATTTGTTTTTTAAAAGTTAGCGTTT
TCTGTCGATTAAGAACGTTATTTTAGTTAGTAGATC
TCTGTGTGATTAAAATGAATAAGAAAATTTGAGTAT
TCTGTTAAAATTTGATAGTATTAATTTATAATTATT
TCTGTGAAGAGGAGGTTTTAATGTTTTTGGGATCGT
TCTGTATTGTGGTGGTATTTGGAATTGTGGATTTAT
TCTGTTTATTATTAAATTAAGAAATTTATGAATGGT
TCTGTTTGTAAGTTTTTGGTTAGAAATAGAAAGTTT
TCTGTATGATACGTGTTATAGTTAAAGTTTAATTGG
TCTGTTTTTTTTGTTAATTAGAGAGAATATAGATAT
TCTGTAGATCTTAAGGTTTAGTTATTTTATATAAAA
TCTGTGATTTTATTATATATATACGTATTATATAGA
TCTGTAATTTTTGTTTTTTTTTTTTGGTTTTAGTTT
TCTGTTTTATTTTTTTTTAATTTGATGGTTAAAAAG
TCTGTTAAAATAATAGAAGAGAGAGACGTTTTAAAC
TCTGTTTTGAGTTTAAGATTATTGTTACGTGTTTAA
TCTGTAGGTTGATGTTTATGATGAAAGATGTGGTAA
TCTGTAAAGGTTAATATAAATGTTTATATTTTTTGA
TCTGTGTGGATTTGTCGTGAATGGTATAGAGTTTAC
TCTGTAGTATTAAGTAAGATTTTAAAATTATTAGAT
TCTGTGAAAGAAAGAGTAGAGATGGTTTTTGGTTTG
TCTGTTTATATTCGGTATTTTTATTTGTGGCGTTAA
TCTGTTTAAATTTAGAGTATTTCGTTTGTTTTAATG
TCTGTAGGTATTTTTTATAGATTCAAGGAAGATTCG
TCTGTTGTGTTATAGAGTTTGAAAAAGAATTTGAGA
TCTGTTAATTGGAATATTGTTAATAATTGTTGGTGA
TCTGTTGAAGGAGGATGAATAAATTAATATGTAAAT
TCTGTGAATAAAAATAAAAAAGATACGTTAAGGTAT
TCTGTAAAATTTATGTTTAATGTTAAGATAATTAGA
TCTGTGTGTATTTATAGAGGTAGTATTAGGAGTTGG
TCTGTATTAATGTTAGGGGGTAGTTAGGTCGTTTGT
TCTGTAGTAGTAATGTTAATTATTTAGTTATGAATT
TCTGTTTTTTTTTTTTTTATTTTATCGAATATTTTT
TCTGTAGTTTTATATTTAATTATATATATGATAATT
TCTGTTGTTTTTTGATTTTTTTTATTTGGTGTATTG
TCTGTGAATATGCGTGTAAGGATAGAGTATTATTTT
TCTGTTATAAATAAATATATATTTTGAGTTTGTTAT
TCTGTTTGGATTTGTATAATATGTTTTTGTATTTTC
TCTGTATTTTTTGTTGGATTTTTGACGATATTAGCA
TCTGTGTGTAAAGAAATTGGTTGTTTTTGTTTTGGT
TCTGTTTTTTTTTGTTATTGTAGTTTCGGTTTATTT
TCTGTTTATTTAAATAGTTAAGTATGTAAATTAAAT
TCTGTTATTTTAAGTATTTAAGTATTATTTGTGGAG
TCTGTTTGATATGTGTTTAGTTATGATTTGTTTATT
TCTGTATTGAGTATAAGAATTAGAATTATAATTGGT
TCTGTTTCGTTTTAAATATAAATCGTTTAATTTTTA
TCTGTAGGACGTGTAGTATTTGTTCGACAAGTGTTG
TCTGTTAAATGGTGTTGTTTATTTTATAGTTTTAGA
TCTGTGTTTGATTATGTGATTTAATATAAATGTGTA
TCTGTGTGATGGATTGATGAAGATGGGTATTTAGAT
TCTGTTAATGGTGTTAATATTTATTTTTATTTGGAA
TCTGTAATTTGGAAGAGAATAAATTGTATGGAAGGG
TCTGTTTGTTATGCGTATAAATAAATGTATATTATA
TCTGTATTTAGTAGTTTAGGTGTTTTTAAATAGTTT
TCTGTTAAGATTTAAAAGGTTAGTTAGTTTATTTTT
TCTGTTTTTAAGTATTGATAAATTTTGGTTTAGATT
TCTGTAAAATAAATTTAGATTTATATTTTATTTGGG
TCTGTAAAAAAAAAAATTAATTTTGGGTAATTAGGA
TCTGTAATTTTTTTTTTTATATTAAATATATTTAAT
TCTGTATTATACGTTGGGGTAGATTATAATTATTAG
TCTGTGGGTAAAGTAGATTAAGAGGAAGTAGGGGTA
TCTGTAGAGAAGTAGTTAGGTATTTAGTTAAGGTTG
TCTGTGTGATAATTGTTAGTTTTTTGTATTTTATTT
TCTGTTGATTGGAAATTTTTGAATAGGTATTAAAGT
TCTGTAGGTAGTTTTATAGATAAGGTTAAATTTGTC
TCTGTTTTTAGTTAATTTGAGTAAAAGTAGAGAAAT
TCTGTTTAAGATAAATTTTTTAGTATTTTTAAGTAT
TCTGTTTAAATTTTATTTTAGGTTTTCGGAAGTCGG
TCTGTTTTAATATAAGTTTGAAAATAAAAGGAAAAT
TCTGTTTTAGATATATATATTTAGGGGAGGTAAAAG
TCTGTGTTGAATATTATTAGTTAATAATGTAAGATG
TCTGTAGTTAATTAATATATTTGTTAATTTTATATT
TCTGTATTTTTATTAAGAAGAAATTTAAATAATTTT
TCTGTTATAATTTTTTTAATTAATATTTGGTAGAAT
TCTGTATTTGTTATTGTATTTTTTTACTTGTTATTG
TCTGTTTTAAAGCGGCGGTGTTTTTAGTAATGATGA
TCTGTTTGTTTAAGATATTTTTTATGTTTTATAGTT
TCTGTCGGTTATGAGACGTGTTTTATTTTGGGAGAG
TCTGTAATTTAAAAAAATTAAAAAAAAAATTAAAAA
TCTGTTTGAAGATGAAGATAGAGATAAGTATTTTGG
TCTGTTTTAAATTTTTTAGTATAAGTTGTTGAAGAT
TCTGTTGAGTTTGTAATGTATGTTTGTGTTAATTGT
TCTGTTGTTATTATTAGTATTAAAGTTAGTTTTATG
TCTGTGATTGGATTTGATAGGATTTTGAGTAGTATA
TCTGTAGGGAAAGGTATGGCGATAGAGGATTTGCGA
TCTGTTGAACGGATTATTATCGAGTATATGATATTG
TCTGTAAATATAGAATGTTTTTTTTATTAGTCCGCG
TCTGTAGTGTATTTGTAGAGTAAGCGTGTATATTAT
TCTGTTTTTATTAATGAAAAAATTGTGGTAATTGAT
TCTGTATTAGGTAGAAGTATGTTCGATGTTTGATGG
TCTGTAGTAATGTTATTATTGTTGTTATTGGAAAAG
TCTGTTGGTTACGGGATTATGTTTTTGGAATTGCTT
TCTGTGATATGTTAGTTGATAAAATGTTAGAAGAGT
TCTGTTTTTATTGGATTTTATGATTTTTTTTACGTA
TCTGTGGATTTTCGTGGCGGATTTTTGATGTTTTTA
TCTGTACGAAATTTATGAGTTGAAGAAAATTTGTAA
TCTGTAAAAATTATATTAATTGAAAAAATTTTTTTT
TCTGTTTTTAGGTAAGTAATTATAATATATAAAATA
TCTGTGTTGAATAATTTTCGAAAAGAAAGTGTAATG
TCTGTTGAGGAGATTTTTATTATTATTATATATTAT
TCTGTTTTTGTTTTTTTAGTAATGAATAATATTTTA
TCTGTTTTATTTATGGTTATGTTAAAATATATATTG
TCTGTTTTATTTTTATTATATAGATGTGTATTTTGT
TCTGTATTATTTATTGTTAGAAAGTTTTTTTGGTTA
TCTGTTGATAATATTAGATGTTAGTTTTCGGTTTGA
TCTGTTTTGTCATATGTAAGTAAATTATTTAGCGAT
TCTGTTTTGGAGAAGTTTAAATTCGTTGTTTTTTGT
TCTGTTTTGATTTGGAGTTAGGGTTTTGGCGTTTTG
TCTGTGTTAGTAAATTTATTAGAAATTGTATAATTG
TCTGTTAGTGAAGAAATTAAATTTGATAAATTTTTT
TCTGTAAGATATTTTTATGGTTTATAGTACGTTTTA
TCTGTTTGGAAATCGTAAAAAGCGTGGATGTTTTTT
TCTGTAGTAGAGATGTTTTTAGTTCGAATTGATGGA
TCTGTTTTTAAAATTTTGAGTTGAAGTTTGATTTAA
TCTGTTGGTTTTTAATTTGGTAGTTTTTTATTTTCA
TCTGTAATGACGTAATAAGAGAATTTATAAAAATGT
TCTGTTTTTGTGATGTTTTTTTTGTGATATTGTCGA
TCTGTTAAATCGTATTTTATCGTTAAAATCGTAAAA
TCTGTAGTTTCGGTTTTTGAAGTTGTTATTAAACGT
TCTGTGTATATAGAATTTGTGGTTTTTTTAAGTTGT
TCTGTTTTATTATCGAAGTTATTTGTTGGATAAGGT
TCTGTATAAGTATTATATAAATAGATTTATAAAAAT
TCTGTTTTTTTTGGAATATTTTTATTTTTTGGTGGA
TCTGTTTGAAAATGAAATTATGTAAATAAATTATGA
TCTGTATTTGAGTTGATTTATATTTTTAATTTTTAA
TCTGTTATGTATTGGTTTTATTGAAGATGGTAGAGG
TCTGTTTTTTTATTTTATTTAGAAAGTATTATATAG
TCTGTGCGAGTTATTTTAGGGAGTTGAAGATTAAGT
TCTGTATTTATATAATTATATTTTTTTATTTGTTAT
TCTGTATTTTATTTAAATAATTTAAATATCATTCTT
TCTGTTATTGTTATAATTAGCGTTGATTAAGATAGT
TCTGTATTTGGTATTATATTAGAGAGGTTGTTGAAG
TCTGTTTATTAGGGTTTTATAATATATTTTTTTTGC
TCTGTGTTATAAATAATTTGTTTGAGTTTTATTTTG
TCTGTTTTGTGAGAGTGAAGTGAAGTAGCGTTAATG
TCTGTTATTAAATTTTTATTATTTTTTTGTTTTGTG
TCTGTTTTGAAGGAAGGGTTAAAGATGAAGAAGATG
TCTGTTGTAATGTTGTTTGGTGTGTTCGTGTGTAAG
TCTGTTAATTATTTAATAGTTTTATTTACGTATAGT
TCTGTATAAATATATTTTTATAATTAAAAAGTAGGG
TCTGTAAAGGTTGGGGATTATACGGGGTCGTTTTCG
TCTGTTATGTTTATGAATTATTGTTTAAATATTTTG
TCTGTAGCGTAGAGTGTTTTGGTTTTTGGTGCGTTT
TCTGTTAAGATGCGGATTAAGGTTTTTAATGTTTAC
TCTGTATATTGAGTTTTGTTCGTATAAAATATATAA
TCTGTAGATATTTGTAAATTAAAGGTATAATTTTAG
TCTGTTATCGTTTTTCGAGATTTGAAAGAGTTTTTT
TCTGTTTGATAATGTGTATAGTTAATAAAAATTGTA
TCTGTAATGTATTGGTGGTAGGTTGATGGGACGGTT
TCTGTGTTTTCGTAAAATTTTTTAATTTAGTTTAAA
TCTGTATTTTTAAGTATTTATAGTTTTAATTATTGG
TCTGTAATAGTTATATGAATATCAGTAGAAATGATT
TCTGTTTAAGATAATTATATAATATTTTAATTGTCG
TCTGTTTTATAATTTTTCGAATCGAAAATTAGAATG
TCTGTAGAAAAAATAATAAAAATAGAATGATAATTA
TCTGTAATATATAGTTTTTTTTTTAAAATTTTTAAT
TCTGTTTAAATTTTATATTAATTGAATTATATGTGT
TCTGTAAAGATTATGATGTTTTAAGTATGAATATGA
TCTGTTGTAAAGGAAGTTGATGAAGATTAGTATATT
TCTGTGTAAATAAATCGAGTTCGTTATTGTTTATTT
TCTGTATTAGAGTTTTAATGTATTGGTATATTTTTG
TCTGTTTTTTAAATTAATTGATTAAATAAAATAAGA
TCTGTTTCGGTTTATTTGGTATTGGTATTTGGTTAT
TCTGTAAGAATTAATTTTTGGTTTTATGTTGTAGAG
TCTGTTGTTGAACGTAAGTTTTTCGGTTAATTTGTG
TCTGTTATTTTTTTTGTTAAATGATGTTAGGTTTAG
TCTGTAAAAAAAAATATATGTTTGTTTATTATGTAT
TCTGTTTTCGTATTTTTATGGTATGGAAGAAGTTTA
TCTGTAATGTAAGTTTAATGATTTTATTTATATTTT
TCTGTTAATATTTAATAGAATAATAGTAGAATATAT
TCTGTATTAGTATTGTTTAGGTTTTTAAATTATTGT
TCTGTAAAAATTATTATAATAATTATTATTTTTTAA
TCTGTAGAGAGAATATATTTCGTTATATTTGATTTT
TCTGTATGAGGTGAAATATTAACGGGGTCGATTAAT
TCTGTTTTTTTGTTATTATAGTAATAATAATTAGTG
TCTGTTGTTTTTTAATGATATTTATATATAGAGGAT
TCTGTAGTCGATTGATCGATTTTAAGATAAGATTTA
TCTGTTACATTTAATATATTTATATAATTATTAATG
TCTGTTTATAATATTTTTTTAAGTTCGATTTTATTT
TCTGTGTATTAGGTTTAGGAGAATTATAATTAATTT
TCTGTATTATTTTAATAAATTTTGATTATATATAGT
TCTGTCGGTTTTTTTATTTTATTGTAATATTTTACG
TCTGTTGGAGAAAACGTATAGTTTTACGGAGATTTT
TCTGTAGTTAAATATTGAGATTAAGTTAGTAGGGTA
TCTGTATTGTTAGGTTTTAAAGGAGGATTTTTTTGG
TCTGTTTTCGTTTTTTTGTTTTTTTTATTATGGTTG
TCTGTTTAAAAAGTAAGGGAAAAAGTTAAATGTTTG
TCTGTTTGAATTAGTAGTTGTAGAGATATGGTTGGT
TCTGTTAAAATGAAATAAAGATTAGAGAATTTTTTT
TCTGTTTTTATTATTGGTTATGGGTTTTTAAGTTGG
TCTGTAAGTTAACGATATTCGTTGGTGGAGATGTCG
TCTGTGTTTTTAGTTGTTTCGTTTATGAAATTAATT
TCTGTGTAGTATTTTTGTTTTAAAATTTTATAGAAG
TCTGTTATTTAGTAAAATTATATAGTTGAATTAATA
TCTGTCGTTATTGTAGTTGTTATGGTTTATTGTTGG
TCTGTTAGACGTTGGTTCGAAAAGATGAAAATTTTT
TCTGTTATATATGATTAATTAGAATATTAAATAACG
TCTGTTCGTTAATGTTAAGAAAAATAGTGGAGGAGT
TCTGTATTTATAGTTTTAGTATTATTTTTAGAGGTT
TCTGTATAAGAAATTAGAGTATTTTTTTTTTTATTA
TCTGTGAAATTGATTTGTATTAAGTTATGTGTAGAG
TCTGTAGAGAAATTTATTTTTTTTTTATGTATTTAT
TCTGTTTTTTTATAATTTAAGTTAAGTAGATATTTT
TCTGTTAGATTTGGTAGATTATTAGGTTGTTGTGTT
TCTGTTTTAAGTAATTTAGTAGTTTTAATATGATTA
TCTGTTATTAGTTGAAAATTTTATATTATATAATTT
TCTGTTTTAAAATGTTGAGTTTAAAATATTAAATGG
TCTGTTTAATTGTTGTTTATATAGTAAATGCGTTCG
TCTGTTCGGTTGCGGTTTTAGTTTTTATATTTAATT
TCTGTGAAAAAATTATTAAAGAATACGAAGAGGATT
TCTGTTTAAGGATTATTATTGTAATTTTGTTATTTT
TCTGTTAATGATTTGAAGTAATAAAATATATAATGT
TCTGTATTTTATTGTGTTATATTACGTTAGATTTTT
TCTGTTTTTTATTTTTTTCGTTCGCGGTGTAAGAAA
TCTGTAAATATCGGTTTAATCGATTTTGAAATATTA
TCTGTTAAAAAATAAATAAAAATAAATGATTAATTA
TCTGTATTTTTTTTGGTGGAAAAAATCGGTTAATGG
TCTGTGTGTAATTAATTAAAGGTAATTTAAATTAAG
TCTGTAAATTAGTTATAAGTAATATATAATAATAAT
TCTGTGTTTTATTTTTTATGGTTCGTTATCGTATTT
TCTGTAAAATTGAAAGATAAAATATAGATTTTTTGG
TCTGTGTTTGATGTGATAATGTCGTAATTTAATGTC
TCTGTTAAAAGAGAAATGAGTTGGTTTGTTGGACTT
TCTGTTTTTGAAAGTGGTCGTATAAGGGATGTATGT
TCTGTAAATGATGAGATTAAAATTTTTACTTTGGTC
TCTGTGAAATGAAGAAATTTTAATGGGAACAGATTT
TCTGTAATATAAGTTTGAATATATGAATTTTTAACA
TCTGTTGAATTTGTTTTTGTTTTTGTGTTGTTACTT
TCTGTTTGATTATAATATGCGAAGTTTATATATATA
TCTGTTTTTAATACGGACGTAAAATTTTGGGATTGT
TCTGTAGTTTTTTTATGAAGTAGAGTTTTGTGATGA
TCTGTATAAGTATGGTTGTATAAATTTGATAAGATT
TCTGTTTAGGCGATGATGTTCGTTAATTGTATTGGA
TCTGTTTTGTTTATATTTTATAATATTTTAGTAGTG
TCTGTTTTTTTTTTTTTTTAAGATGTTATTAGGTAT
TCTGTGTGTCGTTTTCGTATTTTTTTTTGTGCGTTG
TCTGTGATTTTATGTTTTTTTTTTGTTTTTATTTTG
TCTGTAGTTTTTTGAAGTATTTGTCAAGATTAAGAT
TCTGTATTTATAAATTATTTTTTTTTTTTATATGTA
TCTGTATAGTATTGAATTTGTTGTAATAGTTTTGAT
TCTGTGTTTTTAATAAGTAAATGGGAGGTGAAATGA
TCTGTGAAGAAAGACGACGATTTAAATAATGGATTT
TCTGTATATTAAATGAGGAAAGGTTAGTGTTTAAAA
TCTGTGTTTTAGGGATTGTTAGTAGTCGTAAAAGGT
TCTGTTTGTATTATTAGTAAGAGTGATATTAGTTTT
TCTGTTACGGTTGTGTGTGTGTTTTGGGATTTGTGT
TCTGTAATGTGAAGAAGTTTTTTATTGGTTTTAGTT
TCTGTGTTGGTTTAAGATTGTTTTTATTGTGTAATT
TCTGTATTAGGTTTTTTAGTGAAGAATAAGTTTTTA
TCTGTTCCGATTGTATTGTATATTGTGATATTAAAT
TCTGTTTATGGTATTTTGATTATGAATTATGTGGTA
TCTGTTAAAGTGAGTTTATTAACGAATTTAGAGAGA
TCTGTTTTTATATTTAATTTAAAAATATTTGTTGTT
TCTGTCGTAGGGTTTTGAGTGTAATCGATGATTGAT
TCTGTATGATTTTTAAGTAAGTTTGGAATATGATGA
TCTGTTTTTTTATATTCTTTTTTTTTATATGTGTTT
TCTGTTAAGAAATCGACGATGTTTTTTAATAGTATT
TCTGTGTTATAATTATATTAGGTTTGATTATATTAG
TCTGTGAGGAAGAATCGAAATTAAGATTAGGAAGTA
TCTGTAGAACGTTATTTGTTTGCGATTTGAATTGAG
TCTGTAGTTAGTTTTTTATTTTATATTTTGTGTTTT
TCTGTATCGATTATGTTATTAAATTTCGTGGTTTGC
TCTGTTGGTTATATTATTGGATTTCTTAATAGGTTG
TCTGTTAAGAATAAGTAGTTTAGGATTGTGATTGAT
TCTGTTTTTTTTTACGAAGAAAAGTAATTTAAAAAA
TCTGTTATTTATAAGTTTATATTTTTTTGTTATCGT
TCTGTAACGAAAAAAGAAAAAGGATAAAAAAATATT
TCTGTGGTTATAATTTATTATTGATTTAGTAGAATA
TCTGTTTTTTTGTAATCGGTGTATTCGTAATGTATA
TCTGTTAAGGAGATGATAAGAAAATTTAACGTTGAG
TCTGTTTGTATTAATTTACGTATTAGACGTTTATTT
TCTGTTAAGAAGTAGTATTATGTTTAGGTGAGTTTT
TCTGTATTTAGATTTAGAATTTTTAGAAGTATTCGG
TCTGTTGTGAGTGATTTTAATGGATTTTAGGATTTT
TCTGTATTTCGTTGTAATAGTTGGTTTATAAAAGAA
TCTGTCGTTAAAAATTATACGTGGGAGAGGATTTTT
TCTGTTTAATTTATATATAGTTTTTGTTTTCGTTCG
TCTGTATATGATTTTTTAAAGCGGCGGAATTATTGG
TCTGTATATAATTTTAGATTTAGTATAATTAGCGAA
TCTGTATTGTAATTAATAAAATATTAAGTATATATT
TCTGTGATGAGAGTAAAATAGTAGAAAGAAAAAGGT
TCTGTTTGTTTTTTGTTTTTTTATTGGTGGGATTTG
TCTGTTGGAATAAAAAAATAATTAAATTAATAATAT
TCTGTTTAAATTAAAGAAATTTTGATAATATTTAGA
TCTGTAGAATATATATTAGGAGAGATAAAGTTATAG
TCTGTTATGTTGGTTTGTTATTTAGATTTTTTAATA
TCTGTAGGTTTTTATGAGGAATATTTGTTTTATTAT
TCTGTGGAAGAGAAGAATTAGAGGATGAGGTGATGG
TCTGTTTTAAATTTTATCGAGAAGAAATTTTAAAAG
TCTGTTTTTTTTTTATTAATAAGGATGTATATGATG
TCTGTATATGGACGTTGGAAGTGATGGTGGCGGTGA
TCTGTGATTATAAATAAAGATTTTGCAGGTATGTTT
TCTGTGTGAATTATTTTTAATGGAAATATATAAAAT
TCTGTTTTTGTTGCGGTTGTAATTATAATTGTAGTT
TCTGTATCGGTTATGAGAATTTATGGTTTTATTTAA
TCTGTAGAAATGAGTAATAAAAATAGAGTAATTAAT
TCTGTGTTGTCGGGTTGTTAAAGACGAGAATGTTTT
TCTGTGTAGTTTTTTTTATTTTATTGCGTTAACTAC
TCTGTATAATTGAATAAGATTGAGTGGTAAGATTTG
TCTGTATTTAAAATTTATTTATAATAAAAAATTTAA
TCTGTGGTTGTTAGTATTAGAGGCGTTTGTTTTTGT
TCTGTTTTTTATATGTTTTTTAATTTATGATGTCGG
TCTGTTAATTATTAAAATTTAAAGTTTTTTTGTTAG
TCTGTGAGCGTTAGATTAATAATTGTAGAGATAAGA
TCTGTAGTTTTGTATTATGTTATTTAGAGAAATTGG
TCTGTGATAAAGAGAAAGTAGAAGAGGTTATTTATA
TCTGTAGATTTGAGTATAATTATATTATAAAAATAA
TCTGTGTTATTTATTTATTTTATAATTTTAAAGTTA
TCTGTTTATTTGAGAGGTCGGATTAATGTAATTATT
TCTGTGGTATTTGGTTTATTGTGAGTTTTTGCGATT
TCTGTTGGGTTTGTGTTTTTATCGGATATGGATTAT
TCTGTTGTTTTTTTATGAAATTGATTGTTTTTGTTT
TCTGTTATGAATTTTTATTTTTTGAGTGTAAAGATA
TCTGTAAATATATATTTTTCGTTATAATATTGTTTT
TCTGTATTGTTTTTGATTTTATTTTTCGTGAGATAA
TCTGTTATTAGTTTTATGTTTTTGTAATAATGTTTG
TCTGTAATTTTATATTTGGTAATTTTGTATTTTAAA
TCTGTAATAATAGTAGTCGAAAATAGGAAAATTTTT
TCTGTAAGGTTATTGTTTTGATATGTATTTTAAGTT
TCTGTTTTTATTTTGTTTTAAAAAAAAATAAAAAAA
TCTGTATTAGTGTAGGTAGTATGAAATGAAAGAATA
TCTGTTAGTTATAAATTATTTTAAATTTTTATTTTT
TCTGTTGATGGGTTTGGTATTTAATTTTCGATAAAG
TCTGTTTTTATAGGTCGATTTTGGTAAATGATGTGA
TCTGTTTTGATTATAGTATGTAGAGATGAATTTTTA
TCTGTAGTTCAATTTATTTTTGTAATGTTGTAGTTT
TCTGTTGTTTTTTTTTTTTTTGTTATGGTTTTTTGA
TCTGTTATTAATCGGTTCGGTTTGGAAACGGGATAA
TCTGTTGAATGATGGTTTTTAATAGTATTATAAGTT
TCTGTTTTATTATAGTTGTAGTTTTATTATAGTTGT
TCTGTTTATTTTTGTTAAGGTGTTTATAGTTTGGTA
TCTGTGGTTTTATTGTTGTTTGGTTATTAGTTCGTG
TCTGTGATGTTATAGTTGTTTTTTTATTTATAGATC
TCTGTTTGTGTTGGAATTTTTATGTGTATTTAGTTT
TCTGTAAAATATATTTTGTTTTTTGTTTTTTATTTA
TCTGTATTGTATAAAATATTATTAATGGATTTATAT
TCTGTTAGTTATAGTTTTATTATAAAAAATGTTTTA
TCTGTTATAAGTGTTATTTTAAGAGAAGATGGGTTT
TCTGTTTTAGAGAAAAATATAGAAAAAATGTTTGTT
TCTGTTATAGAAAATATGTATTTTCGTTATATAAAT
TCTGTTTTTGCGTAGAAGAGAGTTTTTAAGGTTATA
TCTGTTAAAGTTTATATTATATTTATGGTTAAGGAA
TCTGTAGGAGGTAGGGGAAATATAGTGATGTAGTGT
TCTGTTTTAGTGGAAAGGGAAATAAATTTAGATTTG
TCTGTTTTTTAGTTTTAGAAATTTGGTTATGCGTTT
TCTGTTTTTTTTTGGATTAGTTATAAGTTTAATTAA
TCTGTTGTTTAGATAATTATTATATAATTTTATAAG
TCTGTTAAGGTATATTATATGTAAGTAAAAATTTTG
TCTGTTATTTTTTATAATTTTGATATCATAATTGGA
TCTGTTGGTAAGTTGAATTTTTATAGGTTTTTTGAA
TCTGTGATGATAGGTTTAGAAAATTAGTATAAGATT
TCTGTGAGTTGTAATTATTAGTGTTTGTTTTGAAAT
TCTGTATAGAGATTTAGGTAGTATTATTTTTCCGAT
TCTGTTATATATTTTAAAGAATATAAGTAAATATAA
TCTGTAATAAATTTTTATTTATTAATAATATAAATA
TCTGTAATTTAAGAGTGAGTGAATAAATGTTGGTAT
TCTGTTTTGGCGTAATTTTTTATGTTATTATTTTTT
TCTGTGTTTTAGCGTTTGGGGTTCGAGTGTTTTGGT
TCTGTAATTTTTTGTTGGTTTTAGTTTTTTTTGGGA
TCTGTGAAGAAACGTTTAAGAGTGAGACGATTTTGT
TCTGTCGATTTATGATTTTTTAATAGGGTTTGGGGA
TCTGTTGGTATTTGGGAAGATTTTTATTTAAATATA
TCTGTTATTTTTAGTAACGATTTAGTATTGATTTTT
TCTGTGTTTAGGATTGATATTTGGTTATTGTTCTCA
TCTGTTTTGATATGTAACGGTTTTAATAATTTTATT
TCTGTTGAAATAATTTATTAAATAGTATTTGTTTTT
TCTGTAAAAGAGTATTTTTTTTTAGGAAAAGGATTC
TCTGTAAATTTGTTTTAAATGTTTATAGTATTTTTT
TCTGTGATTTTTTTATTTATAAGTTTTATTGCGTGT
TCTGTGTTGTTTATATTTTTTTTTAAATTTGGAGTG
TCTGTTTTTAATTTTTATAATAAGTTGAATGTATTG
TCTGTATATTTGATTTTAAAATATTAATTAAGTCTT
TCTGTTTAGTTGAAGTTGGTTAAGGAGTTTAGTTAT
TCTGTATATTATTATTATATTTATATTTTTTTTTCA
TCTGTTTTTTTTTTGGTTGTATGAATAATTATTTAT
TCTGTTTACGATCGATAAAGAAATTATATAGTGAGA
TCTGTTTAAGTTGATGATAGTGAAATTTAATTATTT
TCTGTTAAATATGTAGATTATGTTGTATCTGGTTTT
TCTGTTGGTTTTATTTTATAATTATAGATTAAGTTT
TCTGTATAGATGAGTCGGAATAAAAGATGGATTATA
TCTGTTTTATTTTTATGAGTTTTTTTGATAAATAAA
TCTGTATAAATTTAATATTGATTATTATTAGAGATT
TCTGTAAGTAATACAAATCGATAAATTAATAAGATA
TCTGTTTTTTCGTTGAGTATTTTAATTGTTAAATGA
TCTGTTAAATGTACGTTTATAGATATTAGTAGTTTT
TCTGTAAGATTATAGAGTTTGAATTTGAGAATTTAG
TCTGTATAATTACGATGATTATAAAGATTATTATGA
TCTGTAAGAGTTTTAAATTCGATTAGAAACGAATAT
TCTGTATTATGGTTTTGAATTTGTTTGGAAATGATA
TCTGTTTTGTTTATTATATTTTTGTATTAATTTAGC
TCTGTAATTTTTTGGTAGAGGATTTTTTAAAAGTTG
TCTGTTTGTTTTGTTTGTTGTGTATTTATTTGTTAT
TCTGTTTTTTATTTTTTTGTCGTTGGAGATATTGAT
TCTGTTTAAAAATTTATTAAATTTTTTAATTTTAGT
TCTGTAGTTTTTTTTGATAATAAGGATTTAAAGAGT
TCTGTTATAAGAATAATATTATATAGAAGTATATAT
TCTGTGTATGTGTTTATTTACGTTTTATGTAATATT
TCTGTTTTTTTTTTTTTTAATTAGTGATTGAATTAA
TCTGTAGAGAAAAAGAAACGTATATTAAGTTGGTTA
TCTGTAGAATTTTATATGGGTTGTTTATAATTGTTT
TCTGTTAAATTTGGTTATTTAAAAATTAGTTTTGAT
TCTGTTAATATGTATGAAAAGAAAAAAAAAATAAGT
TCTGTGTTTTTTTTTATAATTTTTTCGTAATATTTT
TCTGTATTTTTAGTTTTTTACGAAGTTTAAAATATT
TCTGTAAGTTATAAAATGTTTGTGAAAATTGTTTAG
TCTGTGGGAGGTATTTAAGAGTGGTTTGAATTAAGA
TCTGTGAAAGATAGAATATAGACAATTAAGTTATGA
TCTGTTGTGTCGGTTGTGTTTATTTAAAACGATGTT
TCTGTAGAATTATGTAGTTATTATATTAGTTATTGA
TCTGTTAGGTTCGTGTGAGATAAATTTTTATAATTT
TCTGTTTTGTGATTTTTGAGTAGATTCCTTTTCGTA
TCTGTGAATTTAGGTTAGTTATTTATGTGTGTTTTA
TCTGTCGTCGTTATGTTTTAGATATTGAGTAATTTT
TCTGTTATATATAGTGGAGTTAATTTAATGATATAT
TCTGTAATATTTTTTTATAAGTAATTCGTGTTTAGA
TCTGTGATAAATAAAATAATTGTTTGTAATATTTTA
TCTGTAAAAATTTTAATAAAATTTAAGTTTTATGTT
TCTGTTTGTTTTTTAAAAATATTAAGTTTTTTAATA
TCTGTAATATATTTATTTTTGTGTTTTAATTTTCGA
TCTGTAGTTGTTTTTATAGTTAATTATTGAGTTTAC
TCTGTTATAATTATATTGATGTGATATGATATATAA
TCTGTGGTTATTTTTTATTTGACGGTTGGTATGTAA
TCTGTGGGTGAGATAAATGTTTTTTTTATAAAGGAG
TCTGTATATTTAAGTTTGCGGATTTATTAATAAAAT
TCTGTATTTTTTTATTAATTGTAAAATAAGAAAATC
TCTGTAGTAAGAGTAGTGGATGGTAATTTTTTTTTT
TCTGTATTATTATAAGTTTTAATTATAAGGTTTTGA
TCTGTTATTTTGGTTTTGTAGTTTATTTGTAAAACG
TCTGTGTTATATAAATTATAGATTAGACGAATATAA
TCTGTTGGTTCGATAAGTTAATTAATAAAAAAATTG
TCTGTTGGTGATTGTTGTTTTTTTGACGGCGGCGAG
TCTGTGAGAGGTTATAAATAATAATAAGCGATAGTT
TCTGTGTTAATTTTTTTTATTTTTTTGGGTATTTAA
TCTGTTTTTGTAAAATGGATATAAGTTTATGAAAAT
TCTGTTGAGTAAGTTTGGTTTTTGACGATGAGAAGT
TCTGTGGATATATGAGTATGATTTAGGGATATGATT
TCTGTAAAGGTTTTATTGTTTTGTTATTTTTTTTAT
TCTGTGATTTATTATATTTTTTATTTATTATTATTG
TCTGTTATAAATAAATTTAGAGAAGTAGATTTGGGT
TCTGTGTTTGTAATTAATATGAATCATTACGATATT
TCTGTTAGAGTTTTTTTTTGGATATATAGTAAGAGT
TCTGTTGATATTAATTTAGTTTGATTAGTTATATTT
TCTGTAAAAATTAAAATTTAAAGATAGGGGTTTTAA
TCTGTATGTGGTATTATTGATTTTTTAAATGGAGAT
TCTGTATATTAACGAAGTAATTTATAGATTTTAATT
TCTGTATTTATATTTGGAGATTTATTTCGTTTAAAG
TCTGTATAATTGAAATAAAGTGGTTTTTTGATAGAA
TCTGTTGAATGATTTTATTTGTTTTAGGTTGTGATG
TCTGTATAAGTTTATAGTTTTTGGAATTAGGTTTTA
TCTGTTAAAAGGGAGAGAGGTTTTGGTGTGTTGTTA
TCTGTTTAATTATTTAATTATTTATTTATATAATAA
TCTGTGTTAATTAAAGTTTTAATTTTTTTTTTTATA
TCTGTGGATATTATTATATTAGTGAATATATATAGT
TCTGTATTGTAGTTTATTTTTAATTTGTGTAAATTA
TCTGTATGTTTTTGTACGTTATTTGGGTTATTTTTA
TCTGTTTTGTGAATTTATTAATTATTATATGATTTG
TCTGTGAAATTTTCGTTTTAGCGATTTTTTATATCA
TCTGTGAGAGTAGAGATAAGGTTAGTAATTTTGGTA
TCTGTTAAAAAGAAATTGTAGAATAATATTGTTTGA
TCTGTAAATTGATTTATTTCGTGTGCGTTTAGAGGA
TCTGTGAAATTATGGATGAAAATTTATATTATTATG
TCTGTTTTTTTAATAGTTTATTAAGTTTTATTGTTA
TCTGTGAAGTTTAAAATTGAGGTAGAATTTGAGTGT
TCTGTAATAATGTAAGATTTTTTTTAGAATTAATAA
TCTGTCGATTTACGAATTAGGAACGAATTAATTTTT
TCTGTTAATTTTTTTTTTAATGTTTTTTTAATTTTT
TCTGTCGTATTTTTTTGTGGCGTTATTTAATTTATT
TCTGTATGTTTATAATATTTTTAAAATGTTAATATT
TCTGTTTTTAGGTATATGTAGTAGGATTGAATTTTA
TCTGTAGTTTAGATTTTTATGAAGTTGTTATATTTT
TCTGTTTTAGAAATAGTTTGTATAGATTAAAGAGTA
TCTGTATATGAATAGATTGTATATTATGTAGTTTTG
TCTGTTTTTGAGTAGATTTGTTTTGAGTCGAAATTA
TCTGTTTTAAAAATTGGTTTTATTTTCGGAATTTGG
TCTGTTTTTAGTTTTTTTAAGAAAGACGAGTTTATT
TCTGTTATGGTATGTTTTTTTGGTTTTGATGTGTTA
TCTGTTATTTGAGTATTGGAATTTTTTATTTTAAGA
TCTGTATTTTTGCGAAGTTATGTGTAGGTAGTATGA
TCTGTTTTAATTTGAGAATTTTTTAAATATTTTATG
TCTGTTATGTTGTATTTTGTATTTGTAATTATTTTT
TCTGTGTTAAGTTAGAAGTTGATGGTATGATAATTG
TCTGTTGAGACGAGTTAGTGGTTCGTGATATAAAAG
TCTGTTGGAATTGAAATAGATCGGATAAATTTATTA
TCTGTCGTGGTGAATTATTCGTATGTAGATTTGTTT
TCTGTTTTGGGTTTTTTAATTTTATAAATAAATGTT
TCTGTTAAATTTGGTGGGTTAATTATAAATATTTTA
TCTGTTATTGATTTTTTTTTTTTTTTTGGTATTATT
TCTGTAGTTGGAGAGAATCGGATTGAAATTTTTAGG
TCTGTTAATTAATTTATATATTAATTTTTAATTTAT
TCTGTTAAAAAAATAAGAAAATATAATGATTATATT
TCTGTGGTACGTGGTCGTGAGATACTTTAGTGGATT
TCTGTAGAAGTATTGGTATTGGTAACGGTTTATTAA
TCTGTGTTATGTTATATTGGAGTTGATTTATAGAGA
TCTGTTATTTATTTCGAGAAATTGGTTTTGGTAGTT
TCTGTTTAAATTTAAATTTTAAATTTTAAATTATAG
TCTGTAGTTAAGTTAAGGTATGTTGGATATGGTTAT
TCTGTAGTAATTTTGTTAAATATTTGGTGCGTAAAG
TCTGTTTTTTTTTTTTTTTGTGTAAGTTAAAATTTA
TCTGTGTTTGAATTTTGTTGTGTATTTGGTAGTTGA
TCTGTTAGAGAGGAGAGTCCGGAGGAAGGAATTTAA
TCTGTAGTTTTGGATATTATTATTGTTAATTTGAAA
TCTGTAAGTTAAAATTATTTAAGGTAGAAAGGTGTT
TCTGTTTTTTTTTTTTGTTTTTTTTTAGTTTGAAGT
TCTGTGTTTATAAAAAATATTAAAATCGTAAAAAAA
TCTGTTTTTCGTGTAGTTTATATTTATGTATTTTAT
TCTGTTATAAAATAATGAAAAAGTGTTAAATAAGTT
TCTGTGTTAAAGTTGTGGTATAAGGAATTATATTAT
TCTGTCGTCGTGTATATTTATTAAAGATATTTGAGT
TCTGTTGATTTTATAAAGTTGGTCGTATAAATATAA
TCTGTTTGAAAATTTTTTGTTTTCGAGTTTTTTAAT
TCTGTAGTTATAGGGGAAATAGAGTTATGTAAACTA
TCTGTGAATGTGAAGTTGTAAAGAAAGTCGTTGAAG
TCTGTTGTTAAATATTGTTAGGATTTTGTTAGGTGA
TCTGTGTTGGTAATTAAAATTTATAATTTTTGATGT
TCTGTATCGATGTATTTTTTAAATAATGATTTTTTT
TCTGTGGTAAGAACTAATAGTTTTTTTTTTAAAATT
TCTGTATGTGTATTTTTTTGTTTTGTATTAATTAAT
TCTGTTATAAGTTAGGGAAAGGTGTTAAGAAGTTAA
TCTGTTATTTAGTATTATATTCGATTTTTTGGTTGA
TCTGTTTAGGGTTTATATTTGCAGATTATTAGTAGC
TCTGTTGTAGTTATATGTAAAAATTGAAGTTATTAG
TCTGTGGATTTTTGTGATTTTTGTTTTGTCGGAGTG
TCTGTAGGATAGGTTTGGATAAAAGTGTTATTTGAA
TCTGTGTTTGTAAGGTTTCGGTTTTTTTATTGGTTT
TCTGTATTAAAGTTAAAATTTGTTTTAACGATTAGT
TCTGTTTATAATATATAATATATAGATAGAGGTATA
TCTGTTTAGGTAGTTTTAAGTTTTTTAAGATTTAGA
TCTGTGTTGTTGTTTTGGATAGTAGGAGGTGTCATT
TCTGTTTTTTTTACGAGTCGAGCGTAGATTGCGATT
TCTGTTAATAGGAGGTATGGGGAATAATTATTATTA
TCTGTTTTAGGTGGATAGTAGTAGGTTTAGGTTTTG
TCTGTAGAAATATTAGATTTTTAGATTTTTTAGGTA
TCTGTAGGTATTGTGATGGCGTTGATAGTTTTAATT
TCTGTAGAAGAGGAAGAATAGAAAAAATCGGATTTT
TCTGTTTTTTTATTTATTTATTTTAGTTATATGGTT
TCTGTGTTTTTCGGTGTATAATTTTTTGTGAATGTA
TCTGTAATTTGTAAATGAAGAAGTATTTGTCATTAA
TCTGTCGAATGGTTTAATTTTTTGGGTTTATTTATT
TCTGTATTGTTTTAGATTTTTTAGAAATTGTATGTA
TCTGTTTCGTGTTTGATGGAAATGATGGAATTTGGG
TCTGTTTTTGTTTTGTTTTATCGTTAATATTGATAT
TCTGTTATATAATGAGTGTTTATGATATTATGTTAT
TCTGTTTTCGGTTTTTATGGAAGGTAATAAGAGAAA
TCTGTTTTTTTTGGTTATCGTTTTTTAATGAAGTTA
TCTGTAATAATATAATTAGAAATAAAATAAAAAATT
TCTGTATATTTTTAGTAGAAAGATTTTTTTTTTATT
TCTGTTGATTTTTTTTTAAGATTTTTGATTATACAC
TCTGTGAATTTTTAATATATTTTTTGGGGGGGTTAT
TCTGTAGGTGGTATCGTTTTTATTATATATAATGTT
TCTGTTGAATAGAATTTGTAATATTTTGCGAGTTAT
TCTGTATATGTTTGTTGGATTTGGATCGGTTTTGCT
TCTGTAGTTTTAGGTAAAGTTTTTTTTGTTTTTGTA
TCTGTTTTTGGTTTTTTTTGACGTATATCGTAAGTA
TCTGTAGGTGAGTATAAAGTATTATTTTATTTTTTA
TCTGTATTATTTAATTAATTGGATATCGATTTTAAT
TCTGTAGGAGAAGAAGAGAAAAGTATTAGTTTTTTG
TCTGTGTTAAAATTTATATATATTTGTTAGGAAATA
TCTGTTATAAACGATTTTATTTAGAATTTGGTGAAG
TCTGTAAAAATGAGTTATTGATATTATTGAAAATAT
TCTGTTTTTTGTTGTAGTTTGAATGAATTTTATAAT
TCTGTAAAACGATAAATCGGAATAGAGAGTTGAAGA
TCTGTATTTTAGTTTATATTTATTTTATAATTTGTT
TCTGTTTAAATTAATTAATATATGAAATATATATTA
TCTGTTAGTTAATGTTGAATTATTAAGTATTTAAGA
TCTGTGGTAAGAGATAATAGTTTTAGATTTTTCAGG
TCTGTAATTTTTTTTTAATTTTTTGAATTTTTTTTG
TCTGTGTTTTGAATTTTTTTTTAGATTTTTATTATA
TCTGTAGAATAAATTTTAGTTTTTTATATTAAAATA
TCTGTGTAATGTTAATTTTACGGTTTTGTATTTTTT
TCTGTTCGAAAATAAAAATTAGTCGAGGAAGTGTAA
TCTGTCGTGAGTTTAATCGAAATAGAATAGATTAAT
TCTGTTTTTGGATTTAAAGGATTTATTTTAGATTTT
TCTGTTGTTATGTGTATAAATGTGATCACTAATAAT
TCTGTAAAATAAAATAAAATAGTATATTTTAAAAAG
TCTGTTAAGGTTCGAGTTAAGGAATTTTAAGTTGAC
TCTGTATTAAAAATTTTCTTTTTTTTTTTGTTTTTT
TCTGTTTTGATAAAACGGTAAAATTGTGTTTTTTTT
TCTGTGAGTATGAGAGTTTTTAATATGAATTTATAA
TCTGTTTTTTTTAATTTGTTCGTGAAGTTTTTTATT
TCTGTGAGTGTATTTTTAATGGTTAGATATAAGTAA
TCTGTAATAAAGTATTGTTAGTAAAAAAAATTAATG
TCTGTATGATTTTTAGAATTTTTATTATAGAATTTG
TCTGTGTGAGTAGTTTTAATATTTTTAGTTTTTCGG
TCTGTTTGGTTTTTGAGAGCGTTGATGTTATATTTT
TCTGTTGGTTTTGGAGTTGAGAAGAAGTAAGGAAAA
TCTGTTAAATTTTTTATATATTAATATATGAGTAAA
TCTGTTGAAAATGTATGATTTTTAAAATGTTTTTTT
TCTGTTATTTTTTTTTTTTTCGAATTTTTTAAAGAG
TCTGTATTTTGTTTATTAAGTTTTTAATTGTCATTT
TCTGTAATAATTTAGTGTATGTTTGTAAAATATTGT
TCTGTTTTTATGTTTGAGGAAGAGTATGAGAGGGAA
TCTGTTTTTATTTTATTTTATTAATAATATATTTAT
TCTGTATAGAGTGTAGAGTTTTTTTTAAATTTTGAG
TCTGTTGAATTAGAAGGTGAGAGAGCGTATTTCGAT
TCTGTTAATAAGAGAAGTAGTTATATAATGAATTTT
TCTGTTGTTTATTAAATATGGTTATTTAGTTAAATT
TCTGTATATAGTATTAAGTTTATTTTTTGTACTAGG
TCTGTTTATTTTTTATATTTTTTATTACATTTGTTA
TCTGTAAATTTGGGAAAAATTTTATGGAATTTAAGA
TCTGTTTTTGTTTGGTTTTATTATTATTGTAATTTA
TCTGTATCGAGAGTAATGAGTTATGTCGAAAGTACG
TCTGTATTTTATTTGTCGTTTAGTTTTTTGGGCAGT
TCTGTATATTTTATAGAGGCGTTTTGTTTAAGATAA
TCTGTTGTTTAGGTTTTTATACGGAATGGATTAATG
TCTGTACGAGATGTATTTAGATATAGTTCGAGATGT
TCTGTTTTTTTTTAGGTTATGAAGAATGTTGACGCA
TCTGTGGTTTTTTTTTATATAATTTTATTTTTATTA
TCTGTATTTTCGATTTACGATGTATATTTTAATTGA
TCTGTTTTTTTTGTTAAAAATGTAAATTCGTAATTT
TCTGTTGATTTATTGTTTATTTTCGAATTTTATTTT
TCTGTAAAAAAATATTTATTTATATGAGAAGTTTTG
TCTGTATGTTAAAAAAGTTTTGGAAAATATTAGAAA
TCTGTTTTTATATAATTTTATATTTGTTTTTTTTTG
TCTGTAGGACGAGAGATTTGGAGAGTTTTTTGAATT
TCTGTTTTGTTAATGTTATCGTTGTTGAAGTTTCGA
TCTGTTTTTTTCGTTGTTGTTTTTGTACGAGTACGA
TCTGTAAAGATTTGGAAGTGTTTGATACGTTCGTAG
TCTGTATTTATGAAGAACGGATTTTTGGTGAATTTG
TCTGTTCGGTTTGTTGAGAGTTGGAAAGGAAACGAT
TCTGTTTGATGTAGTTAGAGAAAGGTTGAGCGTTGT
TCTGTTATTATTTTTTTTTTTTATTTTAGTTTTTTT
TCTGTTAGGTTTATGTATTTATTATAATTATGAAAA
TCTGTTTATTATTTTTTTATAATGTTTTTTAATTTA
TCTGTAAGAAGAGATTATTATAATAATAAATTATAA
TCTGTATTGATTAATCGTTGAATTAAGAATTTATCG
TCTGTGAATGTTAATTGAAGTTATTTTGGTTTTTAT
TCTGTGAATGAAGTTTTTATTATTATTTTTAATTAG
TCTGTTAAGCTATGATTTTTAAATATTTTTTTTGTA
TCTGTTATAAGTAGGTTATATATATAGTTATTTTAT
TCTGTTTAGTGTTGTTATTTTTATTATATATTAAGA
TCTGTTTTGTTTTTTAGAGAGAGTTGGTTTTTGTAG
TCTGTGAAAAATTGAGGTAATTATTAGAAAGTAGAT
TCTGTTGTTATAATCGGTGAAAGTTTTTGAATTGGG
TCTGTGTTTTTGTCGATTTTTGGTTGATTTATTCTG
TCTGTTGTTTTTTGTGGCATAAATTCCTTGATTTTA
TCTGTATGAATTGTTTAAGTATTTTGCGATTTTATC
TCTGTAGTAATAATAATAATAATAATAGTAGTAGTA
TCTGTGTTAAGATATTTAGTAGTTTTTAGAATTGAT
TCTGTTTTAAATGTAATTTTTATTTTAGTAAATGTA
TCTGTTTAATTTCGTTTTTTTTTTTTTTTTTATTTA
TCTGTAAAAAGAAAGAAAGAAATGTTAAAGAGATAA
TCTGTAGAAGGTAAGTTAGATATTTTATTTTGATGT
TCTGTTGATGAATGGTAATAAATGATAGACGTATAA
TCTGTAAATGATGATGTTATAAGGATTTTATTATAA
TCTGTAAAATTTTTTAACGTTTTTATTCTTGTATAA
TCTGTGTATTTTATGGAGTTTGTATCTAAGTAAGAA
TCTGTAATTACGTCGTTTTTTATAGCGAGTTTTATT
TCTGTGGGGATTGATATTATAAAATATATATATATT
TCTGTTCGGGTTTTTAATTAAGTGTGTCGGGGAATA
TCTGTAGTGGTGGGGTTAGAAAAATTAGTTAATTAT
TCTGTTATATTTTAGTTGTAGTAAGGTAATATTTAA
TCTGTTAGTTATATTATAGTTTTATAGTTAATGGGA
TCTGTAATATTATAAGGGATTAATAAATAATTTGGT
TCTGTATATTATATTAGTTTTTTTTTGTATTAGTGA
TCTGTGTAGATGAATTAAGTTATTTATTGTATTAAT
TCTGTTTAGTTTTTGTTCGTGTTTTTTTTTGTGATA
TCTGTATGAATGATTGGACAAATTGTGTTGAATAAA
TCTGTTATGTATGATTATTTACGATTATGAGATGGA
TCTGTATGTTTAAAATAATATGTATGAAATTGATTA
TCTGTTGTTTTGTTAGTGTTTTGTTTGATTTACGCG
TCTGTTTAAATTAATTTAGATTTTTTGTATTTTTAA
TCTGTTGGAGTATTTTTGTTTTTAATTTGATGCATT
TCTGTTTTAAGATTTAATGATGTTTAATTGGGTTTA
TCTGTTTAATTTAATATAATTTGAAATAATGTTGTA
TCTGTAATATGTTATAAAAATAATAATTTAATTTTA
TCTGTAGACGAATTTTAAGAAAAATTTTTTCGTTTA
TCTGTTTGGTTTAAAGATTTATGGTATGTTTTTAAT
TCTGTTGATTAAACAAACGGGATGTATTACGACCGG
TCTGTGTTATATGTTTGAAAAGTTTAATTTTTTTTT
TCTGTTTATTCGATATTGAGTTTTGTTGTATTTTTA
TCTGTAGTAGTAAGTTTTTTATTAGTATGGTGTTGG
TCTGTAAATTAGGTTTAATAAATAGTAATGATAACG
TCTGTATTGTTGTTTTTGGTGAATATGTGGTTTTTG
TCTGTTAGTTTATATGAGAAATTAATTTTTTAGTTA
TCTGTATTTTGTTTTTAGTTTTGAGTAAAGTTGTAG
TCTGTTTATAGAATATTTATGTGTTCAAGTTTATTT
TCTGTATGTTTTTTTTGTTGTTTTGATTATAGAATA
TCTGTGGAGTTAGTTGTATTTTTATTTTTATTTTTG
TCTGTTTTAATTTGGAATTGGATTTTAAGGTACGGA
TCTGTATAAATTGGAGCGTATGTTTTAAGTGTATGT
TCTGTGATAGATTCGATTTTTTTTTGAGTTTTAAAT
TCTGTCGTTTTTATTTTAAAAATTTATAATAAAATT
TCTGTAAATAAATATAAAAACGTAAGAATATAATGT
TCTGTGTTTATTGTTTTTAAGTAATGTTTGGTTGGT
TCTGTAAATGAATTTTAATAAATTTAATTAATAATG
TCTGTTTGTGTATATTTATGAGATTTATAAATTATA
TCTGTGATTTTTTAAATATATTGTTAAAAATTGTAG
TCTGTATATGGTAGTTGTTTTTTGGGAAGTGAATAT
TCTGTGTTTTTTTAGATGTAAATGTTATATTTTTAA
TCTGTTTTGTTGGTAAGTGTATTAAATACGGTGGAG
TCTGTGTAATGCGAATGGAGTTGTATATAATGGTAA
TCTGTAAAATAAATGGGGTAAAGGAGTTGGAATTTT
TCTGTATTTTATTATTTTATATGATATATTCAATAA
TCTGTATAAGTGTTTTTGTTTTTAAAGTTAGAGTGG
TCTGTAGTTGAAGAAAAAAAAAGAAGTAGATTTACT
TCTGTTTTGGTTATCGTTTTTTTCGATGGGTTAATT
TCTGTTTGTTGTTTTGAGTTTTTTGTCGTGTTGATT
TCTGTTTGTTTAGGAAATGGAAAGAAGAGTAATTTT
TCTGTTTATATTTTATTATATTTTTTTTGATTTTTT
TCTGTTATATTTTTTTTATATTATAGTAATTTGTAT
TCTGTAGGGTTTATTGGAATATATGTTGAGAGTTAG
TCTGTTTGTATGGATTGATATAGTAATTGGTTGGGG
TCTGTAACGTTTTTGTTAATTGTATTATACTTATTT
TCTGTGTTTTTTTTTTTTTATTCGATAGTTTGATTT
TCTGTATTGTATATGTAGTTAGTAATAGGTTATATT
TCTGTTATATTTGAAGTTTTTTGAGAATTATAAGTA
TCTGTTAGGGGTAGAATAAGGAGGATTATTTTTAAA
TCTGTTAAGTTTAATTTAGTTTAGATATAAGGATGA
TCTGTAAATATATTTTAATATATTTTCGATGATTAA
TCTGTTTTTATTATGAGTTGTAATTATGTTATTTTA
TCTGTTATTGATTTTTTATGTAGTGTTATTTTATTA
TCTGTTAGTCGTTAATAATTAAATTTTATTTTGTTA
TCTGTATTTATTGATTTTAAGTAATTTTTTGTTGTT
TCTGTTTTTAATGAGGAATTTAAGGATTTGTGATAT
TCTGTTATTATTGTAAATTTAGTAGTAAATTATAAA
TCTGTTAGTTTTTAAAAAATATTAAGATAAGTAATG
TCTGTGTTTTTGTTAATTTTATATAAATTTTTTTTG
TCTGTAAAAAAATGTTTTGGGGTTTAGAAAAATTGG
TCTGTATTATATTTGTTTAATAGACGAAATTTTGAA
TCTGTCGATGAAGTTGTGGTCGTTAGAAATTTTTTT
TCTGTTTTTTTATGGGTTTGAATAAGTTTTTTTTAT
TCTGTAATAAAGTAAATAAATAAATTTGTTGGTATG
TCTGTTATCATGGTTTTGTTTGTTAATAATTTTGTA
TCTGTTTAATTTAAAAATTTAAAAATTTAATTAATT
TCTGTATAGAAAAAATTTATGAAATATAAATTATAG
TCTGTGTGTATAAATTTTTGTTTGGATTGCTTTTTT
TCTGTCGTTTATATTTTTTTGAATTTAGTAAGGTAT
TCTGTTGAATTGTTTAATTTTATATGTTTATGGAAT
TCTGTGTATTTGTAATGTTAAGAAGTTAATAAGGAT
TCTGTTAGTTTTATTTATAGAATAATCGATTATATG
TCTGTATTTGTGTTATTAGGTTTTTTTGGTAGTTGT
TCTGTAGTAATTAATTTAATAAATATGAAATTGATA
TCTGTAGTTTTTATTTATCGATTGGATTAGAATTTG
TCTGTGTGATGAGTTTTAGAGAAAGATTTGAATGGG
TCTGTGCGGAAATAATTTTAAATTCGGTTTTAATCA
TCTGTAGCGTTGTTTTCGTAATTGGGTTTTTGATCG
TCTGTTTATAAATTTTAAAATTGATTTCGTTTTTTT
TCTGTATGGTATTTTTGATAATTTGGAAAGATTAAA
TCTGTAGTATAAAGAATTTGCGTAGGTTTATTTATG
TCTGTTGAAATTAATAATTATTTTGGATTTTGATTA
TCTGTATAAAAATTGAGAGAAATTTTGATTTGTTGT
TCTGTATGGGTAGAAGGGTTGTTTAAATATCTTAAA
TCTGTTGATGATTGATTAGATTAGATAAGTTTTTTT
TCTGTTGTAATTTTATTGTAAGTTTGTAATAATAAA
TCTGTTATGTTTTTTATGTTAGTTAATCGATTGATA
TCTGTGATTTGTACGAATTGTTCGGTGTGTAGTTTT
TCTGTATATTTTATAGTTTACAATTATTATTAATTT
TCTGTGTTTAGCGGTTGGATTTTTTATATATATGGT
TCTGTAAGATTAATTAGTTGTACGTATTAGGGTAAT
TCTGTTTTTTTTTTTTTTTTTTTAAATATGTTTTAA
TCTGTGTTTAGTTGGTAGAGCGGAGGATTGTAGAAG
TCTGTATGGTATATGGATTTATCGGATATCAGCTGA
TCTGTTGGATATATTTAAATGAATTTGTTATTATGG
TCTGTAGGAGGAATATGGGAAAAATAAATTATTATG
TCTGTTTGTGTGTATGGTTATTTTTATTAAGGTGAT
TCTGTTAGTTTAGAGTAAGGTTTTAAATTTGTTTTG
TCTGTAAAGTATATGTGTGTTTTCGTTTATATATTG
TCTGTAGAGAAGAAGAAGGAAGAAGTTTAATGATAG
TCTGTTGAATAAGGCGGAGAATTTGGTCGACGGCGT
TCTGTGGTTTTGTAGAAATTATGGATCGGTTATTGG
TCTGTTTTTTATATTATAAGGAATAATAGAGGAAAA
TCTGTAATTGTTTTTGAAGAAGTTAAGAGAATTTGA
TCTGTTTTTTTAATCGATATTAATTTTGTTATTGAT
TCTGTTTAATTTTGGGATTTTGAATAATTTTTTATT
TCTGTGGTTTGTAGATTGATTATAAGGTTTTATTAT
TCTGTTATTATGAGTTTTTTTGTGAGATGTAAGACT
TCTGTTTGTTTAAATTTAAAGATTTTAGTTTGGTGA
TCTGTTTTTAGTAATTTATTAAAATTAAGTTTTTAA
TCTGTATGGTGTTGAAGAAATATATTAATATATTAA
TCTGTGTTATAGTAAATTTTTTGGTTTGTTATTTTA
TCTGTATATTTTAAAATATTTTTATGATTAAATTTT
TCTGTTTTTAAAGGTTTTTTAATATGTTTTAAAATC
TCTGTTAATTTTAGGTTTTTTAATTATAGGATTTTT
TCTGTGTTTAGTGGTTAGGATATTTGGTTTTTATTT
TCTGTAATAACGAAATTTTTTTATGTAATAGAGAAA
TCTGTAAGTTCGATTAATGTGTTAAAATTTTAATTT
TCTGTTTTCGTTGTAATTTTTTATTTTTAGGTAAAT
TCTGTTATAGGTTTATTTTTTTTAATGGTATTTATA
TCTGTAATAGGAGGATAATAGAATGATTCGTTAAAG
TCTGTTTTATTTTTCGTTTGTTTTTAATGTTTTTTA
TCTGTTTTTAGATTTTTGTTATGAGTTTTTTATTTT
TCTGTATTTTTTTTTTTTTGTAATTTTATTGTAATA
TCTGTTTTGATTAAATTTATCGATGTGATGTTTACG
TCTGTGATAAGTATAAATTTTTTTTTTTTTTTTTTT
TCTGTTATGGGGTGAATGTTAATTAGGTGAACGAAG
TCTGTGAATGTTTTGATTTATTTATGTTAGAGTTAG
TCTGTTTTTCGGAGGTTTCGGTTATATTTGTTGGTT
TCTGTAAAATTGAGTTTTAGGTGAAGATGAATTCTT
TCTGTATTAAATAAGTTTTGATAGAAATTTTTATAT
TCTGTTGTTGATGTACGAATTATATAAGTACGAAAA
TCTGTATTAAATGTTTATTTTTATTATTATAGAAAT
TCTGTAAGTAGTAAATAGTTTTGTTAGTGTTTTTAT
TCTGTATTTATGGTTGACGTCGTAGAGAATATAAAG
TCTGTTATAGATTTATTTGCGTATAAATAAGATAAG
TCTGTGAATAAAGGATGAGATTAATTATATATTATA
TCTGTATTATGGTTTGAATTTATTAGTGATTTTAAT
TCTGTTTTATATTTAAAATATGATTATAAATAAAGA
TCTGTGTTTTTTTTTGTAGTTATATGTTGTTAAGAC
TCTGTGAATGAGATGTAGGTGGAGGTGGGCGTGGTG
TCTGTAATGAATTTTTATTAATAAGTTAAAATAATA
TCTGTTTTGTTTTTAGTTTTTGGTTGAGAAATTAGT
TCTGTAAGTTAACGAACGTGAAGTATTTGTTTTGTT
TCTGTTTGTTTTTTGTTTTAATTCGTTTTAAAAATG
TCTGTGATTTTAGGGGTTGGTGAAACGAAAAATTCG
TCTGTGGGGAAATGTTTGATATAATTAATAATAATT
TCTGTTATAATTTTTATTTTGTTATTTTTTTTTTTT
TCTGTTATATATTTTTAAAAATAAACTTTTGTGAAT
TCTGTATTTAAATAGTATTATAGATAAGTGTTTTTG
TCTGTTTTTATATTTTAATTATTTAATCGATAATAT
TCTGTATTTTAATAATAAATAATTTTATTTTAATAT
TCTGTTAATTTTAAGGTTAAGTTTTATTATTTATTC
TCTGTATTAATGGAATTTTTTATTAATTTTTTTGCA
TCTGTTTGTGTTTATTTGTTGTTTTTTAGGTAGATT
TCTGTTTTTATAAAATTATTAAATTATTAAAATTGC
TCTGTGAGAAAACGTTAATTTGAGGAATTTTTTTTT
TCTGTTTGATATATATATATGTAAAATTTATGATAT
TCTGTTTTTATTATTTTATAGTTTTCGTATATATAT
TCTGTTTTATTAAATAAATTTTGGTGGATATTATTA
TCTGTGTTAGATTTTTAGTATGTGAAATTAGACGGG
TCTGTATTTAGGAAGAAGAAAAAAATAGAATTAAGA
TCTGTAATTTTTTTAAGAGATTGTTTTATTTTTATG
TCTGTGTTAATAAAAGTTTTATGTTGTTTGTTTTTT
TCTGTAAATAAGAAAAGGTGGTAGATTTTTTCGGTA
TCTGTAGGTATTATGTTTAAAGAATTTAGTCGATTT
TCTGTTGAGTTATTGAATGGATTTTAATTATAATAT
TCTGTGAAGTAGTGATAGAGTAATTTTTAGTTTTGT
TCTGTATTTAAGTAATAAATGTATGTAATGTTTTTA
TCTGTTAATTTTGCTGGTGTGTATGTTTTAAGAGGT
TCTGTATATATTAGTTCGTGGTAAGTATGTAAATAT
TCTGTTATAATTGTATTGATTTAATTATTTTCGGAA
TCTGTTATTGAAATTAAGTTGAAGTGAAAGTAAAAT
TCTGTTAATAAATGATGTATTAAAATTATATTTTTG
TCTGTAATAAGAAAAATAGAAAGTTATAAATATGGA
TCTGTTTAAAAGATGGTATTTTGAGATTAAATAAGA
TCTGTATATTTCGTTTTTTTTAGTGTTGGTATAAGT
TCTGTGTTTTTGTTAAAATAATAAGTTTTTTATTTT
TCTGTAGATACGTTTTTTTTTTGATTATTTTCAAGG
TCTGTTAAAAATTAATTTATTAATGTTGTGTGAATA
TCTGTATTGTATTAGAGTTGACGTAGTATTATAATA
TCTGTTAGGTTTAATATTATTTGAATATTATGTGTT
TCTGTATAATGATTGTTTTTTTTTTGATATATATTT
TCTGTTTTATTAGAAGGTTTATTAGTTATGTTTTTA
TCTGTTGTTTTGTAATGTGTTTATGTTTTTGTCTTA
TCTGTTTTATTTTTTTTTTTTTGCGTTTTTTGTGTC
TCTGTATAATTTAGTAAGTTAAAGTAATAAATTTTT
TCTGTATTAAATAGTATGTTAAGTTTGTGTGTAGAT
TCTGTCGGTGATGGTTTAGGTTTTTAGGTGGATTAT
TCTGTTGTGTTTTTTGATGTGATTTGTTTATAGTTC
TCTGTATTATTAGTGGATTTTGGAGATAGCGTTTAA
TCTGTGTAGTTTATTCGATTAACGATATAATTGTTA
TCTGTTTGGTTAAATGAAAATAATTTTATATAAATT
TCTGTAAATATTTTTTATATATAGTATAATATTTAT
TCTGTTAATATTTATTTTTATATTATTATTAGAAAA
TCTGTTTTGGTTTTTTTGATTAGGTTTGCGTCTTTT
TCTGTTAGGTAATGTAAAATTTGAGTGTGATCGGAA
TCTGTATTCGTGTTGTGTGTTATTTTCGAAAGTTAT
TCTGTTTTTGTAGTAAATGTAATTTTTATATTTAGT
TCTGTGTTGAGTTTGAGTATAATCGAATTTAATTAG
TCTGTATTATATGCGTGTTTTGAGTAATTTATATGT
TCTGTTATACGTTATTTCGATTTTTTTTGTTTTTTT
TCTGTGGAAAGTTGTGGTTTGGTATGATTTGTTTGT
TCTGTGGGATTTAGATGAATAAGTACATTAAAAAAT
TCTGTTTGGGTTTTTTTTGTTAATATTTTTGATAAT
TCTGTTAGTTTTATATTTAATTATATATATAATATT
TCTGTTTTGTTATTTTATTGTTTTGTGTTTAGATTT
TCTGTTTAAATTATTAATTATTTTATATTTTATTTT
TCTGTATTTTTTTTTAAATGTTGTAGTAGAGTAGGT
TCTGTTTTTTATTTTTGTGTTTAGTTTTTTATTTTT
TCTGTTGATTTTAATTTATGTATTGGGTTTTAGTTT
TCTGTATTCGGGGATTAAGAATCGTATTTGGTTAGG
TCTGTAATTTGTAAATGTTATTGATTGTTATTCTTA
TCTGTTTTATATTTTTTGTTAAATAGTATGTTTTGT
TCTGTTAATTTAGAAGATAGATTCGAGTTGTTTTTT
TCTGTAAGCGATTATTAAAGTTACGTCGGAGAGTTT
TCTGTGTTAAGTTTTAAGTTAAATGATATTTTGGGA
TCTGTGGTAAAGTAGCGGCGTAGTTTTTGGGGTTTA
TCTGTATTTTGAAGAAGAAGTTTGCGTGAAAGTTAT
TCTGTTATAAGATTAAGACGGATGTAACCCGAACTT
TCTGTTTGATTTTTATTTTTGTGTGTTTATGTGTTT
TCTGTTTTAATGTATTATTATTATTAAAGATATAAA
TCTGTAATATAGTATTAAAATTTATATAATATAGAG
TCTGTTGTTTTTGAAGGTTTTTAGAAATGTTGCAGA
TCTGTTTTTTTATATGTTTATGATTAATTTATTAAA
TCTGTAGGAAATAGTTAAGAGAAGTGTAAAGAGAGT
TCTGTGAAAATTTAATAATTGGGTAAGAATTAAGAA
TCTGTTTTTGTATAAGGATTGTATTTGTTTTATTTT
TCTGTAATAATATTTAATAAGTTGAAAAGAAAAGAA
TCTGTTTTAATTTGTTAATAAGTGTAGTTGAGATTA
TCTGTAAGCGGGTATTTAGCAACGAAAGTGTTTGGA
TCTGTAAAATGTTGTTATGTAAATTATAAATGATAA
TCTGTTAATTTTAGAAGGATTTGATGGGTTTAATGG
TCTGTATTTTATTTTTTTTATTATAACGATATAATA
TCTGTAAAGTATAAATGTTTTAAATTTTTTTTTTAA
TCTGTTTTGTGGTTATGTTGTAGTTTTGGGAGGCTT
TCTGTTAAATGTTTTATAAAAATTAATATATATTGA
TCTGTTTTATGGTGGTTTGTAAATTTTTTAATGATT
TCTGTTTATTATAGTATTTTGATAGATCGTATGTGG
TCTGTATTTTATTTTTTTATTTCGATTTTTATATTA
TCTGTTTATACGATTAAAGAGTGTTTTGGTAGTTAA
TCTGTATTGTTTGGAGTATTTTTTAAAGAGATTTTA
TCTGTTTGGATGTTTTAAAAATTTTTAGTTAAAAGA
TCTGTGAAATAATCGTGAAGGGTTGTTTATGGCGTT
TCTGTAATAATTATGATTAATTTTGGTGGTATGTTA
TCTGTTCGAGTTTCGGTTATATTTTATATGATCAAG
TCTGTTTTAATGTTATGAGAATATTGTCGTTTGTAT
TCTGTTTAAATTTTTAATGATATATGTAAATATTTG
TCTGTATGTTTAATGAATTTGGTTTATTATATAGGT
TCTGTTATAGGTAAGATTATAAAATGGAAATAATAA
TCTGTTATAAATTAATTGTTAAAGAGTTATGGTTTT
TCTGTTTATGGTTTTTAGATTGTTTATTTGTAACAT
TCTGTGTAAGTTTTTATTTTATGTTTTTTTTTTGGA
TCTGTTTTTTTATAGAAAAAATTTTTGTAATCTGTT
TCTGTTTGAGAGTAATTTATGGTAGAGGGATTGTTT
TCTGTTTTTATTTTTTTTGATGTAATTTTTTTTTTT
TCTGTAATTTTTAAAATATGTATATAGATATAAAAT
TCTGTGATTTTTTTTAGATTTATTGTGGCGTTATAT
TCTGTTTTTGATTATTTATTTATATGTGTATAGATA
TCTGTGTTTATTAATAATAGAAGTTAAGTTAAGTTA
TCTGTTTTGGATTAGTATTGGTGAGCGTTATATATT
TCTGTGGTTAGTTATGGTAAAATTTTTAATTGTTGG
TCTGTAATTAATTTATATTTAGTGGAGTAGTAATTT
TCTGTTTTAAAGAGGTGAATATGATCGAGATAGAGA
TCTGTTTTTAACGATTATTTTGTTTTATGAGAAAAT
TCTGTTTGATGTATTTTTTTTTTGATTAGTTGTATA
TCTGTAAAGGGTAATAATTAATTTTATTAAATTTTT
TCTGTTAGTGTATGTATATAAAGTTATTTAGTCGAA
TCTGTGTAAAAAGTTTTTTTTTAAAAAATTATTAAA
TCTGTTTAGTTTAATTTTTTTTTTTTATTTTAAATA
TCTGTATAATAAAGAAATTATATTGACGAAATAAAT
TCTGTATTGGATTATTATTTTATTCGCGATAATGTG
TCTGTATAAAGAATATATAAAAAATTTAAGGTTATA
TCTGTTTTTGTTTTATTGAGTGATTTAGAAACGTAG
TCTGTAGGGTTAGAAATATTTACGTAGAAGTTTTGC
TCTGTAGTATTTAATTGTTTTAATTAGTAGAGTTAT
TCTGTTTGTTTTTTATTTAAAGTTTGTAAATTTGTT
TCTGTATTAATTTTTAATTTTATGTATATTAGGTGA
TCTGTATGGATTAAAGAGAAATTTCTTTTTTAGTTT
TCTGTAGTTTTGGTTTATAAACGATGTTTATTTAAT
TCTGTTTATGGATTTAAATTGAGATTTTAAAATAAA
TCTGTTTAATATTTGAAGTTGTGTGTTTTTGATTTT
TCTGTGTATATGCGTATGGAGGTGAAAGAGGAGAGT
TCTGTTTTTTAAGGCGATTAGGAGTGTAAAAATTAG
TCTGTTAAATAAAAGAAATATAAATATAAAGTTTAT
TCTGTATTTAGGTAGTTAGGTTGTGGTTAGAATCGA
TCTGTGGTAAAATTGTATGAGTTAGTAATTTTGAAA
TCTGTTTAAGAGTTATAGAGAAAGAATTTTTAGTTG
TCTGTATTTTATAATTGTACAATTCGATTACGATTT
TCTGTTAAAAGTAAATAGGAATTGTTGAGTGAGTTT
TCTGTTGAGGTTAAGGAAGAAATGTTTGTTGATTAC
TCTGTTATGTGTTTTTGATTTAAGAATATAATAAGA
TCTGTAAATTTATTGTAATTAGTATTATGAATATAT
TCTGTTAGTGTGTTTGTCGGTAATGATTGTTTTTGC
TCTGTGGATAATCGGATATATTTTATAATATGGGTT
TCTGTATTATTGGTTATAAGTTGTATATAGTAAATA
TCTGTATTATTTGAGTAGTTTATATATATATTTTAT
TCTGTCGCTTGATAAGGAAGATCGTTGTTGAATATT
TCTGTAAGATTTTAAGTAGAATAATGTGAAAGAGAT
TCTGTAACGGTTTTTTATTAATGGTTAGTAGATTAC
TCTGTTTTTTTATGTGTTTTAAGAAAGTTAAAAGTT
TCTGTTTTTTTTGGATTAGAATTGTTTTTTTTTTGT
TCTGTGTATTTGTTTTTTAATTAGTATAGAATTTAA
TCTGTGATTTTTTTTGTTTTATTGTTTTTTAAACTT
TCTGTGTTTGTATATTTTAATTGGTAATAGTTAAGT
TCTGTATTGAAAAAGTGATTGATATGATTTTTTTTT
TCTGTTATGTTGAGAAGAATTTAAATTTTTTTGGAG
TCTGTTAGTATTTAGTTTTTTTTTTTTATTGTAGAG
TCTGTTAAAATTTGAATAATGGTATTTTTATTATTA
TCTGTAAAATTTTTGGTTTGTTAATTTTATATTAAT
TCTGTGAAATAGTTTAGAAACGTTTTATAATAAGTT
TCTGTTGAAGAATTGTTATGGAATGAGAAGAATTTG
TCTGTTTAATAATTCGGGTATGGTTAAAATTAATTG
TCTGTTTTTTTATTATTTTTTTTTTCGTCGGAAAAT
TCTGTGATATAGTGATAGATATGTTTTTCGAATATA
TCTGTATTTTTTTTTGAGTTTTTTATTTTTTGGTGT
TCTGTTTGAAACAGAGTAGTTTTGATAGGGTGATTT
TCTGTGAATTATTATTTTTAGAATATTATTTTTGTT
TCTGTATTATAATTATAAATAGAATTAGTTAAATTG
TCTGTAGATATGTATTAAAGATTTATATAAATGAAG
TCTGTTCATTTATGTAAAATAATATGTTTTGGAGAA
TCTGTTGATTTGTTTTTATTTTGTTAATATTTTTAT
TCTGTTTTTTCGATGTTTAATTATTTCGGTTTGGTT
TCTGTATTATATTTTATTGTTTAATATTATTGATTT
TCTGTTTTTATATTTTATTGAAATATATTTATGGAA
TCTGTGATTAAGTTTTGAAATAAATGTATAAGGAAA
TCTGTAGTAGAAAATGAGGAAAAATATTTAAAATTG
TCTGTTGAATTTAAATTTTTAATTATTTTAAGAAAT
TCTGTTTTTAAAAGTTTTTTTTAATTTTATTTTTGT
TCTGTATGAGTGGTGGTAAGTGTTTTAATTAATAAA
TCTGTTATTTTTTTTAAGTATTAATAAAGTTTTGGT
TCTGTTTGATAGTTGGAAATTTGGTTAATAATTTTT
TCTGTTTATTATTATATTTAGTTGATAAAAAAGATA
TCTGTTGTTTTTTATATTTATTGTTTTTTTTATTAT
TCTGTTGGTTATTTATGTTAGGGAAATATGTAGTTT
TCTGTAAGGTAATTTTAGTATTTTTAATTTAATTTA
TCTGTTTAGATGTGATTTAATTTTTAATATAATTTA
TCTGTTTTTTAAATTGTATTTAAAATATAGTTTAAA
TCTGTTTATTTATTGTGTTGGTATTGGGTATAGGAA
TCTGTAGAATTGAGTTTAATTTGATCGTTAAAGCAT
TCTGTTAATTTGGATTCGGTTGTAAATTTGTTTTTG
TCTGTATATAAATAAAAATTAATAATTAAGAAGTTG
TCTGTATTAATTTGGTATTTGTTTTTTTTTTTTGTA
TCTGTTAAGAGAAAAATTTATGTTATTATTTAGTTA
TCTGTGTTTTGGTTGGTAGGTATGATTATTATATAG
TCTGTATTTATAGGAAGAATTTTTAGAAAAATTGTA
TCTGTTTTATTTTTTTTGAAATTGTAAATATTTTTG
TCTGTGAATTTTTCGAGATGATGAAGTTAATTATAT
TCTGTAATTTATGAATTAATGATTGTAAGAATATAT
TCTGTTTTGGGTGTTTAATTTATAATTGATAGTAAA
TCTGTTATTATCGTTAGATAATTTAAAAAGTTATTA
TCTGTATATTTTTTATTGTTTTGTAAATGTGTACTA
TCTGTAAGTTAAATATATTTTTTAGATGTTTTATGA
TCTGTGTCGGCGGAGAATTAAGAGGTTAAGATGGTG
TCTGTTATGTATTATTATTTGATTTTTGTTTTTTTG
TCTGTAAAAATTTTTTTAAATATTTTATAAAATTTG
TCTGTTTTTTTTGTTTTATGGTATGTGTTTTATAGA
TCTGTTGTTAGACGGAAAGTTATCGTTTTTTTAGCA
TCTGTGTTATATTAATTAAAAATTTAATAAAAGAAA
TCTGTAGTTATATATGTTATGGATTGTATATATATA
TCTGTTAGTAATATGTTTTGTGAAATGTAAGTTATT
TCTGTTAATAAAAATAGGTTTAAATAGTTAAATAAT
TCTGTTATGGTAGTTTATGATTTTGGATATATTTAT
TCTGTGCTAAAGGTTTTGGATTGTGATATATTTCGA
TCTGTGTATATTTGATAATTTTTTTATAGGATTATA
TCTGTTATTATTAGTTAAATGTATTGTATTGTGAAA
TCTGTTGCGTGATGATGATGATTTAATCGTTTAATC
TCTGTTTTGTAAGTTTATATTATATTATAATTTAAC
TCTGTGAGTTTATTATTATTTGTATTGAATTTTTCG
TCTGTTGAGAAACGTTGGCGAGAAGATAAGTAAAGG
TCTGTTTTTTGGTTGGAGGTAGAGTTTTTAAGTTTT
TCTGTTGGGTTACGTAGGGAGTTTATTTTTTTTAGG
TCTGTTGGTTATTTGTATATTTTTTAGAGTTGAAAG
TCTGTAGTATGAGTTTTTAGTAAGTCGGTTGGATAT
TCTGTATAATATTTGTGTTAATTTTTTAAATAAAAA
TCTGTTCGTCGTTTGTTTTTTTGTTTTAGATATTAG
TCTGTTTTGAAGTAGATGAGTTTGAACGTGTGATTA
TCTGTTAGGGAAATTTGATTTCGTAATTTGGAATTG
TCTGTATGTGTTATATGCGGTAGGTGTAAGATCGTA
TCTGTTTTTTTTGGTAATATGTTAGTTATTAATATG
TCTGTTTAGGTATTATTAATTGTAAGTGGTTAAGGA
TCTGTTATTTTGTAATTTTGTTATATTATTTGATGT
TCTGTGATTATAATGATTAATTAATGATTTTAAAAT
TCTGTTGCGTTGTTTTGTGTTTTGTAGTGAAGATGG
TCTGTGAGATTTATAATGGTTAGTATTATATATGTA
TCTGTATATTCGGTTATGTGTTTTTTTGATTTTAAT
TCTGTGACGTCGTATTCGTTTTATTTTCGAGAAGTC
TCTGTATGTATTTGAAACGTTATATTATACAATTAT
TCTGTGGATTACGTGATTGGATGAGACGGTTATGAT
TCTGTTATTTGGTAAAGTTTTATAGTTTTAAGATGT
TCTGTTATAATTTAGTGAAGGGAAAAAAAAGATAAA
TCTGTTGAATTTTAATTTATTATTAAGGTTTTTATT
TCTGTTTAATTGGATAAATTTTAGATAAGGGAAAAA
TCTGTGGTTTTTAGAAGAGGAATTATTAAAAATTTT
TCTGTATGTTTTAGATGTTTCGATGTTTATTGTGGA
TCTGTAAATTTTCGCGTTTTTTTTTTATTAGTTATG
TCTGTAAAAGTAAAGAAGGTAGATCGAGAAGGAGGG
TCTGTTTAAATGTTTTGATAGAAAATATATATGTTT
TCTGTGATATGAGAAATCGGTTTAATTTTAAAGGTT
TCTGTTATTTGTAATCGTGTTTTATTTGTTAGATTT
TCTGTTAATTTTATTTTAAAATTTTTAAAATATTTA
TCTGTATAATTTTTATATCGTTAATAATGTCGAAGA
TCTGTAAAAAATTTGTTTTAATCGTAGTTTTATATT
TCTGTTTCGATAGAAGTTTTCGGTTTTTTTTTTTTC
TCTGTTATGGTTAGTGTATTTGAAGATATAGAATTT
TCTGTATTAGTGTGTTTGTAGAAGATGGATAAATAA
TCTGTGTAGTTATGTTTTTGATTTTGTAAGATTAAT
TCTGTTGAGTGTGAGGGAATATATGATTAGCGATAA
TCTGTTTAAATTTAAAGTTCGTTATATTTGGGTTAT
TCTGTTGACGATTTGATTTAAAATAGTGTATATGTA
TCTGTGTTAATTTTTATTTTATAATTATAATTTGGG
TCTGTTTTTAGATATTATAATTGGTTTATTAGGTGT
TCTGTTTTTTAAGTTTTTAGATTTTATTTCGTACGA
TCTGTTATAGTTTGTTTATATTGTTATATATTGTAA
TCTGTTGTATGTTTATAGATAAATATATATATATAT
TCTGTTTTTTTTTTATTAAGTATTTTTTTATTTTGA
TCTGTATTTAGGTATTTATGGTTATTTTGGATTTAT
TCTGTAGATTCGTAGGAAAATGGAGTTAAAGGAGAT
TCTGTTTGAAATTTGAATATAATTAGGAATAGTATA
TCTGTGGAGTTTTTTTTAAGATGTTAATTTGTAATA
TCTGTGTATAATTTGTTTTTATTTTGGATTGTAAGT
TCTGTTTTAATTTAAGTTAAATTATTTTATTTATTT
TCTGTAGATTTAAGTTAATGTTGGTTTTGGTTGAAA
TCTGTTTTGGAAGATTTAGGTATTATTTTTGTTAAA
TCTGTGCGGTTTTATTATCGTTAGTAGTAGTAGGGG
TCTGTTTTTATTTGAATGGGTTTTAAGGAATATATG
TCTGTAATTTTTTAAATTTAATTTTTTGAATGTACG
TCTGTAATAAAATAGTAGTTTTTATTTGAAAAAGGT
TCTGTTGATTTAGTTAGTTTTATAGAATTTAATTAA
TCTGTTTTTTGTTTTTATTGTTGTAGTTTATGATGT
TCTGTTTATTTTATGATAAATATAAATTAGGTTTTT
TCTGTAATTGTAAGGGAAGTATGTATATAATTCTAA
TCTGTTTTTAAAAATAATTTATGATCGATATGTTAT
TCTGTATAAAAAATGATATATGAATATATGATTGGA
TCTGTGATTTATAATTTTTAAATTTTAGTTTTATTA
TCTGTTCTTTTTTTAGATTTATTTTTAGTTAAATTT
TCTGTATTATTAAGGTTTTTTTTTTTGGGGATCGGT
TCTGTGTATATGATTTGTTTGGTTAGAAGAGAGAGT
TCTGTTAAATATAATTAAAATAAATTAAAAATAATA
TCTGTTTATTTAGAGTTGTTTTGTAAATTCATAATG
TCTGTATGGGATAGAATAGTTGTGGTTTATTTGGTC
TCTGTGTAGGAGATTTGTTGAAATGTATATTGAAGA
TCTGTTATTTGGTAAATTAATATTTTTATAAATATA
TCTGTTTTTAAAAATAGTCGGAGATAAGTTAATGAA
TCTGTTTGTTGAAAATAAATGTTTGTGTTTTGTTTT
TCTGTTTTTTTAAAATTGATTATATATATTAAAATT
TCTGTTTAGATTTTTTAGTTTTAGAAATGGTTTGGA
TCTGTCGTTTAATATATGTTGAAGGTTTTAAAGAGT
TCTGTTTTTTATGAATTTATGTTTTTGTTTGAGTAT
TCTGTTGTAATTTTATATATATTAGATTGAAAATTT
TCTGTTTGAGGAAATTAAAAATTTGATAGAAGTAAA
TCTGTTTAGTTGGTAGTTTATAGATTTGAGGTATGA
TCTGTTTAAAGTATGTGGGTATTTAGAAAAGTTAGT
TCTGTGGATTATAAAGATATAGATTATAAGAAGAAA
TCTGTATATAATAAAAATTTATAGTTAATAAAAGTA
TCTGTTTTTATTAAATTTTATAAAAACGATTTTTTT
TCTGTATAATATATGATGGTAATTAGTTATTAATTT
TCTGTTTGTGTTATTTTTGTAAAATTGTATAATGAT
TCTGTGAATTGAAGTTAATTTGATATATAATTTTAT
TCTGTATGTTTAGATGATTTAGTAAATTGTTTGTCG
TCTGTGAGAGAGGAGATATACGGCGTTTTCGTTTTT
TCTGTATGTTGAATATTTAGATTAGGTTAATTTTTT
TCTGTGAAAGTAAGTAATATTAATTTTATTTTTTGA
TCTGTTATTTGTTTTTTTATGTTGTGTTTTTTGTTG
TCTGTAATAATAATGTTGGTGATTTATTTGATTTTG
TCTGTGAGATTTTGATAGTATTTAGAAATAGTTTTG
TCTGTATATTATTTTAAATAGATAAAAGATTATTAT
TCTGTATTGATTGCGTTTGGTTTTTGTTGAGGATCG
TCTGTATTTTAATATTTATTTGTTAATGATGTTGTA
TCTGTAAGAGAATATATTAATATGTTAAATATAATA
TCTGTATTTCGGTTAAATAGGTTTGGATTTATATAG
TCTGTAAGTTGTGGATGTAATTGAATTTTATTATTT
TCTGTTTGTGTGAAGTGTATATTGTTTTATATAATA
TCTGTTTGTATAATTATATTATTATTTGGACTGAAA
TCTGTTATATGAAAGTTTTTATTTATATTTTATTTT
TCTGTAAGAAAGTGGTTTATGGATTTAATTTTATGA
TCTGTTATTATAGTTGGTTTTTTTTGTATGGTTTAA
TCTGTATTTTTTTTAGTTGTATATATTTTTGAGTTT
TCTGTTTTTTAATGAAATAAAGATTAGTGTAATTGG
TCTGTATTAAAAGTTTAATAATTAAGTGTTATTATG
TCTGTCGTTATAAATTTTGTTGATGTTGAGTTTTAA
TCTGTTGTATAATTTTAATTTTATTTTTATTTTTAA
TCTGTAATAAATTAAGTTTATGAGGTGGGTTTGATA
TCTGTGAATTGGAATAAATTAACGTGATTTTAAGGA
TCTGTGGTTAATATTAATGTTTATTGTTTTGTTAAT
TCTGTTTTTTTTATTGTTATTGATAGTTGTTATGGA
TCTGTTTATTTTATAGTTTTAGATGATTTTGAAGGG
TCTGTTGTATGTATATATGTGGAAAATGTTTATATA
TCTGTTTATCGTAGAGGTTTGGTTTTAGGCTAGTAG
TCTGTGGGTTGAAAGTTAATTCGATTAGGGTTTTGT
TCTGTGGGGTATATATTATTAATTTATTGTTGTTTA
TCTGTTTGTAGATAAATAATGTTTAGATTAGAGATA
TCTGTAGGAATTTGTTTTAATTTTGTAAAATGATTT
TCTGTTTAAAAAATACGAAAATATTTTAAAAAGTAA
TCTGTTTGGAATTATTTTAATAAAATAGAAAAAGTA
TCTGTTTTATATAAAGGAGAAATTAAATATGTTAAT
TCTGTGTTTTTTTGTAATAGTGAAATGAAGTTTAAT
TCTGTTGAGAAAAATTCGTGAAAGAAAAATTTTTGA
TCTGTAATTATTAATAAATGTAAAATATTTTATATA
TCTGTTTTTTGTTATAAATATTTTGATTGTAATAAA
TCTGTAATAATATTATAGAGAAAAATTTTTTAGAGG
TCTGTTATGTTTTTTATGTAATAGATTAAAGGATAA
TCTGTTTATATTTTTTGCGAGAAAGAATTTTAGGTG
TCTGTTTATTGTTTTGTTATGTTTTAAAGAGAATGT
TCTGTTATGGGAGAGAGAGGAGAGAGGAATAAAAGG
TCTGTTGATATTTAAGATTAAGATTCGGTTAATATT
TCTGTATGTATAAGTTAGACATGGTTTGTTCGTTAA
TCTGTTTTTTTTAATAGTATTAATTTTATTAATTAA
TCTGTAGGTTATGTTATAGTTGAAAATGATAGTGAG
TCTGTGATAATTTAATTGGTAGTATATATTTATTTT
TCTGTTTGTTAAAAGTATTTAAAGTTAATGTAATTA
TCTGTTAATTTTAATAAATAAGGAAAAAATTGATTT
TCTGTATAGAAAAATATTTATAGGGAATTTAGAAAA
TCTGTAAGGAATAAAAATTAAGAAAGGATATTTGTG
TCTGTATATGTATTGATTTTGATTTATAATAATAAA
TCTGTTTTTTTGTTGATTTTTAGTTAATTGAGAGGA
TCTGTTTTTTTTTTTTTTTTTTTAGATAGTGTTGAT
TCTGTATATTTGTGTTTTTATTAAGATATTGTATAT
TCTGTTAAAAAAAATAAGTATAATTTTAAATGAAAT
TCTGTGTTTTTGAAACGTTTTTTTTTTTTATTTTGA
TCTGTTAGTTTTAGATTGCGATGAGAGTTATTTTAG
TCTGTTATCGGGAAGTTGATACGAGACGTCGGAATC
TCTGTTTAATTTATTATTTTTTAATATTATTAATAT
TCTGTGTGATTTTTTAAGTGTAGATATAGTTATTGC
TCTGTATTAAGAGTTTTAGGTTTATTGGTAGTTGAA
TCTGTAGTTAAATATAATTAAATTATGATTATTTTT
TCTGTTGAAATGTTTAATTTTAAAATTAGTTTTTAA
TCTGTGTTGGAAATTTTATTTTAATATTATGTTTAA
TCTGTTTATTTATGTTTTTATGTTGTGAAATTCGGT
TCTGTAAAGAAATGATTTATTTGTATGTTTTTTTTG
TCTGTGTATATAAAAAAAAGATTGGAATATGGTTAA
TCTGTTATTAAAAAATATTATTTTGTTTTTTTTTTT
TCTGTTTGATAGATTTCGTTTTATTTTTTTATTGTA
TCTGTAGGAAATTACGGGTTTATGTTTTTTGGCGGG
TCTGTAGTTTTTTTTATATTTATATTTTTATTATTA
TCTGTTAGATATATTAAGGGTAACGATATCGAGTTT
TCTGTCGATTTTTTAAGTTAAAGTTTGTATTTTTCG
TCTGTGTTTTTTGATTAGAGATTATTTCGATTTAAA
TCTGTGAGGGTAAAGATTTGGTTAATTACGTTTTTA
TCTGTTGTTTTTGGGTTGTTGTTTAAAATTAGTGAT
TCTGTTAGTATTTAGGAGAAGTTTTAGTTTCTTATT
TCTGTTTGGAATTTTAAATTTGGTGATGTGTTTGTT
TCTGTTTTAGATTATATGATGAGATTATTTAAGGAT
TCTGTTTTGTTGGATTAGAAATTTTTGATGTGGTGG
TCTGTGTTGATTTGTGAAGTTTTATTGATTCGTTTT
TCTGTTTAATAGAATTTTGAATGAAAAATTATTTTT
TCTGTTTTATAATTTTTTTGGGGATTTTGGAGGTGA
TCTGTATAGTAAGTATATAGAGAAATTAAAATATGA
TCTGTTGTTTAGTATGTATTTTTTATGTTTAAGAAG
TCTGTATTAAGTTTGTTTGTTATTTTTGTTGAAGAA
TCTGTTTATTATGTGTTATGTTATTGTAGCCTGGGA
TCTGTCGTTTTTTTTTTTTAAGGTGTGTGTAGATAT
TCTGTTTAATTGTAGTTATTTTTATAAATATTTTTT
TCTGTTTTATTTTGGATTTGTTTCAATTAGGAATTA
TCTGTGAATTAAAAATAAAATAAGTTTAGTTACGGA
TCTGTCGAGGTTTTATAAGTTATTTTTTTAAAGTAA
TCTGTAGTAAAGAAGATGTTTTGTTTATATGGAGTT
TCTGTTATTTTTTTTATAGATTATTTATTTATAATA
TCTGTGTAGTAGTTAAAGAATTATTAATTTATTGTT
TCTGTTTTTAGTTGTTATGGTTTTTTTGTGTTATGT
TCTGTATAGATTTTTTATATGGTTTGATTTTATAAA
TCTGTAAAAGTATTAAATAATGTTTTTTATTTTTTT
TCTGTTTTAAATTTTTAATATTAAATTTTAAATTTT
TCTGTATTTTTTTTTATTTGTTGTTAAATTTTAAAT
TCTGTTATTGTTTTTTATTGTTAAAGTTTGTTAATT
TCTGTGTTCGGTTAATTTTTGACGTATTTATAAATG
TCTGTAAATTTAAAGTAATGTTAAGGAATAATAATT
TCTGTTTTTTTGAGTTTATTATATGTTATTTGATTG
TCTGTTTGTTAGTATATTTACGTATATTATTTTTTA
TCTGTGTTAGAAAGATATATGTAGGATAATGTGAAA
TCTGTTGGATTGTGAAATATTTTGATTATAAAAATA
TCTGTTTAAAGTATAGCGTTTTTTTGAGTTTTTGAG
TCTGTTATTTTTAATATTAATGTTAGGATTAAAATG
TCTGTTGATGTGTAAGATAATGGTTCGGATGGTAAA
TCTGTTGTTTTTGGTTTTCGAATTGATATAATAGTA
TCTGTGGTTTTTAATGTTTTTTAGAAGAATGTTAAT
TCTGTGGTTGTAGGAGTGTGGTTAGAGTTTGAATTA
TCTGTAGATAATTTAAATTAAATTAATTAAAAAGTT
TCTGTTATAATTTGTTAAAAATTATTAAATATAATT
TCTGTTGATTATTTTATTTATTTTATTATTTTTTGT
TCTGTAGTTTTGTAATTAGTTATCGTCGATAATCTT
TCTGTTTTTTAAAAGGGTTTTTTTTACGGTTTTTTT
TCTGTGGGTTATAATAGGATAAGTTGATTTAATATA
TCTGTTGTTTGTTCGAAAGGAAATCGGAAGATTAAG
TCTGTTTTAGGTTATTGTAATATAGTAATAAGATTT
TCTGTTATGATTAAGGTTTATTGTTGAATTTTATAA
TCTGTCGTGTTTTTTATGTATTTTGAAGTAGTAGTA
TCTGTATATATAAAATATATAAATAATTATATAAGT
TCTGTAAGTAAGGTTTTTGATCGATGGTTTGTATGT
TCTGTTTTTTATTTTTTATTTTTTTTTTTTATATTT
TCTGTAGATGTATATTGTGAGATTTTTTATTTTTTT
TCTGTTAAATTTTAATAAATATTATGAAAATTATTT
TCTGTGAGTTGATTATGGAGGAAGTTATAGAGAAAG
TCTGTAAAAAATATGAATTTGATTTTTATAATATCG
TCTGTGATAATTATATTAATTTATTTTAGTTATTTT
TCTGTAATATGAAAAGAATTTTAAAGGAAAAAATAA
TCTGTTTTCGTTTGTTTGGTATTTTTTTTTGTTTTT
TCTGTTATTATATAATTTAATTGATTAAATTTTAAA
TCTGTGAAGATTTGCGTAAATATTTTTCGGATTAAG
TCTGTTAAATTTAGTAAGTTATAAATGGTTAAATAA
TCTGTTTCGAATTATTATCGTTTTTTTTGTATTAAT
TCTGTAATGGGGTTATTTATTTTATTTAAGTTTTTG
TCTGTTTATTTGTTTAGGTGTTGTTTTGTTTAAAGG
TCTGTTATTTATTATAAAATTTTGGTTTGATAATTT
TCTGTAAATATATATAGTGTGTCGGATTCTAAAAAT
TCTGTAAGATAATGTATTAGGATAAGGTTTATTAGA
TCTGTGGTAGTCGTTGCGTTATAGAAGTAAAAGGCG
TCTGTTTTTGTAGTTAAAAAATAAAGGTTTTATAAT
TCTGTTAAGATTTTTGTTGAGTTTGATAAGGTGTTA
TCTGTAGAATTGAATGTTTAATATAGGGTATTATTA
TCTGTAAGATTTTTGTCGGGATTATTTTTATTTATA
TCTGTTTCGTTGCGTTTTTATTAATAATGAATTTTT
TCTGTTTAAAAGAGATTAAAATTAGTAAAAATTTGT
TCTGTGTGTGAAAGTAGATTTTTATTATATTAACAA
TCTGTGTGTTGGTAGTAGTTTGCGTAAATAGTATTG
TCTGTTTTATTAAATTTTTTTGTATTGTAAGTTGAC
TCTGTAAATAAAATTTTGTATTAGTGGTAGAGAATT
[truncated: 3,300,031 more chars]
